# Supplementary material for: Community detection in sequence similarity networks based on attribute clustering
Source: PLoS One. 2017 Jul 24;12(7):e0178650. doi: 10.1371/journal.pone.0178650 (PMC5524321; doi:10.1371/journal.pone.0178650)
Supplement: S2 Table — (CSV) [file pone.0178650.s002.csv]

gi_number	accession_number
gi|9837270	AAG00505.1
gi|16078516	NP_389335.1
gi|1518868	AAB07142.1
gi|3892028	1A4M_A
gi|4557249	NP_000013.1
gi|6680636	NP_031424.1
gi|15802037	NP_288059.1
gi|16129581	NP_416140.1
gi|18426812	NP_569083.1
gi|20141178	P56658.3
gi|24113013	NP_707523.1
gi|28373486	1KRM_A
gi|171366	AAA34553.1
gi|627281	A53595
gi|728827	P40757.1
gi|6322218	NP_012293.1
gi|12644702	AAK00493.1
gi|13022196	AAK11687.1
gi|171053	AAA34420.1
gi|178547	AAA62127.1
gi|399033	Q01432.1
gi|608499	AAC50308.1
gi|644509	AAA62126.1
gi|995562	CAA62797.1
gi|2134756	S68147
gi|2494043	O08739.1
gi|2494044	O09178.2
gi|4502079	NP_000471.1
gi|4557311	NP_000027.1
gi|5922016	AAC50309.2
gi|5922018	AAD56303.1
gi|6323606	NP_013677.1
gi|6753048	NP_033797.1
gi|7484807	T01259
gi|7638159	AAF65407.1
gi|11359582	T50996
gi|13928736	NP_113732.1
gi|13938134	AAH07183.1
gi|16945394	CAB97316.2
gi|18404701	NP_565886.1
gi|18859679	NP_572931.1
gi|19111945	NP_595153.1
gi|20302047	NP_620231.1
gi|21264318	NP_004028.3
gi|21294189	EAA06334.1
gi|21311925	NP_083055.1
gi|348315	JC1378
gi|6141557	BAA85881.1
gi|6226558	P72156.2
gi|1246354	AAA93506.1
gi|1657533	AAB18061.1
gi|15595634	NP_249128.1
gi|15602430	NP_245502.1
gi|15800066	NP_286078.1
gi|16120505	NP_403818.1
gi|16128322	NP_414871.1
gi|16762096	NP_457713.1
gi|16766629	NP_462244.1
gi|3122248	Q44184.1
gi|3122249	Q45515.1
gi|3334230	Q59699.2
gi|15595638	NP_249132.1
gi|18478562	AAL73199.1
gi|21362600	Q8VTT5.1
gi|21730171	1GKP_A
gi|22988246	ZP_00033314.1
gi|23062845	ZP_00087603.1
gi|23200220	1K1D_A
gi|1346930	P48795.1
gi|3122654	P96081.1
gi|16078614	NP_389433.1
gi|7331	CAA32782.1
gi|8509	CAA28502.1
gi|131696	P08955.4
gi|191173	AAA37009.1
gi|191364	AAA37073.1
gi|279582	QZDOP3
gi|400909	P20054.2
gi|2506025	BAA22615.1
gi|3024509	Q91437.1
gi|3915831	P05990
gi|17532699	NP_495838.1
gi|21294381	EAA06526.1
gi|22832393	AAF48639.3
gi|279570	DEEBOT
gi|1651519	BAA35859.1
gi|15801179	NP_287196.1
gi|16129025	NP_415580.1
gi|16760039	NP_455656.1
gi|16764519	NP_460134.1
gi|24112473	NP_706983.1
gi|7531230	Q9WXR9.1
gi|887833	AAA83064.1
gi|4758426	NP_004284.1
gi|6330926	BAA86572.1
gi|6753960	NP_034396.1
gi|7533042	AAF63337.1
gi|11837778	AAG40469.1
gi|13929094	NP_113964.1
gi|15803420	NP_289453.1
gi|15833010	NP_311783.1
gi|16130785	NP_417359.1
gi|20270696	AAM18374.1
gi|3182927	P95442.1
gi|16080988	NP_391816.1
gi|15804904	NP_290945.1
gi|16132149	NP_418748.1
gi|16763320	NP_458937.1
gi|16767756	NP_463371.1
gi|24115394	NP_709904.1
gi|3122243	P81006.1
gi|9931313	AAG02130.1
gi|22218649	1GKR_A
gi|11890745	AAG41202.1
gi|400237	P16444
gi|8895751	AAF81087.1
gi|15803675	NP_289708.1
gi|15833269	NP_312042.1
gi|15643577	NP_228623.1
gi|3287876	P72349.3
gi|3287879	P94212.1
gi|13194736	AAK15530.1
gi|3287737	O52063.1
gi|2098312	1PSC_A
gi|2392286	1DPM_A
gi|12084365	1EYW_A
gi|13786719	1I0B_A
gi|14719485	1JGM_A
gi|15212234	AAK85308.1
gi|17977844	CAD19996.1
gi|4033703	Q52725.2
gi|17432321	AAL39016.1
gi|43635	CAA34933.1
gi|137070	P18314.1
gi|137071	P26929.1
gi|137073	P17086.1
gi|137074	P16122.1
gi|167228	AAA83831.1
gi|224797	1201293A
gi|225714	1311327A
gi|227457	1704174C
gi|421269	S36028
gi|465008	P07374.3
gi|586164	Q07397.1
gi|586167	Q08716.1
gi|731075	P41020.1
gi|886331	AAC37007.1
gi|914897	CAA35697.1
gi|1073151	S42607
gi|1174887	P42873.3
gi|1174889	P31494.3
gi|1174891	P42823.1
gi|1718044	P52313
gi|2340847	CAA74065.1
gi|2501620	O00084.1
gi|2501623	P94669.1
gi|2507522	P50047.2
gi|2624847	1FWJ_C
gi|2708800	AAC26155.1
gi|3659633	AAC61502.1
gi|3688063	AAC62257.1
gi|3915207	O54420.1
gi|4249601	AAD13725.1
gi|4545295	AAD22480.1
gi|5913962	BAA84533.1
gi|6633958	BAA88554.1
gi|7245287	1EF2_A
gi|7245484	4UBP_C
gi|7272374	AAA89189.2
gi|7320802	CAB81937.1
gi|7839375	AAF70248.1
gi|9967069	AAD28136.2
gi|10336584	BAB13788.1
gi|12313641	BAB21067.1
gi|13357995	NP_078269.1
gi|13474128	NP_105696.1
gi|13605430	AAK32714.1
gi|13959023	AAK51069.1
gi|14192678	AAC49868.2
gi|14278353	1IE7_C
gi|14579320	AAK69199.1
gi|14599161	CAC43845.1
gi|14599413	CAC43857.1
gi|14599415	CAC43858.1
gi|14599435	CAC43859.1
gi|15220459	NP_176922.1
gi|15600061	NP_253555.1
gi|15608987	NP_216366.1
gi|15611138	NP_222789.1
gi|15612817	NP_241120.1
gi|15800666	NP_286680.1
gi|15807978	NP_285641.1
gi|15889672	NP_355353.1
gi|15925280	NP_372814.1
gi|15966223	NP_386576.1
gi|16080717	NP_391545.1
gi|16122873	NP_406186.1
gi|16272483	NP_438697.1
gi|16329675	NP_440403.1
gi|16974909	1E9Y_B
gi|16974911	1E9Z_B
gi|17231162	NP_487710.1
gi|17402589	BAB78715.1
gi|17546751	NP_520153.1
gi|17986930	NP_539564.1
gi|17987935	NP_540569.1
gi|19070377	AAL83830.1
gi|19310948	AAL86691.1
gi|19338960	AAL86896.1
gi|19856524	P17272.6
gi|21219743	NP_625522.1
gi|21637179	AAM70367.1
gi|21637192	AAM70375.1
gi|21637202	AAM70382.1
gi|21637205	AAM70384.1
gi|21637208	AAM70386.1
gi|21637244	AAM70410.1
gi|22125140	NP_668563.1
gi|22297549	NP_680796.1
gi|22831365	AAN08919.1
gi|22976226	ZP_00022122.1
gi|22988607	ZP_00033670.1
gi|23000615	ZP_00044541.1
gi|23020534	ZP_00060234.1
gi|23027998	ZP_00066423.1
gi|23039910	ZP_00071449.1
gi|23058236	ZP_00083320.1
gi|23101955	ZP_00088492.1
gi|23126033	ZP_00107943.1
gi|23136289	ZP_00118013.1
gi|23501177	NP_697304.1
gi|23502230	NP_698357.1
gi|126968	P27290
gi|15607688	NP_215062.1
gi|11269130	T51763
gi|2880043	AAC02737.1
gi|8572760	AAF77193.1
gi|2392482	1NZY_A
gi|563865	CAA52114.1
gi|21542398	P31551.4
gi|11269128	T51760
gi|17366034	O87873.3
gi|4699607	1DCI_A
gi|6015047	Q62651.2
gi|12018256	NP_072116.1
gi|57333	CAA43488.1
gi|31981810	NP_034153.2
gi|15826830	1HNO_A
gi|119119	P14604.1
gi|119826	P28793.1
gi|145900	AAA23750.1
gi|595267	AAA56664.1
gi|862457	BAA03941.1
gi|2392291	1DUB_A
gi|2737971	AAB94317.1
gi|3021301	CAA10897.1
gi|4584722	CAB40809.1
gi|7387634	Q29554.1
gi|7436972	T10464
gi|7436975	T08017
gi|10441766	AAG17183.1
gi|13310123	AAK18167.1
gi|15077078	AAK83058.1
gi|15231317	NP_187342.1
gi|15235527	NP_194630.1
gi|15290204	BAB63893.1
gi|15598210	NP_251704.1
gi|15642751	NP_232384.1
gi|15804436	NP_290476.1
gi|15834028	NP_312801.1
gi|15982640	AAL09921.1
gi|16123902	NP_407215.1
gi|16131692	NP_418288.1
gi|16762152	NP_457769.1
gi|16767253	NP_462868.1
gi|17105223	AAL35606.1
gi|17508951	NP_491790.1
gi|17508953	NP_491789.1
gi|17558304	NP_506810.1
gi|18677763	NP_570839.1
gi|19921000	NP_609299.1
gi|20127408	NP_000173.2
gi|20149805	1EY3_A
gi|23030094	ZP_00068351.1
gi|23103221	ZP_00089708.1
gi|24115140	NP_709650.1
gi|24159081	1MJ3_A
gi|24371621	NP_715663.1
gi|24583077	NP_723470.1
gi|26250612	NP_756652.1
gi|26988860	NP_744285.1
gi|27364416	NP_759944.1
gi|27805909	NP_776760.1
gi|28870678	NP_793297.1
gi|28896804	NP_796409.1
gi|29126583	AAL47820.2
gi|30064859	NP_839030.1
gi|31226567	XP_317731.1
gi|33859811	NP_849209.1
gi|34897626	NP_910159.1
gi|66046519	YP_236360.1
gi|67158186	ZP_00419236.1
gi|2765432	CAA75075.1
gi|3116017	CAA73502.1
gi|11595498	CAC18324.1
gi|19570348	BAB86293.1
gi|19570352	BAB86296.1
gi|4558756	AAD22734.1
gi|4757966	NP_004671.1
gi|4757968	NP_004816.1
gi|6753398	NP_034011.1
gi|15886859	CAC85627.1
gi|25453481	NP_733841.1
gi|25777617	NP_004815.2
gi|25777619	NP_736607.1
gi|25777621	NP_736608.1
gi|32479358	AAP83844.1
gi|32479360	AAP83845.1
gi|4502327	NP_001689.1
gi|17943407	1HZD_A
gi|15597209	NP_250703.1
gi|26990767	NP_746192.1
gi|8569414	1EF8_A
gi|116506	P11452.2
gi|135651	P05404.4
gi|141917	AAA98282.1
gi|150773	AAA98267.1
gi|2935031	AAC38249.1
gi|3643989	AAC69475.1
gi|11270764	T44618
gi|14209510	BAB56010.1
gi|23094408	CAD28144.1
gi|48788203	ZP_00284182.1
gi|2506874	P51981.2
gi|18158850	1JPM_A
gi|31170	CAA34513.1
gi|55491	CAA36605.1
gi|56107	CAA26456.1
gi|109215	A37210
gi|119336	P00924.2
gi|119337	P00925.2
gi|119338	P19140.2
gi|119339	P06733.2
gi|119344	P21550.3
gi|119346	P15429
gi|119348	P17183.2
gi|119349	P07323.2
gi|119350	P25696.1
gi|119351	P15007
gi|119354	P26300.1
gi|119355	P26301.1
gi|119356	P08734.2
gi|182118	AAA52388.1
gi|232054	P30575.1
gi|416950	P13929.3
gi|460259	AAA21681.1
gi|462011	P33676.1
gi|467660	CAA55070.1
gi|538726	A45732
gi|563868	CAA57795.1
gi|576098	1ELS
gi|627094	A53665
gi|693933	CAA59331.1
gi|729422	Q05524.1
gi|930101	CAA32505.1
gi|1169528	P42895.1
gi|1169529	P42897.1
gi|1169532	P43806.2
gi|1169533	P42894.1
gi|1169534	P42896.1
gi|1363309	JC1039
gi|1706653	P51913.2
gi|1706654	P07322.3
gi|1706655	P08324
gi|1706698	P42222.2
gi|1942652	1ONE_A
gi|2494354	Q27527.3
gi|2655161	AAB87890.1
gi|2655163	AAB87891.1
gi|3023683	Q12560.1
gi|3023685	Q43321.1
gi|3023702	O02654.1
gi|3023703	P56252.1
gi|3023708	Q27655.1
gi|3023710	Q27877.1
gi|3023713	Q42971
gi|3023714	Q43130.1
gi|3089611	AAC70360.1
gi|3885968	AAC78141.1
gi|4416379	AAD20342.1
gi|4416381	AAD20343.1
gi|4416383	AAD20344.1
gi|4416385	AAD20345.1
gi|4416387	AAD20346.1
gi|5566208	AAD45339.1
gi|6015090	O57391.1
gi|6015094	P42040.2
gi|6015099	O69174.1
gi|6166147	P37869.4
gi|6226608	P42848.2
gi|6321693	NP_011770.1
gi|6324969	NP_015038.1
gi|6624229	BAA88479.1
gi|6624235	BAA88482.1
gi|6624237	BAA88483.1
gi|6996529	CAB75428.1
gi|7436883	T12341
gi|8132069	AAF73201.1
gi|8388689	CAB94039.1
gi|8919731	CAB96173.1
gi|11999247	AAG16301.1
gi|11999249	AAG16302.1
gi|11999251	AAG16303.1
gi|11999257	AAG16306.1
gi|11999259	AAG16307.1
gi|11999261	AAG16308.1
gi|11999263	AAG16309.1
gi|11999265	AAG16310.1
gi|11999267	AAG16311.1
gi|13124125	Q9HXZ5.1
gi|13124132	Q9K596.1
gi|13124133	Q9K717.1
gi|13124138	Q9KPC5.1
gi|13124161	Q9XDS7.1
gi|13124248	Q9XSJ4
gi|13431506	P57975.1
gi|13637776	P17182.3
gi|13925873	AAK49451.1
gi|13937125	AAK50056.1
gi|13991101	AAK51201.1
gi|14423684	Q9HDT3.2
gi|14423687	Q9LEI9.1
gi|14423688	Q9LEJ0.1
gi|14585753	AAK67491.1
gi|15643639	NP_228685.1
gi|15803300	NP_289333.1
gi|15809970	AAL06912.1
gi|15903080	NP_358630.1
gi|16151617	CAC83091.1
gi|16554592	NP_443739.1
gi|16801611	NP_471879.1
gi|16878083	AAH17249.1
gi|16975437	1E9I_A
gi|17066742	AAL35382.1
gi|17137654	NP_477421.1
gi|17367042	Q9PVK2.3
gi|17367183	Q9W7L0.3
gi|17367186	Q9W7L1.3
gi|17367189	Q9W7L2.3
gi|18175728	AAL59917.1
gi|19171969	AAL85688.1
gi|20141354	P25704.4
gi|20260174	AAM12985.1
gi|20981682	P09104.3
gi|21263574	Q8XGP6
gi|21263586	Q8ZBN2.1
gi|21263598	Q97L52.1
gi|21263599	Q97QS2.1
gi|21263619	Q9CHS7.1
gi|21325986	AAM47554.1
gi|22035897	CAD43170.1
gi|22096350	P04764
gi|22852211	BAC16223.1
gi|23003759	ZP_00047409.1
gi|23024413	ZP_00063626.1
gi|23099889	NP_693355.1
gi|23394379	AAN31479.1
gi|23814070	Q8R967.1
gi|24377625	AAN58930.1
gi|24580920	NP_722724.1
gi|24983094	AAN67233.1
gi|25010672	NP_735067.1
gi|25989631	AAN28926.1
gi|27262298	AAN87430.1
gi|27315022	AAO04158.1
gi|27361094	AAO10003.1
gi|27371000	AAH41279.1
gi|28210138	NP_781082.1
gi|28277353	AAH45082.1
gi|28377645	NP_784537.1
gi|28866546	CAD60544.1
gi|28896287	NP_802637.1
gi|28899335	NP_798940.1
gi|29898732	AAP12004.1
gi|30314940	AAP30720.1
gi|30315823	Q8EBR0.2
gi|30583767	AAP36132.1
gi|30749888	1OEP_A
gi|31873302	CAD97642.1
gi|32029561	ZP_00132564.1
gi|32035526	ZP_00135469.1
gi|32405096	XP_323161.1
gi|32440997	AAP81756.1
gi|32450571	AAH54169.1
gi|32880095	AAP88878.1
gi|33113259	AAP94211.1
gi|33147912	AAP95433.1
gi|33415263	AAQ18140.1
gi|34392443	BAC82549.1
gi|34597330	AAQ77240.1
gi|34597332	AAQ77241.1
gi|34858165	XP_227366.2
gi|34861961	XP_219757.2
gi|34877732	XP_214330.2
gi|34880725	XP_231450.2
gi|36784331	CAE13208.1
gi|37147852	AAQ88397.1
gi|37359340	AAP24057.1
gi|37531422	NP_920013.1
gi|37589645	AAH59434.1
gi|37590349	AAH59511.1
gi|37681002	NP_935611.1
gi|37681795	AAQ97775.1
gi|37702655	AAR00929.1
gi|38112061	EAA57535.1
gi|38511762	AAH61287.1
gi|38649320	AAH63174.1
gi|39597532	CAE59762.1
gi|40743649	EAA62839.1
gi|40806812	AAR92205.1
gi|42518800	NP_964730.1
gi|42521309	AAS18240.1
gi|42545184	EAA68027.1
gi|42784284	NP_981531.1
gi|45190897	NP_985151.1
gi|45477377	AAS66001.1
gi|46113189	ZP_00182444.2
gi|47094180	ZP_00231897.1
gi|47207875	CAF90638.1
gi|47210809	CAF89801.1
gi|47211348	CAF93820.1
gi|47229720	CAG06916.1
gi|47567341	ZP_00238054.1
gi|47939355	AAH71359.1
gi|48823965	ZP_00285414.1
gi|48832201	ZP_00289241.1
gi|48845368	ZP_00299650.1
gi|48958444	AAT47775.1
gi|49236275	ZP_00330336.1
gi|49257392	AAH72713.1
gi|49333355	AAT64001.1
gi|49483034	YP_040258.1
gi|50287797	XP_446328.1
gi|50289857	XP_447360.1
gi|50302929	XP_451402.1
gi|50420053	XP_458559.1
gi|50427089	XP_462151.1
gi|50556202	XP_505509.1
gi|50926833	AAH78896.1
gi|51011814	CAH10783.1
gi|290541	AAA62044.1
gi|16767113	NP_462728.1
gi|17547470	NP_520872.1
gi|49176390	YP_026237.1
gi|50123334	YP_052501.1
gi|1170131	P42206.1
gi|8569461	1EC7_A
gi|15803308	NP_289341.1
gi|16077318	NP_388131.1
gi|16761739	NP_457356.1
gi|16766266	NP_461881.1
gi|17545798	NP_519200.1
gi|21232671	NP_638588.1
gi|23100291	NP_693758.1
gi|23472449	ZP_00127774.1
gi|24114071	NP_708581.1
gi|26109595	AAN81798.1
gi|26991438	NP_746863.1
gi|27380983	NP_772512.1
gi|28870449	NP_793068.1
gi|44532155	EAJ91147.1
gi|44561888	EAK12044.1
gi|46316600	ZP_00217179.1
gi|46320161	ZP_00220554.1
gi|47572881	ZP_00242922.1
gi|48729892	ZP_00263641.1
gi|48770970	ZP_00275313.1
gi|48788775	ZP_00284754.1
gi|50083417	YP_044927.1
gi|50122496	YP_051663.1
gi|66046349	YP_236190.1
gi|126731	P11444.1
gi|1827628	1MDL
gi|729971	Q05514.1
gi|11282499	T43810
gi|15800441	NP_286453.1
gi|18158999	1KCZ_A
gi|28212141	NP_783085.1
gi|115713	P08310.4
gi|151125	AAA25766.1
gi|607908	AAA66202.1
gi|1633161	1MUC_A
gi|3891690	1BKH_A
gi|4579699	BAA75205.1
gi|5915882	P95608.1
gi|6014740	O33946.1
gi|11270756	T48870
gi|12862418	BAB32456.1
gi|13660733	AAK33064.1
gi|26990423	NP_745848.1
gi|48729290	ZP_00263041.1
gi|48733237	ZP_00266980.1
gi|10120813	1FHV_A
gi|15832403	NP_311176.1
gi|16080130	NP_390956.1
gi|16130196	NP_416764.1
gi|24113637	NP_708147.1
gi|26109055	AAN81258.1
gi|729359	P38774.1
gi|122212	P24070.1
gi|417106	P24069.2
gi|461926	Q01399.1
gi|3122191	Q52087.1
gi|6435582	1QQ5_A
gi|6435584	1QQ6_A
gi|8569435	1QH9_A
gi|24987754	1MH9_A
gi|1495997	CAA94734.1
gi|20150361	1J8D_A
gi|20150626	1K1E_A
gi|1361269	A49101
gi|1708375	P34914.2
gi|10197684	AAG14968.1
gi|2507038	P41277.3
gi|123158	P06987.1
gi|3257339	BAA30022.1
gi|12963663	NP_075886.1
gi|1825471	AAC44828.1
gi|15982558	BAB69477.1
gi|1177876	AAC45742.1
gi|10835405	1FEZ_A
gi|18254515	AAB86434.2
gi|1890331	CAA71318.1
gi|20151215	1L7M_A
gi|24987639	1LTQ_A
gi|86207	B40812
gi|114331	P28877.1
gi|114337	P28876.1
gi|114342	P27112.3
gi|114385	P28774.1
gi|114388	P05025.1
gi|179212	AAA51803.1
gi|179253	AAA35580.1
gi|179734	AAA51893.1
gi|205632	AAA41671.1
gi|224905	1203382A
gi|358960	1309271B
gi|397973	AAA72084.1
gi|416665	P32113.1
gi|416666	P05425.2
gi|461547	P35317.1
gi|584791	P37278
gi|584792	P37279
gi|584820	P37385.1
gi|604515	AAB02615.1
gi|1096610	2112199A
gi|1346734	P49380.1
gi|1709664	P54679.1
gi|2118236	I70165
gi|3288523	CAA04476.1
gi|3746336	AAC63909.1
gi|3777495	AAC68831.1
gi|3859490	AAC72756.1
gi|3913100	O43108.1
gi|4165126	AAD08694.1
gi|4887141	AAD32211.1
gi|5915706	Q64392.1
gi|6321271	NP_011348.1
gi|6325221	NP_015289.1
gi|6563304	AAF17245.1
gi|6680758	NP_031537.1
gi|6688831	CAB65294.1
gi|6688835	CAB65296.1
gi|6691153	AAF24511.1
gi|7141342	AAF37300.1
gi|7493907	T31111
gi|7494088	T30303
gi|7522600	T31112
gi|7531048	Q9X5V3.1
gi|7531049	Q9X5X3.1
gi|8100498	AAF72329.1
gi|8745541	AAF78958.1
gi|10720391	P77871.2
gi|11096277	AAG30275.1
gi|12044396	AAG47843.1
gi|12643614	O55143.2
gi|12643673	P70083.2
gi|12963455	AAK11272.1
gi|12963457	AAK11273.1
gi|13506888	AAK28385.1
gi|14029252	AAK52600.1
gi|14132780	AAK52331.1
gi|14285346	Q64542.1
gi|14285347	Q64568.2
gi|14285348	P58165.1
gi|14286104	P20020.3
gi|14286105	P23634.2
gi|14286115	Q01814.2
gi|15375064	AAK94754.1
gi|16197630	AAK33032.1
gi|17556548	NP_499778.1
gi|18202616	Q92123.1
gi|18203648	Q9YGL9.1
gi|18858297	NP_571762.1
gi|18858299	NP_571763.1
gi|18858301	NP_571764.1
gi|19263746	AAH25037.1
gi|20073360	AAH27000.1
gi|20137385	Q92036.1
gi|20137568	Q9TV52.1
gi|20501857	AAM21721.1
gi|20521652	BAA34498.2
gi|20877656	XP_139076.1
gi|21618764	AAH31609.1
gi|22003413	AAM88668.1
gi|23428513	AAL18003.1
gi|23478773	EAA15769.1
gi|24648576	NP_732572.1
gi|27461071	AAL55433.1
gi|27886529	NP_775293.1
gi|27924347	AAH45045.1
gi|28277239	AAH44063.1
gi|28277456	AAH45283.1
gi|28277523	AAH45327.1
gi|28373105	NP_777613.1
gi|50513993	1VFP_B
gi|10092677	NP_064711.1
gi|11127755	AAG31074.1
gi|14587240	BAB61165.1
gi|14594809	CAC43285.1
gi|28190681	AAO33157.1
gi|28190683	AAO33158.1
gi|730245	P31678.2
gi|127815	P11861.1
gi|2189975	BAA20395.1
gi|2252626	CAA74579.1
gi|5817852	AAD52962.1
gi|15809669	AAL07263.1
gi|32469902	NP_863076.1
gi|631903	A49932
gi|1480640	AAC44741.1
gi|6226591	P47243.4
gi|21388665	BAC00789.1
gi|115106	P11122.1
gi|115107	P08695.2
gi|115108	P17297.3
gi|1017439	CAA62978.1
gi|1311145	1HAN
gi|1311368	1DHY
gi|1352082	P47231.1
gi|1395175	BAA07956.1
gi|1854493	CAA66622.1
gi|2282588	AAB64219.1
gi|2317687	BAA21736.1
gi|2673755	CAA06026.1
gi|3059181	BAA25603.1
gi|3059192	BAA25611.1
gi|3059196	BAA25614.1
gi|3059198	BAA25615.1
gi|3059202	BAA25618.1
gi|3618271	CAA11188.1
gi|3913216	Q53034.1
gi|7433174	JW0103
gi|8843720	BAA97253.1
gi|8978312	BAA98137.1
gi|24899150	BAC23089.1
gi|1263182	AAB62287.1
gi|5360706	BAA82122.1
gi|3746666	AAD12738.1
gi|9622202	AAF89669.1
gi|3760223	AAC64295.1
gi|13506822	AAK28351.1
gi|32469794	Q9WXE6.1
gi|2127390	I39588
gi|33356867	1F1R_A
gi|33356873	1F1X_A
gi|34811050	1Q0C_A
gi|1685019	AAB36672.1
gi|2822270	AAC03441.1
gi|45745	CAA42452.1
gi|135975	P13453.2
gi|321704	S31402
gi|402288	AAC43044.1
gi|1503984	BAA11181.1
gi|9369348	CAB99201.1
gi|18150929	NP_542866.1
gi|7521946	T17470
gi|109816	A60236
gi|123491	P80064.1
gi|417146	P32755
gi|423198	S32821
gi|555806	AAA50231.1
gi|1346309	P49429
gi|1346310	Q02110.4
gi|1841443	CAA42111.1
gi|3334219	O23920.1
gi|3334223	P93836.2
gi|3694811	AAC62457.1
gi|3860238	AAC73008.1
gi|4504477	NP_002141.1
gi|7766898	1CJX_A
gi|8393557	NP_058929.1
gi|13898392	AAK48714.1
gi|21221374	NP_627153.1
gi|22530912	AAM96960.1
gi|23063211	ZP_00087953.1
gi|23472206	ZP_00127533.1
gi|26990146	NP_745571.1
gi|28870714	NP_793333.1
gi|29831692	NP_826326.1
gi|30679736	NP_172144.2
gi|32415581	XP_328269.1
gi|33859486	NP_032303.1
gi|118688	P17262.1
gi|127817	P08127.1
gi|139842	P27887.1
gi|151128	AAB03075.1
gi|403537	AAA20982.1
gi|540972	S42100
gi|953231	AAC13787.1
gi|1085686	JC4137
gi|1707308	BAA11752.1
gi|1707312	BAA11757.1
gi|1722889	Q04285.1
gi|2120670	JC4885
gi|2147172	B57264
gi|2627152	BAA23555.1
gi|3046913	AAC38323.1
gi|3293055	BAA31264.1
gi|3929478	AAC79918.1
gi|4104766	AAD02148.1
gi|4160464	AAD05250.1
gi|6048987	AAF02426.1
gi|6048992	AAF02430.1
gi|7109222	AAF36683.1
gi|7450252	JE0112
gi|7450253	JC5654
gi|7450254	JC5534
gi|7450255	JE0127
gi|7672528	AAF66550.1
gi|9711697	BAB07893.1
gi|10956982	NP_049202.1
gi|20162473	AAM14600.1
gi|21552577	AAM54735.1
gi|48768083	ZP_00272434.1
gi|320413	A60635
gi|15596326	NP_249820.1
gi|16078847	NP_389667.1
gi|16803742	NP_465227.1
gi|1354847	AAC44877.1
gi|2392338	1FRO_A
gi|2494844	Q42891.1
gi|4126809	BAA36759.1
gi|4127862	CAA09177.1
gi|5729842	NP_006699.1
gi|6323639	NP_013710.1
gi|7619802	CAB50787.2
gi|11182130	CAC16163.1
gi|15802065	NP_288087.1
gi|31981282	NP_079650.2
gi|56205611	CAI21586.1
gi|14010614	AAK52052.1
gi|14010616	AAK52053.1
gi|15826384	1JC4_A
gi|15826388	1JC5_A
gi|21314762	NP_115990.2
