# Supplementary material for: Community detection in sequence similarity networks based on attribute clustering
Source: PLoS One. 2017 Jul 24;12(7):e0178650. doi: 10.1371/journal.pone.0178650 (PMC5524321; doi:10.1371/journal.pone.0178650)
Supplement: S1 Dataset — (TXT) [file pone.0178650.s005.txt]

gi|19111945	gi|15801179	21.77	124	82	15	536	653	137	251	2.7e+03	18.2
gi|15801179	gi|15608987	19.72	71	49	8	76	145	323	386	2.1e+03	18.4
gi|15801179	gi|17432321	46.15	13	7	0	14	26	14	26	3.4e+03	17.0
gi|6753048	gi|15801179	25.64	78	47	11	461	534	188	258	3.7e+02	21.5
gi|15801179	gi|16078516	31.82	44	28	2	158	201	116	157	1.9e+03	18.6
gi|15801179	gi|23020534	22.89	83	54	10	72	148	258	336	3.7e+03	17.2
gi|15801179	gi|23101955	30.00	50	31	4	222	267	231	280	3.6e+03	17.2
gi|15801179	gi|15602430	23.36	107	75	7	145	251	209	308	1.1e+03	19.1
gi|15801179	gi|19070377	25.58	86	55	9	140	218	80	163	3.6e+03	17.2
gi|21311925	gi|15801179	25.81	62	43	3	319	377	126	187	1.3e+03	19.7
gi|15801179	gi|15595638	23.61	72	46	9	178	242	239	308	2e+03	18.2
gi|23501177	gi|15801179	21.35	89	61	9	77	163	137	218	3.4e+03	17.4
gi|15801179	gi|3122248	23.89	113	77	9	82	190	86	193	3.3e+02	21.1
gi|15801179	gi|23039910	19.83	116	81	12	76	188	318	424	3.6e+03	17.2
gi|9967069	gi|12313641	54.53	596	238	33	4	598	5	568	1e-100	362.8
gi|9967069	gi|16762096	25.00	80	48	12	239	308	201	278	1.4e+03	19.5
gi|3915831	gi|9967069	23.08	104	67	13	62	155	321	421	2.6e+02	22.1
gi|17231162	gi|9967069	55.18	598	235	33	3	568	2	598	4.8e-106	380.5
gi|21637202	gi|9967069	59.90	384	144	10	1	377	1	381	1.7e-72	268.4
gi|13928736	gi|9967069	17.61	159	107	24	552	694	258	408	4.5e+03	17.3
gi|9967069	gi|22218649	24.88	414	238	73	72	450	1	376	6.3e+02	20.9
gi|9967069	gi|17987935	55.09	599	234	35	3	598	4	570	6.3e-98	353.5
gi|9967069	gi|16766629	25.00	80	48	12	239	308	201	278	1.4e+03	19.5
gi|9967069	gi|43635	60.00	555	212	10	1	552	1	548	4.5e-101	363.9
gi|9967069	gi|15220459	57.95	547	221	9	4	547	272	812	2.2e-98	355.6
gi|9967069	gi|3287737	23.60	89	62	6	74	158	6	92	2.2e+03	18.7
gi|9967069	gi|728827	23.94	71	49	5	264	329	183	253	1.8e+03	19.1
gi|9967069	gi|16974911	60.00	555	212	10	1	552	1	548	2.4e-101	364.9
gi|1651519	gi|9967069	25.30	83	52	10	63	139	243	321	4.8e+03	15.7
gi|6633958	gi|15925280	59.72	571	228	2	1	569	1	571	1e-97	352.7
gi|15608987	gi|15925280	55.46	577	246	11	3	577	4	571	5.1e-111	397.0
gi|15925280	gi|15804904	24.13	402	221	84	89	455	27	379	1.9e+02	22.4
gi|7331	gi|15925280	23.60	161	106	17	25	180	128	276	2e+03	18.9
gi|15925280	gi|24113013	20.37	54	42	1	385	437	235	288	2.5e+03	18.0
gi|15925280	gi|2392286	29.85	67	37	10	208	267	252	315	3.5e+03	17.2
gi|18404701	gi|15925280	19.63	107	77	9	350	454	446	545	3.3e+03	18.5
gi|18426812	gi|15925280	20.39	309	211	35	16	313	86	370	1e+03	19.7
gi|421269	gi|15925280	52.28	570	269	3	3	572	4	570	2.2e-104	374.9
gi|225714	gi|15925280	58.55	567	231	4	276	840	7	571	1.1e-118	423.0
gi|2507522	gi|15925280	57.34	572	243	1	1	572	1	571	6.4e-90	326.9
gi|13474128	gi|15925280	58.60	570	232	4	3	570	4	571	4e-93	337.5
gi|16329675	gi|15925280	63.05	571	209	2	1	569	1	571	5.4e-116	413.5
gi|21637192	gi|15925280	59.63	379	148	5	3	378	4	380	4.1e-80	293.7
gi|2506025	gi|15925280	20.47	298	191	46	25	290	81	364	1.1e+03	19.9
gi|16974911	gi|15925280	56.84	570	241	5	3	569	4	571	9.7e-93	336.2
gi|11359582	gi|15925280	23.21	237	147	35	20	246	359	570	1.8e+02	23.5
gi|12313641	gi|14719485	28.07	57	29	12	395	448	3	50	3.6e+03	17.1
gi|15612817	gi|12313641	67.31	569	181	5	3	571	5	568	9.2e-103	369.5
gi|7331	gi|12313641	35.48	31	19	1	31	61	131	160	1.3e+03	19.6
gi|6753048	gi|12313641	53.85	13	5	1	313	325	133	144	4.6e+03	17.0
gi|12313641	gi|14599413	64.25	565	200	2	5	568	271	834	3.3e-99	358.2
gi|12313641	gi|14278353	61.09	568	217	4	5	568	3	570	1.8e-96	348.6
gi|21264318	gi|12313641	19.51	41	31	2	530	570	381	419	3.9e+03	18.0
gi|12313641	gi|8895751	31.17	77	41	12	38	109	289	358	4.8e+02	21.0
gi|191364	gi|12313641	43.75	32	15	3	76	106	131	160	5.6e+02	21.1
gi|12313641	gi|15595634	26.74	86	51	12	193	268	147	230	3.6e+03	17.5
gi|7320802	gi|12313641	60.42	566	222	2	5	570	5	568	1.1e-95	346.0
gi|12313641	gi|3122249	22.09	412	267	54	68	439	1	398	1.3	29.9
gi|22988607	gi|12313641	70.27	565	166	2	5	568	5	568	8.8e-128	452.6
gi|2494043	gi|12313641	53.85	13	5	1	313	325	133	144	4.7e+03	17.0
gi|14719485	gi|21730171	25.00	176	113	19	104	268	119	286	1.9e+02	21.9
gi|23200220	gi|14719485	35.48	31	18	2	105	134	245	274	2e+03	18.2
gi|14719485	gi|7331	24.36	78	45	14	191	264	222	289	1e+03	19.2
gi|3688063	gi|14719485	28.95	38	25	2	57	92	150	187	4.6e+03	16.6
gi|16078516	gi|14719485	22.45	49	30	8	96	143	276	317	4e+03	16.8
gi|18404701	gi|14719485	20.21	193	143	11	524	706	81	272	1.2e+03	19.8
gi|15600061	gi|14719485	27.37	95	62	7	474	566	14	103	3.1e+03	17.5
gi|7839375	gi|14719485	30.43	23	14	2	220	242	186	206	3.8e+03	16.9
gi|14719485	gi|3334230	25.71	70	46	6	178	247	293	356	1.1e+03	19.3
gi|15643577	gi|14719485	20.14	144	103	12	124	265	47	180	2.7e+03	17.2
gi|7484807	gi|14719485	24.32	111	70	14	157	261	23	125	3e+03	17.7
gi|14719485	gi|16078614	21.69	249	168	27	33	260	52	294	3.6e+02	20.8
gi|13959023	gi|14719485	24.14	58	42	2	53	110	178	233	4.7e+03	15.9
gi|22988607	gi|14719485	26.35	167	101	22	84	241	53	206	1.1e+03	19.5
gi|14719485	gi|15802037	25.42	118	70	18	68	168	164	280	1.3e+03	18.5
gi|995562	gi|4758426	34.78	23	15	0	237	259	64	86	6.7e+02	21.0
gi|4758426	gi|7331	20.41	98	64	14	53	146	121	208	5.1e+02	20.7
gi|4758426	gi|23062845	22.22	54	42	0	352	405	348	401	3.8e+02	21.3
gi|4758426	gi|15212234	29.09	55	32	7	58	105	130	184	2.4e+03	18.0
gi|6753960	gi|4758426	90.75	454	42	0	1	454	1	454	6.7e-133	469.0
gi|18404701	gi|4758426	47.06	17	9	0	249	265	70	86	1.2e+03	20.1
gi|4758426	gi|24112473	23.48	115	75	13	281	384	79	191	1e+03	19.3
gi|4758426	gi|18426812	42.31	26	12	3	360	382	121	146	3.6e+03	16.8
gi|4758426	gi|10336584	36.67	30	19	0	373	402	408	437	3.1e+02	21.9
gi|191364	gi|4758426	60.00	10	4	0	74	83	75	84	8.3e+02	20.2
gi|4758426	gi|17402589	30.43	46	20	12	381	426	692	725	3.2e+03	18.5
gi|4758426	gi|16078614	66.67	9	3	0	76	84	53	61	1.6e+03	19.0
gi|4758426	gi|3122249	23.08	52	40	0	351	402	347	398	6.7e+02	20.5
gi|4758426	gi|4545295	29.33	75	39	14	381	442	421	494	1.4e+02	23.1
gi|6633958	gi|19310948	54.39	570	253	7	4	569	2	568	8.3e-82	299.9
gi|6633958	gi|16130785	17.10	193	141	19	48	235	4	182	7.2e+02	20.6
gi|3915831	gi|6633958	25.98	127	76	18	268	386	288	404	3.1e+02	21.8
gi|6633958	gi|15833269	26.23	183	102	33	263	438	211	367	13	26.3
gi|2392286	gi|6633958	56.25	16	7	0	11	26	252	267	2.1e+03	18.4
gi|6633958	gi|14278353	59.05	569	230	3	4	569	2	570	2.4e-94	341.6
gi|6633958	gi|22218649	20.82	485	290	94	70	507	3	440	0.17	32.8
gi|23126033	gi|6633958	59.27	572	229	4	1	571	1	569	1.4e-114	408.8
gi|6633958	gi|18426812	30.61	49	30	4	516	562	43	89	3.2e+03	17.5
gi|6633958	gi|19070377	56.22	571	247	3	1	569	1	570	8.8e-90	326.4
gi|6633958	gi|887833	17.10	193	141	19	48	235	4	182	7.2e+02	20.6
gi|6633958	gi|3287737	23.21	56	41	2	84	139	9	62	5.1e+02	21.0
gi|2340847	gi|6633958	57.34	572	234	10	3	570	4	569	3.5e-105	377.6
gi|6633958	gi|13022196	22.92	432	244	89	70	456	8	395	4.3e+02	21.3
gi|16974911	gi|6633958	56.49	570	241	7	3	569	4	569	3.2e-82	301.3
gi|6633958	gi|4545295	50.61	573	279	4	1	569	1	573	3.1e-79	291.4
gi|6633958	gi|1518868	29.31	58	32	9	90	140	204	259	2.6e+03	18.0
gi|21730171	gi|137073	19.85	403	268	55	4	400	88	441	6.4	27.6
gi|20270696	gi|21730171	22.64	53	41	0	351	403	345	397	1.1e+03	19.6
gi|11837778	gi|21730171	20.19	312	198	51	103	403	126	397	6.9e+02	20.4
gi|15212234	gi|21730171	25.15	167	109	16	132	290	119	277	1e+02	23.0
gi|6753960	gi|21730171	22.64	53	41	0	351	403	345	397	1.1e+03	19.6
gi|23101955	gi|21730171	21.90	411	270	51	68	440	3	400	89	23.7
gi|23126033	gi|21730171	28.70	108	60	17	70	174	2	95	1.2e+02	23.3
gi|1174889	gi|21730171	20.38	422	268	68	70	446	2	400	44	24.8
gi|14599435	gi|21730171	21.14	402	263	54	356	708	4	400	2.5	29.5
gi|2708800	gi|21730171	21.51	423	257	75	71	443	3	400	3.2e+02	21.9
gi|22831365	gi|21730171	20.05	409	262	65	298	653	4	400	48	25.0
gi|21730171	gi|16767756	27.87	61	42	2	3	61	11	71	28	24.9
gi|21730171	gi|20141178	21.65	97	66	10	39	135	184	270	3e+03	17.4
gi|2624847	gi|3182927	36.84	57	27	9	85	137	26	77	1.3e+03	19.7
gi|3182927	gi|16132149	29.33	75	39	14	4	77	10	71	3.5e+02	21.3
gi|3182927	gi|4249601	35.71	56	29	7	26	77	88	140	2.1e+03	18.9
gi|3915207	gi|3182927	26.56	64	43	4	152	214	116	176	3.2e+03	18.0
gi|886331	gi|3182927	32.35	68	37	9	90	155	26	86	1.3e+03	19.8
gi|13938134	gi|3182927	24.72	89	48	19	397	475	279	358	4.3e+02	21.3
gi|18426812	gi|3182927	27.50	40	29	0	178	217	427	466	2.1e+03	18.2
gi|3182927	gi|10336584	35.09	57	28	9	26	77	85	137	2.1e+03	18.9
gi|3182927	gi|2507522	28.38	74	46	7	12	80	73	144	2.6e+02	22.3
gi|3287737	gi|3182927	26.09	23	17	0	45	67	59	81	2.3e+03	18.2
gi|16974909	gi|3182927	28.57	63	41	4	150	211	286	345	2.7e+03	18.4
gi|7272374	gi|3182927	24.64	69	47	5	402	467	401	467	3.5e+03	17.8
gi|22988607	gi|3182927	41.67	36	17	4	467	499	362	396	1.9e+03	19.0
gi|1518868	gi|3182927	36.36	22	14	0	12	33	240	261	1.3e+03	19.1
gi|19111945	gi|16762096	22.83	92	52	19	198	270	175	266	3.1e+03	18.2
gi|19111945	gi|15612817	21.57	102	73	7	384	484	223	318	4.3e+03	17.5
gi|19111945	gi|24113013	26.28	137	88	13	521	648	197	329	1.1	29.9
gi|19111945	gi|3915207	22.14	140	86	23	17	143	233	362	2.6e+03	19.0
gi|19111945	gi|279570	20.97	124	83	15	536	653	137	251	2e+03	18.8
gi|19111945	gi|14579320	23.64	110	65	19	43	143	258	357	1.3e+03	20.3
gi|19111945	gi|3287876	20.15	134	95	12	436	561	344	473	1.7e+03	19.6
gi|4557311	gi|19111945	44.49	699	342	46	63	747	23	689	4.3e-114	407.8
gi|19111945	gi|10336584	22.52	111	68	18	537	646	413	506	1.7e+03	19.9
gi|19111945	gi|2098312	30.65	62	31	12	13	72	222	273	7.7e+02	20.5
gi|19111945	gi|17402589	17.33	75	59	3	49	121	91	164	3.5e+03	18.8
gi|19111945	gi|16080717	27.66	47	29	5	557	598	178	224	3.7e+03	18.1
gi|19111945	gi|627281	23.76	101	68	9	41	133	233	332	1.9e+03	19.3
gi|2494043	gi|19111945	47.12	607	293	28	154	753	97	682	1.6e-113	406.0
gi|131696	gi|137071	23.53	68	42	10	3	62	98	163	1.1e+03	19.9
gi|7331	gi|131696	53.17	378	173	4	1	376	1	376	2.6e-60	227.7
gi|171053	gi|131696	22.68	97	63	12	425	515	298	388	3e+03	18.3
gi|131696	gi|137074	21.05	133	88	17	3	124	93	219	8.1e+02	20.3
gi|131696	gi|2392286	21.93	114	80	9	185	289	146	259	1.5e+03	18.5
gi|131696	gi|6141557	25.11	219	132	32	6	214	30	226	3.5e+02	21.2
gi|131696	gi|22218649	28.78	403	228	59	30	377	53	451	2e-12	68.7
gi|131696	gi|15600061	18.75	192	130	26	3	180	92	271	1.1e+03	19.9
gi|131696	gi|15611138	19.77	177	121	21	9	180	114	274	43	24.7
gi|131696	gi|5913962	19.77	177	121	21	9	180	114	274	43	24.7
gi|131696	gi|18478562	26.73	434	249	69	3	377	29	452	3.2e-07	51.4
gi|131696	gi|4033703	50.00	10	5	0	375	384	209	218	2.4e+03	18.2
gi|131696	gi|19856524	20.97	248	160	36	28	252	132	366	2.6e+03	18.3
gi|131696	gi|16080717	17.49	183	136	15	4	181	104	276	2.7e+03	18.2
gi|131696	gi|627281	29.85	325	179	49	27	308	66	384	1.8e-05	45.5
gi|16129025	gi|131696	23.56	365	221	58	5	348	24	351	9.4	26.2
gi|995562	gi|19310948	21.79	78	55	6	34	106	247	323	2.5e+03	19.1
gi|16945394	gi|19310948	23.19	138	80	26	84	196	87	223	2.6e+03	19.1
gi|3915207	gi|19310948	63.00	573	204	8	3	572	1	568	8.8e-112	399.5
gi|19310948	gi|16078516	24.14	290	164	56	60	318	14	278	28	25.8
gi|19310948	gi|6141557	36.76	68	29	14	84	150	22	76	1.2e+03	19.7
gi|167228	gi|19310948	61.97	568	213	3	274	840	3	568	4.5e-127	450.8
gi|19310948	gi|16766629	22.87	188	126	19	96	267	51	235	1.1e+02	23.3
gi|19310948	gi|3334230	21.43	420	262	68	65	438	1	398	0.96	30.4
gi|3024509	gi|19310948	20.62	160	101	26	32	180	129	273	3.3e+03	17.7
gi|19310948	gi|3287737	26.92	78	41	16	59	136	1	62	4.3e+02	21.3
gi|2340847	gi|19310948	71.80	571	154	7	3	570	2	568	4.2e-143	503.5
gi|13959023	gi|19310948	70.47	569	164	4	4	570	2	568	2.1e-122	434.8
gi|20141178	gi|19310948	23.02	126	80	17	204	329	237	345	2.6e+02	21.8
gi|19310948	gi|7245484	59.79	572	224	6	1	568	1	570	4e-94	340.8
gi|995562	gi|15966223	25.64	78	52	6	34	106	248	324	5.4e+02	21.7
gi|995562	gi|6330926	34.78	23	15	0	237	259	89	111	7.2e+02	21.0
gi|6753048	gi|995562	43.73	526	273	23	154	671	99	609	1.9e-92	335.9
gi|995562	gi|21637205	33.33	30	20	0	146	175	334	363	1.7e+03	19.2
gi|995562	gi|16078516	29.41	34	24	0	524	557	268	301	3.9e+03	18.0
gi|995562	gi|731075	25.00	92	60	9	25	108	236	326	7.2e+02	21.3
gi|995562	gi|279582	27.71	83	50	10	53	130	249	326	8e+02	20.7
gi|995562	gi|1174889	22.39	67	47	5	45	106	261	327	1.8e+03	19.7
gi|995562	gi|15220459	21.28	188	131	17	38	213	282	464	3.1e+03	19.1
gi|995562	gi|17402589	17.33	75	59	3	51	123	91	164	3.4e+03	18.9
gi|995562	gi|13959023	24.29	70	48	5	42	106	255	324	1.6e+03	19.9
gi|995562	gi|178547	48.64	627	294	28	89	688	115	740	7e-117	417.1
gi|995562	gi|4545295	18.09	94	73	4	20	109	237	330	9.5e+02	20.8
gi|17532699	gi|16762096	34.62	26	16	1	260	284	311	336	3.1e+03	17.4
gi|17532699	gi|24115394	30.61	49	29	5	31	75	62	109	2.8e+02	21.4
gi|17532699	gi|23062845	25.49	412	240	67	30	378	52	459	2.5e-09	58.4
gi|17532699	gi|137074	18.35	158	114	15	32	184	129	276	8.2e+02	20.3
gi|644509	gi|17532699	31.25	48	31	2	481	528	180	225	2.4e+03	18.8
gi|17532699	gi|3122243	25.74	404	234	66	30	374	53	449	9.3e-16	79.7
gi|17532699	gi|22218649	25.50	404	235	66	30	374	53	449	2.2e-15	78.5
gi|23126033	gi|17532699	20.65	155	114	9	131	278	32	184	2.9e+03	18.0
gi|17532699	gi|4557249	18.98	137	102	9	277	407	10	143	5.8e+02	20.2
gi|225714	gi|17532699	34.48	29	19	0	591	619	204	232	3e+03	18.5
gi|17532699	gi|17986930	29.79	47	24	9	20	66	123	160	1.3e+03	19.6
gi|17532699	gi|16974909	19.82	227	147	35	32	232	131	348	2.2e+02	22.3
gi|17532699	gi|13959023	34.21	38	24	1	22	59	195	231	9.3e+02	20.1
gi|16760039	gi|17532699	26.59	173	111	16	178	342	180	344	0.28	31.2
gi|17532699	gi|15802037	32.00	25	15	2	264	286	98	122	2.8e+03	17.4
gi|13194736	gi|137073	23.08	351	208	62	29	338	84	413	43	24.9
gi|13194736	gi|16763320	28.70	115	64	18	4	103	2	113	61	23.8
gi|13194736	gi|9931313	22.01	477	297	75	9	464	2	424	3.4	28.3
gi|4502079	gi|13194736	40.00	15	9	0	542	556	366	380	2.6e+03	18.9
gi|23502230	gi|13194736	23.14	229	133	43	65	280	5	203	51	24.6
gi|13194736	gi|6141557	24.33	374	224	59	101	440	30	378	2.2e+02	22.1
gi|13194736	gi|3892028	27.06	85	45	17	13	83	179	260	3.2e+03	17.3
gi|15800066	gi|13194736	25.00	60	40	5	8	66	17	72	1.2e+03	19.5
gi|1174889	gi|13194736	21.77	124	79	18	64	182	5	115	5.4e+02	21.2
gi|43635	gi|13194736	22.79	272	156	54	55	315	1	229	1.4e+02	23.1
gi|15643577	gi|13194736	33.33	51	29	5	40	90	59	104	3.2e+02	21.3
gi|15595634	gi|13194736	37.29	59	33	4	2	60	18	72	71	23.7
gi|2506025	gi|13194736	21.11	289	190	38	41	304	38	313	1.6e+03	19.1
gi|13194736	gi|6226558	41.79	67	34	5	16	77	9	75	10	26.7
gi|4545295	gi|13194736	30.48	105	46	27	72	165	10	98	81	24.0
gi|15966223	gi|137073	67.49	566	182	2	5	570	4	567	7.3e-113	403.1
gi|137073	gi|16763320	24.91	277	151	57	85	338	27	269	3	28.4
gi|137073	gi|16080988	20.24	415	267	64	81	461	35	419	68	24.0
gi|23062845	gi|137073	20.98	410	274	50	1	398	66	437	7.2	27.5
gi|22976226	gi|137073	70.42	568	164	4	5	572	4	567	5.4e-120	426.8
gi|5922018	gi|137073	22.22	81	59	4	435	511	266	346	2.4e+03	19.2
gi|137073	gi|3122243	27.95	161	90	26	67	217	3	147	0.38	31.6
gi|279582	gi|137073	20.32	251	163	37	25	252	124	360	4	28.1
gi|4557249	gi|137073	20.93	129	88	14	110	233	168	287	3.4e+02	21.5
gi|14599435	gi|137073	61.13	566	218	2	270	834	3	567	7.4e-99	357.1
gi|17986930	gi|137073	55.42	572	249	6	1	572	1	566	3.5e-104	374.2
gi|137073	gi|4033703	32.26	62	42	0	401	462	361	422	1.9e+02	22.7
gi|2501620	gi|137073	58.63	568	228	7	271	835	4	567	6.4e-104	373.9
gi|7320802	gi|137073	61.48	566	216	2	5	570	4	567	1.9e-99	358.5
gi|16128322	gi|137073	27.17	92	48	19	158	240	196	277	7.3e+02	20.5
gi|2494044	gi|137073	21.57	102	68	12	100	195	408	503	2.8e+03	18.9
gi|137070	gi|137071	53.68	570	259	5	3	567	4	573	7.2e-87	316.7
gi|137070	gi|24115394	23.14	242	131	55	85	303	27	236	32	25.0
gi|137070	gi|9931313	23.67	452	267	78	67	478	3	416	0.0066	37.5
gi|4502079	gi|137070	27.42	62	43	2	115	175	452	512	7.3e+02	21.4
gi|137070	gi|15803420	31.48	54	29	8	88	141	42	87	7e+02	20.6
gi|16764519	gi|137070	23.68	114	73	14	38	147	100	203	2.8e+03	17.8
gi|1174889	gi|137070	58.67	571	231	5	1	571	1	566	9.6e-103	369.5
gi|225714	gi|137070	60.92	568	217	5	274	840	4	567	2.6e-118	421.7
gi|137070	gi|2507522	56.51	568	243	4	4	567	5	572	2.6e-94	341.5
gi|465008	gi|137070	60.92	568	217	5	274	840	4	567	2.9e-118	421.6
gi|21637192	gi|137070	66.67	378	124	2	1	378	1	376	1.1e-80	295.6
gi|137070	gi|12644702	36.62	71	32	13	66	136	9	66	14	26.2
gi|137070	gi|227457	72.13	567	158	0	1	567	1	567	1.1e-127	452.3
gi|22988607	gi|137070	74.65	564	143	0	5	568	4	567	6.8e-139	489.5
gi|23039910	gi|137070	68.37	566	177	2	5	570	4	567	1.1e-133	472.2
gi|137071	gi|15966223	54.53	574	256	5	1	573	1	570	8.1e-88	319.9
gi|137071	gi|16763320	21.98	273	164	49	90	343	27	269	42	24.6
gi|137071	gi|28373486	23.40	47	35	1	233	278	195	241	2.6e+03	18.1
gi|22976226	gi|137071	53.46	578	258	11	1	572	1	573	1.6e-86	315.6
gi|644509	gi|137071	25.00	32	23	1	624	654	449	480	4.4e+03	17.6
gi|137071	gi|3122243	21.86	430	256	80	72	465	3	388	3.1	28.6
gi|15600061	gi|137071	52.90	569	263	5	3	566	5	573	2e-90	328.5
gi|137071	gi|3287879	29.25	106	58	17	66	165	9	103	1.2e+02	23.5
gi|137071	gi|10336584	54.66	569	253	5	5	573	4	567	1.6e-88	322.3
gi|137071	gi|887833	34.15	41	25	2	404	442	353	393	7.6e+02	20.5
gi|137071	gi|23000615	56.02	573	248	4	1	573	79	647	7.2e-92	333.5
gi|16122873	gi|137071	54.45	573	251	10	4	571	5	572	7.5e-97	349.9
gi|137071	gi|16078614	26.29	213	125	32	74	270	4	200	4.6	27.9
gi|7531230	gi|137071	27.08	48	32	3	219	263	7	54	3.8e+03	17.4
gi|137071	gi|1518868	30.51	59	38	3	374	432	164	219	2.7e+03	17.9
gi|15966223	gi|23200220	22.28	413	259	62	71	439	4	398	8.6	27.2
gi|3915831	gi|15966223	22.86	70	48	6	311	375	25	93	1.7e+03	19.1
gi|608499	gi|15966223	23.26	43	27	6	416	456	381	419	2.9e+03	18.6
gi|8509	gi|15966223	22.86	70	48	6	311	375	25	93	1.7e+03	19.1
gi|15807978	gi|15966223	66.90	571	181	8	2	568	4	570	1.3e-113	405.5
gi|914897	gi|15966223	56.32	554	232	10	2	552	3	549	1e-90	329.6
gi|23126033	gi|15966223	73.08	572	151	3	1	571	1	570	2.4e-152	534.2
gi|15800066	gi|15966223	26.61	109	61	19	146	240	176	279	3.9e+02	21.5
gi|15966223	gi|3334230	22.84	416	253	68	71	439	4	398	3.9	28.4
gi|191364	gi|15966223	21.03	195	122	32	47	224	95	274	5.1e+02	21.2
gi|16122873	gi|15966223	57.54	570	237	5	3	571	4	569	5.8e-107	383.5
gi|2501620	gi|15966223	61.82	571	211	7	269	835	3	570	2.3e-108	388.7
gi|7320802	gi|15966223	58.67	571	234	2	1	570	1	570	8.2e-96	346.4
gi|20141178	gi|15966223	36.84	38	21	3	201	236	40	76	2.1e+03	18.5
gi|15889672	gi|16762096	28.09	89	50	14	187	267	153	235	3.5e+02	21.6
gi|3915831	gi|16762096	23.73	59	40	5	1	56	22	78	3.4e+02	21.2
gi|15803675	gi|16762096	22.83	92	63	8	103	191	226	312	1.3e+02	22.5
gi|2392286	gi|16762096	23.81	105	68	12	231	329	76	174	1.4e+03	18.6
gi|14599413	gi|16762096	25.86	116	71	15	432	533	121	235	4.2e+02	21.9
gi|914897	gi|16762096	26.25	80	47	12	239	308	201	278	8.7e+02	20.4
gi|7839375	gi|16762096	24.73	182	107	30	133	293	211	383	7.4e+02	20.5
gi|3334230	gi|16762096	38.10	21	13	0	42	62	44	64	7.5e+02	20.3
gi|16762096	gi|18478562	23.40	188	122	22	5	180	2	179	3.3e+02	21.4
gi|22831365	gi|16762096	24.66	146	83	27	384	505	128	270	9.4	27.3
gi|2506025	gi|16762096	22.99	87	63	4	159	244	62	145	1.6e+03	19.0
gi|20141178	gi|16762096	23.57	157	109	11	77	222	98	254	1.2e+03	19.1
gi|4545295	gi|16762096	19.89	176	116	25	136	296	218	383	1.4e+03	19.5
gi|2624847	gi|16130785	33.33	54	28	8	88	141	42	87	4.5e+02	21.3
gi|2624847	gi|17977844	33.33	39	23	3	107	143	26	63	4.1e+03	16.8
gi|17231162	gi|2624847	71.25	567	157	6	5	568	4	567	1.1e-140	495.4
gi|21637208	gi|2624847	66.93	384	125	2	1	384	1	382	1.6e-62	235.2
gi|2624847	gi|21219743	60.28	574	220	8	1	567	1	573	9.2e-91	329.7
gi|2624847	gi|22988246	27.55	98	54	17	69	159	4	91	82	23.9
gi|2624847	gi|3122243	23.23	452	269	78	67	478	3	416	0.034	35.1
gi|224797	gi|2624847	60.74	568	218	5	274	840	4	567	1.6e-117	419.1
gi|18426812	gi|2624847	19.47	113	88	3	161	270	435	547	1.2e+03	19.5
gi|421269	gi|2624847	56.82	572	241	6	1	572	1	566	2e-109	391.6
gi|21637244	gi|2624847	65.08	378	130	2	1	378	1	376	2.8e-60	227.8
gi|191364	gi|2624847	26.32	76	46	10	38	106	86	158	1.8e+03	19.2
gi|2624847	gi|1073151	72.26	566	155	2	4	567	5	570	1.9e-114	408.3
gi|2506025	gi|2624847	26.32	76	46	10	32	100	86	158	1.7e+03	19.3
gi|178547	gi|2624847	25.30	83	53	9	106	182	482	561	4.4e+03	17.6
gi|15608987	gi|20270696	50.00	24	12	0	424	447	379	402	5.2e+02	21.2
gi|15608987	gi|23062845	62.50	16	6	0	432	447	383	398	1.9e+02	22.7
gi|15608987	gi|15212234	40.62	32	14	5	360	390	258	285	3.6e+03	17.3
gi|15608987	gi|279570	17.88	151	101	23	323	456	76	220	4.2e+03	16.6
gi|15608987	gi|22218649	23.63	419	244	76	72	444	3	391	2.3e+02	22.4
gi|15608987	gi|279582	22.83	254	160	36	127	367	22	252	1.3e+03	19.6
gi|15608987	gi|16120505	26.83	82	44	16	212	280	179	257	3.1e+03	18.0
gi|15608987	gi|5913962	54.25	577	256	8	1	577	1	569	3e-102	367.8
gi|15608987	gi|3024509	22.36	237	154	30	126	354	22	236	1.5e+03	19.4
gi|15608987	gi|586167	55.11	577	251	8	1	577	1	569	7.1e-102	366.6
gi|15608987	gi|23000615	62.20	574	208	9	4	577	83	647	1.1e-127	452.5
gi|15608987	gi|19856524	52.80	608	246	41	1	577	1	598	1.3e-103	372.4
gi|15608987	gi|12644702	30.99	71	42	7	410	474	338	407	2.5e+02	22.1
gi|178547	gi|15608987	35.00	40	15	11	76	114	11	40	4.7e+03	16.9
gi|23200220	gi|15804904	26.87	67	43	6	4	67	11	74	1.1e+02	22.9
gi|23200220	gi|16080988	25.10	255	157	34	23	252	42	287	10	26.4
gi|4502079	gi|23200220	35.29	51	26	7	218	261	167	217	2.3e+03	19.1
gi|13928736	gi|23200220	20.31	64	47	4	323	382	392	455	3.1e+03	18.4
gi|23200220	gi|22218649	33.77	462	287	19	4	458	5	454	1.5e-20	95.8
gi|16764519	gi|23200220	23.40	94	64	8	178	265	239	330	4.6e+02	20.6
gi|23200220	gi|4557249	43.75	16	9	0	22	37	124	139	2.6e+03	17.8
gi|887833	gi|23200220	32.84	67	38	7	18	84	1	60	1.8e+02	22.4
gi|7484807	gi|23200220	30.77	39	21	6	504	542	204	236	2e+03	19.0
gi|7245287	gi|23200220	22.41	415	256	66	68	436	4	398	36	25.1
gi|22125140	gi|23200220	22.60	416	257	65	49	420	4	398	3e+02	21.9
gi|11359582	gi|23200220	22.64	106	62	20	113	207	244	340	3.7e+03	17.9
gi|16130785	gi|11890745	25.25	404	253	49	33	401	19	408	2e-12	68.8
gi|16945394	gi|16130785	27.50	120	77	10	615	732	292	403	70	24.5
gi|6753048	gi|16130785	18.09	94	69	8	429	521	80	166	1.2e+03	20.0
gi|16130785	gi|2392286	30.19	53	27	10	124	176	247	289	2.9e+03	17.3
gi|16130785	gi|3122243	31.15	61	38	4	35	95	17	73	69	23.7
gi|23027998	gi|16130785	31.48	54	29	8	88	141	42	87	6.1e+02	20.8
gi|15602430	gi|16130785	23.18	371	225	60	40	384	66	402	0.44	30.9
gi|8895751	gi|16130785	26.58	79	55	3	300	375	323	401	9.5	26.4
gi|43635	gi|16130785	17.84	370	268	36	88	439	42	393	4.3e+02	21.3
gi|16130785	gi|18478562	34.88	43	22	6	42	84	23	59	7.4e+02	20.2
gi|1246354	gi|16130785	22.96	405	243	69	18	391	36	402	3	28.2
gi|16130785	gi|16767756	21.58	366	237	50	40	390	28	358	43	24.2
gi|16130785	gi|12644702	31.94	72	45	4	360	429	342	411	2.2e+02	21.9
gi|16130785	gi|3122249	29.85	67	40	7	18	84	1	60	5.9e+02	20.6
gi|11359582	gi|16130785	27.50	120	77	10	615	732	292	403	70	24.5
gi|7638159	gi|2501623	26.32	38	25	3	561	598	502	536	4.3e+03	17.4
gi|608499	gi|2501623	27.00	100	60	13	50	149	500	586	2e+03	19.4
gi|2501623	gi|6322218	29.17	96	64	4	131	222	62	157	1.3e+03	19.7
gi|2501623	gi|3892028	20.87	115	76	15	192	293	112	224	2.2e+03	18.4
gi|2501623	gi|16766629	26.87	67	40	9	241	298	204	270	1.2e+03	19.8
gi|2501623	gi|14599435	58.00	569	235	4	2	570	268	832	3.1e-94	341.8
gi|2501623	gi|2098312	24.39	82	53	9	164	242	161	236	3.6e+03	17.3
gi|2501623	gi|19856524	57.72	596	223	29	3	570	2	596	3.7e-94	341.1
gi|2501623	gi|12644702	33.33	72	35	13	71	142	9	67	1.1e+02	23.4
gi|178547	gi|2501623	19.93	271	191	26	27	285	330	586	2.3e+03	19.5
gi|20270696	gi|15889672	36.59	41	26	0	362	402	398	438	81	23.9
gi|608499	gi|15889672	21.21	66	50	2	430	493	475	540	4.6e+03	16.9
gi|886331	gi|15889672	60.59	576	216	11	3	577	4	569	6.9e-117	416.5
gi|15889672	gi|15803420	35.71	42	25	2	399	438	352	393	9.2e+02	20.2
gi|914897	gi|15889672	54.25	553	244	9	2	552	3	548	4e-88	321.0
gi|17987935	gi|15889672	77.89	570	125	1	1	570	1	569	1.1e-146	515.5
gi|13357995	gi|15889672	54.26	599	240	34	2	598	3	569	4.5e-99	357.3
gi|14599161	gi|15889672	65.38	569	190	7	272	837	5	569	1.7e-123	438.9
gi|5922016	gi|15889672	21.21	66	50	2	544	607	475	540	4.7e+03	16.9
gi|21637192	gi|15889672	64.12	379	130	6	3	379	4	378	4.3e-83	303.6
gi|15889672	gi|16080717	64.21	570	198	6	4	569	2	569	8.7e-106	379.6
gi|15889672	gi|6226558	43.90	41	23	0	395	435	354	394	9.9	27.0
gi|15889672	gi|7245484	61.40	570	215	5	4	569	2	570	4.6e-106	380.5
gi|399033	gi|20270696	29.38	177	101	24	277	440	41	206	17	26.6
gi|399033	gi|4249601	30.61	49	32	2	634	682	290	336	3.5e+03	18.4
gi|399033	gi|1657533	30.95	42	21	8	650	683	335	376	2.4e+03	18.9
gi|399033	gi|1718044	57.14	14	5	1	118	130	469	482	4e+03	18.0
gi|399033	gi|21264318	53.23	742	310	37	41	765	4	725	1.9e-154	542.0
gi|399033	gi|16764519	37.84	37	20	3	498	532	223	258	9.3e+02	20.3
gi|399033	gi|15602430	22.95	61	39	8	474	528	285	343	3.1e+03	18.3
gi|399033	gi|21637244	16.13	31	26	0	13	43	328	358	4.1e+03	17.3
gi|399033	gi|465008	33.33	30	19	1	695	724	238	266	3.6e+03	18.9
gi|399033	gi|16767756	22.92	96	69	5	109	201	129	222	2.4e+03	18.7
gi|399033	gi|7245287	27.42	62	43	2	106	166	451	511	7.2e+02	21.4
gi|399033	gi|16760039	35.14	37	21	3	498	532	223	258	1.5e+03	19.4
gi|399033	gi|6680636	22.22	144	98	14	586	722	214	350	84	23.9
gi|20302047	gi|6323606	43.75	672	341	37	86	739	62	714	3.9e-108	388.1
gi|6323606	gi|17977844	33.33	24	16	0	210	233	333	356	2.8e+03	18.2
gi|6323606	gi|22976226	31.11	45	21	10	535	571	384	426	4.3e+03	17.6
gi|6323606	gi|6322218	28.21	39	26	2	39	77	7	43	4e+03	17.6
gi|6323606	gi|15807978	24.18	153	98	18	563	714	416	551	1.5e+03	20.1
gi|6323606	gi|279582	29.03	62	31	13	420	469	361	421	2e+03	19.1
gi|6323606	gi|1174889	25.77	97	59	13	51	135	442	537	6.9e+02	21.4
gi|6323606	gi|13605430	25.29	87	55	10	7	90	239	318	3.4e+02	22.5
gi|6323606	gi|13474128	17.00	100	70	13	618	714	464	553	3.4e+03	18.4
gi|6323606	gi|16974909	18.44	141	105	10	7	143	239	373	3.4e+02	22.5
gi|6323606	gi|16080717	24.64	69	42	10	73	136	472	535	4.3e+03	17.6
gi|6323606	gi|22125140	25.77	97	59	13	51	135	420	515	6.5e+02	21.4
gi|2494044	gi|6323606	44.69	716	369	27	56	752	8	715	8.9e-116	413.5
gi|17432321	gi|15804904	30.26	76	49	4	24	95	27	102	16	25.7
gi|22297549	gi|15804904	30.47	128	56	33	87	213	27	122	3.5e+02	21.5
gi|15212234	gi|15804904	25.81	93	57	12	27	112	245	332	1.2e+03	19.0
gi|23502230	gi|15804904	23.18	384	249	46	89	457	27	379	3.6e+02	21.5
gi|15803420	gi|15804904	23.16	354	213	59	60	393	47	361	5.2	27.2
gi|21264318	gi|15804904	28.57	49	31	4	546	594	168	212	2.7e+03	18.4
gi|4557249	gi|15804904	41.03	39	21	2	106	143	29	66	6.6e+02	19.9
gi|3334230	gi|15804904	22.81	434	264	71	4	425	11	385	0.83	30.1
gi|15220459	gi|15804904	19.19	396	250	70	354	722	27	379	4.4e+02	21.7
gi|3287737	gi|15804904	25.93	54	37	3	13	63	18	71	36	24.4
gi|16974909	gi|15804904	19.31	145	86	31	85	211	27	158	1.4e+03	19.3
gi|15804904	gi|6226558	25.19	135	90	11	28	162	26	149	35	24.6
gi|16760039	gi|15804904	21.50	107	74	10	51	151	255	357	2.2e+03	17.8
gi|20302047	gi|3915831	22.33	103	64	16	266	362	123	215	1.2e+03	20.1
gi|20302047	gi|9931313	19.15	188	130	22	16	184	31	215	1.7e+03	19.6
gi|20302047	gi|1657533	26.92	78	53	4	356	430	330	406	2.5e+03	18.8
gi|20302047	gi|279570	32.43	37	22	3	484	518	223	258	2.6e+03	18.4
gi|20302047	gi|3892028	20.98	143	100	13	572	707	211	347	1.3e+02	23.2
gi|20302047	gi|15800666	20.39	103	70	12	22	112	341	443	1.8e+03	19.8
gi|20302047	gi|8895751	55.56	9	4	0	300	308	59	67	3.9e+03	17.4
gi|20302047	gi|191364	28.00	125	53	37	188	304	265	360	2.3e+03	19.1
gi|20302047	gi|7484807	50.54	554	262	12	183	732	41	586	3.5e-111	397.9
gi|20302047	gi|15595638	27.45	51	37	0	181	231	208	258	2e+03	19.3
gi|20302047	gi|16272483	27.59	29	21	0	75	103	45	73	4.3e+03	17.6
gi|20302047	gi|178547	55.71	648	266	21	114	745	99	741	1.2e-147	519.4
gi|20302047	gi|4545295	21.21	132	90	14	554	674	261	389	4.1e+03	17.8
gi|7638159	gi|20270696	27.78	54	33	6	530	580	44	94	1.3e+02	23.3
gi|20270696	gi|22297549	26.67	45	33	0	358	402	398	442	2.1e+03	18.8
gi|5922018	gi|20270696	26.56	64	42	5	620	683	34	92	1.3e+02	23.6
gi|20270696	gi|1718044	33.33	45	29	1	359	403	400	443	4.5e+02	21.4
gi|20270696	gi|23027998	34.15	41	27	0	362	402	398	438	2.8e+02	22.1
gi|20270696	gi|15800066	20.11	353	235	47	75	398	55	389	3.1e+03	17.5
gi|20270696	gi|15611138	27.42	62	44	1	357	417	394	455	2.2e+02	22.4
gi|18859679	gi|20270696	46.43	28	9	6	232	259	64	85	3e+02	22.3
gi|20270696	gi|4033703	24.21	252	164	27	183	420	186	424	0.0009	40.1
gi|20270696	gi|16122873	33.33	45	29	1	359	403	400	443	4.5e+02	21.4
gi|20270696	gi|16272483	34.69	49	31	1	354	402	395	442	2.8e+02	22.1
gi|20270696	gi|16974911	27.42	62	44	1	357	417	394	455	2.2e+02	22.4
gi|2494044	gi|20270696	28.68	129	70	22	275	383	41	167	3.7	28.8
gi|171053	gi|11890745	31.82	44	28	2	582	625	287	328	2.5e+02	22.6
gi|3915207	gi|11890745	33.33	39	26	0	401	439	356	394	1.8e+02	22.8
gi|13928736	gi|11890745	23.73	59	41	4	569	627	274	328	5.8e+02	21.4
gi|23101955	gi|11890745	22.49	418	240	84	67	433	10	394	18	26.1
gi|279582	gi|11890745	31.91	47	21	11	12	50	44	87	6.6e+02	20.4
gi|16129581	gi|11890745	22.36	161	104	21	184	332	232	383	68	23.4
gi|887833	gi|11890745	25.25	404	253	49	33	401	19	408	1.8e-12	68.9
gi|191364	gi|11890745	31.15	61	35	7	26	86	18	71	1.1e+03	19.8
gi|15595638	gi|11890745	35.82	67	37	6	2	62	3	69	54	24.3
gi|12644702	gi|11890745	22.50	400	240	70	27	377	26	404	10	26.4
gi|7245287	gi|11890745	21.69	498	278	112	75	506	14	465	13	26.6
gi|227457	gi|11890745	55.17	29	13	0	408	436	368	396	97	23.7
gi|2494044	gi|11890745	23.73	59	41	4	604	662	274	328	6e+02	21.4
gi|7638159	gi|16763320	25.00	32	24	0	489	520	12	43	3.4e+03	17.7
gi|7638159	gi|17231162	24.14	58	43	1	213	269	293	350	2.3e+03	19.2
gi|7638159	gi|5922018	53.97	643	255	41	10	612	78	719	1e-126	449.7
gi|7638159	gi|23502230	32.35	34	20	3	229	262	289	319	2.5e+03	18.9
gi|7638159	gi|3892028	25.81	93	59	10	441	526	211	300	1.2e+02	23.1
gi|7638159	gi|17987935	66.67	9	3	0	171	179	133	141	4.6e+03	17.0
gi|7638159	gi|16129581	28.70	108	70	7	441	544	197	301	0.23	32.0
gi|18859679	gi|7638159	52.01	646	273	37	56	698	1	612	3.6e-126	447.7
gi|7638159	gi|2507522	16.92	65	50	4	151	211	492	556	2.8e+03	18.7
gi|7484807	gi|7638159	59.37	603	226	19	2	593	13	607	2.9e-141	497.7
gi|7638159	gi|15595634	22.75	233	145	35	303	519	96	309	8.6e+02	20.4
gi|7638159	gi|728827	32.00	50	30	4	164	213	238	283	1.2e+03	20.0
gi|7638159	gi|7531230	22.28	193	135	15	207	396	80	260	6.3e+02	21.0
gi|7638159	gi|22988607	22.41	58	44	1	213	269	292	349	3.8e+03	17.9
gi|3915831	gi|16132149	90.00	10	1	0	31	40	62	71	3.9e+02	20.9
gi|22976226	gi|16132149	31.48	54	29	8	86	139	27	72	1.5e+02	22.7
gi|2392286	gi|16132149	39.39	33	17	3	154	186	268	297	1.3e+03	18.7
gi|1718044	gi|16132149	24.16	327	176	72	88	403	27	292	7.5e+02	20.4
gi|21264318	gi|16132149	28.57	49	31	4	546	594	168	212	2.7e+03	18.4
gi|400237	gi|16132149	34.04	47	27	4	131	173	94	140	5e+02	20.5
gi|43635	gi|16132149	25.00	56	32	10	85	140	27	72	1.9e+03	18.8
gi|15595634	gi|16132149	30.00	50	30	5	13	59	24	71	3.8e+02	20.9
gi|16132149	gi|16767756	81.03	390	74	0	1	390	1	390	8.5e-63	235.7
gi|7320802	gi|16132149	23.02	417	233	88	88	470	27	389	1.2e+02	23.1
gi|20141178	gi|16132149	26.19	84	58	4	106	188	29	109	1.9e+03	18.1
gi|586164	gi|16132149	28.57	84	45	15	87	158	22	102	8e+02	20.2
gi|6330926	gi|16763320	36.36	22	13	1	88	109	50	70	7.1e+02	20.2
gi|13929094	gi|16763320	21.02	295	206	27	63	344	50	330	5.5e+02	20.5
gi|191173	gi|16763320	30.00	90	57	6	41	124	38	127	1.5e+02	22.4
gi|14599413	gi|16763320	27.38	84	42	19	352	423	26	102	1.4e+02	23.4
gi|279582	gi|16763320	29.35	92	58	7	30	116	62	151	1.5e+02	22.3
gi|8895751	gi|16763320	21.98	373	239	52	31	380	30	373	0.64	30.1
gi|5922016	gi|16763320	22.64	53	38	3	139	191	90	139	4.7e+03	16.3
gi|3287737	gi|16763320	27.87	61	39	5	8	63	11	71	39	24.2
gi|2501620	gi|16763320	22.34	273	167	45	353	609	27	270	3e+02	22.3
gi|3122248	gi|16763320	31.87	91	48	14	17	95	19	107	51	24.0
gi|16760039	gi|16763320	22.76	145	97	15	23	156	224	364	6.2e+02	19.9
gi|17432321	gi|15612817	22.90	262	141	61	23	242	85	327	8.5e+02	20.4
gi|4502079	gi|15612817	23.21	112	73	13	446	555	440	540	1.2e+03	20.5
gi|6753960	gi|15612817	33.33	42	28	0	362	403	401	442	1e+02	23.5
gi|224797	gi|15612817	65.26	567	195	2	276	840	5	571	1.5e-133	472.4
gi|15800066	gi|15612817	23.45	226	141	32	130	347	172	373	2.1e+03	18.8
gi|15612817	gi|16129581	19.72	142	106	8	312	451	2	137	1.1e+03	19.5
gi|15612817	gi|2507522	61.01	572	218	5	2	571	4	572	8.9e-94	339.7
gi|465008	gi|15612817	65.26	567	195	2	276	840	5	571	6.9e-134	473.5
gi|15612817	gi|23000615	68.89	569	173	4	3	571	83	647	4.2e-106	380.8
gi|400909	gi|15612817	20.72	251	161	38	26	252	127	363	3.1e+02	21.8
gi|7272374	gi|15612817	56.50	600	227	34	3	598	2	571	1.6e-88	322.3
gi|22125140	gi|15612817	61.45	550	210	2	1	549	22	570	2.6e-110	394.5
gi|22988607	gi|15612817	69.70	571	168	5	3	568	1	571	5.6e-130	459.9
gi|15802037	gi|15612817	19.72	142	106	8	2	137	312	451	9.3e+02	19.8
gi|7331	gi|23058236	19.75	81	59	6	64	138	314	394	3.8e+03	17.3
gi|17231162	gi|23058236	75.80	566	135	2	4	568	2	566	1.1e-151	532.1
gi|21637205	gi|23058236	67.19	384	124	2	3	386	2	383	5.6e-85	309.9
gi|23058236	gi|17546751	78.95	570	116	4	1	566	3	572	3.9e-130	460.4
gi|6753960	gi|23058236	31.71	41	28	0	362	402	396	436	6.3e+02	20.8
gi|224797	gi|23058236	63.32	567	205	3	274	840	3	566	2.7e-131	464.9
gi|13357995	gi|23058236	54.44	597	239	33	3	598	2	566	1.9e-98	355.3
gi|400237	gi|23058236	25.83	120	82	7	275	391	164	279	1.4e+03	19.4
gi|2098312	gi|23058236	34.88	43	25	3	20	59	96	138	1.8e+03	18.7
gi|23058236	gi|17402589	64.46	574	194	10	3	566	270	843	8.2e-110	393.5
gi|23058236	gi|2501620	63.38	568	201	7	3	566	271	835	7.7e-106	380.3
gi|16272483	gi|23058236	64.69	572	194	8	3	572	1	566	5e-111	397.0
gi|23058236	gi|3122249	22.09	412	261	60	68	436	4	398	5.5	27.8
gi|23058236	gi|171366	23.91	46	35	0	514	559	198	243	9.6e+02	20.2
gi|16945394	gi|24115394	25.58	129	88	8	11	137	169	291	1.9e+03	19.2
gi|21637205	gi|24115394	25.38	130	62	35	85	213	27	122	8.8e+02	19.5
gi|6322218	gi|24115394	30.30	99	56	13	339	428	292	386	24	25.1
gi|6141557	gi|24115394	41.30	46	21	6	22	63	27	70	2.2e+02	21.7
gi|167228	gi|24115394	24.90	253	134	56	356	583	22	243	8.9e+02	20.6
gi|16766629	gi|24115394	25.00	48	35	1	18	64	24	71	2.1e+02	21.8
gi|18859679	gi|24115394	25.00	100	58	17	29	116	246	340	2.6e+03	18.5
gi|3659633	gi|24115394	24.10	249	134	55	87	312	27	243	2.7e+02	21.9
gi|1073151	gi|24115394	20.08	259	186	21	87	340	27	269	1.5e+02	22.8
gi|16272483	gi|24115394	23.12	160	105	18	251	400	136	287	1.5e+03	19.2
gi|627281	gi|24115394	23.76	181	116	22	35	198	26	201	12	26.1
gi|23039910	gi|24115394	22.55	275	160	53	87	340	27	269	1.4e+02	22.8
gi|7331	gi|4249601	26.76	71	45	7	31	101	132	195	3.5e+02	21.7
gi|3915207	gi|7331	21.54	260	164	40	108	354	4	236	21	25.7
gi|7331	gi|16078516	25.45	55	37	4	29	83	68	118	2.2e+03	18.7
gi|18404701	gi|7331	19.23	156	112	14	51	195	41	193	3.7e+03	17.7
gi|914897	gi|7331	22.58	248	156	36	133	366	27	252	3.3e+03	17.9
gi|7331	gi|18426812	17.98	89	62	11	176	261	166	246	3.9e+03	16.5
gi|21294189	gi|7331	23.53	51	36	3	444	494	361	408	3.1e+03	18.3
gi|465008	gi|7331	20.06	314	188	63	397	684	26	302	4.6e+02	21.8
gi|7331	gi|16122873	19.23	260	172	38	17	252	120	365	1.3e+03	19.6
gi|7331	gi|728827	25.39	323	198	43	26	308	66	385	1.6e-07	52.3
gi|7331	gi|16128322	24.53	53	38	2	3	54	30	81	1.5e+02	22.4
gi|2494044	gi|7331	17.74	124	95	7	10	126	171	294	1.5e+03	19.7
gi|6330926	gi|17977844	28.89	45	26	6	90	130	143	185	3.3e+03	17.2
gi|13929094	gi|6330926	90.31	454	44	0	1	454	26	479	2.2e-143	503.9
gi|644509	gi|6330926	47.62	21	11	0	276	296	91	111	2.8e+02	22.5
gi|6330926	gi|21362600	24.53	53	40	0	377	429	345	397	74	23.8
gi|6330926	gi|23027998	43.33	30	17	0	398	427	409	438	3.2e+02	22.0
gi|6330926	gi|16766629	20.29	350	238	41	100	423	54	388	1.9e+03	18.7
gi|6330926	gi|15611138	28.26	46	33	0	382	427	394	439	4.5e+02	21.4
gi|18859679	gi|6330926	44.83	29	10	6	232	260	89	111	2.8e+02	22.4
gi|6330926	gi|13474128	43.33	30	17	0	398	427	410	439	2.2e+02	22.5
gi|6330926	gi|16974909	28.26	46	33	0	382	427	394	439	4.5e+02	21.4
gi|6330926	gi|7320802	38.71	31	19	0	398	428	411	441	5.1e+02	21.2
gi|6330926	gi|16974911	28.26	46	33	0	382	427	394	439	4.5e+02	21.4
gi|2494044	gi|6330926	27.13	129	72	22	275	383	66	192	7.3	27.9
gi|16945394	gi|17432321	23.85	130	85	14	530	651	201	324	9.2e+02	20.7
gi|1657533	gi|17432321	22.46	138	102	5	300	432	306	443	1.7e+03	18.8
gi|23502230	gi|17432321	22.78	158	91	31	16	157	12	154	1.9e+03	19.0
gi|17432321	gi|3122243	22.46	463	272	87	20	432	17	442	0.42	31.2
gi|17432321	gi|22218649	22.68	463	271	87	20	432	17	442	0.42	31.2
gi|15600061	gi|17432321	34.62	52	27	7	419	464	379	429	1.3e+03	19.7
gi|4557311	gi|17432321	36.84	38	16	8	571	607	284	314	2.8e+03	18.6
gi|15643577	gi|17432321	30.65	62	33	10	5	56	9	70	1.8e+03	18.5
gi|1246354	gi|17432321	22.46	138	102	5	296	428	306	443	1.7e+03	18.8
gi|17432321	gi|16078614	22.69	401	250	60	15	391	12	376	4.3	27.7
gi|7320802	gi|17432321	28.83	111	67	12	226	327	135	242	71	24.1
gi|17432321	gi|227457	43.24	37	15	6	379	415	420	450	2.2e+03	18.7
gi|15802037	gi|17432321	24.24	99	67	8	188	286	92	182	6.9e+02	19.9
gi|171053	gi|3915831	25.74	101	65	10	336	431	288	383	8.4e+02	20.6
gi|5922018	gi|3915831	19.84	126	85	16	330	447	241	358	3e+03	18.4
gi|3915831	gi|15803420	60.00	10	4	0	30	39	75	84	6.5e+02	20.3
gi|224797	gi|3915831	32.35	34	21	2	376	409	8	39	3.6e+03	18.0
gi|3915831	gi|16766629	37.04	27	15	2	30	56	54	78	4.4e+02	20.9
gi|225714	gi|3915831	32.35	34	21	2	376	409	8	39	3.6e+03	18.0
gi|3915831	gi|17986930	23.81	42	30	2	19	60	122	161	1.6e+03	19.3
gi|3915831	gi|16122873	31.25	32	22	0	19	50	121	152	1.4e+03	19.4
gi|3915831	gi|13022196	34.38	32	21	0	151	182	232	263	1.2e+03	19.3
gi|3915831	gi|21637179	18.93	243	158	39	19	234	118	348	1.6e+03	18.6
gi|11359582	gi|3915831	22.53	293	177	50	220	475	96	375	2.5e+03	18.7
gi|16945394	gi|22832393	22.33	103	63	17	108	206	281	370	3.3e+03	18.1
gi|16945394	gi|21637208	38.89	36	16	6	4	39	136	165	4e+03	17.4
gi|16945394	gi|6753960	36.84	19	12	0	291	309	66	84	1.6e+03	19.7
gi|16945394	gi|15807978	23.58	106	66	15	147	246	471	567	1.5e+03	20.1
gi|16945394	gi|15800666	26.92	52	29	9	195	246	525	567	4.9e+03	16.3
gi|16945394	gi|19070377	25.00	120	71	19	137	246	459	569	2e+02	23.3
gi|16945394	gi|15220459	24.29	140	89	17	112	246	710	837	2.9e+03	19.4
gi|7484807	gi|16945394	57.41	526	220	4	61	582	206	731	2.6e-127	451.5
gi|16945394	gi|1073151	28.72	94	48	19	29	107	451	540	3e+02	22.7
gi|16945394	gi|7320802	22.86	140	91	17	112	246	442	569	3.4e+02	22.5
gi|16945394	gi|20141178	26.21	145	95	12	575	711	214	354	6.8	27.6
gi|16945394	gi|586164	25.69	144	82	25	112	246	441	568	89	24.5
gi|171053	gi|16080988	20.24	84	61	6	575	654	96	177	4.4e+03	17.0
gi|171053	gi|1657533	17.96	206	144	25	306	491	27	227	1.8e+03	19.3
gi|171053	gi|6322218	28.21	39	26	2	39	77	7	43	4e+03	17.6
gi|13938134	gi|171053	56.84	468	201	1	1	468	249	715	3.6e-108	387.6
gi|171053	gi|914897	25.42	118	78	10	30	143	266	377	6.6e+02	21.5
gi|171053	gi|16766629	22.22	90	58	12	409	491	137	221	8.5e+02	20.6
gi|171053	gi|21637244	25.29	87	55	10	7	90	239	318	1.7e+02	22.9
gi|171053	gi|18478562	25.58	43	30	2	31	73	404	444	2e+03	19.3
gi|171053	gi|9837270	30.00	40	27	1	78	116	72	111	2.5e+03	17.8
gi|171053	gi|2340847	28.95	38	24	3	184	218	532	569	4.3e+03	17.6
gi|171053	gi|16128322	17.96	206	144	25	306	491	22	222	1.8e+03	19.4
gi|171053	gi|171366	28.21	39	26	2	39	77	7	43	4e+03	17.6
gi|22832393	gi|17977844	55.00	20	8	1	83	101	177	196	3.3e+03	17.1
gi|22832393	gi|191173	61.11	396	148	6	1	390	33	428	8.8e-77	282.4
gi|22832393	gi|17546751	32.26	31	21	0	312	342	25	55	1.5e+03	19.3
gi|22832393	gi|731075	29.82	57	37	3	8	62	105	160	6.6e+02	20.6
gi|22832393	gi|17987935	35.48	31	19	1	32	62	131	160	3.6e+03	17.5
gi|21294189	gi|22832393	27.03	37	26	1	408	443	79	115	2e+03	19.2
gi|22832393	gi|13474128	25.81	62	42	4	312	372	24	82	2e+03	18.8
gi|22832393	gi|16122873	21.50	107	77	7	301	404	304	406	7.5e+02	20.5
gi|22832393	gi|13022196	24.66	73	47	8	255	319	61	133	1.2e+03	19.3
gi|16760039	gi|22832393	23.63	182	118	21	178	348	180	351	13	25.8
gi|6680636	gi|22832393	24.43	131	81	18	93	218	241	358	26	24.7
gi|11837778	gi|16080988	21.12	393	251	59	26	399	32	384	1e+02	23.2
gi|15833269	gi|16080988	20.54	331	210	53	48	364	92	383	1.5e+03	18.7
gi|16078516	gi|16080988	26.15	65	42	6	14	78	25	83	74	23.9
gi|23020534	gi|16080988	20.33	418	251	82	105	480	40	417	7	27.4
gi|224797	gi|16080988	31.48	54	29	8	681	726	358	411	22	26.2
gi|13357995	gi|16080988	20.83	408	242	81	84	452	31	396	49	24.6
gi|10336584	gi|16080988	20.24	415	267	64	81	461	35	419	6.9	27.3
gi|5913962	gi|16080988	33.33	60	32	8	410	461	358	417	12	26.5
gi|16329675	gi|16080988	20.48	415	262	68	83	461	35	417	25	25.5
gi|13786719	gi|16080988	28.28	99	52	19	197	284	249	339	9.3e+02	19.3
gi|13959023	gi|16080988	32.81	64	35	8	410	465	358	421	41	24.8
gi|22988607	gi|16080988	22.41	415	254	68	82	460	35	417	6.2	27.5
gi|15802037	gi|16080988	22.00	150	103	14	183	327	235	375	2.3e+02	21.5
gi|22297549	gi|17977844	25.71	175	93	37	374	521	66	230	2.8e+03	17.9
gi|17977844	gi|1657533	32.81	64	33	10	158	215	369	428	1.7e+03	18.5
gi|6753960	gi|17977844	29.41	34	19	5	7	40	134	162	3.7e+03	16.8
gi|12084365	gi|17977844	96.07	331	13	0	1	331	35	365	2.9e-128	452.8
gi|23101955	gi|17977844	23.16	95	61	12	286	376	193	279	3.3e+03	17.5
gi|3287876	gi|17977844	32.00	25	15	2	349	371	233	257	3.7e+03	17.0
gi|17977844	gi|8895751	30.77	39	24	3	159	196	293	329	2.9e+03	17.2
gi|43635	gi|17977844	30.65	62	35	8	180	239	181	236	3e+03	17.7
gi|17977844	gi|3287737	23.40	47	33	3	283	328	232	276	1.5e+03	18.6
gi|17977844	gi|19856524	26.87	67	47	2	288	352	430	496	1.3e+03	19.4
gi|3122654	gi|17977844	24.21	95	58	14	282	368	274	362	2.7e+03	17.6
gi|17977844	gi|348315	25.19	135	86	15	88	221	94	214	2.8e+02	21.3
gi|17977844	gi|586164	37.78	45	21	7	160	199	87	129	9.3e+02	19.9
gi|4249601	gi|9931313	22.30	426	240	91	70	439	3	393	0.65	30.9
gi|21637202	gi|4249601	63.49	378	134	4	2	377	3	378	3.3e-84	307.3
gi|17546751	gi|4249601	66.38	574	187	6	1	572	1	570	7e-98	353.3
gi|8509	gi|4249601	24.11	141	86	21	252	388	283	406	2.7e+03	18.2
gi|3892028	gi|4249601	24.19	62	40	7	183	240	70	128	9.5e+02	19.8
gi|7533042	gi|4249601	25.00	96	66	6	362	454	400	492	3.1e+02	21.9
gi|21311925	gi|4249601	25.45	55	39	2	684	737	100	153	3.9e+03	18.0
gi|21637192	gi|4249601	64.91	379	129	4	2	378	3	379	6.3e-87	316.3
gi|4249601	gi|12644702	22.70	445	250	94	70	467	10	407	81	23.7
gi|7245287	gi|4249601	65.19	566	195	2	3	566	5	570	7.5e-98	353.2
gi|21637179	gi|4249601	65.08	378	128	4	2	377	3	378	2.3e-70	261.3
gi|4249601	gi|16129025	24.71	85	57	7	16	93	68	152	4.6e+03	16.1
gi|9931313	gi|28373486	44.44	18	7	3	306	320	227	244	3.3e+03	17.1
gi|23136289	gi|28373486	33.33	27	14	4	93	119	195	217	3.9e+03	16.9
gi|23020534	gi|28373486	17.20	157	118	12	237	383	154	308	1.7e+03	18.9
gi|24112473	gi|28373486	31.91	47	24	8	5	48	1	42	2.4e+03	17.5
gi|28373486	gi|15602430	20.60	233	152	33	78	295	95	309	5.1e+02	20.4
gi|400237	gi|28373486	33.33	27	18	0	349	375	95	121	2.4e+03	17.8
gi|28373486	gi|2507522	28.57	35	25	0	150	184	320	354	1.9e+03	18.7
gi|28373486	gi|23000615	24.77	109	65	17	113	214	252	350	4.8e+02	21.1
gi|28373486	gi|1346930	22.86	245	155	34	15	246	10	233	3.4e+02	21.0
gi|28373486	gi|16080717	20.83	48	36	2	194	240	229	275	1.1e+03	19.5
gi|28373486	gi|21637179	27.40	73	47	6	169	235	2	74	3.6e+02	20.7
gi|16129025	gi|28373486	31.91	47	24	8	5	48	1	42	2.4e+03	17.5
gi|4502079	gi|24113013	28.00	150	100	8	576	721	179	324	0.0017	39.5
gi|644509	gi|24113013	28.39	155	99	12	538	686	175	323	0.0045	38.0
gi|6141557	gi|24113013	20.81	149	103	15	107	249	160	299	2.5e+03	17.6
gi|15807978	gi|24113013	24.41	127	76	20	329	452	218	327	2e+03	18.4
gi|15800666	gi|24113013	27.45	51	31	6	263	313	225	269	3.8e+03	17.0
gi|421269	gi|24113013	24.00	75	52	5	288	360	45	116	1.8e+03	18.6
gi|13605430	gi|24113013	26.32	57	41	1	274	329	12	68	1.5e+03	18.9
gi|465008	gi|24113013	25.76	66	39	10	200	261	97	156	3.4e+03	17.9
gi|24113013	gi|1346930	28.99	138	81	17	110	240	139	266	2.4e+02	21.4
gi|13959023	gi|24113013	22.06	68	46	7	453	519	191	252	2.6e+03	17.9
gi|627281	gi|24113013	25.00	32	22	2	386	415	50	81	3.4e+03	16.9
gi|2494043	gi|24113013	28.00	150	100	8	566	711	179	324	0.0016	39.5
gi|3688063	gi|9931313	26.67	165	93	28	329	483	1	147	2e+02	23.1
gi|6322218	gi|9931313	28.02	439	302	14	25	453	13	447	2.5e-22	101.7
gi|279570	gi|9931313	20.36	275	181	38	15	261	58	322	50	23.9
gi|9931313	gi|3122243	98.47	458	7	0	1	458	1	458	1.8e-96	348.0
gi|21264318	gi|9931313	22.45	49	37	1	30	77	182	230	4.3e+03	17.3
gi|19070377	gi|9931313	22.49	409	251	66	69	446	3	376	0.54	31.1
gi|2134756	gi|9931313	47.37	19	9	1	537	554	311	329	1.6e+03	19.7
gi|21637192	gi|9931313	25.61	164	94	28	66	219	2	147	4.9e+02	20.6
gi|7245287	gi|9931313	23.45	452	268	78	66	477	3	416	0.031	35.3
gi|22125140	gi|9931313	20.53	414	269	60	45	419	1	393	28	25.4
gi|1651519	gi|9931313	18.05	277	185	42	6	252	58	322	5.1e+02	20.4
gi|11837778	gi|17231162	23.33	60	40	6	322	375	43	102	3.9e+03	17.4
gi|11837778	gi|16078516	38.46	13	8	0	72	84	65	77	2.1e+03	18.9
gi|18404701	gi|11837778	47.06	17	9	0	249	265	70	86	1.3e+03	20.1
gi|11837778	gi|15600061	40.91	22	13	0	381	402	415	436	1.2e+03	19.8
gi|7839375	gi|11837778	22.05	127	90	9	357	477	346	469	8.7e+02	20.4
gi|11837778	gi|21637244	25.86	58	33	10	256	303	228	285	9.4e+02	19.7
gi|11837778	gi|2098312	29.09	55	32	7	58	105	131	185	2.8e+03	17.6
gi|11837778	gi|15595634	23.61	72	44	11	176	247	156	216	2.8e+03	17.8
gi|11837778	gi|2340847	36.67	30	19	0	373	402	411	440	7.7e+02	20.6
gi|11837778	gi|3122248	26.42	53	39	0	352	404	345	397	41	24.6
gi|23039910	gi|11837778	21.74	161	113	13	288	440	247	402	2.1e+03	18.9
gi|4502079	gi|22297549	30.86	81	42	14	311	389	300	368	1.6e+03	20.1
gi|22297549	gi|15803420	30.95	42	27	2	403	442	352	393	1.2e+03	19.7
gi|23126033	gi|22297549	83.74	572	92	1	1	571	1	572	4.8e-178	619.6
gi|22297549	gi|15800666	67.48	572	182	4	1	572	1	568	2.2e-139	491.2
gi|22297549	gi|3287879	23.44	128	81	17	58	179	4	120	2.8e+02	22.2
gi|22297549	gi|7839375	71.90	573	156	5	1	572	1	569	8.9e-139	489.2
gi|22297549	gi|15611138	62.87	571	206	6	4	572	3	569	4.3e-122	433.7
gi|22297549	gi|1174889	57.34	572	237	7	4	571	3	571	8.2e-114	406.2
gi|22297549	gi|421269	55.67	573	246	8	4	571	3	572	6.6e-109	389.9
gi|22297549	gi|3334230	20.38	417	271	61	68	442	1	398	39	25.1
gi|3024509	gi|22297549	18.79	165	121	13	20	180	119	274	2.8e+03	18.2
gi|21637192	gi|22297549	65.34	378	128	3	3	379	4	379	5.4e-80	293.3
gi|22297549	gi|2340847	74.74	570	141	3	4	572	3	570	3.2e-151	530.5
gi|22297549	gi|13959023	69.98	573	168	4	1	572	1	570	4e-137	483.7
gi|22297549	gi|3122248	21.54	441	267	79	68	461	1	409	22	25.8
gi|22297549	gi|171366	24.49	49	36	1	517	565	196	243	1.9e+03	19.0
gi|15803675	gi|23062845	31.75	63	35	8	1	57	1	61	4e+02	21.0
gi|23062845	gi|2392286	25.53	47	34	1	311	356	196	242	2.5e+03	17.8
gi|15833010	gi|23062845	23.37	398	237	68	45	396	26	401	12	26.4
gi|23027998	gi|23062845	37.23	94	46	13	69	159	4	87	3.5	28.5
gi|14599161	gi|23062845	21.05	418	265	65	335	707	1	398	50	25.2
gi|3334230	gi|23062845	87.78	450	54	1	1	449	1	450	9.3e-102	365.7
gi|21311925	gi|23062845	27.27	66	34	14	42	93	362	427	2.6e+03	18.8
gi|15595638	gi|23062845	84.76	479	73	0	1	479	1	479	4.5e-109	390.0
gi|16974909	gi|23062845	22.88	424	251	76	66	439	1	398	62	24.3
gi|16080717	gi|23062845	23.24	426	246	81	67	439	1	398	4.8	28.0
gi|23062845	gi|348315	27.32	421	244	62	3	405	5	381	4.5	27.7
gi|22988607	gi|23062845	25.59	422	234	80	70	438	4	398	87	23.9
gi|15802037	gi|23062845	23.57	157	90	30	187	333	117	253	8.3e+02	19.7
gi|4502079	gi|21294381	27.66	94	54	14	196	284	252	336	3e+03	18.5
gi|21294381	gi|886331	29.47	95	61	6	32	124	136	226	3.3e+03	17.8
gi|21294381	gi|12084365	25.71	70	43	9	145	207	156	223	1.5e+03	18.6
gi|21294381	gi|3287876	33.33	78	40	12	9	78	41	114	7.3e+02	20.3
gi|21294381	gi|1174889	28.57	56	37	3	10	63	110	164	1.5e+03	19.4
gi|21294381	gi|3024509	62.14	383	145	0	1	383	1	383	1.8e-72	268.2
gi|15643577	gi|21294381	29.27	41	29	0	40	80	28	68	5.4e+02	20.4
gi|21294381	gi|15595638	27.55	432	245	68	6	375	28	453	1.7e-07	52.4
gi|21294381	gi|16122873	29.55	44	30	1	20	63	122	164	2.5e+03	18.4
gi|21294381	gi|16128322	24.49	49	30	7	3	47	30	75	1.6e+03	18.9
gi|1651519	gi|21294381	25.28	178	120	13	169	339	180	351	0.22	31.6
gi|6753048	gi|608499	57.03	498	205	9	174	667	22	514	2.9e-132	467.9
gi|5922018	gi|608499	100.00	624	0	0	115	738	1	624	0	902.2
gi|608499	gi|17546751	27.78	54	38	1	204	256	294	347	2.4e+03	19.0
gi|608499	gi|14278353	23.21	56	41	2	569	622	98	153	1.8e+03	19.6
gi|608499	gi|19338960	21.43	140	94	16	97	232	419	546	2e+02	23.0
gi|608499	gi|15611138	21.25	160	109	17	97	251	419	566	67	24.6
gi|608499	gi|43635	21.43	140	94	16	97	232	419	546	2e+02	23.0
gi|608499	gi|3287737	25.64	39	29	0	48	86	72	110	2.8e+03	18.1
gi|608499	gi|21637192	25.00	44	30	3	324	367	285	325	3.5e+03	17.5
gi|608499	gi|1174891	20.30	133	92	14	97	227	418	538	1.8e+03	19.6
gi|608499	gi|16974911	21.25	160	109	17	97	251	419	566	67	24.6
gi|608499	gi|6680636	21.62	148	100	16	421	561	206	344	5.1e+02	20.9
gi|6753048	gi|3688063	26.19	42	31	0	236	277	29	70	3.9e+03	18.5
gi|3688063	gi|15803420	27.35	117	76	9	389	500	72	184	6.2e+02	21.4
gi|167228	gi|3688063	56.29	842	356	12	1	840	1	832	5.6e-172	600.5
gi|3688063	gi|15800666	58.60	570	232	4	264	832	2	568	2.1e-114	408.7
gi|3688063	gi|16120505	28.57	42	27	3	493	532	205	245	3.3e+03	18.3
gi|3688063	gi|13605430	55.99	568	248	2	266	832	3	569	7.7e-108	386.9
gi|3688063	gi|18478562	22.45	490	302	78	330	774	1	457	51	25.1
gi|3688063	gi|9837270	24.59	244	135	49	480	717	18	218	9.3e+02	19.8
gi|3688063	gi|23501177	58.88	569	228	6	267	832	5	570	2.4e-114	408.5
gi|3688063	gi|3122654	28.38	74	46	7	356	424	9	80	1.8e+03	19.6
gi|11359582	gi|3688063	24.39	41	27	4	247	287	555	591	4e+03	18.5
gi|4502079	gi|21637208	27.37	95	55	14	298	389	285	368	3.5e+03	17.9
gi|4502079	gi|8509	25.47	106	69	10	283	383	118	218	1.3e+03	20.0
gi|4502079	gi|731075	27.40	146	78	28	311	442	300	431	3.6e+02	22.4
gi|4502079	gi|15800666	28.57	63	40	5	114	175	455	513	1.8e+03	19.9
gi|4557311	gi|4502079	60.45	751	281	16	12	747	21	770	7.7e-190	659.6
gi|21294189	gi|4502079	55.88	646	274	11	98	737	120	760	7.9e-149	523.4
gi|4502079	gi|14599435	21.13	265	171	38	311	557	565	809	9.9e+02	21.5
gi|4502079	gi|586167	27.37	95	55	14	298	389	285	368	4.2e+03	17.8
gi|4502079	gi|13786719	34.21	38	24	1	446	482	100	137	2.6e+03	18.4
gi|4502079	gi|7320802	27.69	65	43	4	630	693	287	348	3.3e+03	18.6
gi|4502079	gi|627281	22.22	45	30	5	454	493	388	432	3.2e+03	18.3
gi|4502079	gi|6680636	22.22	144	98	14	595	731	214	350	85	23.9
gi|6753048	gi|13929094	26.38	254	144	43	276	497	41	283	7.2	27.7
gi|6753048	gi|23136289	34.88	43	23	5	580	617	476	518	1.5e+03	20.0
gi|6753048	gi|23020534	26.25	80	57	2	334	411	290	369	3.5e+03	18.3
gi|6753048	gi|23126033	26.56	128	67	27	301	418	300	410	4e+03	17.8
gi|6753048	gi|1174889	17.24	116	80	16	427	542	439	538	3.2e+03	18.5
gi|6753048	gi|21311925	50.77	646	279	39	41	667	4	629	3.1e-141	498.0
gi|6753048	gi|15643577	29.58	71	40	10	313	376	46	113	4.5e+03	16.6
gi|6753048	gi|17402589	24.80	125	76	18	301	418	569	682	1.9e+03	20.2
gi|6753048	gi|23501177	29.63	81	43	14	301	379	300	368	4.6e+03	17.0
gi|6753048	gi|348315	27.63	76	41	14	193	260	119	188	7.1e+02	20.8
gi|6753048	gi|7245484	24.14	145	84	26	301	432	301	432	1.5e+03	20.0
gi|15803675	gi|15833269	100.00	377	0	0	1	377	8	384	3e-115	409.9
gi|17546751	gi|15803675	28.57	77	44	11	37	108	281	351	5.6e+02	20.8
gi|15803675	gi|15803420	28.17	71	48	3	301	368	331	401	12	26.0
gi|914897	gi|15803675	20.23	346	248	28	112	440	24	358	35	25.0
gi|15800066	gi|15803675	33.93	56	26	11	13	64	9	57	25	24.9
gi|8895751	gi|15803675	97.08	377	11	0	8	384	1	377	8.7e-112	398.3
gi|5922016	gi|15803675	45.45	22	9	3	141	161	122	141	3.2e+03	18.0
gi|3287737	gi|15803675	37.50	32	19	1	342	372	330	361	8.4e+02	19.6
gi|16122873	gi|15803675	21.68	369	223	66	107	441	24	360	5.6e+02	20.8
gi|728827	gi|15803675	26.58	158	98	18	190	345	134	275	2.2e+02	21.8
gi|15803675	gi|6226558	43.59	39	22	0	322	360	358	396	4.6	27.5
gi|1174887	gi|15803675	19.77	349	233	47	142	456	39	374	1.1e+03	19.7
gi|17231162	gi|137074	68.32	565	177	2	5	568	4	567	2.4e-141	497.7
gi|13928736	gi|17231162	26.67	45	28	5	165	209	467	506	3.1e+03	18.7
gi|167228	gi|17231162	65.26	567	194	3	274	840	5	568	3.2e-128	454.6
gi|17231162	gi|16766629	24.46	139	73	32	176	295	145	270	1e+02	23.5
gi|17231162	gi|10336584	68.73	566	175	2	4	568	3	567	1.5e-140	495.0
gi|17231162	gi|43635	64.86	552	190	4	4	552	3	553	1.4e-119	425.4
gi|17231162	gi|2098312	28.99	69	39	10	313	379	219	279	3.8e+03	17.1
gi|17231162	gi|19856524	55.52	598	233	33	3	568	2	598	3.8e-107	384.2
gi|17231162	gi|16078614	24.14	116	75	13	71	184	4	108	6.1e+02	20.8
gi|17231162	gi|16128322	25.66	113	57	27	176	279	146	240	6.1e+02	20.8
gi|2494043	gi|17231162	26.67	45	28	5	201	245	467	506	3e+03	18.8
gi|13929094	gi|21637208	28.79	66	38	9	34	91	86	150	1.3e+03	19.1
gi|13929094	gi|23502230	35.29	34	19	3	71	102	129	161	1.5e+03	19.4
gi|13938134	gi|13929094	25.93	243	138	42	2	212	51	283	68	23.9
gi|167228	gi|13929094	33.33	30	20	0	681	710	373	402	1.8e+03	19.6
gi|4557311	gi|13929094	45.45	22	12	0	285	306	64	85	4.7e+02	21.7
gi|21311925	gi|13929094	26.56	64	42	5	621	684	34	92	1.4e+02	23.5
gi|7484807	gi|13929094	26.74	86	53	10	256	336	193	273	7.9e+02	20.6
gi|13929094	gi|728827	50.00	10	5	0	75	84	69	78	2.4e+03	18.2
gi|13929094	gi|3122654	25.49	51	34	4	360	410	343	389	9.4e+02	19.8
gi|13929094	gi|22988607	36.36	22	14	0	381	402	417	438	3.3e+03	17.8
gi|21637208	gi|15833269	25.89	112	64	19	208	317	243	337	3e+02	21.2
gi|6322218	gi|15833269	18.49	146	106	13	261	400	230	368	1.1e+03	19.5
gi|15833269	gi|15833010	26.58	79	55	3	300	375	323	401	10	26.3
gi|19338960	gi|15833269	34.62	26	17	0	410	435	339	364	2.2e+03	18.5
gi|7533042	gi|15833269	22.06	68	53	0	326	393	292	359	2.2e+02	21.9
gi|21637244	gi|15833269	30.77	52	28	8	36	85	288	333	2.2e+03	17.9
gi|191364	gi|15833269	23.30	176	120	15	49	222	32	194	1.1e+03	19.5
gi|7484807	gi|15833269	30.30	66	36	10	108	163	2	67	5.6e+02	20.9
gi|15833269	gi|7320802	23.31	326	193	57	59	367	154	439	59	24.1
gi|16128322	gi|15833269	35.71	56	25	11	13	64	16	64	28	24.8
gi|4545295	gi|15833269	31.03	29	20	0	413	441	339	367	2.4e+03	18.3
gi|21637208	gi|137074	68.23	384	120	2	1	384	1	382	1.1e-74	275.7
gi|886331	gi|137074	57.37	577	236	10	1	577	1	567	3.1e-115	411.0
gi|21362600	gi|137074	21.08	446	285	67	1	424	66	466	0.42	31.5
gi|137074	gi|12084365	53.33	15	6	1	435	449	35	48	3.2e+03	17.5
gi|13357995	gi|137074	54.76	599	238	33	1	598	1	567	1.8e-102	368.6
gi|400237	gi|137074	24.14	58	37	7	345	395	166	223	2.6e+03	18.2
gi|2507522	gi|137074	55.99	568	246	4	5	572	4	567	9.7e-91	329.6
gi|3659633	gi|137074	67.26	565	184	1	5	569	4	567	2.1e-118	421.5
gi|23000615	gi|137074	68.37	566	178	1	82	647	3	567	2e-107	385.2
gi|400909	gi|137074	21.12	251	161	37	25	252	124	360	4	28.1
gi|13959023	gi|137074	65.55	566	193	2	5	570	4	567	1.9e-121	431.6
gi|137074	gi|348315	30.39	102	56	15	61	161	1	88	1.4e+03	19.4
gi|11359582	gi|137074	21.21	66	49	3	79	144	338	400	3.1e+03	18.7
gi|22976226	gi|15212234	24.49	49	34	3	489	535	254	301	3.5e+03	17.4
gi|18404701	gi|22976226	24.59	61	42	4	315	374	307	364	4.3e+03	17.6
gi|22976226	gi|3287879	21.17	444	266	84	68	443	15	442	21	26.0
gi|22976226	gi|400237	37.50	32	14	6	518	549	94	119	4.7e+03	16.2
gi|3024509	gi|22976226	23.44	128	89	9	51	172	445	569	1.4e+03	19.5
gi|22976226	gi|1246354	27.16	81	47	12	62	142	2	70	5.7e+02	20.9
gi|16272483	gi|22976226	62.98	578	202	12	1	572	1	572	1.9e-109	391.8
gi|1174891	gi|22976226	62.00	571	210	7	3	568	4	572	2.9e-105	377.8
gi|22976226	gi|227457	70.60	568	163	4	5	572	4	567	8.4e-121	429.4
gi|16760039	gi|22976226	24.44	45	32	2	31	75	283	325	3e+03	17.7
gi|3915207	gi|15212234	33.33	18	12	0	329	346	316	333	4.3e+03	16.7
gi|3915207	gi|23020534	68.29	574	178	4	1	572	17	588	6.6e-125	443.1
gi|3915207	gi|914897	57.48	555	222	14	5	551	4	552	1.2e-94	342.7
gi|23126033	gi|3915207	64.24	576	197	9	1	571	1	572	8.7e-132	465.9
gi|3915207	gi|16766629	25.53	47	30	5	209	250	105	151	2.3e+03	18.6
gi|18859679	gi|3915207	19.62	265	185	28	437	687	301	551	2.2e+03	19.4
gi|22831365	gi|3915207	62.38	513	186	7	213	721	5	514	4.1e-110	394.3
gi|3915207	gi|400909	21.54	260	164	40	108	354	4	236	21	25.7
gi|3915207	gi|6226558	33.33	39	26	0	401	439	356	394	1.8e+02	22.8
gi|2494044	gi|3915207	21.30	108	73	12	653	757	171	269	2.6e+03	19.1
gi|1657533	gi|21637208	27.59	116	60	24	139	245	179	279	2.9e+02	21.4
gi|21637208	gi|21362600	25.07	335	191	60	66	362	1	313	1.4e+02	22.5
gi|21637208	gi|15807978	65.97	385	128	3	3	384	2	386	1.1e-66	249.0
gi|167228	gi|21637208	62.04	382	144	1	274	655	4	384	4.2e-75	277.6
gi|7533042	gi|21637208	28.79	66	38	9	34	91	86	150	1.3e+03	19.1
gi|21637208	gi|14599435	61.52	382	143	4	4	384	271	649	1.9e-67	252.2
gi|2708800	gi|21637208	67.36	383	122	3	4	384	3	384	4.9e-83	303.4
gi|21637208	gi|4033703	31.37	51	31	4	140	190	309	355	1.3e+03	19.1
gi|21637208	gi|16767756	21.62	111	87	0	157	267	187	297	2.7e+02	21.3
gi|21637208	gi|348315	20.96	334	214	50	67	370	4	317	8.7e+02	19.6
gi|21637208	gi|1174887	59.74	385	150	5	3	384	4	386	5.9e-62	233.4
gi|21637208	gi|1518868	21.88	160	93	32	196	346	193	329	2.6e+03	17.4
gi|21637202	gi|17546751	66.67	375	123	2	3	377	4	376	8.5e-83	302.6
gi|21637202	gi|279570	26.32	38	20	8	304	341	135	164	3.1e+03	17.0
gi|21637202	gi|22218649	25.77	163	93	28	66	218	2	146	2.4e+02	21.7
gi|21637202	gi|18426812	21.64	171	113	21	207	362	132	296	1.4e+03	18.6
gi|225714	gi|21637202	60.27	375	148	1	274	648	4	377	3.9e-71	264.4
gi|21637202	gi|2507522	55.56	378	163	5	3	377	4	379	1.1e-71	265.6
gi|21637202	gi|15643577	36.00	25	16	0	21	45	163	187	1.1e+03	19.0
gi|21637202	gi|1073151	62.77	376	137	3	3	377	4	377	3.5e-82	300.6
gi|21637202	gi|16078614	21.21	231	148	34	66	286	1	207	22	25.1
gi|7531230	gi|21637202	25.93	27	20	0	283	309	37	63	4.1e+03	16.5
gi|21637202	gi|7245484	62.60	377	139	2	3	377	2	378	6.6e-80	293.0
gi|21637205	gi|1657533	26.62	139	74	28	179	291	139	275	2.9e+02	21.4
gi|21637205	gi|1718044	57.11	387	163	3	1	384	1	387	9.4e-75	275.9
gi|21637205	gi|14579320	79.02	386	81	0	1	386	1	386	1.3e-98	355.2
gi|24112473	gi|21637205	35.71	14	9	0	135	148	304	317	4.2e+03	16.0
gi|21637205	gi|14599161	63.80	384	138	1	4	386	272	655	3.1e-82	301.3
gi|18859679	gi|21637205	17.54	57	46	1	105	161	331	386	3.4e+03	17.8
gi|21637205	gi|23000615	66.67	384	125	3	4	386	83	464	2e-87	318.2
gi|21637205	gi|1073151	64.42	385	134	3	3	386	4	386	3.9e-86	313.7
gi|21637205	gi|16078614	22.41	232	144	36	66	286	1	207	9.8	26.3
gi|21637205	gi|3122248	26.75	228	126	41	66	274	1	206	23	25.2
gi|21637205	gi|586164	71.09	384	108	3	4	386	5	386	3.6e-90	327.1
gi|2392286	gi|15212234	91.13	327	29	0	3	329	36	362	6.9e-122	431.7
gi|279570	gi|15212234	26.53	49	29	7	59	106	291	333	2.2e+03	17.8
gi|15212234	gi|15807978	23.62	127	83	14	68	183	438	561	1.8e+03	18.8
gi|15800666	gi|15212234	40.00	35	18	3	112	144	29	62	3.5e+03	17.4
gi|7533042	gi|15212234	32.08	53	31	5	359	409	74	123	7.9e+02	19.9
gi|5922016	gi|15212234	23.64	55	34	8	400	453	135	182	3.2e+03	18.0
gi|15212234	gi|18478562	35.71	42	25	2	159	200	20	59	3.5e+02	21.2
gi|15212234	gi|15595638	28.85	52	34	3	332	381	249	299	2.4e+03	18.0
gi|15212234	gi|12644702	26.12	268	168	30	86	349	13	254	42	24.1
gi|7272374	gi|15212234	30.88	68	38	9	440	503	67	129	3.1e+03	17.8
gi|16760039	gi|15212234	25.81	62	42	4	31	90	177	236	1.8e+03	18.2
gi|5922018	gi|1657533	22.22	90	53	17	412	488	269	354	2.8e+03	18.6
gi|12084365	gi|1657533	26.42	106	64	14	231	329	82	180	1.6e+03	18.5
gi|24112473	gi|1657533	24.30	107	74	7	145	251	220	319	1.8e+02	21.9
gi|15800066	gi|1657533	98.83	427	5	0	1	427	6	432	7.2e-144	505.3
gi|7839375	gi|1657533	25.00	248	159	27	197	424	77	317	1.1e+03	19.9
gi|5922016	gi|1657533	22.22	90	53	17	412	488	269	354	2.8e+03	18.6
gi|15643577	gi|1657533	30.77	39	26	1	13	51	32	69	2e+02	21.9
gi|1657533	gi|3287737	29.17	408	265	24	14	414	9	399	4.8e-13	70.6
gi|1246354	gi|1657533	100.00	427	0	0	2	428	6	432	1.3e-128	454.6
gi|16974909	gi|1657533	26.88	93	50	18	194	279	164	245	4.6e+02	21.3
gi|1657533	gi|13022196	31.43	420	252	36	14	421	11	406	1.8e-19	92.0
gi|1657533	gi|3122249	37.78	45	20	8	30	71	23	62	1.9e+02	22.3
gi|16129025	gi|1657533	24.30	107	74	7	145	251	220	319	1.9e+02	21.9
gi|191173	gi|22988246	26.88	413	238	64	62	414	56	464	3.6e-06	48.1
gi|191173	gi|21362600	26.33	433	254	65	40	412	30	457	1.6e-06	49.2
gi|191173	gi|15833010	39.29	28	16	1	311	338	178	204	1.1e+03	19.6
gi|191173	gi|3287879	24.02	229	138	36	35	240	43	258	4.4e+02	21.2
gi|191173	gi|14599161	17.68	181	136	13	36	212	372	543	3.6e+02	22.2
gi|191173	gi|14599435	19.28	166	125	9	49	212	381	539	60	24.9
gi|191173	gi|13474128	21.66	157	102	21	64	212	131	274	5.6e+02	21.0
gi|191173	gi|16122873	27.66	47	33	1	49	95	119	164	9.3e+02	20.2
gi|7531230	gi|191173	37.78	45	23	5	191	233	245	286	73	23.7
gi|191173	gi|4545295	23.53	68	42	10	35	94	98	163	1.1e+03	19.9
gi|644509	gi|16078516	29.55	44	27	4	448	487	184	227	4.4e+03	17.5
gi|644509	gi|15807978	25.86	116	77	9	608	718	299	410	1.2e+03	20.5
gi|644509	gi|279582	20.52	229	156	26	154	370	54	268	2e+03	19.2
gi|644509	gi|13357995	22.45	49	36	2	450	496	272	320	3.8e+03	18.2
gi|18859679	gi|644509	63.84	661	227	12	48	698	76	734	9.9e-174	606.0
gi|644509	gi|15220459	40.74	27	13	3	170	196	117	140	2.2e+03	20.0
gi|644509	gi|17402589	24.14	87	56	10	339	416	577	662	4.5e+03	17.9
gi|644509	gi|23501177	21.62	74	54	4	142	211	181	254	4.6e+03	17.1
gi|644509	gi|348315	50.00	16	7	1	200	214	211	226	3.1e+03	18.2
gi|644509	gi|1174887	18.89	180	113	33	289	442	245	417	2.4e+03	19.2
gi|644509	gi|16129025	22.22	108	82	2	371	476	230	337	6.4e+02	20.8
gi|5922018	gi|2392286	21.05	76	57	3	356	428	254	329	3.6e+03	17.5
gi|5922018	gi|15833010	21.43	168	107	25	116	269	102	258	1.5e+03	19.8
gi|5922018	gi|15600061	38.46	39	16	8	54	87	6	41	4.5e+03	17.3
gi|5922018	gi|15611138	21.25	160	109	17	211	365	419	566	74	24.7
gi|5922018	gi|887833	21.43	168	107	25	116	269	102	258	1.5e+03	19.8
gi|5922018	gi|18478562	23.21	56	38	5	379	430	264	318	1.7e+03	19.6
gi|5922018	gi|1246354	22.22	90	53	17	412	488	265	350	2.7e+03	18.6
gi|5922018	gi|12644702	30.56	36	24	1	150	184	185	220	1.3e+03	19.9
gi|5922018	gi|3122248	26.00	50	32	5	387	432	272	320	8e+02	20.8
gi|5922018	gi|11359582	55.40	583	248	12	137	713	166	742	1.9e-130	462.3
gi|17546751	gi|21219743	61.11	576	212	12	4	572	3	573	2.8e-88	321.4
gi|23020534	gi|21219743	58.46	573	232	6	20	588	3	573	3.6e-97	351.0
gi|15807978	gi|21219743	60.63	574	216	10	2	568	3	573	1.1e-101	366.0
gi|21264318	gi|21219743	21.88	64	47	3	451	511	290	353	2.4e+03	19.2
gi|21219743	gi|10336584	59.93	574	222	8	1	573	1	567	2.1e-94	341.8
gi|43635	gi|21219743	57.25	559	229	10	1	552	1	556	5.7e-88	320.4
gi|2098312	gi|21219743	23.21	56	43	0	160	215	122	177	1.1e+03	19.6
gi|13786719	gi|21219743	23.21	56	43	0	127	182	122	177	1.1e+03	19.5
gi|21219743	gi|6226558	22.02	445	237	110	73	451	5	405	2.5	29.0
gi|171366	gi|21219743	25.00	96	68	4	62	157	133	224	20	25.9
gi|16078516	gi|2392286	22.92	48	29	8	410	449	88	135	3.8e+03	16.9
gi|15807978	gi|2392286	23.62	127	83	14	438	561	35	150	3.6e+03	17.1
gi|279582	gi|2392286	24.36	78	45	14	222	289	186	259	1e+03	19.2
gi|421269	gi|2392286	28.85	52	31	6	405	455	2	48	4e+03	16.8
gi|21311925	gi|2392286	24.05	79	56	4	556	630	89	167	3.9e+03	17.2
gi|2392286	gi|15595634	27.10	107	66	12	229	329	69	169	1.2e+03	18.9
gi|2392286	gi|16767756	24.03	233	138	39	16	234	63	270	4.6e+02	20.3
gi|13959023	gi|2392286	24.14	58	42	2	53	110	173	228	4.7e+03	15.9
gi|171366	gi|2392286	47.22	36	10	9	248	274	133	168	2.3e+03	17.9
gi|17546751	gi|22988246	25.19	131	86	12	69	199	3	121	43	24.9
gi|17546751	gi|3892028	28.57	70	39	11	81	141	193	260	8.3e+02	20.0
gi|17546751	gi|16766629	26.67	135	75	24	175	294	145	270	3.3e+02	21.7
gi|5913962	gi|17546751	63.92	571	200	6	3	569	4	572	2.5e-89	324.9
gi|191364	gi|17546751	19.33	238	156	36	11	224	48	273	1.8e+03	19.2
gi|17546751	gi|3287737	29.33	75	39	14	63	137	2	62	9.1e+02	20.1
gi|17546751	gi|728827	22.93	157	102	19	69	218	19	163	2e+02	22.5
gi|20141178	gi|17546751	20.00	130	94	10	151	274	317	442	3.5e+02	21.4
gi|17546751	gi|6680636	28.57	70	39	11	81	141	196	263	8.4e+02	20.0
gi|8509	gi|23136289	32.35	34	21	2	8	39	107	140	2.3e+03	18.6
gi|167228	gi|23136289	66.02	568	190	3	274	840	5	570	2.3e-135	478.4
gi|23136289	gi|16766629	26.83	82	47	13	195	265	152	231	1.8e+02	22.6
gi|18859679	gi|23136289	26.32	57	41	1	297	352	297	353	1.5e+03	20.1
gi|23136289	gi|16974909	61.62	568	214	4	5	570	4	569	2.1e-103	371.6
gi|23136289	gi|23501177	63.44	569	202	6	5	570	5	570	1.2e-111	399.0
gi|23136289	gi|1174891	62.11	570	207	9	5	570	4	568	2.5e-105	378.0
gi|23136289	gi|627281	23.72	156	101	18	71	221	20	162	1.9e+02	22.6
gi|23136289	gi|15802037	21.63	208	128	35	103	283	100	299	3.1e+03	17.5
gi|23502230	gi|16078516	26.89	119	71	16	87	196	18	129	12	27.0
gi|14579320	gi|16078516	25.17	286	160	54	83	329	18	288	91	24.1
gi|16764519	gi|16078516	27.03	74	46	8	4	72	255	325	2.1e+03	18.4
gi|4557249	gi|16078516	24.62	199	125	25	180	362	60	249	1.3e+03	19.3
gi|18859679	gi|16078516	33.33	33	20	2	253	285	72	102	1.9e+03	19.6
gi|16078516	gi|9837270	25.42	59	41	3	272	329	90	146	1.8e+03	18.2
gi|2506025	gi|16078516	23.93	163	108	16	68	226	68	218	2.9e+02	22.1
gi|348315	gi|16078516	22.96	392	225	77	3	384	19	343	5.8	27.6
gi|16974911	gi|16078516	24.46	323	170	74	52	333	3	292	1.7	29.8
gi|2494043	gi|16078516	21.05	38	24	6	211	248	477	508	4.7e+03	17.0
gi|13928736	gi|6322218	27.27	66	43	5	339	399	149	214	1.6e+03	19.7
gi|13928736	gi|12084365	47.06	17	9	0	71	87	143	159	4.1e+03	17.1
gi|13928736	gi|18426812	22.22	144	98	14	549	685	214	350	88	23.7
gi|13928736	gi|421269	18.52	108	75	13	401	506	443	539	4.3e+03	17.6
gi|13928736	gi|15220459	27.78	72	33	19	275	327	6	77	3.3e+03	19.1
gi|13928736	gi|15595634	26.32	114	80	4	252	364	212	322	1.5e+02	23.2
gi|13928736	gi|2506025	46.15	26	3	11	157	171	447	472	2.1e+03	19.2
gi|13928736	gi|16128322	24.59	61	38	8	437	491	291	349	1.9e+03	19.3
gi|13928736	gi|16760039	25.60	125	76	17	86	210	29	136	1.3e+03	19.6
gi|13928736	gi|15802037	27.33	150	101	8	530	675	179	324	0.0026	38.8
gi|279570	gi|22988246	19.05	168	121	15	168	322	233	398	8.1e+02	19.8
gi|22988246	gi|3892028	26.19	42	28	3	244	285	121	159	2.3e+03	18.0
gi|22988246	gi|15602430	27.69	65	40	7	4	67	2	60	1.3e+03	19.3
gi|21294189	gi|22988246	27.93	111	66	14	55	161	169	269	93	24.2
gi|22988246	gi|18478562	39.05	461	270	11	1	459	1	452	1.4e-35	145.7
gi|22988246	gi|3287737	30.00	70	42	7	4	73	8	70	50	24.2
gi|13786719	gi|22988246	20.09	234	162	25	19	243	143	360	1.7e+03	18.5
gi|16080717	gi|22988246	24.24	99	64	11	67	162	1	91	2.9e+02	22.1
gi|1174887	gi|22988246	24.45	229	137	36	73	287	4	210	64	24.3
gi|279570	gi|6322218	19.77	172	125	13	149	313	222	387	1.6e+02	22.2
gi|13938134	gi|6322218	41.67	24	10	4	405	424	361	384	1.6e+03	19.1
gi|18426812	gi|6322218	31.43	70	43	5	153	218	370	438	68	23.5
gi|6322218	gi|19070377	26.77	198	118	27	4	195	74	250	7.7e+02	20.5
gi|2708800	gi|6322218	29.77	131	81	11	131	250	65	195	2.4e+02	22.3
gi|6322218	gi|15595638	25.72	416	276	33	54	444	35	442	5.4e-12	67.4
gi|21637192	gi|6322218	27.41	135	85	13	128	250	62	195	8.5e+02	19.8
gi|7272374	gi|6322218	27.74	137	75	24	136	254	65	195	3e+03	18.2
gi|16760039	gi|6322218	20.93	172	123	13	149	313	222	387	81	23.2
gi|6680636	gi|6322218	31.43	70	43	5	153	218	370	438	41	24.2
gi|23502230	gi|15803420	42.86	35	18	2	409	443	361	393	2e+02	22.5
gi|23502230	gi|17987935	55.87	571	246	6	3	572	4	569	3.3e-102	367.7
gi|23502230	gi|4557249	30.19	53	33	4	457	507	45	95	3.2e+03	17.6
gi|21311925	gi|23502230	24.19	62	37	10	182	243	522	573	4.5e+03	17.4
gi|23502230	gi|19856524	52.33	558	254	12	1	552	1	552	3.4e-87	317.9
gi|23502230	gi|12644702	21.38	435	275	67	69	471	9	408	1.2e+02	23.1
gi|23502230	gi|1174891	55.79	570	247	5	1	570	1	565	5.5e-95	343.7
gi|627281	gi|23502230	30.00	90	53	10	2	82	386	474	8.7e+02	20.3
gi|8509	gi|6753960	22.48	218	139	30	30	224	75	285	2e+02	22.1
gi|8509	gi|22218649	24.56	395	244	54	30	371	53	446	1.1e-09	59.6
gi|24112473	gi|8509	24.86	177	112	21	178	343	179	345	11	26.0
gi|18426812	gi|8509	22.90	131	83	18	93	218	240	357	67	23.4
gi|8509	gi|421269	28.89	45	30	2	8	50	109	153	5.7e+02	20.9
gi|8509	gi|3024509	57.18	362	150	5	1	359	1	360	2e-67	251.3
gi|8509	gi|17986930	23.81	42	30	2	19	60	122	161	1.6e+03	19.3
gi|8509	gi|1073151	22.86	70	48	6	311	375	25	93	1.7e+03	19.1
gi|8509	gi|1174891	19.61	306	201	45	19	310	118	392	1.1e+03	19.8
gi|8509	gi|348315	31.43	70	42	6	153	220	194	259	2.8e+03	17.7
gi|8509	gi|7245484	34.29	35	21	2	8	40	106	140	1.4e+03	19.5
gi|6753960	gi|279570	28.26	46	32	1	373	417	297	342	2.3e+03	17.9
gi|224797	gi|6753960	25.00	44	33	0	667	710	359	402	1e+03	20.7
gi|6753960	gi|1174889	35.56	45	28	1	359	403	400	443	2.5e+02	22.2
gi|2134756	gi|6753960	29.38	177	101	24	284	447	41	206	17	26.6
gi|6753960	gi|586167	27.42	62	44	1	357	417	394	455	2.2e+02	22.4
gi|6753960	gi|13786719	19.05	63	48	3	102	164	98	157	2e+03	18.2
gi|6753960	gi|16080717	28.57	49	35	0	354	402	391	439	7.2e+02	20.6
gi|6753960	gi|21637179	25.86	58	33	10	256	303	228	285	1.6e+03	18.7
gi|6753960	gi|16129025	25.00	104	65	13	281	373	79	180	2.3e+03	17.9
gi|886331	gi|21362600	21.50	414	267	58	72	447	2	395	0.056	34.4
gi|24112473	gi|886331	20.39	103	67	15	44	145	298	386	1.1e+03	19.6
gi|886331	gi|8895751	20.82	341	222	48	133	443	42	364	1.8e+02	22.5
gi|886331	gi|5913962	53.21	577	262	8	1	577	1	569	2.7e-93	338.1
gi|3024509	gi|886331	22.36	237	154	30	22	236	126	354	1.5e+03	19.3
gi|886331	gi|15595638	21.41	481	265	113	93	487	5	458	1.2e+02	23.4
gi|886331	gi|2501620	55.77	572	244	9	6	577	273	835	1.5e-105	379.3
gi|886331	gi|7272374	51.32	608	255	41	1	577	1	598	6.2e-96	346.9
gi|886331	gi|227457	57.37	577	236	10	1	577	1	567	4.6e-115	410.4
gi|886331	gi|1174887	54.25	577	253	11	3	577	4	571	3.8e-103	370.8
gi|886331	gi|6680636	23.81	105	73	7	320	421	163	263	7e+02	20.3
gi|14579320	gi|279570	41.18	17	9	1	51	66	20	36	4.5e+03	16.3
gi|224797	gi|279570	36.11	36	19	4	45	77	186	220	2.7e+03	18.5
gi|7533042	gi|279570	30.43	46	31	1	373	417	297	342	1.1e+03	19.3
gi|18859679	gi|279570	26.47	68	45	5	297	362	126	190	1.6e+03	19.2
gi|586167	gi|279570	24.00	75	46	11	98	163	182	254	4.2e+03	16.6
gi|279570	gi|1073151	22.99	87	62	5	137	218	77	163	3.2e+03	17.5
gi|279570	gi|3122654	24.39	328	199	49	15	307	53	366	0.075	33.2
gi|279570	gi|3122248	25.66	113	75	9	82	190	86	193	3.6e+02	21.0
gi|11359582	gi|279570	20.88	91	62	10	616	698	158	246	2.8e+03	18.3
gi|1718044	gi|14599415	55.81	568	246	5	4	571	153	715	8e-101	363.4
gi|21264318	gi|14599415	24.53	106	63	17	463	560	316	412	1.6e+03	20.3
gi|1174889	gi|14599415	56.41	569	241	7	4	571	153	715	2.3e-100	361.9
gi|14599415	gi|10336584	60.53	565	221	2	153	716	4	567	1e-96	349.8
gi|14599415	gi|887833	34.88	43	26	2	547	587	352	394	5.7e+02	21.3
gi|7484807	gi|14599415	29.41	51	30	6	136	181	440	489	2.2e+02	23.1
gi|7245287	gi|14599415	61.66	566	215	2	2	566	152	716	6.3e-95	343.8
gi|14192678	gi|14599415	58.60	727	282	19	118	836	1	716	5.5e-130	460.8
gi|4545295	gi|14599415	56.12	572	246	5	2	573	150	716	1.7e-90	329.1
gi|18404701	gi|14599413	29.41	51	30	6	239	284	558	607	3e+02	23.1
gi|15611138	gi|14599413	60.32	567	221	4	4	569	271	834	6.9e-96	347.2
gi|14599413	gi|10336584	60.53	565	221	2	271	834	4	567	2e-96	349.0
gi|43635	gi|14599413	61.71	551	207	4	4	553	271	818	8.2e-96	347.0
gi|15220459	gi|14599413	75.30	838	203	4	1	838	1	834	5.9e-177	617.1
gi|13474128	gi|14599413	65.43	567	193	3	4	570	271	834	1.4e-106	382.7
gi|16329675	gi|14599413	64.79	568	199	1	2	569	268	834	2e-116	415.4
gi|14599413	gi|1246354	26.05	119	70	18	436	544	131	241	9.7e+02	20.6
gi|7320802	gi|14599413	57.82	569	238	2	2	570	268	834	8.8e-93	336.9
gi|14599413	gi|6226558	23.68	114	79	8	661	766	354	467	2.3e+02	23.0
gi|11359582	gi|14599413	25.86	116	68	18	140	246	727	833	2.2e+03	20.0
gi|15803420	gi|21362600	33.33	45	24	6	40	84	21	59	6.5e+02	20.4
gi|279582	gi|21362600	24.45	274	177	30	135	381	186	456	1.1e-05	46.3
gi|14599161	gi|21362600	21.46	438	275	69	335	730	1	411	66	24.8
gi|5913962	gi|21362600	23.49	413	259	57	66	439	1	395	3.1	28.6
gi|2708800	gi|21362600	23.23	439	259	78	68	458	1	409	52	24.5
gi|21362600	gi|3287737	35.82	67	39	4	2	67	6	69	5.4	27.3
gi|21362600	gi|16767756	28.92	83	50	9	20	95	27	107	1e+02	23.0
gi|3122654	gi|21362600	27.19	445	286	38	2	421	3	434	5.1e-06	47.4
gi|627281	gi|21362600	28.05	385	244	33	20	384	4	375	1.2e-08	56.2
gi|586164	gi|21362600	22.52	453	284	67	68	476	1	430	0.0069	37.4
gi|1718044	gi|15833010	36.67	30	19	0	413	442	364	393	1.1e+03	19.9
gi|15800066	gi|1718044	26.97	89	52	13	8	85	76	162	2.7e+02	22.0
gi|1718044	gi|21637244	58.27	381	156	3	1	381	1	378	6.6e-61	229.9
gi|21311925	gi|1718044	20.99	81	58	6	287	364	490	567	4.6e+03	17.2
gi|1718044	gi|1346930	21.11	90	58	13	59	137	7	94	3.1e+03	17.9
gi|1718044	gi|16128322	26.97	89	52	13	76	162	8	85	3.6e+02	21.6
gi|1718044	gi|7245484	56.94	569	244	1	3	571	2	569	1e-106	382.7
gi|18404701	gi|15803420	26.49	185	106	30	219	387	187	357	3.9e+02	21.8
gi|279582	gi|15803420	44.44	27	12	3	12	38	61	84	6.6e+02	20.3
gi|14599161	gi|15803420	34.88	43	26	2	668	708	352	394	3e+02	22.5
gi|13605430	gi|15803420	30.95	42	27	2	400	439	352	393	8.2e+02	20.4
gi|15803420	gi|3287737	21.53	353	239	38	59	391	36	370	20	25.3
gi|1246354	gi|15803420	22.11	398	255	55	18	391	36	402	3	28.2
gi|2501620	gi|15803420	20.35	113	80	10	561	670	208	313	1.3e+03	20.2
gi|1174891	gi|15803420	30.95	42	27	2	399	438	352	393	6.4e+02	20.8
gi|22988607	gi|15803420	30.00	70	42	7	399	461	352	421	57	24.4
gi|15803420	gi|1518868	21.43	154	99	22	229	361	97	249	1.8e+03	18.4
gi|18404701	gi|14278353	21.83	142	80	31	350	472	360	489	2.7e+03	18.9
gi|18404701	gi|15800666	23.08	104	65	15	524	622	472	565	4.7e+03	16.9
gi|18404701	gi|4557311	50.71	560	264	12	150	699	185	742	2.1e-113	405.6
gi|18404701	gi|3334230	18.21	280	185	44	436	690	43	303	1.9e+03	19.4
gi|18404701	gi|2098312	20.21	193	143	11	524	706	110	301	1.4e+03	19.5
gi|18404701	gi|16329675	21.38	159	108	17	531	683	392	539	3e+03	18.7
gi|18404701	gi|16974909	33.33	42	23	5	150	189	469	507	2.7e+03	18.9
gi|18404701	gi|7272374	31.11	45	29	2	221	263	99	143	2.6e+03	19.1
gi|18404701	gi|178547	50.98	663	275	50	89	709	94	748	1.3e-131	466.0
gi|18404701	gi|23039910	30.19	53	31	6	237	284	291	342	2.5e+03	19.1
gi|23020534	gi|6141557	31.63	98	53	14	87	183	4	88	1.4e+03	19.4
gi|23126033	gi|6141557	23.77	366	234	45	70	407	4	352	3.2e+03	17.8
gi|16766629	gi|6141557	21.08	408	274	48	5	392	3	382	1.9e+03	18.4
gi|8895751	gi|6141557	24.76	416	244	69	11	382	5	395	8.9e+02	19.6
gi|10336584	gi|6141557	29.17	96	54	14	68	161	4	87	7.8e+02	20.4
gi|2507522	gi|6141557	30.77	78	43	11	89	166	22	88	2.7e+03	18.1
gi|6141557	gi|9837270	27.83	115	71	12	296	406	119	225	2.1e+03	17.4
gi|6141557	gi|16767756	23.12	398	255	51	22	406	27	386	8.9	26.4
gi|6141557	gi|12644702	24.12	311	208	28	7	308	14	305	3.2e+02	21.3
gi|6141557	gi|6226558	24.35	386	247	45	20	372	23	396	1.5e+02	22.6
gi|627281	gi|6141557	22.03	236	151	33	20	232	5	230	86	23.3
gi|16129025	gi|6141557	22.08	154	115	5	14	165	154	304	6e+02	20.1
gi|14579320	gi|23020534	67.54	570	183	2	2	569	19	588	1.7e-120	428.5
gi|23020534	gi|19338960	69.44	553	167	2	20	572	3	553	1.1e-110	395.8
gi|23020534	gi|3287876	21.48	419	234	95	81	462	5	365	4.6e+02	21.4
gi|23020534	gi|400237	44.00	25	11	3	252	275	273	295	4.4e+03	16.6
gi|2708800	gi|23020534	69.93	572	169	3	1	569	17	588	6.1e-147	516.3
gi|3659633	gi|23020534	68.01	572	180	3	1	569	17	588	3.9e-110	394.0
gi|22831365	gi|23020534	62.84	514	190	1	213	725	21	534	8.1e-108	386.7
gi|23020534	gi|16974909	67.66	569	182	2	20	588	3	569	4.6e-111	397.1
gi|23020534	gi|728827	28.39	155	96	15	88	238	20	163	2.5e+02	22.2
gi|23020534	gi|16974911	67.84	569	181	2	20	588	3	569	1.8e-111	398.5
gi|178547	gi|23020534	20.69	87	62	7	107	188	502	586	4.6e+03	17.3
gi|15807978	gi|14278353	63.22	571	206	4	1	568	1	570	4.8e-108	387.1
gi|167228	gi|14278353	58.63	568	234	1	274	840	3	570	5.8e-118	420.6
gi|16120505	gi|14278353	27.84	97	63	7	32	128	333	422	3.4e+03	17.6
gi|2134756	gi|14278353	24.83	145	83	26	309	440	301	432	9.6e+02	20.9
gi|14278353	gi|13786719	35.14	37	20	4	426	462	109	141	3.8e+03	16.9
gi|14192678	gi|14278353	61.69	569	213	5	272	836	3	570	4.8e-105	377.6
gi|23039910	gi|14278353	63.51	570	204	4	4	570	2	570	9.8e-123	435.9
gi|14579320	gi|15833010	30.23	43	28	2	400	440	352	394	3.5e+02	21.7
gi|15611138	gi|15833010	22.78	158	100	22	88	239	42	183	7.6e+02	20.5
gi|15833010	gi|10336584	32.20	59	32	8	42	92	88	146	5.3e+02	21.1
gi|2507522	gi|15833010	41.46	41	22	2	403	441	353	393	3e+02	21.9
gi|7484807	gi|15833010	26.49	185	106	30	116	284	187	357	3.2e+02	21.9
gi|728827	gi|15833010	26.67	45	30	3	37	78	40	84	2e+02	22.1
gi|15833010	gi|3122249	29.85	67	40	7	18	84	1	60	5e+02	20.9
gi|16129025	gi|15833010	52.63	19	8	1	3	20	220	238	9.5e+02	19.4
gi|21264318	gi|3122243	22.45	49	37	1	30	77	182	230	4.3e+03	17.3
gi|8895751	gi|3122243	21.12	412	247	78	11	367	5	393	4.2	27.6
gi|225714	gi|3122243	22.00	409	262	57	337	707	2	391	53	25.1
gi|191364	gi|3122243	29.03	403	227	59	74	421	53	451	9.8e-13	69.9
gi|3287737	gi|3122243	33.87	62	38	3	5	63	2	63	21	25.4
gi|16974909	gi|3122243	21.63	416	255	71	66	436	2	391	5e+02	21.2
gi|23501177	gi|3122243	23.23	409	248	66	69	446	3	376	0.59	31.0
gi|3122248	gi|3122243	33.12	462	293	16	2	456	3	455	1.1e-21	99.6
gi|178547	gi|3122243	22.45	49	37	1	52	99	182	230	4.3e+03	17.3
gi|15807978	gi|731075	62.70	571	208	5	1	568	1	569	1.2e-106	382.4
gi|279582	gi|731075	20.32	251	163	37	25	252	126	362	46	24.6
gi|731075	gi|400237	36.84	19	11	1	314	332	235	252	4.3e+03	16.8
gi|3659633	gi|731075	60.98	569	218	4	4	569	2	569	1.6e-102	368.7
gi|23000615	gi|731075	60.74	568	219	4	83	647	3	569	8.3e-92	333.3
gi|16974909	gi|731075	60.46	569	222	3	3	569	2	569	3.5e-97	351.0
gi|2340847	gi|731075	60.56	573	216	10	3	570	2	569	7.3e-119	423.0
gi|7272374	gi|731075	55.26	599	234	34	3	598	2	569	3.9e-86	314.3
gi|731075	gi|227457	61.65	571	213	6	1	569	1	567	4.6e-90	327.3
gi|22988607	gi|731075	62.63	570	208	5	3	568	1	569	7e-118	419.7
gi|2494043	gi|731075	26.03	146	80	28	301	432	300	431	2e+03	19.6
gi|13938134	gi|15807978	27.27	66	42	6	413	473	202	266	2e+03	19.0
gi|7533042	gi|15807978	40.00	30	18	0	373	402	411	440	3.5e+02	21.7
gi|15807978	gi|15220459	60.98	569	217	5	3	568	272	838	2.3e-103	372.1
gi|16329675	gi|15807978	69.30	570	168	7	4	569	2	568	1.5e-122	435.2
gi|16122873	gi|15807978	59.47	570	226	5	3	571	2	567	3.6e-107	384.2
gi|15807978	gi|1346930	22.45	294	183	45	70	355	3	259	4.8e+02	21.2
gi|7531230	gi|15807978	20.86	187	123	25	267	443	242	413	2.6e+03	18.3
gi|23039910	gi|15807978	67.48	572	176	10	4	570	2	568	4.6e-132	466.9
gi|14579320	gi|3892028	22.11	95	63	11	205	290	132	224	1.6e+03	18.9
gi|14579320	gi|1174889	57.12	569	241	3	1	566	1	569	7.2e-103	369.9
gi|14579320	gi|19070377	65.03	569	195	4	3	569	4	570	3.2e-115	410.9
gi|14579320	gi|43635	76.39	559	131	1	1	558	1	559	3.5e-136	480.5
gi|14579320	gi|15220459	62.61	567	211	1	4	569	272	838	7e-111	397.0
gi|14579320	gi|4033703	36.36	33	21	0	403	435	361	393	2.4e+02	22.4
gi|2340847	gi|14579320	63.35	573	203	7	1	570	1	569	4.3e-118	420.5
gi|14579320	gi|13022196	30.56	72	41	9	402	466	336	405	89	23.6
gi|22988607	gi|14579320	63.20	568	207	2	3	568	2	569	1.8e-113	405.1
gi|14579320	gi|15802037	30.12	83	52	6	274	351	12	93	8.8e+02	19.9
gi|22218649	gi|12084365	22.77	224	138	35	107	314	53	257	3.6e+03	16.8
gi|17987935	gi|12084365	24.14	58	42	2	53	110	173	228	4.7e+03	15.8
gi|19070377	gi|12084365	24.18	91	58	11	312	398	184	267	3.8e+03	17.0
gi|12084365	gi|2507522	32.56	43	26	3	126	165	89	131	2.2e+03	18.3
gi|23000615	gi|12084365	28.99	69	39	10	391	457	185	245	3.5e+03	17.3
gi|23501177	gi|12084365	24.14	58	42	2	53	110	173	228	4.7e+03	15.9
gi|12084365	gi|21637179	25.37	67	40	10	252	315	206	265	2.4e+03	17.5
gi|11359582	gi|12084365	28.57	28	20	0	234	261	295	322	3.4e+03	17.7
gi|13938134	gi|23101955	30.95	42	27	2	355	396	293	332	2.8e+03	18.3
gi|13938134	gi|4557249	22.07	145	100	13	300	437	214	352	7	26.9
gi|13938134	gi|21637244	83.33	6	1	0	28	33	133	138	4e+03	16.7
gi|13938134	gi|465008	19.83	121	88	9	8	126	508	621	3.3e+03	18.4
gi|13938134	gi|21637192	53.33	15	6	1	86	100	260	273	3.8e+03	16.9
gi|13938134	gi|7320802	30.28	109	58	18	53	158	360	453	2.8e+03	18.3
gi|13938134	gi|22125140	34.48	29	15	4	75	100	227	254	4e+03	17.3
gi|13938134	gi|23039910	24.39	82	60	2	47	126	269	350	1.1e+03	20.0
gi|914897	gi|3892028	27.17	92	48	19	220	298	150	235	1.3e+03	19.4
gi|3892028	gi|18426812	93.98	349	21	0	1	349	4	352	1.5e-133	470.4
gi|3892028	gi|16129581	32.75	342	208	22	7	344	7	330	4.3e-29	123.3
gi|3892028	gi|19070377	26.60	94	56	13	171	260	58	142	7.2e+02	20.2
gi|13605430	gi|3892028	27.14	70	45	6	2	71	167	230	1.6e+03	18.9
gi|3892028	gi|23000615	17.95	117	89	7	111	222	252	366	1.2e+02	23.2
gi|3892028	gi|16767756	29.55	44	27	4	32	75	39	78	5.8e+02	20.0
gi|1174891	gi|3892028	24.30	107	67	14	198	290	118	224	1.5e+03	19.0
gi|1651519	gi|3892028	24.27	103	65	13	75	168	159	257	2.9e+03	17.0
gi|3892028	gi|1518868	99.71	349	1	0	1	349	4	352	1.6e-140	493.5
gi|224797	gi|22218649	21.76	409	263	57	337	707	2	391	1.5e+02	23.6
gi|7839375	gi|22218649	26.88	160	91	26	69	218	3	146	5.7	27.7
gi|10336584	gi|22218649	20.49	410	258	68	67	444	3	376	0.12	33.3
gi|21311925	gi|22218649	24.00	50	36	2	30	78	182	230	4.4e+03	17.1
gi|22218649	gi|16767756	23.58	386	236	59	21	396	27	363	6.3	27.0
gi|728827	gi|22218649	29.41	374	252	12	20	385	5	374	1.6e-19	92.3
gi|7245287	gi|22218649	23.45	452	268	78	66	477	3	416	0.034	35.1
gi|14192678	gi|22218649	23.28	335	198	59	334	646	1	298	1.6	30.1
gi|7245484	gi|22218649	23.80	416	248	69	66	437	1	391	2	29.3
gi|23101955	gi|914897	56.61	567	233	13	2	557	3	567	3.2e-92	334.6
gi|23101955	gi|15602430	21.80	266	173	35	51	292	11	265	2e+02	22.5
gi|23101955	gi|8895751	37.93	29	11	7	221	245	203	228	1.9e+02	22.4
gi|23101955	gi|17986930	57.37	570	237	6	2	565	3	572	2.2e-105	378.2
gi|23101955	gi|3287737	28.57	56	38	2	80	135	9	62	9.8e+02	20.0
gi|23101955	gi|16078614	27.36	106	64	13	68	171	4	98	31	25.2
gi|23101955	gi|227457	71.08	567	163	1	1	566	1	567	2e-130	461.4
gi|23101955	gi|171366	26.39	72	39	14	415	472	379	450	1.4e+03	19.6
gi|21264318	gi|224797	42.11	19	11	0	668	686	242	260	3.4e+03	19.0
gi|21264318	gi|421269	20.99	81	58	6	286	363	491	568	3.7e+03	18.2
gi|21264318	gi|15220459	40.74	27	13	3	155	181	117	140	2.2e+03	20.0
gi|21264318	gi|15595634	37.84	37	19	4	304	339	178	211	1.4e+03	19.8
gi|21264318	gi|16078614	30.61	49	29	5	681	729	317	360	7.4e+02	20.9
gi|21264318	gi|3122249	21.31	61	44	4	432	492	371	427	1.1e+03	20.4
gi|21264318	gi|16129025	22.22	108	82	2	356	461	230	337	6.4e+02	20.8
gi|224797	gi|16764519	36.11	36	19	4	45	77	186	220	2.7e+03	18.5
gi|224797	gi|3334230	22.12	425	263	68	337	716	1	402	34	25.8
gi|2708800	gi|224797	64.37	567	200	2	5	569	274	840	2.3e-131	465.1
gi|224797	gi|586167	59.08	567	231	1	274	840	4	569	2.6e-115	411.8
gi|224797	gi|9837270	33.33	42	26	2	36	77	57	96	44	24.4
gi|224797	gi|7320802	56.51	568	244	3	274	840	5	570	2e-114	408.9
gi|224797	gi|3122248	20.93	430	268	72	337	722	1	402	61	24.9
gi|224797	gi|4545295	55.98	577	244	10	269	840	2	573	5.2e-110	394.2
gi|167228	gi|23027998	63.03	568	206	4	274	840	4	568	1.1e-129	459.5
gi|400237	gi|23027998	21.00	219	155	18	176	391	77	280	2.9e+03	18.0
gi|2134756	gi|23027998	28.12	64	40	6	706	764	198	260	2.7e+03	19.0
gi|23027998	gi|1246354	30.21	96	50	17	191	277	154	241	7.2e+02	20.5
gi|23027998	gi|16080717	63.68	570	201	6	3	568	2	569	2.4e-106	381.4
gi|7531230	gi|23027998	19.23	104	80	4	333	432	289	392	3.2e+03	17.9
gi|23027998	gi|15802037	50.00	22	9	2	221	240	64	85	1.9e+03	18.5
gi|914897	gi|16764519	23.08	117	83	7	308	422	30	141	2.8e+03	17.9
gi|421269	gi|914897	51.62	556	261	8	1	552	1	552	2.9e-94	341.4
gi|914897	gi|887833	29.31	58	31	10	96	151	42	91	3.4e+02	21.8
gi|914897	gi|15595634	26.25	80	51	8	199	272	153	230	2.4e+03	18.5
gi|16272483	gi|914897	56.50	554	229	12	5	551	4	552	1.6e-86	315.7
gi|914897	gi|3122249	22.30	435	278	60	73	478	1	404	20	26.1
gi|914897	gi|16760039	38.46	13	8	0	331	343	321	333	3.5e+03	17.4
gi|24112473	gi|19338960	26.67	30	22	0	186	215	19	48	3.8e+03	17.0
gi|24112473	gi|14599161	31.82	44	25	5	20	60	47	88	2.2e+03	18.9
gi|24112473	gi|5913962	26.67	30	22	0	186	215	19	48	3.8e+03	17.0
gi|24112473	gi|18478562	22.77	101	71	7	92	190	98	193	3.4e+02	21.1
gi|24112473	gi|1246354	24.30	107	74	7	145	251	216	315	1.8e+02	21.9
gi|24112473	gi|728827	20.92	239	150	39	40	254	104	327	1.2e+02	22.5
gi|24112473	gi|3122654	24.17	331	196	55	15	307	53	366	0.078	33.1
gi|24112473	gi|21637179	26.67	30	22	0	186	215	19	48	3e+03	17.0
gi|24112473	gi|23039910	19.83	116	81	12	76	188	318	424	3.1e+03	17.6
gi|279582	gi|15600061	21.95	164	104	24	26	180	123	271	3.2e+03	17.8
gi|15600061	gi|16129581	30.00	70	38	11	187	245	21	90	2e+03	18.5
gi|2708800	gi|15600061	73.67	566	148	1	4	569	2	566	2.5e-159	557.4
gi|15600061	gi|586167	63.32	567	206	2	2	566	3	569	2.2e-99	358.3
gi|16329675	gi|15600061	73.67	566	148	1	4	569	2	566	2.2e-131	464.6
gi|16122873	gi|15600061	55.71	569	247	5	3	571	2	565	8.5e-101	363.0
gi|15600061	gi|2501620	61.80	568	210	7	3	566	271	835	4.3e-102	367.8
gi|15600061	gi|7320802	61.55	567	216	2	2	566	4	570	1.1e-104	375.9
gi|15600061	gi|20141178	21.15	156	101	22	315	459	151	295	1.5e+03	19.1
gi|167228	gi|19338960	59.82	555	222	1	274	828	4	557	3.3e-116	414.7
gi|167228	gi|400237	22.62	84	58	7	450	526	253	336	2.5e+03	18.9
gi|21311925	gi|167228	29.41	51	27	9	153	203	228	269	4.5e+03	18.0
gi|167228	gi|2501620	57.40	845	343	17	3	840	1	835	5.5e-173	603.9
gi|167228	gi|12644702	23.58	424	254	70	337	726	9	396	68	24.6
gi|167228	gi|3122654	24.06	187	116	26	363	533	9	185	83	24.3
gi|167228	gi|16129025	36.11	36	19	4	45	77	186	220	1.8e+03	19.3
gi|16764519	gi|3287879	23.94	71	50	4	44	114	383	449	2.1e+03	18.3
gi|16764519	gi|1174889	17.78	45	35	2	31	75	287	329	3e+03	17.7
gi|13605430	gi|16764519	24.64	69	38	14	304	370	135	191	3.1e+03	17.6
gi|16329675	gi|16764519	37.50	16	10	0	254	269	154	169	4.3e+03	16.5
gi|16764519	gi|16767756	22.07	145	98	15	23	156	224	364	1.5e+03	18.5
gi|16764519	gi|13022196	27.42	62	36	9	121	181	200	253	6.7e+02	19.9
gi|16764519	gi|627281	16.03	156	124	7	100	254	177	326	1.3e+03	18.9
gi|16764519	gi|7245484	24.75	101	65	11	136	235	414	504	1.4e+03	19.2
gi|19338960	gi|15800666	62.21	553	207	2	1	553	2	552	3.7e-90	327.6
gi|14599161	gi|19338960	62.98	551	202	2	272	821	4	553	3.4e-112	401.4
gi|19338960	gi|10336584	62.48	549	204	2	1	549	1	547	1e-96	349.4
gi|2134756	gi|19338960	25.53	47	35	0	125	171	466	512	4.2e+03	17.8
gi|21637192	gi|19338960	86.54	379	51	0	1	379	1	379	2.5e-113	404.0
gi|2340847	gi|19338960	64.99	557	188	7	1	554	1	553	1.2e-117	418.9
gi|13959023	gi|19338960	62.03	553	206	4	4	554	3	553	3.4e-100	361.0
gi|19338960	gi|16128322	26.88	93	50	18	194	279	159	240	3.8e+02	21.5
gi|11359582	gi|19338960	27.27	55	30	10	390	434	389	443	4.3e+03	17.5
gi|23126033	gi|15800666	68.48	571	177	3	1	571	1	568	6e-142	499.7
gi|23126033	gi|8895751	29.41	51	31	5	37	87	288	333	1.2e+03	19.6
gi|23126033	gi|2098312	27.54	69	40	10	313	379	219	279	4.6e+03	16.2
gi|23126033	gi|15595634	25.58	86	52	12	193	268	147	230	6.4e+02	20.7
gi|23126033	gi|7320802	61.54	572	217	3	1	571	1	570	6.6e-127	449.7
gi|23126033	gi|3122248	21.61	472	289	81	68	487	1	443	37	25.0
gi|23126033	gi|22988607	76.01	571	134	3	1	571	1	568	3.8e-151	530.2
gi|23126033	gi|7245484	61.82	571	213	5	4	571	2	570	8e-126	446.1
gi|15800066	gi|279582	24.53	53	38	2	30	81	3	54	1.6e+02	22.4
gi|225714	gi|279582	20.06	314	188	63	397	684	26	302	4.6e+02	21.8
gi|279582	gi|15220459	21.09	275	176	41	4	252	372	631	17	26.6
gi|279582	gi|15595638	24.46	413	245	67	29	380	52	458	0.00013	42.8
gi|279582	gi|19856524	22.89	249	155	37	27	252	132	366	3.3e+03	17.8
gi|279582	gi|16272483	20.85	259	167	38	4	236	108	354	9.5	26.9
gi|279582	gi|21637179	19.31	233	155	33	26	235	126	348	4.3	27.4
gi|1651519	gi|279582	23.16	177	121	15	169	337	180	349	2.3	28.2
gi|15800666	gi|15800066	34.48	58	29	9	87	144	23	71	1.4e+03	19.5
gi|15800666	gi|14599435	60.07	566	224	2	4	568	270	834	2.9e-98	355.1
gi|15800666	gi|15643577	23.39	124	80	15	397	519	229	338	2.5e+03	18.1
gi|15800666	gi|13786719	36.00	50	22	10	400	446	3	45	4.1e+03	16.7
gi|1174891	gi|15800666	62.74	569	209	3	1	568	2	568	4.8e-106	380.4
gi|16974911	gi|15800666	61.51	569	217	2	1	569	2	568	2.9e-93	338.0
gi|15800666	gi|1651519	18.84	69	49	7	272	338	261	324	4.5e+03	16.2
gi|17987935	gi|15602430	23.48	132	83	18	176	295	140	265	2.3e+03	18.5
gi|17987935	gi|43635	61.47	558	210	5	4	558	3	558	6.2e-101	363.4
gi|17987935	gi|15643577	25.00	36	24	3	14	46	152	187	3.1e+03	17.6
gi|17987935	gi|19856524	55.26	599	233	35	4	570	3	598	3.1e-95	344.6
gi|2506025	gi|17987935	21.26	174	124	13	19	183	73	242	5e+02	21.3
gi|17987935	gi|16974911	60.81	569	219	4	4	570	3	569	6.8e-103	370.0
gi|17987935	gi|1651519	21.35	89	61	9	77	163	128	209	3.3e+03	17.4
gi|16120505	gi|3287879	24.37	119	76	14	311	418	354	469	4.3e+02	21.2
gi|21294189	gi|3287879	23.68	152	98	18	22	166	184	324	2.2e+03	19.3
gi|191364	gi|3287879	24.02	229	138	36	47	252	43	258	4.5e+02	21.2
gi|3287879	gi|7484807	45.45	11	6	0	376	386	377	387	4.4e+03	17.0
gi|1174891	gi|3287879	42.86	35	19	1	405	439	409	442	6.5e+02	20.9
gi|4545295	gi|3287879	29.25	106	58	17	66	165	9	103	1.2e+02	23.5
gi|3287876	gi|18426812	31.51	73	40	10	13	78	182	251	2.7e+03	17.7
gi|43635	gi|3287876	22.85	407	254	60	55	443	1	365	1.9e+02	22.7
gi|3287876	gi|2098312	32.00	25	15	2	349	371	233	257	3.7e+03	17.0
gi|7484807	gi|3287876	35.71	28	14	4	349	376	5	28	4.1e+03	17.3
gi|1174891	gi|3287876	27.27	66	41	7	374	439	378	436	8.5e+02	20.4
gi|22988607	gi|3287876	24.67	381	222	65	84	442	28	365	2.2e+02	22.5
gi|2494043	gi|3287876	22.60	146	100	13	9	142	221	365	8e+02	21.0
gi|15800066	gi|16766629	82.94	428	70	3	1	427	1	426	1.7e-121	430.9
gi|15800066	gi|19070377	32.10	81	41	14	2	69	64	143	1.1e+02	23.3
gi|3024509	gi|15800066	33.33	24	13	3	308	331	40	60	1.7e+03	18.7
gi|22831365	gi|15800066	28.19	149	80	27	353	489	107	240	2.2e+02	22.7
gi|15800066	gi|728827	27.78	54	36	3	23	76	37	87	53	24.0
gi|7531230	gi|15800066	42.86	21	12	0	25	45	57	77	1.3e+02	22.8
gi|586164	gi|15800066	29.09	110	57	21	176	279	146	240	2.8e+03	18.1
gi|13357995	gi|18426812	28.41	88	52	11	220	298	153	238	6.3e+02	20.5
gi|14599435	gi|18426812	21.69	83	58	7	525	607	17	92	1.4e+03	19.7
gi|586167	gi|18426812	37.50	32	18	2	508	537	35	66	2.6e+03	18.0
gi|13786719	gi|18426812	28.12	32	20	3	287	316	16	46	2.6e+03	17.2
gi|18426812	gi|13022196	21.83	142	92	19	12	145	59	189	8.8e+02	19.5
gi|18426812	gi|21637179	27.14	70	45	6	170	233	2	71	1.5e+03	18.5
gi|7245484	gi|18426812	33.33	30	18	2	484	513	122	149	3.8e+03	17.0
gi|16120505	gi|15602430	73.92	418	107	2	18	434	3	419	2.3e-99	357.4
gi|15602430	gi|10336584	23.88	268	151	53	11	258	52	286	8.4e+02	20.3
gi|13605430	gi|15602430	26.83	164	88	32	167	304	116	273	66	24.1
gi|586167	gi|15602430	28.70	115	65	17	167	266	116	228	1e+02	23.4
gi|13786719	gi|15602430	60.00	10	4	0	193	202	303	312	3.1e+03	17.1
gi|728827	gi|15602430	22.22	54	39	3	37	87	17	70	1.3e+02	22.7
gi|15602430	gi|348315	20.40	397	268	48	2	377	6	375	3.6e+03	17.0
gi|171366	gi|15602430	32.14	28	14	5	64	88	50	75	2.3e+03	18.2
gi|7533042	gi|13357995	38.71	31	19	0	373	403	414	444	5.6e+02	21.1
gi|13357995	gi|2507522	55.76	599	234	31	2	598	3	572	1.9e-105	378.6
gi|13357995	gi|4033703	20.48	166	125	7	325	486	277	439	8.9	27.2
gi|400909	gi|13357995	23.29	249	154	37	27	252	132	366	3.1e+03	17.9
gi|13357995	gi|13959023	55.26	599	233	35	3	598	4	570	7.9e-98	353.2
gi|13357995	gi|348315	22.58	341	197	67	74	374	4	317	8.4e+02	20.3
gi|13357995	gi|586164	55.85	598	232	32	2	598	3	569	1.2e-102	369.2
gi|13357995	gi|1518868	28.26	92	47	19	220	298	153	238	1e+03	19.8
gi|7839375	gi|14599161	64.37	567	199	3	5	569	272	837	4.2e-112	401.1
gi|7839375	gi|5913962	62.48	565	209	3	4	566	3	566	3.9e-103	370.7
gi|7839375	gi|13605430	62.30	565	210	3	4	566	3	566	9.6e-103	369.5
gi|7839375	gi|15643577	29.90	97	39	29	71	157	2	79	3e+03	17.7
gi|7839375	gi|19856524	54.85	598	238	32	3	569	2	598	9.5e-96	346.3
gi|7839375	gi|16078614	28.71	101	58	14	71	168	4	93	3.6e+02	21.6
gi|7839375	gi|16974911	62.48	565	209	3	4	566	3	566	4.5e-103	370.6
gi|7839375	gi|16760039	40.00	15	9	0	325	339	319	333	3.3e+03	17.4
gi|16766629	gi|16129581	34.78	23	15	0	5	27	193	215	2.9e+03	17.3
gi|14599435	gi|16766629	26.72	116	70	15	432	533	121	235	1.5e+02	23.4
gi|3659633	gi|16766629	30.59	85	49	10	193	268	152	235	5.5e+02	21.0
gi|16766629	gi|16767756	22.92	48	36	1	18	64	24	71	6.5e+02	20.2
gi|3122654	gi|16766629	31.33	83	43	14	2	73	6	85	82	23.3
gi|178547	gi|16766629	21.54	130	80	22	228	336	160	288	2.2e+03	19.0
gi|16120505	gi|421269	24.16	149	99	14	120	260	228	370	4e+03	17.1
gi|16120505	gi|21637244	29.91	117	65	17	131	245	167	268	4.3e+02	20.8
gi|16120505	gi|18478562	22.34	188	120	26	10	187	5	176	1.2e+03	19.4
gi|16120505	gi|1073151	27.27	99	53	19	162	257	193	275	2.2e+03	18.7
gi|16120505	gi|16080717	29.82	57	36	4	45	97	445	501	4e+03	17.1
gi|16120505	gi|627281	27.78	54	36	3	32	85	37	87	26	25.1
gi|2494043	gi|16120505	22.95	61	39	8	473	527	300	358	2.7e+03	18.6
gi|7533042	gi|400237	25.81	31	23	0	415	445	103	133	4.3e+03	16.5
gi|7533042	gi|43635	28.26	46	33	0	357	402	394	439	4.4e+02	21.4
gi|7533042	gi|3287737	20.47	337	238	30	76	401	54	371	93	23.2
gi|7533042	gi|15595638	29.17	48	34	0	358	405	354	401	2.2e+02	22.2
gi|7533042	gi|12644702	30.00	80	46	10	67	137	48	126	3.7e+02	21.2
gi|7533042	gi|3122248	28.30	53	38	0	352	404	345	397	35	24.8
gi|7533042	gi|4545295	25.68	74	43	12	381	442	421	494	2.7e+02	22.1
gi|4557249	gi|16129581	33.43	338	203	22	10	343	7	326	2.3e-28	120.9
gi|18859679	gi|4557249	23.29	146	99	13	525	663	214	353	30	25.3
gi|4557249	gi|3659633	18.14	215	162	14	130	341	193	396	3.9e+02	21.2
gi|21637192	gi|4557249	21.82	55	42	1	170	223	191	245	2.6e+03	17.5
gi|4557249	gi|7272374	22.95	122	80	14	119	238	189	298	9.4e+02	19.9
gi|6680636	gi|4557249	83.19	351	59	0	1	351	1	351	3.3e-123	436.1
gi|1174889	gi|15611138	57.64	569	238	3	1	569	1	566	5.9e-97	350.2
gi|15611138	gi|887833	21.66	157	103	20	88	239	42	183	7.6e+02	20.5
gi|586167	gi|15611138	88.22	569	67	0	1	569	1	569	9.9e-144	505.6
gi|15611138	gi|17402589	59.23	574	226	8	4	569	270	843	1.6e-93	339.4
gi|15611138	gi|16078614	22.43	214	140	26	66	267	1	200	30	25.2
gi|15611138	gi|3122249	24.22	450	274	67	69	488	4	416	7.9	27.3
gi|15611138	gi|1174887	57.54	570	237	5	3	569	4	571	2.2e-89	325.1
gi|2494043	gi|15611138	20.34	118	83	11	290	404	457	566	1.4e+03	20.3
gi|14599161	gi|1174889	58.25	570	231	7	272	836	4	571	4e-103	371.3
gi|14599161	gi|43635	63.34	551	200	2	272	821	4	553	2.1e-112	402.1
gi|191364	gi|14599161	17.68	181	136	13	48	224	372	543	3.6e+02	22.3
gi|14599161	gi|9837270	33.33	42	26	2	36	77	57	96	1.5e+02	22.6
gi|14599161	gi|7245287	62.08	567	211	4	272	837	3	566	1e-105	379.8
gi|14599161	gi|227457	60.74	568	217	6	272	837	4	567	1.3e-115	412.8
gi|1651519	gi|14599161	31.82	44	25	5	11	51	47	88	2.2e+03	18.8
gi|5913962	gi|400237	23.76	101	69	8	189	285	268	364	3.8e+03	17.3
gi|400237	gi|2507522	34.29	35	21	2	263	295	476	510	2.6e+03	18.2
gi|400237	gi|9837270	25.68	74	43	12	4	73	53	118	1.9e+02	21.2
gi|400237	gi|1346930	22.69	119	73	19	219	327	67	176	4.8e+02	20.7
gi|400237	gi|3122654	24.42	86	54	11	310	386	321	404	1.2e+03	19.3
gi|14192678	gi|400237	18.18	55	45	0	315	369	142	196	4.5e+03	17.0
gi|1174889	gi|10336584	56.04	571	246	5	1	571	1	566	1.5e-103	372.2
gi|1174889	gi|2507522	55.87	571	247	5	3	571	4	571	1.5e-99	358.9
gi|1174889	gi|18478562	22.28	413	265	56	68	442	1	395	1.3	29.9
gi|7484807	gi|1174889	25.66	152	80	33	25	171	448	571	78	24.3
gi|3122654	gi|1174889	31.25	48	31	2	346	391	403	450	1.9e+03	18.9
gi|11359582	gi|1174889	21.05	114	82	8	112	220	444	554	1.9e+03	19.7
gi|4557311	gi|16129581	29.23	130	85	7	572	697	197	323	0.0055	37.7
gi|4557311	gi|15220459	23.13	134	85	18	289	415	570	692	4.4e+03	18.0
gi|4557311	gi|9837270	35.00	20	13	0	103	122	104	123	3.7e+03	16.9
gi|4557311	gi|728827	27.94	68	38	11	43	109	236	293	5.8e+02	21.3
gi|4557311	gi|3122248	27.27	55	32	8	560	614	323	369	1.6e+03	19.7
gi|4557311	gi|11359582	48.75	558	279	7	186	739	188	742	3.1e-109	391.8
gi|4557311	gi|1518868	37.25	51	25	7	208	254	89	136	60	24.3
gi|21294189	gi|16129581	29.37	143	87	14	555	690	181	316	0.015	36.2
gi|3659633	gi|16129581	52.94	17	7	1	223	238	64	80	1.9e+03	18.5
gi|13786719	gi|16129581	26.67	120	66	22	64	164	164	280	1e+03	18.9
gi|2506025	gi|16129581	21.14	123	90	7	244	364	176	293	9.4e+02	19.5
gi|7531230	gi|16129581	35.19	54	31	4	222	272	266	318	6.8e+02	19.9
gi|586164	gi|16129581	35.71	28	17	1	212	238	53	80	1.8e+03	18.6
gi|14599435	gi|8895751	20.55	292	179	53	12	264	17	294	1.9e+03	19.3
gi|3024509	gi|8895751	26.83	41	28	2	162	200	154	194	2e+03	18.3
gi|17402589	gi|8895751	24.63	134	83	18	260	391	248	365	9.3e+02	20.5
gi|16080717	gi|8895751	28.36	67	38	10	35	97	288	348	5.6e+02	20.8
gi|627281	gi|8895751	20.10	403	260	62	20	403	11	370	1.7e+02	22.2
gi|1174887	gi|8895751	19.20	349	235	47	142	456	46	381	1.1e+03	19.7
gi|1518868	gi|8895751	20.79	202	142	18	29	228	135	320	2.9e+03	17.2
gi|225714	gi|421269	53.21	577	251	19	274	839	4	572	3.2e-107	384.9
gi|421269	gi|13474128	55.67	573	249	5	1	572	1	569	1.4e-112	402.1
gi|421269	gi|16329675	54.91	570	252	5	3	572	4	568	2e-106	381.7
gi|421269	gi|15595634	27.27	110	59	21	180	283	140	234	3.8e+02	21.5
gi|421269	gi|13959023	57.14	574	239	7	1	572	1	569	2.3e-113	404.8
gi|421269	gi|3122248	21.83	394	253	55	88	443	19	395	6.2	27.6
gi|1651519	gi|421269	27.03	37	25	2	297	332	332	367	4.4e+03	16.3
gi|21294189	gi|2134756	55.88	646	274	11	98	737	118	758	7.9e-149	523.4
gi|21294189	gi|191364	35.71	28	17	1	171	198	193	219	2.9e+03	18.6
gi|21294189	gi|15595638	25.00	128	80	16	66	192	179	291	2.3e+02	22.8
gi|21294189	gi|23501177	35.29	34	18	4	220	252	295	325	2.5e+03	19.2
gi|21294189	gi|21637179	31.11	45	26	5	214	257	289	329	1.6e+03	19.5
gi|21294189	gi|15802037	29.37	143	87	14	555	690	181	316	0.015	36.2
gi|19070377	gi|10336584	68.08	567	179	2	4	570	3	567	1.6e-106	382.0
gi|19070377	gi|15643577	23.08	117	78	12	427	535	92	204	3.9e+03	17.0
gi|400909	gi|19070377	20.63	252	161	39	25	252	126	362	7.7e+02	20.4
gi|19070377	gi|13022196	33.33	72	35	13	68	139	7	65	71	23.9
gi|1174887	gi|19070377	58.39	572	235	3	1	571	1	570	6.6e-89	323.5
gi|19070377	gi|15802037	30.12	83	50	8	342	422	227	303	3.1e+03	17.5
gi|18859679	gi|10336584	24.49	49	36	1	305	352	301	349	2.6e+03	19.0
gi|10336584	gi|13786719	53.33	15	6	1	435	449	36	49	3.2e+03	17.4
gi|10336584	gi|6226558	51.72	29	14	0	408	436	368	396	1.1e+02	23.5
gi|16129025	gi|10336584	21.43	112	70	18	44	147	102	203	1.8e+03	18.8
gi|5922016	gi|21637244	30.77	26	18	0	45	70	28	53	3.7e+03	17.6
gi|5922016	gi|22831365	25.00	56	40	2	683	736	307	362	1.6e+03	20.3
gi|5922016	gi|728827	21.14	123	84	13	590	702	185	304	1.6e+03	19.6
gi|5922016	gi|6226558	24.00	75	51	6	552	624	258	328	1.2e+02	23.8
gi|5922016	gi|1651519	22.22	108	82	2	356	461	221	328	6.2e+02	20.8
gi|2494044	gi|5922016	53.02	745	309	41	41	765	4	727	8.4e-157	549.8
gi|225714	gi|14599435	73.81	840	214	6	1	840	1	834	0	802.4
gi|225714	gi|15643577	21.71	410	250	71	340	728	2	361	2.9e+03	18.4
gi|225714	gi|23000615	62.59	572	212	2	269	840	78	647	6.3e-131	463.8
gi|225714	gi|400909	20.06	314	188	63	397	684	26	302	4.6e+02	21.8
gi|225714	gi|13959023	63.03	568	207	3	274	840	5	570	4.1e-123	437.7
gi|225714	gi|22125140	54.83	549	246	2	293	839	1	549	1.8e-105	379.0
gi|225714	gi|22988607	64.55	567	198	3	274	840	5	568	7.1e-124	440.2
gi|2494044	gi|225714	33.33	30	19	1	693	722	238	266	4.2e+03	18.3
gi|14599435	gi|3334230	19.07	409	282	49	334	704	1	398	3.4e+02	22.4
gi|16329675	gi|3334230	21.24	419	262	68	68	439	1	398	90	23.9
gi|21637192	gi|3334230	29.29	99	55	15	66	161	1	87	8.5e+02	19.9
gi|7245287	gi|3334230	23.39	419	253	68	65	436	1	398	6.9	27.6
gi|3334230	gi|227457	21.07	413	270	56	1	398	66	437	4.6	28.1
gi|2494043	gi|3334230	22.08	77	55	5	666	741	151	223	4.7e+03	16.9
gi|18859679	gi|21637244	24.49	49	36	1	305	352	303	351	3.9e+03	17.4
gi|21637244	gi|16767756	19.82	111	89	0	157	267	187	297	2.1e+02	21.7
gi|1174891	gi|21637244	87.30	378	47	1	1	377	1	378	1.8e-95	344.7
gi|21637244	gi|227457	65.34	378	129	2	1	378	1	376	1e-70	262.4
gi|23039910	gi|21637244	67.02	379	118	7	4	378	3	378	9.8e-79	289.1
gi|2134756	gi|14599435	21.13	265	171	38	309	555	565	809	9.9e+02	21.4
gi|400909	gi|14599435	20.61	359	222	63	26	350	391	720	6.2e+02	21.3
gi|14599435	gi|13022196	22.57	412	250	69	334	715	7	379	52	24.9
gi|14599435	gi|227457	59.72	566	226	2	270	834	3	567	1.1e-97	353.2
gi|14599435	gi|16760039	26.83	41	27	3	45	83	186	225	2.4e+03	18.7
gi|18859679	gi|2134756	53.32	677	296	20	18	690	98	758	1.6e-143	505.7
gi|18859679	gi|13474128	25.00	60	44	1	294	352	292	351	4.4e+03	17.4
gi|18859679	gi|21637192	24.39	41	31	0	79	119	116	156	3.3e+03	17.8
gi|18859679	gi|13959023	19.66	117	88	6	568	682	455	567	4.5e+03	17.2
gi|18859679	gi|21637179	24.49	49	36	1	305	352	303	351	3.9e+03	17.4
gi|18859679	gi|15802037	28.37	141	91	10	508	643	181	316	0.044	34.6
gi|2134756	gi|5913962	25.53	47	35	0	125	171	466	512	4.2e+03	17.7
gi|5913962	gi|12644702	28.17	71	44	7	402	466	338	407	3e+02	21.8
gi|22125140	gi|5913962	57.77	547	228	3	1	547	23	566	3.5e-93	337.6
gi|171366	gi|5913962	28.36	134	85	11	62	195	128	250	3.5	28.5
gi|2134756	gi|887833	31.75	63	34	9	222	277	76	136	5.4e+02	21.5
gi|2134756	gi|23000615	33.33	42	26	2	648	689	374	413	4e+03	18.1
gi|2134756	gi|400909	29.41	102	54	18	187	281	245	335	2.9e+03	18.5
gi|2134756	gi|7245287	27.42	62	43	2	113	173	451	511	7.3e+02	21.4
gi|2134756	gi|16760039	35.14	37	21	3	505	539	223	258	1.6e+03	19.4
gi|2134756	gi|15802037	27.33	150	101	8	574	719	179	324	0.003	38.6
gi|15220459	gi|887833	20.11	378	250	52	357	708	42	393	7.1e+02	21.2
gi|16329675	gi|887833	25.00	56	30	12	90	143	42	87	1.4e+03	19.5
gi|2506025	gi|887833	39.29	28	16	1	317	344	178	204	1e+03	19.8
gi|887833	gi|3122248	35.56	45	23	6	40	84	21	59	7.4e+02	20.2
gi|16129025	gi|887833	52.63	19	8	1	3	20	220	238	9.5e+02	19.4
gi|13605430	gi|43635	98.03	557	10	1	1	556	1	557	4.3e-156	546.7
gi|43635	gi|23000615	64.43	551	193	3	4	553	83	631	2e-99	358.6
gi|43635	gi|1073151	63.00	554	199	6	3	553	4	554	3.1e-98	354.4
gi|2501620	gi|43635	58.53	557	225	6	271	823	4	558	2.7e-91	331.9
gi|43635	gi|16080717	62.19	558	207	4	3	558	2	557	3.4e-94	341.0
gi|43635	gi|7245287	62.45	554	205	3	4	557	3	553	4.6e-89	324.0
gi|21637179	gi|43635	98.14	377	7	0	1	377	1	377	3.6e-105	376.9
gi|43635	gi|586164	68.42	551	171	3	4	553	5	553	4e-101	364.1
gi|43635	gi|1518868	25.71	70	46	6	2	71	170	233	2.5e+03	18.1
gi|13605430	gi|18478562	23.52	421	249	73	66	439	1	395	8.5	27.2
gi|13605430	gi|15595634	31.58	57	35	4	214	268	176	230	1.3e+02	23.1
gi|13605430	gi|3122654	23.61	216	141	24	93	290	10	219	1.6e+02	22.8
gi|1651519	gi|13605430	20.55	73	52	6	76	144	140	210	3.4e+03	17.3
gi|21311925	gi|17986930	24.19	62	37	10	182	243	522	573	4.5e+03	17.4
gi|21311925	gi|400909	21.66	157	105	18	204	356	126	268	2.3e+03	18.9
gi|2506025	gi|21311925	20.57	141	107	5	241	379	31	168	5.2e+02	21.6
gi|21311925	gi|6226558	24.00	75	51	6	553	625	258	328	1.3e+02	23.7
gi|21311925	gi|1174887	18.89	180	113	33	275	428	245	417	2.6e+03	19.1
gi|3659633	gi|2507522	57.52	572	240	3	1	569	1	572	1.3e-100	362.4
gi|7484807	gi|2507522	24.11	112	75	10	377	485	299	403	1.7e+03	19.6
gi|2507522	gi|7531230	20.69	87	65	4	291	377	331	413	4.6e+03	16.5
gi|3024509	gi|15220459	20.56	180	118	25	8	180	382	543	2.9e+02	22.5
gi|16974909	gi|3024509	21.68	226	156	21	119	332	20	236	72	24.0
gi|3024509	gi|12644702	24.17	120	71	20	14	124	217	325	2e+03	18.4
gi|3024509	gi|20141178	20.00	85	63	5	176	260	166	245	1.9e+03	18.3
gi|2494044	gi|3024509	33.33	42	19	9	348	380	120	161	1.6e+03	19.7
gi|191364	gi|15220459	27.91	43	30	1	64	106	388	429	8.2e+02	21.1
gi|15220459	gi|16767756	22.91	275	163	49	354	610	27	270	2.7e+02	22.4
gi|15220459	gi|6226558	34.15	41	27	0	665	705	354	394	1.7e+03	19.8
gi|22988607	gi|15220459	64.74	570	198	3	2	568	269	838	1.8e-118	422.3
gi|2494044	gi|15220459	27.78	72	33	19	310	362	6	77	3.2e+03	19.2
gi|2708800	gi|586167	64.44	568	199	3	4	569	3	569	3.6e-132	467.2
gi|2708800	gi|15595638	25.00	420	239	76	71	439	4	398	11	26.9
gi|2506025	gi|2708800	20.50	200	133	26	32	218	88	274	9.3e+02	20.3
gi|2708800	gi|348315	27.42	124	73	17	142	262	143	252	5.3e+02	21.0
gi|2708800	gi|1518868	22.06	68	48	5	441	503	29	96	2e+03	18.5
gi|191364	gi|17986930	18.18	165	122	13	64	224	123	278	5.7e+02	21.1
gi|191364	gi|13786719	21.93	114	80	9	229	333	147	260	1.6e+03	18.6
gi|191364	gi|13959023	21.26	174	124	13	25	189	73	242	4.6e+02	21.4
gi|191364	gi|227457	21.05	133	88	17	47	168	93	219	8.4e+02	20.5
gi|191364	gi|1518868	27.73	119	71	15	297	402	102	218	5.3e+02	20.5
gi|465008	gi|2098312	34.00	50	30	3	73	120	176	224	7e+02	20.9
gi|2506025	gi|2098312	21.93	114	80	9	223	327	180	293	1.7e+03	18.7
gi|2098312	gi|16128322	26.42	106	64	14	265	363	77	175	1.6e+03	18.5
gi|1651519	gi|2098312	23.93	163	96	28	170	328	198	336	5.9e+02	19.9
gi|2098312	gi|15802037	26.67	120	66	22	97	197	164	280	1e+03	19.0
gi|17986930	gi|15643577	32.50	40	27	0	76	115	251	290	3.6e+03	17.2
gi|2340847	gi|15643577	26.98	126	63	29	99	212	18	126	4.5e+03	16.3
gi|15643577	gi|348315	29.73	74	50	2	217	289	159	231	4.7e+02	20.5
gi|23039910	gi|15643577	41.67	12	7	0	127	138	40	51	3.7e+03	17.1
gi|17986930	gi|17402589	56.33	577	240	12	4	572	270	842	2.5e-97	352.0
gi|17986930	gi|16974909	55.09	570	252	4	1	570	1	566	1.5e-94	342.2
gi|2340847	gi|17986930	56.42	576	240	11	1	569	1	572	5e-115	410.3
gi|1174891	gi|17986930	55.79	570	247	5	1	565	1	570	7.6e-95	343.2
gi|22125140	gi|17986930	68.55	550	172	1	1	549	23	572	1.4e-122	435.3
gi|178547	gi|17986930	41.67	12	7	0	5	16	471	482	4.4e+03	17.6
gi|17402589	gi|18478562	20.67	450	266	91	333	732	1	409	5.1	28.5
gi|2501620	gi|18478562	23.28	421	249	74	334	707	1	394	0.31	32.5
gi|18478562	gi|20141178	27.78	54	33	6	95	142	53	106	1.7e+03	18.6
gi|465008	gi|3287737	30.16	63	39	5	348	409	4	62	2.2e+03	19.1
gi|465008	gi|13959023	63.03	568	207	3	274	840	5	570	4.6e-123	437.5
gi|465008	gi|348315	24.19	124	77	17	413	533	143	252	3.5e+03	18.1
gi|16329675	gi|13474128	72.54	568	154	2	4	569	3	570	7.4e-132	466.2
gi|19856524	gi|13474128	54.24	601	241	34	1	598	1	570	1.7e-85	312.2
gi|728827	gi|13474128	23.71	97	63	11	15	101	65	160	5e+02	21.1
gi|13474128	gi|348315	24.09	411	231	81	66	436	2	371	55	24.3
gi|11359582	gi|13474128	26.23	122	67	23	137	246	459	569	5.1e+02	21.9
gi|3659633	gi|15595638	23.01	465	278	80	85	486	18	465	36	25.2
gi|3659633	gi|16078614	26.73	101	60	14	71	168	4	93	2.6e+02	22.1
gi|22125140	gi|3659633	56.28	549	236	4	1	549	24	568	2.5e-96	348.1
gi|3659633	gi|171366	26.88	93	64	4	131	219	65	157	1.3e+03	19.7
gi|586167	gi|4033703	36.36	33	21	0	403	435	361	393	3.7e+02	21.7
gi|586167	gi|13022196	25.35	71	46	7	402	466	336	405	8.8e+02	20.2
gi|586167	gi|1174887	57.89	570	235	5	3	569	4	571	1.3e-87	319.2
gi|2494044	gi|586167	20.40	201	133	27	13	199	328	515	2.6e+03	19.1
gi|23000615	gi|4033703	20.31	128	97	5	389	513	268	393	1e+03	20.3
gi|7320802	gi|4033703	31.76	85	39	19	405	472	362	444	7.2e+02	20.7
gi|4033703	gi|20141178	23.64	55	35	7	266	319	74	122	3.6e+03	17.0
gi|7245484	gi|4033703	36.36	33	21	0	404	436	361	393	5.3e+02	21.2
gi|9837270	gi|3287737	33.63	226	142	8	1	221	173	395	1.2e-13	71.7
gi|3287737	gi|1346930	35.42	48	30	1	22	68	20	67	1.3e+02	22.7
gi|3287737	gi|6226558	22.10	371	230	59	45	376	51	401	4.6	27.6
gi|3287737	gi|20141178	26.98	63	44	2	101	163	77	137	3.1e+03	17.1
gi|11359582	gi|3287737	23.23	155	95	24	399	537	6	152	4.3e+03	17.2
gi|16329675	gi|1246354	30.30	99	48	21	189	279	156	241	6.3e+02	20.7
gi|16329675	gi|6226558	41.46	41	24	0	396	436	354	394	40	25.0
gi|16329675	gi|4545295	57.42	573	240	4	1	569	1	573	1.7e-100	362.0
gi|2494044	gi|16329675	23.33	120	83	9	108	220	202	319	3.9e+03	18.1
gi|22831365	gi|1073151	62.87	509	187	2	213	721	5	511	4.2e-113	404.2
gi|22831365	gi|1346930	23.17	164	103	23	296	452	3	150	3.2e+03	18.1
gi|22831365	gi|348315	20.70	343	210	62	274	580	1	317	9.6e+02	20.4
gi|22831365	gi|16129025	32.26	31	20	1	54	83	303	333	3.8e+03	17.4
gi|23000615	gi|13786719	28.99	69	39	10	391	457	186	246	3.6e+03	17.3
gi|23000615	gi|3122654	25.70	179	109	24	168	328	4	176	1.3e+02	23.3
gi|16760039	gi|23000615	27.10	107	66	12	38	142	180	276	1.9e+03	18.8
gi|7484807	gi|9837270	25.71	35	26	0	520	554	4	38	2.9e+03	17.2
gi|7484807	gi|23501177	23.97	121	79	13	64	181	232	342	4.4e+03	17.2
gi|7484807	gi|3122248	39.13	23	11	3	237	256	92	114	3.5e+03	17.7
gi|7484807	gi|11359582	57.41	526	220	4	61	582	206	731	2.6e-127	451.5
gi|7484807	gi|6680636	20.57	141	99	13	426	559	214	348	1.8e+02	22.4
gi|1073151	gi|9837270	30.56	36	25	0	229	264	26	61	1.5e+03	18.4
gi|3122654	gi|9837270	38.46	26	15	1	288	312	2	27	1.9e+03	17.6
gi|178547	gi|9837270	37.93	29	16	2	565	592	15	42	2.5e+03	17.9
gi|1518868	gi|9837270	19.88	166	122	11	141	298	2	164	5.2e+02	19.5
gi|1073151	gi|17402589	63.26	577	202	10	3	570	268	843	1e-100	363.3
gi|23501177	gi|17402589	63.48	575	200	10	5	570	270	843	4.6e-113	404.3
gi|17402589	gi|16128322	26.09	115	63	22	448	548	134	240	2.7e+03	18.8
gi|17402589	gi|7245484	59.45	577	222	12	270	843	3	570	3.1e-90	328.4
gi|19856524	gi|15595638	24.75	303	178	50	73	356	1	272	14	26.6
gi|15595638	gi|13022196	25.58	43	31	1	20	62	24	65	9.9e+02	19.7
gi|171366	gi|15595638	26.21	412	269	35	54	438	35	438	9.4e-12	66.7
gi|2494043	gi|15595638	26.79	56	31	10	710	765	323	368	4.4e+03	17.3
gi|400909	gi|15595634	29.63	27	18	1	29	54	49	75	1.1e+03	19.5
gi|7531230	gi|15595634	27.12	59	38	5	25	82	51	105	1.1e+02	23.0
gi|16129025	gi|15595634	25.55	137	85	17	116	251	188	308	1.2e+02	22.5
gi|400909	gi|1246354	24.53	53	38	2	3	54	31	82	1.6e+02	22.4
gi|1246354	gi|3122249	37.78	45	20	8	26	67	23	62	1.9e+02	22.3
gi|4545295	gi|1246354	34.55	55	23	13	233	282	195	241	1.6e+03	19.2
gi|16122873	gi|16974909	57.47	569	239	3	1	569	1	566	1.2e-97	352.5
gi|16122873	gi|13959023	58.12	573	234	6	1	571	1	569	9e-106	379.5
gi|16122873	gi|3122248	24.47	425	241	80	68	442	1	395	0.013	36.6
gi|16760039	gi|16122873	17.78	45	35	2	31	75	287	329	2.8e+03	17.9
gi|16974909	gi|1073151	61.75	570	212	6	3	569	4	570	1.4e-101	365.6
gi|13959023	gi|1073151	79.12	570	119	0	1	570	1	570	1.8e-146	514.7
gi|16128322	gi|1073151	27.03	111	62	19	146	248	176	275	6e+02	20.8
gi|1073151	gi|7245484	61.40	570	216	4	4	570	2	570	7.1e-99	356.6
gi|21637192	gi|400909	18.88	233	156	33	126	348	26	235	1.6e+03	18.7
gi|21637192	gi|13022196	29.17	96	50	18	66	158	7	87	7.8e+02	19.8
gi|16129025	gi|21637192	23.91	46	32	3	119	164	299	341	4e+03	16.2
gi|13786719	gi|19856524	26.87	67	47	2	255	319	430	496	1.3e+03	19.3
gi|21637179	gi|13786719	28.36	67	38	10	206	265	253	316	2.4e+03	17.5
gi|22988607	gi|13786719	26.35	167	101	22	84	241	49	202	1.1e+03	19.5
gi|2506025	gi|19856524	20.46	303	196	45	19	290	78	366	2.1e+03	19.0
gi|627281	gi|19856524	25.27	273	145	59	20	252	76	329	53	24.5
gi|2494044	gi|19856524	46.67	15	8	0	210	224	192	206	4.2e+03	17.8
gi|2501620	gi|16974909	57.22	568	238	5	271	835	4	569	3e-92	335.2
gi|16974909	gi|348315	23.30	339	200	60	67	370	4	317	7.7e+02	20.4
gi|16974909	gi|4545295	53.24	571	260	7	4	569	5	573	1.5e-82	302.4
gi|16974909	gi|6680636	27.14	70	45	6	2	71	170	233	1.6e+03	18.9
gi|400909	gi|16272483	20.85	259	167	38	4	236	108	354	9.5	26.9
gi|400909	gi|20141178	25.00	104	61	17	33	130	12	104	2.6e+03	17.7
gi|23039910	gi|400909	20.00	245	160	36	131	362	31	252	5.9e+02	20.9
gi|1346930	gi|16767756	23.34	377	233	56	20	381	27	362	0.6	30.3
gi|3122654	gi|16767756	24.84	310	187	46	15	295	22	314	19	25.3
gi|227457	gi|16767756	24.91	277	151	57	85	338	27	269	8.8	26.9
gi|4545295	gi|16767756	22.71	273	162	49	90	343	27	269	9.7	26.7
gi|2501620	gi|728827	22.41	58	43	2	497	552	231	288	1e+03	20.6
gi|14192678	gi|2501620	62.51	835	308	5	5	836	3	835	1.7e-168	589.0
gi|2501620	gi|586164	63.68	570	201	6	269	835	3	569	6.4e-106	380.6
gi|728827	gi|1346930	27.78	378	242	31	20	385	4	362	3e-11	64.7
gi|3122248	gi|1346930	25.51	443	297	33	1	434	1	419	6.9e-08	53.6
gi|14192678	gi|1346930	19.90	201	129	32	355	529	3	197	6.6e+02	21.2
gi|12644702	gi|16078614	24.58	179	117	18	13	187	5	169	1.5e+02	22.4
gi|348315	gi|16078614	23.08	273	176	34	5	253	3	265	1.1e+03	19.4
gi|23039910	gi|16078614	26.42	106	65	13	71	174	4	98	3.9e+02	21.5
gi|2506025	gi|16080717	20.97	124	90	8	42	162	104	222	3e+03	18.1
gi|2506025	gi|16760039	25.20	369	210	66	62	389	5	348	0.92	29.7
gi|2506025	gi|11359582	29.58	71	38	12	16	84	7	67	3.3e+03	18.3
gi|16272483	gi|728827	22.57	288	166	57	62	329	2	252	2.4e+03	18.4
gi|14192678	gi|728827	22.44	156	106	15	337	488	19	163	9.2e+02	20.7
gi|2340847	gi|16080717	66.49	573	182	10	3	570	2	569	6.8e-132	466.3
gi|2340847	gi|20141178	21.54	130	92	10	315	440	151	274	53	24.2
gi|2494043	gi|2340847	25.00	56	35	7	345	394	360	414	4.3e+03	17.7
gi|16080717	gi|12644702	33.78	74	34	15	67	140	9	67	43	24.7
gi|22988607	gi|12644702	41.25	80	33	14	59	138	2	67	5.9e+02	20.8
gi|23501177	gi|16128322	21.84	87	55	13	207	287	299	378	3e+03	18.0
gi|23501177	gi|586164	66.84	570	188	1	1	570	1	569	1.3e-117	418.9
gi|16080717	gi|13022196	33.78	74	34	15	67	140	7	65	42	24.7
gi|16080717	gi|586164	68.49	568	175	4	3	569	5	569	7.3e-111	396.4
gi|1174891	gi|16272483	61.58	570	212	7	4	568	5	572	8e-107	383.0
gi|16272483	gi|227457	63.05	571	203	8	4	572	3	567	1.5e-112	402.0
gi|16272483	gi|1174887	59.58	574	227	5	1	572	1	571	2.9e-104	374.5
gi|16272483	gi|7245484	63.81	572	203	4	3	572	1	570	4.6e-115	410.4
gi|7320802	gi|3122654	22.31	372	234	55	116	447	34	390	2.7e+02	22.0
gi|7320802	gi|1651519	27.40	73	45	8	255	325	145	211	4.7e+03	16.0
gi|13959023	gi|6226558	48.72	39	20	0	398	436	356	394	4.2	28.2
gi|13959023	gi|586164	66.84	570	188	1	1	570	1	569	6.8e-117	416.5
gi|3122654	gi|13022196	25.54	231	112	60	2	183	9	228	86	23.2
gi|16760039	gi|13022196	27.42	62	36	9	121	181	200	253	5.8e+02	20.1
gi|1174891	gi|3122249	24.06	453	270	74	69	487	4	416	4	28.3
gi|1174891	gi|4545295	53.32	572	257	10	4	568	5	573	1.9e-87	318.7
gi|1174891	gi|6680636	24.30	107	67	14	198	290	121	227	1.6e+03	19.0
gi|7272374	gi|7245287	54.36	596	239	33	4	598	3	566	9.3e-85	309.8
gi|7272374	gi|171366	27.74	137	75	24	136	254	65	195	3.1e+03	18.1
gi|7245287	gi|3122654	23.47	196	133	17	85	264	2	196	1.1e+03	19.8
gi|2494043	gi|7245287	24.19	62	45	2	106	166	451	511	4.1e+03	17.9
gi|7531230	gi|3122654	29.35	92	45	20	293	380	268	343	2.4e+03	18.1
gi|16974911	gi|6226558	39.02	41	25	0	396	436	354	394	57	24.4
gi|2494044	gi|6226558	22.03	59	42	4	604	662	274	328	1.3e+03	20.1
gi|7531230	gi|21637179	22.56	133	90	13	198	321	162	290	4.1e+03	16.5
gi|586164	gi|7531230	16.13	62	52	0	219	280	196	257	4.7e+03	16.3
gi|16128322	gi|20141178	70.00	10	3	0	57	66	10	19	2.7e+03	17.6
gi|2494043	gi|16128322	29.41	51	29	7	620	663	265	315	1.7e+03	19.5
gi|3122249	gi|20141178	26.67	45	32	1	115	159	25	68	3.2e+03	17.3
gi|3122248	gi|348315	23.88	423	239	83	2	394	4	373	17	25.6
gi|16129025	gi|3122248	24.47	188	120	22	13	190	18	193	3e+02	21.3
gi|178547	gi|20141178	21.57	153	110	10	557	705	206	352	1.1e+02	23.6
gi|20141178	gi|15802037	32.94	337	206	20	10	343	7	326	3.1e-28	120.5
gi|16974911	gi|348315	23.01	339	201	60	67	370	4	317	7.2e+02	20.5
gi|6680636	gi|348315	19.08	173	122	18	104	272	121	279	9.7e+02	19.3
gi|22125140	gi|227457	53.55	549	250	5	1	549	23	566	1.4e-97	352.2
gi|6680636	gi|22125140	19.51	123	92	7	110	227	151	271	1e+03	19.6
gi|21637179	gi|16760039	22.34	94	58	15	284	370	106	191	2.9e+03	17.2
gi|16974911	gi|627281	27.45	153	97	14	69	218	20	161	2.2e+02	22.3
gi|16974911	gi|227457	60.98	569	220	2	1	569	1	567	3.4e-100	361.0
gi|11359582	gi|14192678	32.26	62	36	6	297	355	772	830	3.6e+03	18.9
gi|22988607	gi|16974911	63.84	567	203	2	4	568	3	569	3.2e-115	410.9
gi|178547	gi|1651519	22.22	108	82	2	378	483	221	328	6.2e+02	20.9
gi|16760039	gi|171366	20.93	172	123	13	149	313	222	387	83	23.2
gi|16129025	gi|22988607	29.23	65	36	10	87	149	175	231	3.2e+03	17.5
gi|1651519	gi|16760039	88.20	339	40	0	1	339	10	348	3.2e-117	416.1
gi|2494044	gi|1174887	62.50	16	6	0	77	92	2	17	2.3e+03	19.4
gi|2494044	gi|1651519	24.36	78	48	11	460	533	179	249	1e+03	20.0
gi|4545295	gi|16129025	33.33	30	19	1	384	413	5	33	4.2e+03	16.6
gi|23039910	gi|586164	72.11	570	158	1	1	570	1	569	7.2e-145	509.4
gi|11359582	gi|16129025	25.81	31	22	1	115	144	158	188	4.3e+03	16.9
gi|11359582	gi|1518868	27.41	135	89	9	575	704	214	344	4.9	28.0
gi|2494044	gi|23039910	33.33	42	26	2	639	680	296	335	4.1e+03	17.9
gi|15801179	gi|19310948	25.98	127	68	26	222	330	233	351	2.1e+03	18.4
gi|399033	gi|15801179	25.64	78	47	11	462	535	188	258	5.4e+02	21.1
gi|15801179	gi|17977844	23.93	163	96	28	179	337	198	336	6.6e+02	19.7
gi|15801179	gi|15803675	34.04	47	27	4	233	276	175	220	4.6e+02	20.4
gi|15801179	gi|21219743	20.45	132	84	21	40	168	294	407	1.4e+03	19.2
gi|18404701	gi|15801179	34.38	32	21	0	302	333	126	157	2e+03	18.9
gi|15800666	gi|15801179	20.29	69	48	7	272	338	270	333	4.5e+03	16.3
gi|15801179	gi|1174889	27.59	29	20	1	124	151	1	29	4.6e+03	16.2
gi|15801179	gi|13605430	20.55	73	52	6	85	153	140	210	3.6e+03	17.2
gi|15801179	gi|13474128	28.18	110	59	20	230	326	247	349	4.3e+03	16.6
gi|15801179	gi|21637192	23.91	46	32	3	119	164	299	341	3.8e+03	16.5
gi|15801179	gi|16272483	27.59	58	37	5	94	149	183	237	7.2e+02	20.3
gi|178547	gi|15801179	22.22	108	82	2	378	483	230	337	6.4e+02	20.9
gi|9967069	gi|3182927	24.64	69	47	5	402	467	401	467	3.2e+03	18.0
gi|6323606	gi|9967069	22.86	140	98	10	7	142	243	376	5.6e+02	21.8
gi|9967069	gi|4249601	55.17	551	241	6	3	552	4	549	1.9e-101	365.2
gi|9967069	gi|21294381	22.11	190	125	23	100	278	3	180	1.8e+03	19.1
gi|9967069	gi|17546751	53.99	602	240	37	2	598	3	572	1.3e-89	325.9
gi|6753960	gi|9967069	35.71	42	27	0	362	403	403	444	2.1e+02	22.6
gi|21264318	gi|9967069	22.45	49	36	2	435	481	272	320	3.8e+03	18.1
gi|9967069	gi|8895751	20.06	349	255	24	108	440	25	365	20	25.7
gi|21311925	gi|9967069	22.45	49	36	2	436	482	272	320	4e+03	18.0
gi|400909	gi|9967069	23.20	250	153	39	27	252	132	366	3.1e+03	17.9
gi|9967069	gi|7245287	54.70	596	237	33	4	598	3	566	4.9e-100	360.5
gi|9967069	gi|227457	54.59	599	239	33	1	598	1	567	4.2e-103	370.7
gi|9967069	gi|1174887	57.02	598	227	30	2	598	3	571	2.5e-110	394.7
gi|2494044	gi|9967069	17.61	159	107	24	587	729	258	408	4.5e+03	17.4
gi|131696	gi|15925280	20.62	257	167	37	20	252	121	364	2e+03	18.8
gi|23058236	gi|15925280	60.21	568	223	3	2	566	4	571	4.1e-107	384.0
gi|3915831	gi|15925280	31.25	32	22	0	19	50	120	151	2.7e+03	18.2
gi|3915207	gi|15925280	59.23	574	229	5	1	572	1	571	1.2e-110	395.7
gi|15925280	gi|1657533	23.96	96	56	17	195	281	158	245	2.7e+03	18.2
gi|23020534	gi|15925280	62.48	573	212	3	17	588	1	571	8.7e-106	379.6
gi|13938134	gi|15925280	20.78	77	56	5	150	224	472	545	2.3e+03	18.7
gi|4557249	gi|15925280	18.40	212	152	21	110	313	172	370	4.5e+02	21.0
gi|14599435	gi|15925280	58.60	570	233	3	268	834	2	571	4e-90	328.1
gi|15925280	gi|2098312	29.85	67	37	10	208	267	286	349	3.8e+03	17.1
gi|15925280	gi|1246354	23.96	96	56	17	195	281	154	241	2.7e+03	18.2
gi|13959023	gi|15925280	57.69	572	239	3	1	570	1	571	4.3e-103	370.6
gi|22125140	gi|15925280	54.18	550	248	4	1	549	24	570	1.4e-94	342.3
gi|171366	gi|15925280	21.63	453	287	68	6	444	73	471	51	24.6
gi|6633958	gi|12313641	58.13	566	234	3	5	569	5	568	3.2e-89	324.5
gi|2501623	gi|12313641	57.24	566	238	4	5	570	5	566	6e-95	343.6
gi|12313641	gi|11890745	20.98	410	231	93	88	439	26	400	32	25.3
gi|6330926	gi|12313641	45.45	22	12	0	406	427	418	439	8e+02	20.5
gi|17231162	gi|12313641	69.60	569	171	2	1	568	1	568	4.8e-137	483.4
gi|21637202	gi|12313641	65.07	375	128	3	4	377	5	377	1.5e-83	305.1
gi|17546751	gi|12313641	70.83	569	160	6	5	572	5	568	6.1e-108	386.7
gi|12313641	gi|6322218	21.80	133	89	15	131	250	65	195	1.4e+03	19.5
gi|3892028	gi|12313641	17.32	127	96	9	102	222	165	288	3.5e+02	21.3
gi|12313641	gi|3287876	24.56	114	69	17	69	176	10	112	66	24.3
gi|5922016	gi|12313641	19.51	41	31	2	530	570	381	419	3.9e+03	18.0
gi|22831365	gi|12313641	62.52	515	190	3	211	725	3	514	3.5e-110	394.5
gi|12313641	gi|16767756	23.51	268	166	39	87	340	27	269	51	24.3
gi|7272374	gi|12313641	54.19	596	240	33	4	598	5	568	5.5e-85	310.5
gi|16974911	gi|12313641	62.61	567	208	4	4	569	5	568	8.3e-98	353.1
gi|1651519	gi|12313641	23.84	151	85	30	35	177	104	232	3.1e+03	17.5
gi|14719485	gi|17532699	22.47	89	58	11	168	256	152	229	3e+02	21.1
gi|14719485	gi|15804904	30.00	30	19	2	162	191	270	297	2.3e+03	17.7
gi|22832393	gi|14719485	55.00	20	8	1	83	101	148	167	3.1e+03	17.1
gi|3915207	gi|14719485	33.33	18	12	0	329	346	288	305	4e+03	16.8
gi|14719485	gi|23502230	26.61	109	61	19	95	193	174	273	6.6e+02	20.3
gi|731075	gi|14719485	30.23	43	26	4	419	461	107	145	3.7e+03	17.1
gi|17987935	gi|14719485	24.14	58	42	2	53	110	178	233	4.7e+03	15.8
gi|19070377	gi|14719485	24.18	91	58	11	312	398	189	272	3.8e+03	16.9
gi|21311925	gi|14719485	24.05	79	56	4	556	630	94	172	3.7e+03	17.4
gi|17402589	gi|14719485	25.77	97	54	18	390	479	214	299	4.1e+03	17.2
gi|16272483	gi|14719485	20.41	49	39	0	123	171	132	180	3.7e+03	17.1
gi|14192678	gi|14719485	37.93	29	16	2	456	482	224	252	3.5e+03	17.7
gi|14719485	gi|6680636	31.03	29	17	3	291	317	16	43	3.9e+03	16.1
gi|4758426	gi|137070	25.00	44	33	0	359	402	394	437	8e+02	20.5
gi|4758426	gi|16763320	36.36	22	13	1	63	84	50	70	7.1e+02	20.1
gi|4758426	gi|17977844	28.89	45	26	6	65	105	143	185	3.3e+03	17.1
gi|4758426	gi|15833269	21.05	76	60	0	326	401	292	367	55	23.9
gi|4758426	gi|23136289	24.29	70	41	12	357	426	397	454	6.4e+02	20.8
gi|4758426	gi|15807978	40.00	30	18	0	373	402	411	440	3.1e+02	21.9
gi|4758426	gi|15600061	27.06	85	55	7	318	398	37	118	1.1e+03	19.9
gi|7533042	gi|4758426	90.53	454	43	0	1	454	1	454	8e-144	505.3
gi|4758426	gi|1174889	33.33	45	29	1	359	403	400	443	2.8e+02	22.1
gi|4758426	gi|43635	28.26	46	33	0	357	402	394	439	4.4e+02	21.4
gi|4758426	gi|3287737	19.76	339	238	34	76	401	54	371	98	23.1
gi|4758426	gi|1246354	38.89	18	11	0	75	92	56	73	2.9e+03	17.7
gi|4758426	gi|23501177	46.67	30	16	0	373	402	410	439	1.1e+02	23.5
gi|4758426	gi|21637179	22.82	149	93	22	256	386	228	372	9.4e+02	19.6
gi|4758426	gi|586164	36.67	30	19	0	373	402	410	439	7.2e+02	20.6
gi|6633958	gi|137071	50.61	573	279	4	1	569	1	573	2e-79	292.0
gi|15889672	gi|6633958	56.39	571	245	4	1	569	1	569	7.7e-90	326.6
gi|6633958	gi|11890745	22.86	420	221	103	89	446	26	404	9.8	27.0
gi|16945394	gi|6633958	22.58	124	80	16	157	271	452	568	1.5e+02	23.7
gi|13929094	gi|6633958	38.71	31	19	0	373	403	410	440	5.8e+02	21.0
gi|6633958	gi|279570	66.67	9	3	0	187	195	303	311	2e+03	18.5
gi|914897	gi|6633958	51.81	554	256	11	2	552	3	548	2.2e-82	301.9
gi|17987935	gi|6633958	59.19	571	230	3	1	570	1	569	1.6e-99	358.8
gi|16120505	gi|6633958	21.33	422	267	65	26	412	122	513	2e+03	18.8
gi|6633958	gi|10336584	58.02	567	235	3	4	569	3	567	5e-92	333.8
gi|43635	gi|6633958	56.99	558	232	8	3	557	4	556	6e-80	293.7
gi|6633958	gi|18478562	20.55	433	277	67	70	459	2	410	6	27.7
gi|22831365	gi|6633958	54.21	511	228	6	213	721	5	511	1.7e-88	322.4
gi|6633958	gi|16767756	22.58	310	187	53	88	393	27	287	25	25.3
gi|6633958	gi|7272374	50.25	599	264	34	3	569	2	598	3.3e-79	291.3
gi|21637179	gi|6633958	60.05	378	144	7	3	377	4	377	8e-54	206.4
gi|6633958	gi|586164	61.05	570	220	2	1	569	1	569	6.8e-96	346.7
gi|15966223	gi|21730171	20.69	406	268	54	83	443	4	400	0.37	31.7
gi|21730171	gi|15804904	21.03	409	256	67	3	399	11	364	6.2	27.1
gi|21730171	gi|24115394	20.78	409	257	67	3	399	11	364	6.7	26.9
gi|16945394	gi|21730171	26.32	57	38	4	67	120	287	342	2.5e+03	18.9
gi|21637202	gi|21730171	22.15	289	184	41	68	330	2	275	6.3	27.0
gi|8509	gi|21730171	22.70	423	252	75	13	371	37	448	2.9e-05	44.9
gi|14278353	gi|21730171	21.27	442	286	62	69	465	2	426	5.7	27.7
gi|24112473	gi|21730171	26.14	88	58	7	178	260	238	323	10	26.2
gi|7533042	gi|21730171	24.53	53	40	0	351	403	345	397	6.6e+02	20.5
gi|2134756	gi|21730171	30.88	68	41	6	12	75	51	116	2.8e+03	18.7
gi|1073151	gi|21730171	20.69	406	268	54	83	443	4	400	0.36	31.7
gi|2340847	gi|21730171	22.36	416	266	57	68	444	3	400	3.2	28.6
gi|21730171	gi|3122249	45.70	453	243	3	3	453	4	455	1.1e-42	169.3
gi|171366	gi|21730171	27.98	411	268	28	62	454	50	450	4.5e-16	80.9
gi|7245484	gi|21730171	21.27	442	286	62	69	465	2	426	6.7	27.5
gi|3182927	gi|13194736	25.64	39	23	6	413	445	434	472	1.2e+03	19.6
gi|399033	gi|3182927	24.72	89	48	19	683	761	279	358	6e+02	21.4
gi|3182927	gi|24113013	26.36	110	66	15	182	290	74	169	1.5e+03	18.8
gi|3182927	gi|137074	38.60	57	26	9	26	77	85	137	1.7e+03	19.3
gi|13928736	gi|3182927	24.72	89	48	19	646	724	279	358	6.8e+02	21.2
gi|3182927	gi|22218649	22.03	59	37	9	26	84	21	70	1.1e+03	19.8
gi|17987935	gi|3182927	22.01	159	99	25	97	238	198	348	3e+03	18.2
gi|421269	gi|3182927	25.93	108	65	15	333	438	303	397	1.1e+03	20.1
gi|3182927	gi|887833	25.06	403	257	45	56	440	64	439	7.7e-07	50.3
gi|18478562	gi|3182927	25.37	67	44	6	377	442	384	445	1.4e+03	19.3
gi|16122873	gi|3182927	27.27	55	37	3	88	142	26	77	2.7e+03	18.4
gi|728827	gi|3182927	26.03	73	47	7	225	292	181	251	3.4e+03	17.4
gi|3122248	gi|3182927	28.81	59	35	7	1	59	25	76	1e+03	19.9
gi|3182927	gi|586164	28.30	53	37	1	26	77	87	139	1.8e+03	19.2
gi|19111945	gi|17532699	21.43	84	53	13	253	331	177	252	1.6e+03	19.5
gi|19111945	gi|20270696	33.33	21	14	0	235	255	64	84	1.1e+03	20.3
gi|19111945	gi|23062845	21.62	74	51	7	468	535	98	170	1e+03	20.5
gi|19111945	gi|1657533	19.37	284	189	40	265	520	11	282	2.3e+03	18.8
gi|19111945	gi|22988246	37.50	40	20	5	508	546	328	363	1.5e+03	19.8
gi|19111945	gi|731075	25.00	92	60	9	23	106	236	326	7.6e+02	21.1
gi|19111945	gi|279582	27.71	83	50	10	51	128	249	326	8.5e+02	20.6
gi|19111945	gi|4557249	27.47	91	60	6	521	606	214	303	4.3e+02	21.4
gi|19111945	gi|5922016	51.52	627	276	28	87	686	93	718	2.7e-129	458.3
gi|19111945	gi|13605430	33.33	30	20	0	144	173	334	363	3.4e+03	18.3
gi|19111945	gi|4033703	29.55	44	29	2	556	599	287	328	3.8e+02	22.0
gi|19111945	gi|21637192	25.40	63	40	7	177	234	130	190	2.2e+03	18.7
gi|19111945	gi|2340847	26.39	72	51	2	173	243	457	527	4.5e+03	17.2
gi|19111945	gi|3122248	30.43	46	23	9	122	165	313	351	2e+03	19.2
gi|19111945	gi|586164	24.29	70	48	5	40	104	255	324	1.3e+03	20.3
gi|131696	gi|15889672	19.59	194	125	31	3	180	95	273	4.9e+02	21.1
gi|7638159	gi|131696	21.88	32	25	0	295	326	306	337	2.8e+03	18.3
gi|4502079	gi|131696	27.50	80	47	11	245	319	139	212	1.5e+03	19.8
gi|13928736	gi|131696	37.50	16	10	0	313	328	120	135	2.8e+03	18.4
gi|131696	gi|224797	19.53	256	175	31	18	252	388	633	1.2e+03	20.3
gi|7533042	gi|131696	60.00	10	4	0	75	84	30	39	6.4e+02	20.4
gi|131696	gi|18859679	27.50	40	29	0	166	205	663	702	4.4e+03	17.0
gi|131696	gi|9837270	33.33	18	12	0	363	380	71	88	2.2e+03	17.3
gi|2506025	gi|131696	97.62	421	10	0	39	459	1	421	6.4e-116	412.5
gi|131696	gi|1174891	29.63	54	31	7	9	62	114	160	1.1e+03	19.9
gi|16760039	gi|131696	24.93	369	211	66	5	348	24	351	1.6	28.7
gi|2494044	gi|131696	19.83	116	87	6	7	119	288	400	1.7e+03	19.5
gi|17532699	gi|19310948	43.48	23	13	0	349	371	77	99	2.7e+03	18.1
gi|19310948	gi|17432321	24.03	258	143	53	83	325	23	242	3.9e+02	21.6
gi|21294381	gi|19310948	34.38	32	20	1	326	356	466	497	1.6e+03	19.3
gi|23136289	gi|19310948	65.09	570	191	8	5	570	3	568	3.1e-118	420.9
gi|279570	gi|19310948	28.95	38	25	2	38	75	290	325	3.2e+03	17.5
gi|23101955	gi|19310948	76.41	568	132	2	1	566	1	568	3.7e-141	497.0
gi|19338960	gi|19310948	61.57	549	209	2	3	550	2	549	7.7e-89	323.2
gi|19310948	gi|3287876	27.85	79	43	14	60	136	4	70	66	24.3
gi|19310948	gi|19070377	71.18	569	160	4	2	568	4	570	6.6e-116	413.2
gi|2134756	gi|19310948	29.63	81	43	14	309	387	299	367	2.5e+03	19.2
gi|21637192	gi|19310948	62.17	378	141	2	3	379	2	378	3.9e-78	287.1
gi|19310948	gi|12644702	34.25	73	34	14	65	137	9	67	19	25.9
gi|16974911	gi|19310948	60.21	568	224	2	3	569	2	568	4.1e-91	330.8
gi|16129025	gi|19310948	25.98	127	68	26	222	330	233	351	2e+03	18.6
gi|995562	gi|15608987	23.08	78	54	6	34	106	253	329	3.3e+03	18.4
gi|995562	gi|16080988	27.03	37	21	6	37	67	21	57	3.5e+03	17.8
gi|995562	gi|15833269	32.05	78	42	11	30	96	80	157	88	23.8
gi|995562	gi|8509	24.27	103	66	12	57	154	252	347	3.3e+02	22.0
gi|995562	gi|14278353	26.09	92	59	9	25	108	237	327	4.1e+02	22.1
gi|995562	gi|16764519	20.97	124	83	15	538	655	137	251	1.9e+03	18.9
gi|995562	gi|7533042	33.33	21	14	0	237	257	64	84	1e+03	20.4
gi|18859679	gi|995562	53.79	528	234	10	169	694	166	685	4.7e-110	394.4
gi|995562	gi|21311925	48.96	627	292	28	89	688	94	719	8e-118	420.2
gi|995562	gi|191364	24.36	78	46	13	54	129	294	360	8.4e+02	20.8
gi|995562	gi|9837270	21.82	55	42	1	617	670	4	58	9.5e+02	19.5
gi|995562	gi|2340847	26.39	72	51	2	175	245	457	527	4.4e+03	17.3
gi|995562	gi|3122249	34.38	32	19	2	601	630	204	235	2e+03	19.3
gi|995562	gi|11359582	55.01	749	262	75	6	686	4	745	2.4e-159	558.2
gi|995562	gi|1518868	24.82	137	90	13	523	650	214	346	1.4e+02	23.0
gi|17532699	gi|2624847	38.71	31	18	1	349	379	78	107	2.5e+03	18.3
gi|17532699	gi|17432321	22.58	155	111	9	9	156	35	187	4.4e+02	21.0
gi|17532699	gi|21294381	53.26	383	173	6	2	381	2	381	1.3e-69	258.6
gi|17532699	gi|22976226	26.19	126	68	25	59	170	453	567	2.2e+02	22.3
gi|17532699	gi|6322218	25.89	394	242	50	30	374	63	455	1.1e-13	72.9
gi|17532699	gi|1718044	28.57	56	37	3	65	117	188	243	3e+03	17.9
gi|17532699	gi|15600061	34.62	26	17	0	44	69	481	506	2.5e+03	18.3
gi|7533042	gi|17532699	60.00	10	4	0	75	84	30	39	8.1e+02	20.0
gi|17532699	gi|3334230	25.85	414	238	69	13	362	33	441	5.9e-10	60.6
gi|17532699	gi|887833	25.00	48	32	4	263	310	166	209	1.8e+03	18.6
gi|17532699	gi|4033703	21.33	150	99	19	43	192	160	290	1.9e+03	18.6
gi|21637192	gi|17532699	19.47	262	154	57	108	349	9	233	4.1e+02	20.8
gi|2340847	gi|17532699	23.73	118	81	9	451	565	59	170	5.1e+02	21.0
gi|17532699	gi|348315	28.45	116	61	22	30	134	55	159	1.5e+03	18.9
gi|11359582	gi|17532699	26.60	94	51	18	427	504	322	413	2.8e+03	18.5
gi|13194736	gi|16762096	23.40	47	34	2	28	72	19	65	1.9e+03	18.7
gi|15612817	gi|13194736	21.28	376	233	63	63	417	5	338	1.2e+02	23.4
gi|13194736	gi|4249601	22.62	442	257	85	10	436	70	441	18	26.2
gi|21294381	gi|13194736	24.41	254	157	35	125	362	233	467	1.7e+02	22.5
gi|21637202	gi|13194736	21.82	110	67	19	59	162	2	98	1.2e+03	19.4
gi|6322218	gi|13194736	29.20	137	66	31	281	412	334	444	18	25.8
gi|18404701	gi|13194736	29.09	55	28	11	164	217	261	305	4.5e+03	17.0
gi|13194736	gi|3287879	56.05	471	206	1	10	479	15	485	2.7e-50	194.8
gi|7839375	gi|13194736	19.85	408	242	85	69	443	10	365	8.1e+02	20.5
gi|13194736	gi|421269	23.81	42	30	2	210	249	210	251	2.8e+03	18.3
gi|2708800	gi|13194736	28.35	127	66	25	329	440	320	436	58	24.5
gi|3659633	gi|13194736	18.80	117	78	17	69	179	10	115	7.5e+02	20.7
gi|400909	gi|13194736	25.37	134	71	29	202	318	309	430	1.2e+03	19.5
gi|7245287	gi|13194736	23.09	446	250	93	66	437	10	436	49	24.7
gi|13194736	gi|227457	22.97	370	221	64	10	338	67	413	50	24.7
gi|7245484	gi|13194736	23.33	120	73	19	67	180	9	115	1.1e+02	23.5
gi|15889672	gi|137073	66.78	566	185	3	5	569	4	567	3.8e-118	420.6
gi|7331	gi|137073	20.32	251	163	37	25	252	124	360	4	28.1
gi|28373486	gi|137073	17.39	184	138	14	109	287	168	342	1.8e+03	18.7
gi|13929094	gi|137073	29.31	58	35	6	373	424	408	465	9.4e+02	20.2
gi|6322218	gi|137073	22.86	350	223	47	62	401	126	438	1.8	29.4
gi|137073	gi|6141557	26.32	95	58	12	68	161	4	87	1.3e+03	19.5
gi|167228	gi|137073	60.14	567	223	3	274	840	4	567	5.1e-122	434.0
gi|18426812	gi|137073	31.43	70	37	11	196	263	80	140	2.1e+02	22.1
gi|225714	gi|137073	60.32	567	222	3	274	840	4	567	9.7e-123	436.4
gi|2507522	gi|137073	56.51	568	243	4	5	572	4	567	5.4e-91	330.4
gi|13474128	gi|137073	66.49	570	188	3	1	570	1	567	2.2e-112	401.5
gi|23000615	gi|137073	68.02	566	180	1	82	647	3	567	4.7e-106	380.6
gi|400909	gi|137073	20.32	251	163	37	25	252	124	360	4	28.1
gi|13022196	gi|137073	40.28	72	30	13	7	65	66	137	32	25.1
gi|4545295	gi|137073	55.71	569	247	5	5	573	4	567	1.4e-88	322.4
gi|1518868	gi|137073	31.43	70	37	11	196	263	80	140	98	23.2
gi|137070	gi|15889672	70.67	566	163	3	4	567	5	569	3.8e-119	424.0
gi|6330926	gi|137070	25.00	44	33	0	384	427	394	437	8e+02	20.5
[truncated: 25,028 more rows]
