# Supplementary material for: Community detection in sequence similarity networks based on attribute clustering
Source: PLoS One. 2017 Jul 24;12(7):e0178650. doi: 10.1371/journal.pone.0178650 (PMC5524321; doi:10.1371/journal.pone.0178650)
Supplement: S2 Dataset — (TXT) [file pone.0178650.s006.txt]

gi|2737971	gi|7436975	34.54	194	119	8	41	231	2	190	2.9	26.9
gi|2737971	gi|32479360	26.19	168	117	7	66	228	39	204	39	23.2
gi|15607688	gi|2737971	20.20	203	142	20	35	235	46	230	92	22.3
gi|145900	gi|2737971	34.90	192	113	12	13	198	52	237	0.2	30.8
gi|57333	gi|2737971	25.73	307	204	24	3	289	1	303	2.3	27.5
gi|2737971	gi|563865	29.21	178	116	10	54	229	47	216	38	23.5
gi|2737971	gi|17943407	29.64	253	167	11	36	283	4	250	2.3	27.4
gi|17508951	gi|2737971	48.56	278	141	2	20	296	34	310	6.9e-08	52.7
gi|15826830	gi|2737971	20.26	227	166	15	2	224	39	254	25	24.0
gi|31981810	gi|2737971	25.16	306	205	24	2	289	4	303	6.7	26.0
gi|2737971	gi|3116017	28.31	219	134	23	48	261	11	211	5.7	26.1
gi|2737971	gi|12018256	27.95	229	140	25	11	228	31	245	2.6	27.5
gi|2737971	gi|4757968	24.23	194	139	8	38	228	16	204	42	23.3
gi|4584722	gi|2737971	34.90	192	113	12	13	198	52	237	0.2	30.8
gi|19921000	gi|2737971	53.24	278	129	1	38	315	34	310	2.3e-10	61.0
gi|2737971	gi|4502327	29.70	266	171	16	23	283	6	260	1.9	27.7
gi|6015047	gi|7436975	27.37	190	126	12	78	266	29	207	64	22.6
gi|6015047	gi|25777617	27.63	228	151	14	50	275	18	233	8.5	25.6
gi|15607688	gi|6015047	24.64	280	188	23	31	303	54	317	1.1e+02	22.1
gi|6015047	gi|30064859	25.26	194	136	9	71	264	22	206	1.6e+02	21.6
gi|6015047	gi|25777621	27.63	228	151	14	50	275	48	263	8.5	25.8
gi|119826	gi|6015047	27.67	206	138	11	6	201	55	259	69	22.4
gi|6015047	gi|24115140	23.53	221	160	9	44	264	37	248	1.4e+02	21.9
gi|11269128	gi|6015047	31.27	259	164	14	7	251	59	317	45	23.1
gi|21542398	gi|6015047	31.60	269	163	21	3	255	55	318	1.1	28.5
gi|18677763	gi|6015047	34.81	181	103	15	52	221	69	245	9.8	25.6
gi|6015047	gi|16767253	24.23	194	138	9	71	264	22	206	1.7e+02	21.4
gi|6015047	gi|4558756	27.63	228	151	14	50	275	18	233	8.5	25.6
gi|25453481	gi|6015047	25.86	232	160	12	14	233	44	275	15	24.8
gi|31226567	gi|6015047	26.36	239	153	23	6	225	8	242	1.8e+02	21.4
gi|16123902	gi|7436975	33.33	210	137	3	15	222	16	224	0.88	28.5
gi|4699607	gi|7436975	27.37	190	126	12	26	214	29	207	62	22.4
gi|15886859	gi|7436975	22.50	160	122	2	46	204	29	187	3.3e+02	20.0
gi|25777621	gi|7436975	24.54	163	121	2	76	237	29	190	2.7e+02	20.4
gi|119826	gi|7436975	39.44	180	105	4	29	204	28	207	1.2	27.9
gi|24583077	gi|7436975	37.26	212	125	8	19	228	16	221	0.5	29.6
gi|10441766	gi|7436975	32.26	217	132	15	15	227	16	221	2	27.5
gi|31981810	gi|7436975	26.34	224	152	13	40	258	14	229	39	23.1
gi|15642751	gi|7436975	33.50	206	134	3	7	211	8	211	2	27.2
gi|27805909	gi|7436975	35.79	190	110	12	49	234	9	190	2.9	27.0
gi|862457	gi|7436975	35.26	190	111	12	39	224	9	190	2.1	27.3
gi|2392291	gi|7436975	37.63	194	113	8	18	205	18	209	1.3	27.9
gi|67158186	gi|7436975	34.80	227	135	13	15	230	7	231	3.6	26.6
gi|7436972	gi|32479358	23.56	191	142	4	3	190	18	207	1.5e+02	21.1
gi|7436972	gi|4699607	28.25	177	115	12	39	204	36	211	49	22.8
gi|145900	gi|7436972	33.87	248	152	12	4	249	6	243	0.55	29.1
gi|7436972	gi|17366034	25.91	193	133	10	16	207	15	198	92	21.7
gi|119826	gi|7436972	35.41	209	117	18	29	231	28	224	1.6	27.5
gi|24115140	gi|7436972	33.20	259	161	12	46	302	6	254	0.69	29.2
gi|15826830	gi|7436972	24.28	243	168	16	21	260	20	249	1.2e+02	21.4
gi|2392482	gi|7436972	32.64	193	125	5	11	202	16	204	12	24.7
gi|28896804	gi|7436972	31.25	224	149	5	15	237	16	235	1.1	28.1
gi|7436972	gi|6753398	23.04	191	143	4	3	190	18	207	1.8e+02	20.9
gi|34897626	gi|7436972	67.76	245	79	0	1	245	11	255	1.8e-10	60.6
gi|15982640	gi|7436972	38.46	182	104	8	21	196	18	197	1.7	27.5
gi|26250612	gi|7436972	33.20	259	161	12	46	302	6	254	0.6	29.4
gi|16123902	gi|32479358	23.96	192	143	3	14	203	30	220	36	23.3
gi|16123902	gi|2880043	23.30	206	148	10	1	202	1	200	55	23.1
gi|30064859	gi|16123902	76.21	269	64	0	1	269	1	269	7.9e-16	78.8
gi|16123902	gi|17366034	28.96	183	119	11	12	191	11	185	3.9	26.4
gi|16131692	gi|16123902	76.47	255	60	0	1	255	1	255	1.3e-14	74.5
gi|24583077	gi|16123902	30.66	274	163	27	19	288	15	265	0.23	30.8
gi|15826830	gi|16123902	19.90	201	139	22	27	223	25	207	1.5e+02	21.2
gi|31981810	gi|16123902	28.80	184	123	8	43	221	16	196	11	25.0
gi|16123902	gi|28896804	60.42	240	95	0	1	240	1	240	1.7e-09	57.3
gi|16123902	gi|19570352	27.86	201	140	5	6	203	8	206	6	25.9
gi|8569414	gi|16123902	28.27	191	124	13	12	194	15	200	19	24.1
gi|19921000	gi|16123902	30.66	274	163	27	58	327	15	265	0.24	30.9
gi|15077078	gi|32479358	26.32	190	137	3	3	191	20	207	65	22.2
gi|23103221	gi|32479358	27.27	209	145	7	41	247	1	204	9.6	25.8
gi|20127408	gi|32479358	26.70	176	122	7	52	224	36	207	15	24.6
gi|26990767	gi|32479358	25.50	251	182	5	9	256	26	274	3.2	26.7
gi|32479358	gi|8572760	23.53	204	149	7	26	226	11	210	72	22.7
gi|126968	gi|32479358	24.19	248	180	8	4	248	4	246	7.7	25.6
gi|7387634	gi|32479358	30.64	173	108	12	61	224	38	207	32	23.6
gi|18677763	gi|32479358	25.57	176	124	7	52	224	36	207	16	24.6
gi|16767253	gi|32479358	25.71	175	129	1	14	187	30	204	59	22.7
gi|66046519	gi|32479358	26.84	190	136	3	3	191	20	207	57	22.4
gi|4584722	gi|32479358	26.14	176	127	3	14	187	30	204	58	22.5
gi|31226567	gi|32479358	25.45	220	147	17	16	231	1	207	55	22.8
gi|15231317	gi|25777617	23.93	163	122	2	29	190	46	207	2.6e+02	20.3
gi|29126583	gi|15231317	45.51	178	88	9	25	201	18	187	0.18	30.7
gi|17558304	gi|15231317	38.17	186	105	10	35	216	11	190	2	27.3
gi|16131692	gi|15231317	29.67	246	167	6	4	247	6	247	1.3	27.8
gi|24583077	gi|15231317	41.21	182	96	11	19	196	16	190	0.96	28.6
gi|15826830	gi|15231317	27.71	166	108	12	21	185	20	174	2e+02	20.6
gi|15834028	gi|15231317	29.27	246	168	6	4	247	6	247	1.6	27.8
gi|3116017	gi|15231317	26.76	213	152	4	9	220	8	217	42	22.9
gi|27805909	gi|15231317	37.30	185	104	12	55	234	13	190	2.8	27.0
gi|34897626	gi|15231317	66.67	240	80	0	1	240	11	250	8.4e-10	58.3
gi|15982640	gi|15231317	36.14	202	120	9	21	215	18	217	1.8	27.4
gi|4502327	gi|15231317	37.11	194	118	4	44	234	29	221	3.6	26.5
gi|15077078	gi|11595498	22.67	172	126	7	5	172	16	184	3.4e+02	19.9
gi|24159081	gi|15077078	27.68	224	147	15	18	227	16	238	2.7	26.8
gi|15077078	gi|17558304	38.80	183	103	9	14	191	38	216	0.26	30.3
gi|15077078	gi|16131692	52.28	241	114	1	1	241	1	240	5.3e-07	49.0
gi|15077078	gi|17943407	35.54	242	134	22	8	240	10	238	2.8	26.8
gi|15077078	gi|17508951	34.26	216	137	5	14	226	38	251	2.9	27.0
gi|15077078	gi|16762152	53.11	241	112	1	1	241	1	240	4.2e-07	49.6
gi|15077078	gi|31981810	31.32	182	114	11	15	192	42	216	80	22.0
gi|15077078	gi|3021301	32.02	178	116	5	17	191	49	224	2.5	27.1
gi|15077078	gi|4757968	25.00	184	135	3	6	188	23	204	80	22.0
gi|15077078	gi|25453481	25.00	184	135	3	6	188	23	204	82	21.9
gi|15077078	gi|19570348	29.93	147	95	8	55	196	59	202	3.3e+02	19.9
gi|13310123	gi|25777617	25.73	206	150	3	3	207	20	223	74	22.1
gi|13310123	gi|29126583	36.90	168	97	9	29	188	35	201	1.9	27.3
gi|13310123	gi|57333	29.95	207	134	11	3	204	29	229	49	22.7
gi|13310123	gi|563865	28.29	205	141	6	4	207	35	234	16	24.4
gi|13310123	gi|26988860	95.85	241	10	0	1	241	1	241	1.5e-16	80.7
gi|13310123	gi|17508951	32.87	216	140	5	14	226	38	251	3.7	26.6
gi|13310123	gi|11269130	25.86	174	116	13	10	176	7	174	2.2e+02	20.4
gi|20149805	gi|13310123	27.68	224	147	15	16	225	16	238	4.3	26.1
gi|13310123	gi|16767253	51.45	241	116	1	1	241	1	240	9.4e-07	48.4
gi|13310123	gi|4558756	25.73	206	150	3	3	207	20	223	74	22.1
gi|13310123	gi|4584722	50.62	241	118	1	1	241	1	240	1.2e-06	47.9
gi|13310123	gi|19570348	28.07	171	110	13	31	196	40	202	4.3e+02	19.5
gi|11595498	gi|2880043	23.94	188	140	3	19	206	7	191	36	23.8
gi|15886859	gi|11595498	22.17	230	171	8	25	249	19	245	19	24.3
gi|23030094	gi|11595498	27.65	170	112	11	4	166	48	213	42	22.7
gi|119826	gi|11595498	22.84	197	139	13	5	194	16	206	2.6e+02	20.2
gi|15290204	gi|11595498	26.76	213	143	13	27	233	42	247	1.5e+02	21.3
gi|10441766	gi|11595498	24.74	194	142	4	5	195	16	208	31	23.7
gi|31981810	gi|11595498	24.63	203	141	12	34	229	19	216	50	23.0
gi|28896804	gi|11595498	25.13	191	132	11	12	195	22	208	41	23.0
gi|27805909	gi|11595498	26.92	208	128	24	59	258	27	218	12	25.1
gi|34897626	gi|11595498	26.55	226	151	15	15	234	42	258	18	24.2
gi|2392291	gi|11595498	28.29	251	169	11	15	254	24	274	0.07	32.3
gi|25777617	gi|32479360	73.60	250	66	0	1	250	1	250	1.4e-13	71.0
gi|32479360	gi|15886859	86.80	250	33	0	1	250	1	250	6.2e-16	78.9
gi|32479360	gi|25777621	73.60	250	66	0	1	250	31	280	1.6e-13	71.0
gi|32479360	gi|8572760	24.51	204	147	7	26	226	11	210	69	22.7
gi|15290204	gi|32479360	22.60	177	129	8	18	189	31	204	8.4e+02	18.5
gi|10441766	gi|32479360	25.84	178	125	7	14	187	30	204	45	23.0
gi|2392482	gi|32479360	27.75	209	138	13	2	204	22	223	17	24.2
gi|3116017	gi|32479360	24.43	221	161	6	8	226	22	238	7.4	25.4
gi|27805909	gi|32479360	23.86	176	121	13	62	231	36	204	37	23.3
gi|8569414	gi|32479360	23.44	192	135	12	26	211	46	231	1.7e+02	20.8
gi|2392291	gi|32479360	24.46	233	167	9	2	228	20	249	0.53	29.2
gi|67158186	gi|32479360	22.61	199	144	10	13	206	30	223	3e+02	20.2
gi|25777617	gi|25777619	100.00	279	0	0	1	279	1	279	3.9e-21	96.3
gi|145900	gi|25777617	26.14	176	127	3	14	187	30	204	59	22.5
gi|25777617	gi|17366034	20.08	249	187	12	29	275	13	251	1.1e+02	21.6
gi|16131692	gi|25777617	26.14	176	127	3	14	187	30	204	59	22.5
gi|24583077	gi|25777617	26.37	182	125	9	19	196	31	207	1.5e+02	21.5
gi|15826830	gi|25777617	26.52	230	143	26	53	277	67	275	0.07	32.3
gi|595267	gi|25777617	25.57	176	124	7	52	224	36	207	25	24.0
gi|15642751	gi|25777617	25.13	187	136	4	3	187	20	204	1.3e+02	21.3
gi|27805909	gi|25777617	27.91	172	114	10	71	234	38	207	21	24.3
gi|4584722	gi|25777617	26.14	176	127	3	14	187	30	204	59	22.5
gi|2392291	gi|25777617	25.53	235	168	7	30	258	46	279	0.27	30.3
gi|67158186	gi|25777617	22.87	258	181	18	15	265	32	278	4.5e+02	19.7
gi|25777619	gi|4699607	27.68	224	148	14	22	233	2	223	10	25.2
gi|25777619	gi|30064859	26.14	176	127	3	30	204	14	187	63	22.7
gi|2765432	gi|25777619	25.22	226	162	7	1	223	48	269	6.1	25.6
gi|26988860	gi|25777619	25.73	206	150	3	3	207	20	223	81	21.9
gi|25777619	gi|24115140	24.26	202	148	5	5	204	31	229	58	23.0
gi|15826830	gi|25777619	26.52	230	143	26	53	277	67	275	0.07	32.3
gi|31981810	gi|25777619	20.21	287	194	35	16	284	10	279	3.9e+02	19.9
gi|3021301	gi|25777619	27.91	172	114	10	61	224	38	207	21	24.2
gi|25777619	gi|4558756	100.00	279	0	0	1	279	1	279	3.9e-21	96.3
gi|4584722	gi|25777619	26.14	176	127	3	14	187	30	204	59	22.5
gi|2392291	gi|25777619	25.53	235	168	7	30	258	46	279	0.27	30.3
gi|67158186	gi|25777619	22.87	258	181	18	15	265	32	278	4.5e+02	19.7
gi|4699607	gi|15886859	28.74	174	115	9	21	194	41	205	11	25.1
gi|17558304	gi|4699607	28.93	197	125	15	28	213	1	193	14	24.7
gi|26990767	gi|4699607	24.77	222	156	11	4	214	2	223	19	24.2
gi|26988860	gi|4699607	25.24	206	143	11	6	201	3	207	76	22.0
gi|17508951	gi|4699607	32.86	210	123	18	28	225	1	204	30	23.8
gi|4699607	gi|10441766	23.68	190	133	12	19	207	22	200	2.5e+02	20.6
gi|4699607	gi|595267	30.77	182	109	17	17	193	52	221	57	22.7
gi|4699607	gi|28896804	24.88	213	149	11	3	214	6	208	1.1e+02	21.5
gi|27805909	gi|4699607	32.04	181	108	15	62	231	17	193	30	23.7
gi|862457	gi|4699607	29.67	182	111	17	52	221	17	193	75	22.3
gi|24371621	gi|4699607	25.59	211	148	9	7	208	4	214	63	22.5
gi|31226567	gi|4699607	28.57	182	115	15	55	225	13	190	3.5e+02	20.1
gi|29126583	gi|2880043	26.03	146	94	14	27	164	17	156	76	22.5
gi|28870678	gi|2880043	25.84	178	121	11	31	201	25	198	97	22.1
gi|2765432	gi|2880043	24.18	153	115	1	12	164	40	191	37	23.5
gi|8572760	gi|2880043	83.20	375	58	5	5	376	1	373	3.8e-22	100.5
gi|15290204	gi|2880043	25.64	195	132	13	20	209	15	201	4.2e+02	20.2
gi|10441766	gi|2880043	24.82	141	105	1	20	159	18	158	43	23.6
gi|21542398	gi|2880043	25.75	233	161	12	2	226	3	231	17	24.8
gi|3116017	gi|2880043	23.47	196	148	2	11	206	7	200	11	25.5
gi|16767253	gi|2880043	24.00	175	131	2	20	193	18	191	50	23.4
gi|66046519	gi|2880043	26.70	176	116	13	30	201	32	198	1.1e+02	22.0
gi|4584722	gi|2880043	22.47	178	130	8	20	193	18	191	69	22.7
gi|19921000	gi|2880043	25.17	151	100	13	58	202	13	156	2.5e+02	21.3
gi|4502327	gi|2880043	25.70	179	127	6	25	199	8	184	1e+02	22.2
gi|29126583	gi|23103221	35.98	189	110	11	35	221	88	267	0.39	30.3
gi|17558304	gi|23103221	34.47	206	125	10	14	214	48	248	0.11	32.3
gi|15597209	gi|23103221	25.34	146	100	9	5	145	65	206	2.7e+02	20.9
gi|23103221	gi|17943407	39.11	179	101	8	89	262	34	209	2.2	28.0
gi|17508951	gi|23103221	29.06	320	195	32	14	325	48	343	0.47	30.4
gi|16762152	gi|23103221	55.23	306	136	1	1	305	60	365	2.7e-11	64.4
gi|23103221	gi|595267	30.45	243	149	20	73	303	47	281	0.47	30.3
gi|23103221	gi|3021301	28.46	260	162	24	73	312	47	302	0.51	30.2
gi|27805909	gi|23103221	28.46	260	162	24	57	312	73	312	0.51	30.3
gi|8569414	gi|23103221	25.79	190	127	14	14	194	76	260	25	24.4
gi|15982640	gi|23103221	29.59	169	114	5	42	205	98	266	1.2	28.8
gi|23103221	gi|17105223	28.11	281	186	16	66	340	4	274	2.6	27.7
gi|15607688	gi|15886859	26.34	224	137	28	17	233	2	204	40	23.4
gi|15607688	gi|57333	17.90	257	181	30	28	276	23	257	7.7e+02	19.0
gi|15607688	gi|16131692	30.85	94	64	1	146	239	101	193	1.6e+02	21.2
gi|15607688	gi|17943407	25.18	274	177	28	41	305	13	267	23	24.1
gi|119119	gi|15607688	27.68	289	175	34	26	287	26	307	0.35	30.2
gi|15607688	gi|11269130	36.69	278	149	27	36	310	5	258	0.00042	39.8
gi|20149805	gi|15607688	28.06	278	166	34	5	255	37	307	0.35	30.1
gi|15607688	gi|16767253	24.88	205	136	18	36	239	6	193	1.6e+02	21.5
gi|15607688	gi|4558756	26.36	220	142	20	17	233	2	204	80	22.3
gi|15607688	gi|25453481	27.35	223	136	26	17	233	2	204	34	23.6
gi|15607688	gi|31226567	20.73	193	134	19	41	231	51	226	1.6e+03	18.0
gi|24159081	gi|29126583	37.95	195	105	16	3	182	8	201	0.038	33.0
gi|24159081	gi|17366034	27.09	251	172	11	13	259	14	257	0.96	28.3
gi|24159081	gi|119826	27.80	223	148	13	18	227	16	238	3.3	26.4
gi|24583077	gi|24159081	31.54	241	140	25	19	256	15	233	0.64	29.3
gi|15826830	gi|24159081	25.00	188	127	14	21	208	19	192	13	24.7
gi|24159081	gi|2392482	28.74	247	169	7	17	256	13	259	1	28.3
gi|24159081	gi|28896804	29.33	208	141	6	3	205	3	209	0.21	30.4
gi|24159081	gi|6753398	25.11	235	169	7	29	257	46	279	0.32	30.1
gi|24159081	gi|4757966	23.81	252	183	9	1	246	20	268	0.36	30.0
gi|24159081	gi|8569414	29.92	264	176	9	2	260	2	261	0.012	34.6
gi|19921000	gi|24159081	31.54	241	140	25	58	295	15	233	0.67	29.4
gi|24159081	gi|26250612	32.99	194	117	13	18	201	58	248	0.12	31.8
gi|29126583	gi|27364416	32.95	173	107	9	35	206	28	192	0.65	28.8
gi|23030094	gi|29126583	36.31	179	103	11	4	173	45	221	0.45	29.1
gi|29126583	gi|16131692	34.74	190	114	10	35	223	28	208	0.26	30.2
gi|26988860	gi|29126583	36.27	193	111	12	29	210	35	226	1.9	27.2
gi|126968	gi|29126583	26.49	185	122	14	30	204	21	201	19	24.2
gi|11269128	gi|29126583	33.61	241	143	17	8	236	19	254	23	23.8
gi|29126583	gi|21542398	27.85	219	145	13	23	241	11	216	21	23.9
gi|29126583	gi|595267	36.61	183	104	12	23	201	47	221	0.046	32.9
gi|15642751	gi|29126583	33.17	199	123	10	14	204	22	218	0.85	28.5
gi|29126583	gi|6753398	26.44	174	105	23	36	201	46	204	1.3e+02	21.3
gi|29126583	gi|4757968	24.59	183	115	23	27	201	37	204	1e+02	21.6
gi|29126583	gi|4584722	34.74	190	114	10	35	223	28	208	0.26	30.2
gi|29126583	gi|19570348	27.43	175	113	14	36	206	35	199	1e+02	21.7
gi|29126583	gi|4502327	34.30	172	104	9	36	207	44	206	29	23.5
gi|145900	gi|27364416	62.08	240	91	0	1	240	1	240	2.4e-10	60.1
gi|27364416	gi|25777621	25.40	189	133	8	3	187	50	234	50	22.8
gi|16131692	gi|27364416	62.08	240	91	0	1	240	1	240	2.4e-10	60.1
gi|26988860	gi|27364416	50.62	241	118	1	1	241	1	240	2.1e-06	46.9
gi|126968	gi|27364416	25.97	231	151	20	23	237	6	232	16	24.3
gi|15826830	gi|27364416	19.49	236	175	15	5	235	2	227	4.9e+02	19.3
gi|21542398	gi|27364416	28.08	203	139	7	2	198	5	206	36	23.0
gi|20149805	gi|27364416	27.31	227	159	6	1	222	3	228	0.32	29.8
gi|27364416	gi|3021301	35.36	181	111	6	13	189	45	223	0.33	30.0
gi|27364416	gi|66046519	49.38	241	121	1	1	240	1	241	8.5e-06	44.9
gi|27364416	gi|862457	34.81	181	112	6	13	189	45	223	0.25	30.4
gi|27364416	gi|33859811	36.46	181	109	6	13	189	45	223	0.13	31.4
gi|19570348	gi|27364416	22.17	221	161	11	18	232	12	227	82	21.9
gi|15886859	gi|25777621	71.68	279	79	0	1	279	31	309	5.6e-15	76.0
gi|15886859	gi|17366034	23.97	267	181	22	15	275	1	251	45	22.9
gi|563865	gi|15886859	24.37	238	165	15	60	290	46	275	40	23.3
gi|24115140	gi|15886859	24.41	213	155	6	35	245	12	220	31	23.9
gi|17508953	gi|15886859	21.62	185	132	13	61	239	27	204	2.3e+02	21.0
gi|16762152	gi|15886859	24.48	192	142	3	14	203	30	220	45	23.2
gi|2392482	gi|15886859	27.54	207	139	11	2	203	22	222	14	24.6
gi|3116017	gi|15886859	22.73	220	166	4	8	226	22	238	15	24.6
gi|12018256	gi|15886859	27.59	203	136	11	44	246	14	205	2.1	27.7
gi|66046519	gi|15886859	25.54	184	134	3	6	188	23	204	1.1e+02	21.5
gi|8569414	gi|15886859	22.92	240	172	13	26	258	46	279	1.5e+02	21.2
gi|24371621	gi|15886859	21.35	192	147	4	14	202	30	220	2.1e+02	20.8
gi|31226567	gi|15886859	21.19	269	193	19	38	292	15	278	3e+02	20.4
gi|145900	gi|17366034	30.68	176	112	10	12	185	11	178	2.2	27.1
gi|145900	gi|2765432	28.42	190	117	19	41	212	11	199	24	23.5
gi|119826	gi|145900	50.62	241	118	1	1	241	1	240	1.4e-06	47.6
gi|24583077	gi|145900	32.69	260	150	25	19	275	15	252	0.36	30.1
gi|11269128	gi|145900	30.77	221	141	12	17	225	20	240	49	22.6
gi|11269130	gi|145900	25.40	189	122	19	10	187	13	193	55	22.5
gi|2392482	gi|145900	20.75	241	182	9	9	245	13	248	2.9e+02	20.1
gi|145900	gi|3116017	27.47	233	151	18	13	227	15	247	7	25.6
gi|15804436	gi|145900	98.82	255	3	0	1	255	1	255	1.1e-19	91.4
gi|145900	gi|19570352	27.98	218	137	20	13	211	14	230	9.7	25.1
gi|145900	gi|34897626	31.67	240	150	14	16	249	7	238	0.15	30.9
gi|145900	gi|24371621	57.25	255	109	0	1	255	1	255	2.3e-09	57.1
gi|31226567	gi|145900	31.92	260	152	25	54	310	15	252	0.57	29.3
gi|145900	gi|4502327	30.45	243	158	11	6	244	18	253	3.3	26.6
gi|30064859	gi|20127408	35.96	178	106	8	17	189	49	223	0.21	31.0
gi|15597209	gi|30064859	24.74	194	143	3	6	197	7	199	8.7e+02	18.7
gi|119826	gi|30064859	50.21	241	119	1	1	241	1	240	1.4e-06	47.9
gi|24583077	gi|30064859	32.23	301	179	25	19	316	15	293	0.042	33.4
gi|17508953	gi|30064859	28.37	289	181	26	67	351	17	283	2.5	27.7
gi|16762152	gi|30064859	94.46	307	17	0	1	307	1	307	3.4e-23	103.4
gi|2392482	gi|30064859	20.33	241	183	9	9	245	13	248	3.4e+02	20.1
gi|20149805	gi|30064859	32.47	194	118	13	16	199	16	206	0.12	31.6
gi|30064859	gi|3021301	30.35	257	155	24	17	252	49	302	0.19	31.1
gi|30064859	gi|19570352	26.10	272	179	22	13	279	14	268	9.6	25.4
gi|30064859	gi|862457	35.39	178	107	8	17	189	49	223	0.23	30.8
gi|30064859	gi|33859811	31.70	265	157	24	17	260	49	310	0.069	32.7
gi|19570348	gi|30064859	23.56	191	140	6	13	200	6	193	1.2e+02	21.8
gi|20127408	gi|17366034	29.56	203	131	12	48	248	15	207	6.1	25.9
gi|15597209	gi|20127408	27.44	164	111	8	26	184	60	220	6.4e+02	19.1
gi|26988860	gi|20127408	33.52	182	116	5	13	191	45	224	3	26.8
gi|17508951	gi|20127408	47.96	269	138	2	20	287	27	294	3.7e-06	46.8
gi|11269128	gi|20127408	37.08	178	106	6	11	182	46	223	9.6	25.2
gi|11269130	gi|20127408	22.22	180	135	5	8	182	43	222	88	22.0
gi|20127408	gi|595267	97.62	294	7	0	1	294	1	294	6.2e-20	92.5
gi|3116017	gi|20127408	27.78	216	131	25	15	211	45	254	11	25.1
gi|20127408	gi|12018256	29.12	182	112	17	52	221	69	245	6.3	26.2
gi|20127408	gi|4757968	25.52	192	135	8	33	221	18	204	30	23.7
gi|34897626	gi|20127408	38.67	181	102	9	6	180	47	224	0.067	32.3
gi|15982640	gi|20127408	33.68	193	121	7	1	186	29	221	0.1	31.8
gi|31226567	gi|20127408	50.33	300	142	7	4	302	1	294	1.6e-08	54.7
gi|67158186	gi|20127408	38.92	167	96	6	26	189	59	222	1.4	28.2
gi|28870678	gi|2765432	24.56	171	125	4	36	203	4	173	1.5e+02	20.8
gi|16131692	gi|28870678	50.21	241	119	1	1	240	1	241	7.5e-07	48.5
gi|28870678	gi|17943407	35.27	241	136	20	8	240	10	238	14	24.4
gi|126968	gi|28870678	22.46	236	166	17	33	263	16	239	1e+02	21.6
gi|119119	gi|28870678	29.46	224	143	15	48	257	16	238	0.58	29.1
gi|21542398	gi|28870678	30.21	192	127	7	13	198	17	207	10	24.9
gi|28870678	gi|595267	31.11	225	136	19	29	241	61	278	1.1	28.2
gi|15642751	gi|28870678	51.45	241	116	1	1	240	1	241	5.4e-06	45.7
gi|15804436	gi|28870678	50.21	241	119	1	1	240	1	241	4.8e-07	49.4
gi|66046519	gi|28870678	96.27	241	9	0	1	241	1	241	1.4e-15	77.4
gi|28870678	gi|862457	31.11	225	136	19	29	241	61	278	1.3	28.0
gi|33859811	gi|28870678	34.34	166	104	5	61	224	29	191	0.68	29.0
gi|28870678	gi|19570348	28.42	183	114	17	31	204	40	214	75	22.1
gi|28870678	gi|4502327	35.27	241	136	20	8	240	20	248	14	24.5
gi|17558304	gi|2765432	25.45	165	111	12	56	214	1	159	18	24.1
gi|17558304	gi|563865	30.98	184	120	7	31	214	40	216	9.8	25.3
gi|17558304	gi|17943407	28.38	229	155	9	33	256	14	238	5.1	26.1
gi|126968	gi|17558304	24.00	225	155	16	26	239	34	253	16	24.6
gi|15826830	gi|17558304	21.35	192	134	17	12	197	32	212	1.6e+02	21.1
gi|31981810	gi|17558304	28.57	182	125	5	36	214	35	214	5.4	26.1
gi|17558304	gi|28896804	32.13	221	140	10	36	252	12	226	0.21	30.5
gi|17558304	gi|6753398	22.39	201	141	15	27	216	11	207	50	22.9
gi|8569414	gi|17558304	24.16	178	124	11	14	183	41	215	75	22.2
gi|2392291	gi|17558304	28.69	244	162	12	9	242	32	273	0.047	32.8
gi|67158186	gi|17558304	36.78	174	104	6	19	189	44	214	0.96	28.7
gi|23030094	gi|57333	29.25	212	134	16	9	208	69	276	6.7	25.4
gi|57333	gi|8572760	21.28	235	170	15	30	259	7	231	1.5e+02	21.7
gi|126968	gi|57333	24.43	176	128	5	33	206	43	215	74	22.4
gi|57333	gi|7387634	28.57	196	132	8	27	214	27	222	2.7	27.3
gi|57333	gi|31981810	88.58	289	33	0	1	289	1	289	4.6e-19	89.5
gi|20149805	gi|57333	23.17	259	186	13	2	252	32	285	3.7	26.6
gi|57333	gi|12018256	23.32	253	164	30	55	287	78	320	66	22.7
gi|57333	gi|6753398	19.56	271	200	18	24	284	17	279	6e+02	19.2
gi|57333	gi|862457	29.13	206	136	10	17	214	19	222	3.2	26.9
gi|57333	gi|4584722	28.80	191	129	7	41	227	14	201	11	25.0
gi|19921000	gi|57333	33.33	132	85	3	59	190	43	171	40	23.6
gi|23030094	gi|17366034	26.59	173	116	11	1	172	35	197	64	22.0
gi|23030094	gi|8572760	23.81	126	95	1	1	125	37	162	1.9e+02	20.9
gi|15290204	gi|23030094	37.91	153	95	0	53	205	17	169	14	24.3
gi|15826830	gi|23030094	25.79	159	101	17	41	195	5	150	1.9e+02	20.5
gi|23030094	gi|16762152	47.52	202	106	0	5	206	39	240	0.0002	40.5
gi|23030094	gi|18677763	39.24	158	87	9	4	156	71	224	0.16	30.9
gi|23030094	gi|15642751	43.41	205	116	0	2	206	36	240	0.00065	38.5
gi|23030094	gi|12018256	25.84	178	122	10	2	169	85	262	30	23.4
gi|23030094	gi|66046519	51.22	205	100	0	2	206	37	241	2.7e-05	43.1
gi|23030094	gi|8569414	23.03	165	120	7	4	166	35	194	62	22.0
gi|23030094	gi|25453481	26.97	152	108	3	5	153	53	204	51	22.4
gi|23030094	gi|17105223	38.31	154	90	5	6	159	42	190	3	26.5
gi|67158186	gi|23030094	46.77	186	98	1	38	223	4	188	0.0039	36.2
gi|25777621	gi|17366034	20.08	249	187	12	59	305	13	251	1.1e+02	21.7
gi|15235527	gi|25777621	25.56	180	127	7	14	188	61	238	2e+02	20.9
gi|24583077	gi|25777621	26.37	182	125	9	19	196	61	237	1.5e+02	21.6
gi|15826830	gi|25777621	26.52	230	143	26	53	277	97	305	0.071	32.5
gi|11269130	gi|25777621	24.07	216	154	10	2	210	51	263	28	23.8
gi|15598210	gi|25777621	25.79	190	138	3	3	191	50	237	1.3e+02	21.5
gi|25777621	gi|28896804	24.44	180	125	11	60	234	14	187	1.1e+02	21.6
gi|27805909	gi|25777621	27.91	172	114	10	71	234	68	237	21	24.4
gi|4757968	gi|25777621	74.55	279	71	0	1	279	31	309	8.5e-16	78.7
gi|4584722	gi|25777621	26.14	176	127	3	14	187	60	234	61	22.6
gi|2392291	gi|25777621	25.53	235	168	7	30	258	76	309	0.28	30.4
gi|17105223	gi|25777621	27.32	183	124	9	27	203	76	255	55	22.8
gi|119826	gi|17366034	26.87	227	143	23	20	235	19	233	1.4e+02	21.1
gi|17943407	gi|17366034	28.81	236	151	17	34	265	29	251	27	23.6
gi|15290204	gi|17366034	28.49	186	123	10	18	202	15	191	63	22.4
gi|15826830	gi|17366034	19.64	56	43	2	115	170	99	152	2.5e+03	16.6
gi|21542398	gi|17366034	27.24	257	175	12	7	261	12	258	4.5	26.1
gi|3116017	gi|17366034	26.04	265	167	29	11	266	8	252	68	22.3
gi|15642751	gi|17366034	23.48	230	157	19	24	241	24	246	27	23.5
gi|27805909	gi|17366034	27.56	225	149	14	58	278	15	229	3.2	26.9
gi|4757966	gi|17366034	23.81	189	130	14	15	201	1	177	1.5e+02	21.3
gi|33859811	gi|17366034	28.12	224	149	12	48	268	15	229	3.4	26.8
gi|15982640	gi|17366034	28.12	256	165	19	17	264	14	258	3.6	26.5
gi|4502327	gi|17366034	28.81	236	151	17	44	275	29	251	27	23.7
gi|26988860	gi|2765432	26.58	158	110	6	36	189	4	159	5.5e+02	18.9
gi|2765432	gi|17943407	24.89	237	160	18	1	226	36	265	27	23.5
gi|17508951	gi|2765432	23.93	163	116	8	56	214	1	159	68	22.4
gi|10441766	gi|2765432	26.99	163	115	4	43	203	13	173	48	22.8
gi|2765432	gi|21542398	31.96	219	121	28	8	214	33	235	7	25.4
gi|15598210	gi|2765432	25.44	169	119	7	39	203	8	173	4.8e+02	19.2
gi|3021301	gi|2765432	29.27	164	106	10	64	222	1	159	23	23.9
gi|2765432	gi|6753398	24.78	226	163	7	1	223	48	269	8.2	25.2
gi|2765432	gi|4757966	23.29	219	163	5	7	223	54	269	11	24.8
gi|4584722	gi|2765432	28.42	190	117	19	41	212	11	199	24	23.5
gi|2765432	gi|19921000	22.27	238	157	28	4	220	74	304	1.4e+03	18.0
gi|2765432	gi|17105223	26.42	159	109	8	1	156	29	182	1.3e+02	21.2
gi|15597209	gi|26990767	67.18	262	86	0	1	262	1	262	9.1e-11	61.7
gi|24115140	gi|26990767	23.68	190	142	3	48	235	3	191	1.3e+02	21.8
gi|11269128	gi|26990767	28.68	258	175	9	2	253	5	259	41	23.0
gi|7387634	gi|26990767	24.40	168	121	6	56	221	22	185	89	22.1
gi|26990767	gi|15834028	25.13	191	138	5	3	191	6	193	1.3e+02	21.6
gi|15598210	gi|26990767	28.81	118	84	0	30	147	28	145	2.4e+02	20.4
gi|16767253	gi|26990767	23.15	203	150	6	6	203	3	204	1.5e+02	21.4
gi|27805909	gi|26990767	25.00	168	120	6	66	231	22	185	54	22.9
gi|4757968	gi|26990767	25.40	252	183	5	26	275	9	257	2.3	27.3
gi|26990767	gi|25453481	25.40	252	183	5	9	257	26	275	1.8	27.6
gi|2392291	gi|26990767	25.91	247	172	11	21	259	19	262	0.5	29.4
gi|26250612	gi|26990767	23.68	190	142	3	48	235	3	191	1.3e+02	21.8
gi|15597209	gi|16131692	24.74	194	143	3	6	197	7	199	7.7e+02	18.6
gi|15597209	gi|24583077	24.86	173	123	7	15	182	20	190	1.5e+03	17.8
gi|15597209	gi|15826830	21.86	183	126	17	33	204	39	215	2.3e+03	16.8
gi|15597209	gi|21542398	28.69	251	161	18	21	262	18	259	12	24.8
gi|15597209	gi|18677763	26.38	163	114	6	26	184	60	220	4.3e+02	19.8
gi|15597209	gi|28896804	24.59	183	127	11	6	182	7	184	4.4e+02	19.4
gi|15597209	gi|6753398	22.59	239	177	8	23	257	41	275	1e+02	21.7
gi|15597209	gi|4757966	23.48	230	172	4	23	250	41	268	63	22.5
gi|15597209	gi|4584722	24.74	194	143	3	6	197	7	199	7.7e+02	18.6
gi|15982640	gi|15597209	28.74	254	164	17	21	263	16	263	30	23.4
gi|67158186	gi|15597209	27.18	195	137	5	5	198	5	195	3.8e+02	19.9
gi|16131692	gi|17943407	30.45	243	158	11	6	244	8	243	3.3	26.6
gi|15290204	gi|16131692	32.07	237	155	6	18	250	15	249	1.7	27.6
gi|10441766	gi|16131692	93.33	255	17	0	1	255	1	255	1.7e-18	87.6
gi|16762152	gi|16131692	93.73	255	16	0	1	255	1	255	1.1e-18	88.1
gi|31981810	gi|16131692	26.70	191	133	7	43	229	16	203	17	24.4
gi|15642751	gi|16131692	61.18	255	99	0	1	255	1	255	1.1e-10	61.4
gi|16767253	gi|16131692	93.73	255	16	0	1	255	1	255	1.1e-18	88.1
gi|16131692	gi|66046519	50.62	241	118	1	1	240	1	241	9.1e-07	48.2
gi|16131692	gi|862457	35.83	187	110	10	17	198	49	230	0.25	30.5
gi|16131692	gi|24371621	57.25	255	109	0	1	255	1	255	2.3e-09	57.1
gi|19921000	gi|16131692	32.69	260	150	25	58	314	15	252	0.37	30.2
gi|67158186	gi|16131692	42.46	252	139	6	1	248	2	251	3.8e-05	43.2
gi|563865	gi|17943407	31.06	264	167	15	42	296	14	271	2.2	27.5
gi|126968	gi|563865	29.44	248	166	9	34	276	49	292	3.4	26.8
gi|563865	gi|7387634	28.41	176	120	6	47	216	47	222	35	23.6
gi|15834028	gi|563865	28.20	266	178	13	4	267	35	289	5.2	26.3
gi|18677763	gi|563865	31.25	176	115	6	47	222	47	216	15	24.8
gi|563865	gi|3021301	28.41	176	120	6	47	216	47	222	47	23.1
gi|563865	gi|27805909	28.41	176	120	6	47	216	57	232	48	23.2
gi|563865	gi|862457	27.27	176	122	6	47	216	47	222	36	23.5
gi|563865	gi|25453481	26.25	160	114	4	131	290	120	275	29	23.7
gi|563865	gi|17105223	29.95	207	133	12	52	251	19	220	19	24.3
gi|119826	gi|24115140	50.21	241	119	1	1	241	43	282	1.4e-06	48.1
gi|119119	gi|119826	27.80	223	148	13	48	257	16	238	3.6	26.5
gi|119826	gi|2392482	23.89	226	167	5	13	235	9	232	2.4e+02	20.3
gi|119826	gi|15642751	52.28	241	114	1	1	241	1	240	7.6e-06	45.2
gi|119826	gi|6753398	26.11	180	126	7	3	179	20	195	2e+02	20.6
gi|119826	gi|8569414	22.99	187	134	10	10	194	9	187	1.4e+02	21.0
gi|19921000	gi|119826	37.23	188	111	7	54	237	11	195	1.3	28.3
gi|17943407	gi|8572760	24.61	191	134	10	3	189	4	188	1.5e+02	21.7
gi|11269128	gi|8572760	30.89	191	124	8	2	186	7	195	3e+02	20.5
gi|21542398	gi|8572760	27.78	234	155	14	2	226	7	235	14	25.1
gi|20149805	gi|8572760	32.21	208	123	18	2	200	10	208	0.56	29.7
gi|6753398	gi|8572760	20.16	253	193	9	26	275	11	257	83	22.6
gi|862457	gi|8572760	25.41	185	120	18	46	222	16	190	1.1e+02	22.2
gi|2392291	gi|8572760	32.21	208	123	18	5	203	10	208	0.55	29.7
gi|8572760	gi|26250612	22.29	175	134	2	22	195	62	235	71	23.1
gi|17508953	gi|15235527	31.34	284	164	31	52	332	2	257	5.3	26.3
gi|119119	gi|15235527	35.75	207	117	16	37	234	7	206	2	27.5
gi|15834028	gi|15235527	30.12	249	161	13	15	259	14	253	1.2	28.2
gi|20149805	gi|15235527	35.75	207	117	16	5	202	7	206	1.8	27.4
gi|6753398	gi|15235527	24.44	180	129	7	31	208	14	188	2.6e+02	20.4
gi|15235527	gi|862457	38.38	185	107	7	9	187	41	224	0.73	28.9
gi|24371621	gi|15235527	30.59	255	168	9	8	260	7	254	3.5	26.6
gi|31226567	gi|15235527	41.84	196	107	7	54	248	14	203	0.32	30.2
gi|26988860	gi|11269128	31.84	179	115	7	16	194	15	186	34	23.1
gi|26988860	gi|10441766	54.36	241	109	1	1	241	1	240	1.4e-07	51.2
gi|26988860	gi|31981810	31.32	182	114	11	15	192	42	216	1e+02	21.6
gi|26988860	gi|15642751	52.70	241	113	1	1	241	1	240	5e-06	45.8
gi|26988860	gi|27805909	32.02	178	116	5	17	191	59	234	3.3	26.7
gi|26988860	gi|4584722	53.53	241	111	1	1	241	1	240	3.1e-07	49.8
gi|19921000	gi|26988860	36.11	180	110	5	58	235	15	191	1.1	28.5
gi|11269128	gi|17943407	37.55	253	147	11	9	253	18	267	1.9	27.4
gi|15826830	gi|17943407	24.61	191	128	16	31	219	34	210	1e+03	18.3
gi|31981810	gi|17943407	24.51	253	183	8	43	289	21	271	41	23.1
gi|15642751	gi|17943407	34.54	194	120	7	8	197	10	200	8.8	25.2
gi|27805909	gi|17943407	30.99	242	157	10	50	286	14	250	2.8	27.2
gi|8569414	gi|17943407	27.27	253	175	9	14	260	22	271	3.1	26.8
gi|2392291	gi|17943407	33.73	255	158	11	14	259	18	270	0.029	33.5
gi|26250612	gi|17943407	30.45	243	158	11	48	286	8	243	3.4	27.0
gi|126968	gi|24115140	27.06	218	141	18	32	247	57	258	23	24.3
gi|24115140	gi|21542398	28.46	253	167	14	59	309	13	253	6	26.2
gi|20149805	gi|24115140	32.47	194	118	13	16	199	58	248	0.13	31.7
gi|15804436	gi|24115140	99.67	307	1	0	1	307	43	349	3e-24	107.1
gi|24115140	gi|4757966	23.72	215	158	6	33	245	10	220	37	23.7
gi|24115140	gi|33859811	31.70	265	157	24	59	302	49	310	0.072	32.8
gi|24115140	gi|17105223	27.07	266	189	5	57	322	14	274	2.2	27.7
gi|24583077	gi|10441766	30.00	300	187	23	19	316	15	293	0.026	34.1
gi|24583077	gi|7387634	55.27	275	122	1	2	276	30	303	2e-09	57.7
gi|24583077	gi|15598210	29.84	258	159	22	20	275	16	253	2.9	27.1
gi|24583077	gi|3021301	52.73	275	129	1	2	276	30	303	2.7e-10	60.6
gi|24583077	gi|27805909	52.73	275	129	1	2	276	40	313	2.7e-10	60.7
gi|24583077	gi|34897626	32.35	272	149	35	20	285	7	249	0.37	30.0
gi|24583077	gi|24371621	31.58	285	162	33	27	304	23	281	0.37	30.2
gi|24583077	gi|31226567	68.27	271	85	1	6	276	42	311	9e-15	75.5
gi|15290204	gi|126968	29.32	191	132	3	14	202	28	217	34	23.5
gi|15290204	gi|16762152	29.81	265	178	8	18	276	15	277	2.4	27.4
gi|15290204	gi|31981810	27.35	234	156	14	7	231	30	258	67	22.5
gi|20149805	gi|15290204	36.96	184	93	23	25	190	21	199	6.8	25.6
gi|15290204	gi|16767253	29.81	265	178	8	18	276	15	277	2.4	27.4
gi|15290204	gi|66046519	32.86	213	122	21	39	239	35	238	8.9	25.2
gi|15290204	gi|862457	41.27	189	99	12	10	190	38	222	0.91	28.7
gi|15290204	gi|24371621	30.40	273	178	12	12	276	9	277	4.7	26.3
gi|2392291	gi|15290204	36.96	184	93	23	28	193	21	199	6.8	25.7
gi|15290204	gi|26250612	30.57	265	176	8	18	276	57	319	1.4	28.3
gi|126968	gi|10441766	26.48	219	141	20	32	247	15	216	37	23.5
gi|11269130	gi|126968	48.08	260	131	4	3	258	22	281	2e-08	54.0
gi|126968	gi|18677763	24.62	199	141	9	34	224	49	246	16	24.7
gi|126968	gi|3021301	23.60	178	131	5	34	207	49	225	49	23.0
gi|126968	gi|12018256	27.44	266	174	19	6	256	40	301	2.6	27.4
gi|126968	gi|4757968	25.85	236	155	20	22	248	22	246	5.2	26.2
gi|126968	gi|33859811	25.13	199	140	9	34	224	49	246	15	24.8
gi|126968	gi|24371621	28.57	231	141	24	25	237	8	232	18	24.4
gi|126968	gi|26250612	27.06	218	141	18	32	247	57	258	23	24.3
gi|17508951	gi|17508953	100.00	327	0	0	1	327	27	353	1.2e-24	108.5
gi|21542398	gi|17508951	27.65	217	148	9	1	210	29	243	51	23.0
gi|15598210	gi|17508951	32.20	264	149	30	14	253	38	295	3.1	27.0
gi|17508951	gi|28896804	29.65	226	149	10	36	257	12	231	6.4	25.8
gi|17508951	gi|27805909	44.75	295	159	4	5	296	20	313	1.5e-07	51.5
gi|17508951	gi|4558756	23.24	185	135	7	35	216	27	207	2e+02	21.1
gi|17508951	gi|33859811	48.59	284	144	2	20	302	27	309	1.3e-07	51.8
gi|2392291	gi|17508951	30.09	226	148	10	9	226	32	255	0.38	30.0
gi|17508951	gi|4502327	27.31	238	164	9	24	256	15	248	20	24.5
gi|15826830	gi|17508953	23.20	194	132	17	10	197	56	238	1.7e+02	21.4
gi|17508953	gi|15834028	28.03	289	182	26	67	351	17	283	3.4	27.2
gi|15598210	gi|17508953	32.20	264	149	30	14	253	64	321	3.1	27.1
gi|17508953	gi|3021301	46.40	278	147	2	46	322	27	303	2.1e-07	51.2
gi|17508953	gi|6753398	22.16	185	137	7	61	242	27	207	2.3e+02	21.0
gi|17508953	gi|4757968	20.87	206	148	15	40	239	8	204	2.6e+02	20.8
gi|17508953	gi|25453481	21.67	203	150	9	40	239	8	204	2.7e+02	20.7
gi|19921000	gi|17508953	50.49	309	149	4	38	345	46	351	1.1e-08	55.6
gi|11269128	gi|7387634	36.52	178	107	6	11	182	46	223	6.2	25.9
gi|11269128	gi|2392482	31.82	220	144	6	14	227	13	232	3.8e+02	19.7
gi|11269128	gi|3116017	25.00	260	178	17	6	252	11	266	1.1e+02	21.6
gi|11269128	gi|15804436	29.86	221	143	12	17	225	20	240	49	22.9
gi|11269128	gi|66046519	31.72	186	120	7	15	193	16	201	33	23.1
gi|11269128	gi|4757966	24.42	258	184	11	6	258	26	277	1.5e+02	21.2
gi|11269128	gi|33859811	36.79	193	110	12	2	182	31	223	9.9	25.3
gi|11269128	gi|19570348	27.03	259	179	10	9	257	18	276	70	22.3
gi|119119	gi|11269130	34.83	267	154	20	33	290	3	258	0.0089	35.3
gi|119119	gi|31981810	24.32	292	204	17	1	284	3	285	3.7	26.7
gi|119119	gi|15642751	28.93	197	133	7	33	223	3	198	1.3	28.1
gi|119119	gi|15804436	32.47	194	118	13	48	231	16	206	0.13	31.6
gi|119119	gi|4558756	23.79	269	196	9	25	287	14	279	0.25	30.6
gi|119119	gi|8569414	29.92	264	176	9	32	290	2	261	0.014	34.7
gi|119119	gi|24371621	33.69	187	113	11	46	224	16	199	0.18	31.1
gi|119119	gi|31226567	33.33	216	134	10	46	251	55	270	1.5	28.2
gi|15826830	gi|7387634	20.00	190	139	13	11	197	41	220	51	22.9
gi|15826830	gi|18677763	19.63	214	155	17	11	219	41	242	49	23.1
gi|15826830	gi|3021301	18.87	212	159	13	11	219	41	242	51	22.9
gi|15826830	gi|66046519	25.42	118	75	13	70	176	51	166	6.7e+02	18.8
gi|15826830	gi|862457	20.31	192	136	17	11	197	41	220	51	22.9
gi|15826830	gi|15982640	24.34	189	127	16	21	208	23	196	15	24.5
gi|15826830	gi|4502327	24.61	191	128	16	31	219	44	220	1e+03	18.3
gi|10441766	gi|21542398	27.78	252	169	13	10	259	5	245	7	25.7
gi|10441766	gi|18677763	31.52	276	157	32	9	257	40	310	0.084	32.4
gi|10441766	gi|3021301	29.46	258	156	26	17	252	49	302	0.22	30.9
gi|10441766	gi|6753398	24.48	192	142	3	14	203	30	220	53	22.9
gi|10441766	gi|862457	32.98	188	117	9	9	190	40	224	0.29	30.5
gi|15982640	gi|10441766	34.41	186	109	13	22	197	16	198	0.091	32.0
gi|19570348	gi|10441766	22.53	182	136	5	21	200	15	193	1.2e+02	21.7
gi|31981810	gi|7387634	29.31	174	120	3	44	214	49	222	6.3	26.0
gi|20149805	gi|7387634	36.96	184	107	9	10	186	44	225	0.089	32.0
gi|15804436	gi|7387634	31.91	257	151	24	17	252	49	302	0.16	31.4
gi|7387634	gi|19570352	25.26	194	136	9	36	225	5	193	25	24.0
gi|34897626	gi|7387634	37.36	182	103	11	6	180	47	224	0.095	31.9
gi|19921000	gi|7387634	55.04	278	124	1	38	315	27	303	1.9e-09	58.0
gi|7387634	gi|17105223	38.83	188	108	7	38	224	6	187	0.64	29.2
gi|16762152	gi|18677763	30.45	266	157	28	17	259	49	309	0.17	31.4
gi|16762152	gi|3116017	28.65	192	135	2	13	202	15	206	7.6	25.7
gi|16762152	gi|6753398	25.71	175	129	1	14	187	30	204	64	22.6
gi|16762152	gi|862457	34.83	178	108	8	17	189	49	223	0.33	30.3
gi|16762152	gi|4584722	93.73	255	16	0	1	255	1	255	1.1e-18	88.1
gi|19570348	gi|16762152	23.44	192	139	8	13	200	6	193	1.3e+02	21.6
gi|16762152	gi|4502327	30.86	243	157	11	6	244	18	253	2.7	27.2
gi|20149805	gi|11269130	34.83	267	154	20	1	258	3	258	0.008	35.2
gi|11269130	gi|3116017	31.32	265	163	19	9	258	14	274	0.36	29.9
gi|11269130	gi|6753398	24.07	216	154	10	2	210	21	233	21	24.0
gi|11269130	gi|4558756	24.07	216	154	10	2	210	21	233	28	23.6
gi|11269130	gi|33859811	25.41	181	128	7	8	182	43	222	32	23.6
gi|11269130	gi|19570348	31.31	214	138	9	4	210	12	223	4.5	26.3
gi|67158186	gi|11269130	26.32	171	114	12	28	194	25	187	1e+03	18.4
gi|15598210	gi|21542398	33.16	193	122	7	15	206	11	197	11	24.8
gi|21542398	gi|28896804	28.27	191	131	6	13	198	17	206	46	22.7
gi|19570352	gi|21542398	33.64	220	132	14	8	223	3	212	2.4	27.1
gi|8569414	gi|21542398	29.60	250	171	5	15	260	12	260	1.4	27.8
gi|4584722	gi|21542398	28.94	235	155	12	17	250	13	236	7.3	25.4
gi|31226567	gi|21542398	31.46	178	112	10	55	230	12	181	8.6	25.5
gi|26250612	gi|21542398	28.57	252	168	12	59	309	13	253	5.5	26.3
gi|20149805	gi|15834028	32.47	194	118	13	16	199	16	206	0.12	31.6
gi|15834028	gi|3021301	31.01	258	152	26	17	252	49	302	0.2	31.1
gi|15834028	gi|19570352	28.44	218	136	20	13	211	14	230	9.5	25.4
gi|15834028	gi|34897626	31.08	251	155	18	16	259	7	246	0.12	31.6
gi|15834028	gi|25453481	23.96	192	143	3	14	203	30	220	44	23.2
gi|15834028	gi|26250612	99.35	307	2	0	1	307	43	349	2.9e-24	107.2
gi|67158186	gi|15834028	41.31	305	173	6	1	301	2	304	4.9e-07	49.7
gi|2392482	gi|595267	26.49	185	128	8	5	185	41	221	2.7e+02	20.4
gi|2392482	gi|16767253	22.41	241	178	9	9	245	13	248	2.5e+02	20.6
gi|2392482	gi|19570352	32.00	225	135	18	2	217	7	222	2.1	27.4
gi|2392482	gi|862457	26.49	185	128	8	5	185	41	221	2.1e+02	20.8
gi|2392482	gi|24371621	21.99	241	179	9	9	245	13	248	3.3e+02	20.1
gi|2392482	gi|17105223	26.51	249	172	11	11	255	14	255	48	22.9
gi|67158186	gi|2392482	26.73	202	137	11	12	207	9	205	2.3e+02	20.7
gi|31981810	gi|3021301	29.41	221	144	12	2	214	6	222	3.8	26.8
gi|31981810	gi|15804436	26.18	191	134	7	43	229	16	203	20	24.4
gi|31981810	gi|4757968	23.56	191	128	18	32	213	23	204	4.9e+02	19.6
gi|31981810	gi|25453481	23.56	191	128	18	32	213	23	204	5e+02	19.5
gi|31981810	gi|19570348	22.62	252	168	27	50	289	37	273	95	22.0
gi|18677763	gi|595267	80.61	294	57	0	1	294	1	294	6.1e-16	79.3
gi|595267	gi|12018256	30.22	182	110	17	52	221	69	245	4.7	26.6
gi|595267	gi|4757966	23.70	173	125	7	52	221	36	204	50	23.0
gi|33859811	gi|595267	85.71	294	42	0	1	294	1	294	6.3e-17	82.6
gi|31226567	gi|595267	49.67	300	144	7	4	302	1	294	2.5e-08	54.0
gi|20149805	gi|18677763	34.98	203	120	12	10	200	44	246	0.065	32.5
gi|27805909	gi|18677763	79.21	279	58	0	35	313	25	303	5.9e-16	79.4
gi|18677763	gi|862457	79.59	294	60	0	1	294	1	294	9.6e-16	78.6
gi|33859811	gi|18677763	92.33	313	24	0	1	313	1	313	2.8e-21	97.1
gi|2392291	gi|18677763	34.98	203	120	12	13	203	44	246	0.064	32.5
gi|18677763	gi|4502327	30.17	242	159	10	40	276	24	260	1.7	27.9
gi|15598210	gi|3021301	29.12	261	162	23	13	253	45	302	3.4	26.7
gi|15598210	gi|6753398	26.04	192	135	7	3	191	20	207	1.4e+02	21.2
gi|15598210	gi|862457	30.65	248	145	27	13	244	45	281	2.9	26.9
gi|15598210	gi|25453481	24.46	184	136	3	6	188	23	204	1.4e+02	21.2
gi|19921000	gi|15598210	29.84	258	159	22	59	314	16	253	3	27.2
gi|20149805	gi|6753398	25.11	235	169	7	27	255	46	279	0.32	30.0
gi|20149805	gi|19570352	29.30	256	167	14	12	256	15	267	0.07	32.2
gi|20149805	gi|4757966	24.38	242	176	7	9	244	28	268	0.37	29.9
gi|20149805	gi|24371621	33.69	187	113	11	14	192	16	199	0.16	31.0
gi|19921000	gi|20149805	31.54	241	140	25	58	295	13	231	0.67	29.4
gi|3116017	gi|3021301	28.37	215	131	23	15	211	45	254	5.7	26.1
gi|66046519	gi|3116017	26.34	205	141	10	3	201	4	204	44	22.8
gi|3116017	gi|34897626	23.12	199	149	4	18	215	7	202	25	23.7
gi|2392291	gi|3116017	30.68	251	156	18	18	254	19	265	0.014	34.6
gi|31226567	gi|3116017	29.02	193	124	13	46	232	9	194	45	23.1
gi|15642751	gi|19570352	23.87	243	180	5	6	246	8	247	58	22.5
gi|15642751	gi|66046519	51.04	241	117	1	1	240	1	241	6.3e-06	45.4
gi|15642751	gi|34897626	31.06	235	158	4	16	249	7	238	0.13	31.1
gi|15982640	gi|15642751	28.19	227	142	21	22	230	16	239	2.1	27.2
gi|31226567	gi|15642751	29.28	263	161	25	51	310	12	252	3.7	26.6
gi|3021301	gi|28896804	34.25	181	113	6	45	223	13	189	0.39	29.8
gi|28896804	gi|4558756	24.44	180	125	11	14	187	30	204	1.1e+02	21.5
gi|8569414	gi|28896804	26.80	194	134	8	14	201	17	208	19	23.9
gi|2392291	gi|28896804	29.33	208	141	6	4	206	3	209	0.21	30.5
gi|28896804	gi|4502327	34.83	201	120	11	6	198	18	215	1.2	28.1
gi|3021301	gi|27805909	97.58	289	7	0	15	303	25	313	2.2e-21	97.4
gi|3021301	gi|4757968	23.86	176	121	13	52	221	36	204	41	23.3
gi|4584722	gi|3021301	31.01	258	152	26	17	252	49	302	0.19	30.9
gi|19921000	gi|3021301	52.52	278	131	1	38	315	27	303	2.5e-10	60.9
gi|67158186	gi|3021301	35.63	174	106	6	19	189	52	222	2.8	27.3
gi|16767253	gi|12018256	23.71	194	139	9	22	206	71	264	26	24.1
gi|16767253	gi|4757966	25.93	189	132	8	14	195	30	217	42	23.3
gi|16767253	gi|24371621	56.94	281	121	0	1	281	1	281	9.9e-11	61.9
gi|31226567	gi|16767253	32.18	261	150	27	54	310	15	252	0.61	29.5
gi|15804436	gi|66046519	50.62	241	118	1	1	240	1	241	5.8e-07	49.1
gi|15804436	gi|862457	35.39	178	107	8	17	189	49	223	0.23	30.8
gi|15804436	gi|25453481	23.96	192	143	3	14	203	30	220	44	23.2
gi|15804436	gi|17105223	28.36	268	183	9	15	280	14	274	2	27.6
gi|66046519	gi|12018256	24.87	197	137	11	6	193	55	249	38	23.3
gi|8569414	gi|12018256	23.05	269	187	20	2	254	53	317	2.5	27.3
gi|19921000	gi|12018256	25.71	315	196	38	3	292	8	309	1.2e+02	22.2
gi|4502327	gi|12018256	26.05	261	177	16	30	278	64	320	14	25.0
gi|66046519	gi|6753398	26.32	190	137	3	3	191	20	207	64	22.3
gi|4584722	gi|6753398	26.14	176	127	3	14	187	30	204	63	22.4
gi|19921000	gi|6753398	25.82	182	126	9	58	235	31	207	1.8e+02	21.4
gi|4502327	gi|6753398	25.29	257	178	14	4	254	4	252	22	24.1
gi|27805909	gi|4757966	24.43	176	120	13	62	231	36	204	35	23.6
gi|27805909	gi|25453481	24.43	176	120	13	62	231	36	204	35	23.6
gi|26250612	gi|27805909	30.62	258	153	26	59	294	59	312	0.23	31.1
gi|19570352	gi|34897626	27.22	180	128	3	17	196	7	183	4.4	26.2
gi|19570352	gi|25453481	23.61	216	162	3	6	220	21	234	4.6	26.3
gi|19570352	gi|17105223	26.92	182	126	7	10	188	5	182	25	23.8
gi|66046519	gi|4558756	26.84	190	136	3	3	191	20	207	57	22.5
gi|24371621	gi|66046519	53.94	241	110	1	1	240	1	241	2e-06	47.2
gi|26250612	gi|66046519	50.62	241	118	1	43	282	1	241	6.6e-07	49.2
gi|4558756	gi|4757966	74.81	270	68	0	1	270	1	270	2.7e-15	77.0
gi|15982640	gi|4558756	24.15	265	194	7	3	261	16	279	0.8	28.7
gi|4502327	gi|4558756	24.51	257	180	14	4	254	4	252	31	23.6
gi|33859811	gi|4757968	24.23	194	139	8	31	221	16	204	28	23.9
gi|2392291	gi|4757968	24.11	253	185	7	12	258	28	279	0.21	30.6
gi|862457	gi|4757966	24.86	173	123	7	52	221	36	204	30	23.8
gi|19921000	gi|4757966	24.43	176	124	9	58	229	31	201	2.7e+02	20.8
gi|15982640	gi|862457	33.16	193	122	7	1	186	29	221	0.12	31.6
gi|19921000	gi|862457	51.30	269	130	1	38	306	27	294	3e-08	54.0
gi|8569414	gi|34897626	24.66	219	154	11	25	236	18	232	33	23.2
gi|34897626	gi|19570348	24.31	181	130	7	8	184	23	200	1.5e+02	21.2
gi|8569414	gi|4584722	24.18	182	125	13	14	187	17	193	64	22.3
gi|31226567	gi|8569414	21.28	188	135	13	46	229	4	182	1e+03	18.4
gi|15982640	gi|4584722	32.97	185	111	13	22	196	16	197	0.23	30.4
gi|26250612	gi|4584722	98.82	255	3	0	43	297	1	255	1.7e-19	91.1
gi|33859811	gi|19570348	26.24	221	152	11	41	256	15	229	22	24.2
gi|33859811	gi|4502327	29.28	263	175	11	40	296	24	281	1.8	27.8
gi|26250612	gi|25453481	23.72	215	158	6	33	245	10	220	36	23.7
gi|67158186	gi|25453481	20.41	196	152	4	13	206	30	223	4.4e+02	19.8
gi|24371621	gi|17105223	29.71	276	183	11	8	280	7	274	6.1	25.9
gi|15982640	gi|17105223	35.12	205	121	12	11	208	7	206	3.4	26.6
gi|2392291	gi|17105223	37.07	205	117	12	8	205	7	206	1	28.3
gi|19921000	gi|19570348	24.51	253	167	24	40	286	1	235	2.1e+02	21.2
gi|67158186	gi|26250612	42.16	306	169	8	1	301	44	346	4.1e-07	50.1
gi|2737971	gi|15231317	37.10	186	105	12	51	231	12	190	2.3	27.3
gi|2737971	gi|25777619	26.77	198	135	10	38	231	16	207	21	24.2
gi|2737971	gi|20127408	72.54	295	78	3	7	301	3	294	8e-15	75.6
gi|2737971	gi|26990767	21.34	239	168	20	67	303	26	246	67	22.5
gi|26988860	gi|2737971	31.87	182	119	5	13	191	52	231	3.3	26.7
gi|119119	gi|2737971	30.83	253	154	21	1	233	11	262	0.12	31.8
gi|2737971	gi|595267	71.86	295	80	3	7	301	3	294	9.4e-15	75.3
gi|2737971	gi|3021301	69.74	304	89	3	7	310	3	303	8e-17	82.2
gi|2737971	gi|4558756	26.77	198	135	10	38	231	16	207	21	24.2
gi|15982640	gi|2737971	33.33	216	124	20	20	220	55	265	0.26	30.5
gi|67158186	gi|2737971	32.41	253	141	30	21	248	61	308	0.86	29.0
gi|13310123	gi|6015047	25.52	192	133	10	6	188	55	245	93	22.0
gi|6015047	gi|25777619	27.63	228	151	14	50	275	18	233	8.5	25.6
gi|20127408	gi|6015047	29.67	182	111	17	52	221	69	245	74	22.6
gi|6015047	gi|16131692	25.26	194	136	9	71	264	22	206	1.5e+02	21.3
gi|24583077	gi|6015047	26.59	252	158	27	21	253	66	309	4.4e+02	20.1
gi|6015047	gi|7387634	26.95	256	166	21	69	317	52	293	36	23.7
gi|20149805	gi|6015047	28.92	249	162	15	18	251	69	317	0.81	28.9
gi|27805909	gi|6015047	32.04	181	108	15	62	231	69	245	31	24.0
gi|8569414	gi|6015047	23.05	269	187	20	2	254	53	317	12	25.0
gi|19570348	gi|6015047	22.44	254	182	15	3	241	40	293	4e+02	20.0
gi|13310123	gi|7436975	35.43	223	133	11	9	224	10	228	0.8	28.5
gi|23103221	gi|7436975	36.22	254	137	25	69	312	11	249	0.49	30.0
gi|20127408	gi|7436975	35.79	190	110	12	39	224	9	190	2.1	27.3
gi|15597209	gi|7436975	25.13	199	145	4	6	202	8	204	4.4e+02	19.4
gi|17508951	gi|7436975	34.85	198	113	16	26	216	2	190	16	24.6
gi|11269130	gi|7436975	30.77	208	129	15	12	210	16	217	57	22.4
gi|3021301	gi|7436975	35.79	190	110	12	39	224	9	190	2.9	26.9
gi|4558756	gi|7436975	24.54	163	121	2	46	207	29	190	2.7e+02	20.3
gi|24371621	gi|7436975	34.68	222	134	11	7	222	8	224	5.2	26.0
gi|7436972	gi|32479360	23.32	193	134	14	3	187	18	204	2.4e+02	20.3
gi|27364416	gi|7436972	33.47	239	153	6	1	237	1	235	0.78	28.5
gi|7436972	gi|25777621	23.56	191	142	4	3	190	48	237	1.5e+02	21.2
gi|26988860	gi|7436972	38.35	206	115	12	29	231	28	224	0.64	28.8
gi|11269128	gi|7436972	36.71	207	123	8	10	211	15	218	8	25.3
gi|31981810	gi|7436972	27.23	235	155	16	30	258	5	229	14	24.6
gi|3021301	gi|7436972	38.22	191	106	12	38	224	8	190	1.4	28.0
gi|7436972	gi|4757966	23.83	193	133	14	3	187	18	204	2.3e+02	20.6
gi|2392291	gi|7436972	38.67	181	105	6	18	193	18	197	1.3	27.9
gi|16123902	gi|25777617	23.96	192	143	3	14	203	30	220	36	23.3
gi|16123902	gi|15886859	26.40	178	124	7	14	187	30	204	36	23.3
gi|2765432	gi|16123902	27.98	168	118	3	11	177	41	206	15	24.3
gi|16123902	gi|17943407	33.33	195	122	8	14	206	18	206	4.5	26.3
gi|10441766	gi|16123902	76.95	269	62	0	1	269	1	269	5.8e-16	79.2
gi|16123902	gi|18677763	29.63	270	162	28	13	259	45	309	0.12	31.7
gi|16123902	gi|12018256	24.53	212	151	9	6	208	55	266	13	25.0
gi|16123902	gi|33859811	29.26	270	165	26	13	260	45	310	0.14	31.5
gi|16123902	gi|17105223	30.43	253	167	9	15	265	14	259	0.93	28.5
gi|32479358	gi|25777619	99.64	274	1	0	1	274	1	274	1.1e-20	94.8
gi|24159081	gi|32479358	25.65	230	164	7	29	252	46	274	0.38	29.8
gi|23030094	gi|32479358	26.53	147	101	7	14	156	64	207	1e+02	21.4
gi|17943407	gi|32479358	24.19	248	174	14	5	246	15	254	39	23.1
gi|11269128	gi|32479358	26.09	253	175	12	6	250	26	274	1.3e+02	21.3
gi|15834028	gi|32479358	26.14	176	127	3	14	187	30	204	59	22.7
gi|15642751	gi|32479358	25.13	187	136	4	3	187	20	204	1.3e+02	21.3
gi|4757968	gi|32479358	73.99	273	71	0	1	273	1	273	2.6e-15	76.9
gi|2392291	gi|32479358	25.65	230	164	7	30	253	46	274	0.38	29.8
gi|4699607	gi|15231317	25.74	202	137	13	26	225	29	219	92	21.8
gi|27364416	gi|15231317	32.74	226	149	3	15	239	16	239	0.53	29.1
gi|23030094	gi|15231317	34.52	197	125	4	14	208	48	242	1.9	27.0
gi|15235527	gi|15231317	60.34	237	89	5	9	242	11	245	5.6e-08	52.3
gi|119119	gi|15231317	37.25	204	118	10	47	243	18	218	1	28.4
gi|31981810	gi|15231317	25.82	244	165	16	40	279	14	245	38	23.1
gi|15804436	gi|15231317	29.27	246	168	6	4	247	6	247	1.6	27.8
gi|15231317	gi|4757966	23.16	177	128	8	16	187	31	204	3.1e+02	20.1
gi|19921000	gi|15231317	41.21	182	96	11	58	235	16	190	1	28.7
gi|15077078	gi|2880043	26.29	194	135	8	17	203	8	200	1.3e+02	21.7
gi|15077078	gi|30064859	51.87	241	115	1	1	241	1	240	5.3e-07	49.3
gi|15077078	gi|26990767	28.81	118	84	0	30	147	28	145	2.6e+02	20.2
gi|15077078	gi|24115140	51.87	241	115	1	1	241	43	282	5.4e-07	49.4
gi|15077078	gi|7387634	32.97	182	117	5	13	191	45	224	2.5	27.1
gi|15598210	gi|15077078	86.72	241	32	0	1	241	1	241	8.4e-14	71.6
gi|15077078	gi|15804436	52.28	241	114	1	1	241	1	240	4.2e-07	49.6
gi|15077078	gi|862457	33.52	182	116	5	13	191	45	224	2.2	27.2
gi|19921000	gi|15077078	37.22	180	108	5	58	235	15	191	0.9	28.8
gi|13310123	gi|15607688	21.19	236	162	24	11	229	41	269	5.4e+02	19.3
gi|13310123	gi|28870678	89.63	241	25	0	1	241	1	241	2.8e-14	73.1
gi|13310123	gi|15597209	25.69	144	106	1	4	147	3	145	3e+02	20.0
gi|13310123	gi|126968	24.17	240	157	25	16	239	33	263	2.2e+02	20.5
gi|13310123	gi|16762152	51.45	241	116	1	1	241	1	240	9.4e-07	48.4
gi|13310123	gi|3116017	26.32	209	140	14	3	203	4	206	1.9e+02	20.7
gi|13310123	gi|27805909	32.02	178	116	5	17	191	59	234	3.1	26.8
gi|13310123	gi|25453481	23.91	184	137	3	6	188	23	204	1.2e+02	21.3
gi|67158186	gi|13310123	47.26	237	119	6	1	237	2	232	1.1e-05	44.8
gi|15607688	gi|11595498	34.57	188	110	13	44	231	24	198	2.2	27.6
gi|28870678	gi|11595498	21.54	195	146	7	5	195	16	207	1.5e+02	21.1
gi|16131692	gi|11595498	24.70	247	179	7	5	245	16	261	23	23.9
gi|24583077	gi|11595498	29.70	165	103	13	20	177	26	184	2.3e+02	20.9
gi|16762152	gi|11595498	25.77	194	140	4	5	195	16	208	31	23.7
gi|15598210	gi|11595498	24.21	252	175	16	5	246	16	261	3.8e+02	19.8
gi|11595498	gi|6753398	23.04	230	169	8	19	245	25	249	24	24.0
gi|4584722	gi|11595498	24.70	247	179	7	5	245	16	261	23	23.9
gi|11595498	gi|17105223	26.63	199	139	7	25	222	14	206	38	23.3
gi|29126583	gi|32479360	21.47	177	128	11	27	201	37	204	94	21.6
gi|32479360	gi|57333	21.51	186	138	8	23	204	32	213	4.5e+02	19.5
gi|563865	gi|32479360	27.34	128	93	0	131	258	120	247	41	23.1
gi|126968	gi|32479360	27.40	219	147	12	22	234	22	234	3.4	26.6
gi|11269130	gi|32479360	24.17	211	150	10	3	206	22	229	9.3	25.0
gi|20149805	gi|32479360	25.11	223	160	7	9	225	28	249	0.56	29.1
gi|19570352	gi|32479360	24.07	216	161	3	6	220	21	234	3	26.8
gi|4584722	gi|32479360	25.84	178	125	7	14	187	30	204	43	22.8
gi|26250612	gi|32479360	25.37	201	140	10	33	229	10	204	36	23.5
gi|27364416	gi|25777617	25.40	189	133	8	3	187	20	204	50	22.6
gi|23030094	gi|25777617	26.53	147	101	7	14	156	64	207	1e+02	21.4
gi|15235527	gi|25777617	25.56	180	127	7	14	188	31	208	2e+02	20.7
gi|17508951	gi|25777617	23.24	185	135	7	35	216	27	207	2e+02	21.1
gi|25777617	gi|15834028	26.14	176	127	3	30	204	14	187	63	22.7
gi|3021301	gi|25777617	27.91	172	114	10	61	224	38	207	21	24.2
gi|4757968	gi|25777617	74.55	279	71	0	1	279	1	279	8.4e-16	78.6
gi|24371621	gi|25777617	23.46	179	134	3	14	190	30	207	1.4e+02	21.4
gi|25777619	gi|15886859	71.68	279	79	0	1	279	1	279	5.1e-15	76.0
gi|17558304	gi|25777619	23.38	201	139	15	27	216	11	207	40	23.2
gi|8572760	gi|25777619	22.44	254	186	11	11	257	26	275	66	22.9
gi|17508953	gi|25777619	23.24	185	135	7	61	242	27	207	2e+02	21.2
gi|2392482	gi|25777619	29.19	209	135	13	2	204	22	223	19	24.2
gi|25777619	gi|28896804	24.44	180	125	11	30	204	14	187	1.1e+02	21.5
gi|4757968	gi|25777619	74.55	279	71	0	1	279	1	279	8.4e-16	78.6
gi|15982640	gi|25777619	24.15	265	194	7	3	261	16	279	0.8	28.7
gi|24159081	gi|4699607	28.92	249	162	15	20	253	17	265	0.78	28.7
gi|20127408	gi|4699607	29.67	182	111	17	52	221	17	193	74	22.3
gi|119826	gi|4699607	27.67	206	138	11	6	201	3	207	68	22.2
gi|126968	gi|4699607	27.60	250	164	17	22	256	2	249	20	24.2
gi|4699607	gi|7387634	26.95	256	166	21	17	265	52	293	35	23.5
gi|18677763	gi|4699607	34.81	181	103	15	52	221	17	193	9.6	25.4
gi|4699607	gi|15804436	25.26	194	136	9	19	212	22	206	1.5e+02	21.4
gi|4699607	gi|4757966	25.23	222	156	10	2	223	22	233	16	24.5
gi|2392291	gi|4699607	28.92	249	162	15	21	254	17	265	0.78	28.8
gi|4502327	gi|4699607	26.44	261	176	16	30	278	12	268	17	24.4
gi|145900	gi|2880043	22.47	178	130	8	20	193	18	191	69	22.7
gi|17558304	gi|2880043	24.08	191	135	10	28	214	2	186	27	24.2
gi|16131692	gi|2880043	22.47	178	130	8	20	193	18	191	69	22.7
gi|2880043	gi|24115140	22.29	175	134	2	18	191	62	235	72	23.1
gi|7387634	gi|2880043	24.18	182	126	12	46	222	12	186	61	23.1
gi|2392482	gi|2880043	22.50	200	147	8	16	212	18	212	3.3e+02	20.5
gi|15642751	gi|2880043	25.77	194	140	4	1	193	1	191	96	22.2
gi|4558756	gi|2880043	21.03	252	192	7	26	275	7	253	53	23.2
gi|33859811	gi|2880043	25.14	183	123	14	46	222	12	186	87	22.6
gi|2880043	gi|17105223	27.50	160	112	4	1	159	1	157	81	22.6
gi|24159081	gi|23103221	29.05	179	122	5	27	200	87	265	0.61	29.7
gi|23103221	gi|25777621	26.11	226	161	6	24	247	13	234	8.5	26.2
gi|119826	gi|23103221	72.20	241	67	0	1	241	60	300	6.7e-12	66.0
gi|126968	gi|23103221	25.41	185	131	7	25	205	67	248	40	23.8
gi|11269130	gi|23103221	24.87	189	130	12	7	187	69	253	25	24.4
gi|20149805	gi|23103221	29.05	179	122	5	25	198	87	265	0.61	29.7
gi|23103221	gi|6753398	26.79	209	146	7	41	247	1	204	11	25.7
gi|23103221	gi|34897626	31.93	238	149	13	88	320	18	247	0.12	32.0
gi|19921000	gi|23103221	28.92	325	204	27	44	363	59	361	0.13	32.4
gi|23103221	gi|4502327	39.11	179	101	8	89	262	44	219	2.2	28.0
gi|15607688	gi|28870678	24.48	241	148	34	41	269	11	229	1.4e+02	21.3
gi|15607688	gi|17558304	18.49	238	161	33	44	266	40	259	4.5e+02	19.8
gi|15607688	gi|563865	25.09	275	181	25	38	307	40	294	36	23.6
gi|15290204	gi|15607688	22.37	219	152	18	18	219	45	262	2.9e+02	20.5
gi|15607688	gi|10441766	25.85	205	134	18	36	239	6	193	78	22.5
gi|15607688	gi|18677763	20.93	215	148	22	24	235	28	223	86	22.4
gi|15607688	gi|3021301	19.70	203	143	20	35	235	39	223	1.4e+02	21.7
gi|15607688	gi|34897626	25.81	217	133	28	50	260	11	205	42	23.1
gi|15607688	gi|19921000	18.18	198	144	18	40	235	53	234	8.5e+02	19.2
gi|24159081	gi|145900	34.05	185	109	13	18	192	16	197	0.13	31.2
gi|24159081	gi|26990767	25.91	247	172	11	20	258	19	262	0.51	29.3
gi|24159081	gi|17943407	33.73	255	158	11	13	258	18	270	0.03	33.4
gi|24159081	gi|17508953	30.09	226	148	10	8	225	58	281	0.38	30.1
gi|24159081	gi|15834028	32.47	194	118	13	18	201	16	206	0.12	31.6
gi|24159081	gi|3116017	30.68	251	156	18	17	253	19	265	0.014	34.6
gi|24159081	gi|15804436	32.47	194	118	13	18	201	16	206	0.12	31.6
gi|24159081	gi|4558756	25.53	235	168	7	29	257	46	279	0.28	30.3
gi|24159081	gi|4584722	34.05	185	109	13	18	192	16	197	0.13	31.2
gi|24159081	gi|19570348	28.11	249	168	11	15	253	21	268	0.33	30.0
gi|24159081	gi|4502327	33.73	255	158	11	13	258	28	280	0.03	33.5
gi|29126583	gi|20127408	38.25	183	101	12	23	201	47	221	0.036	33.2
gi|29126583	gi|25777621	27.01	174	104	23	36	201	76	234	1.2e+02	21.6
gi|119826	gi|29126583	35.64	188	112	9	29	208	35	221	1.4	27.7
gi|15290204	gi|29126583	42.16	185	98	9	17	193	22	205	0.28	30.2
gi|10441766	gi|29126583	32.63	190	118	10	28	208	35	223	0.55	29.4
gi|29126583	gi|2392482	26.88	186	124	12	25	206	13	190	5.1e+02	19.2
gi|20149805	gi|29126583	37.95	195	105	16	1	180	8	201	0.038	33.0
gi|29126583	gi|27805909	35.52	183	106	12	23	201	57	231	0.065	32.5
gi|29126583	gi|4757966	22.03	177	127	11	27	201	37	204	1.2e+02	21.6
gi|29126583	gi|33859811	37.70	183	102	12	23	201	47	221	0.04	33.2
gi|29126583	gi|17105223	41.94	186	98	10	22	206	13	189	0.064	32.3
gi|30064859	gi|27364416	62.08	240	91	0	1	240	1	240	1.5e-10	61.0
gi|27364416	gi|17366034	27.24	246	156	23	8	239	8	244	3.7	26.3
gi|563865	gi|27364416	28.08	203	139	7	38	234	5	206	37	23.2
gi|15290204	gi|27364416	33.04	224	147	3	18	239	15	237	0.97	28.3
gi|119119	gi|27364416	27.31	227	159	6	33	254	3	228	0.35	29.9
gi|15834028	gi|27364416	62.08	240	91	0	1	240	1	240	1.5e-10	61.1
gi|3116017	gi|27364416	26.70	191	125	15	9	192	6	188	20	23.9
gi|27364416	gi|12018256	23.56	208	149	10	6	203	55	262	12	24.9
gi|27364416	gi|4757968	23.03	178	130	7	14	187	30	204	1e+02	21.6
gi|27364416	gi|24371621	62.08	240	91	0	1	240	1	240	1.2e-09	57.9
gi|31226567	gi|27364416	31.98	222	130	21	52	269	13	217	1.9	27.5
gi|17558304	gi|15886859	24.64	211	142	17	10	213	4	204	48	23.0
gi|26990767	gi|15886859	25.00	252	184	5	9	257	26	275	2.4	27.2
gi|15235527	gi|15886859	25.25	198	137	11	14	202	31	226	2.1e+02	20.7
gi|126968	gi|15886859	26.41	231	155	15	9	231	9	232	3.4	26.8
gi|7387634	gi|15886859	25.29	174	121	9	52	221	36	204	53	22.9
gi|15886859	gi|31981810	20.83	192	132	20	23	204	32	213	6.1e+02	19.2
gi|15642751	gi|15886859	24.38	160	119	2	29	187	46	204	2.5e+02	20.4
gi|19570352	gi|15886859	24.54	216	160	3	6	220	21	234	4.6	26.3
gi|15886859	gi|862457	26.86	175	117	11	36	204	52	221	30	23.7
gi|15982640	gi|15886859	24.53	265	191	9	3	261	18	279	0.67	29.0
gi|15886859	gi|17105223	29.11	158	107	5	46	201	27	181	63	22.5
gi|145900	gi|25777621	26.14	176	127	3	14	187	60	234	61	22.6
gi|15597209	gi|145900	24.74	194	143	3	6	197	7	199	7.7e+02	18.6
gi|145900	gi|17943407	30.45	243	158	11	6	244	8	243	3.3	26.6
gi|17508951	gi|145900	33.15	178	111	8	41	215	17	189	6.2	26.0
gi|145900	gi|7387634	31.91	257	151	24	17	252	49	302	0.16	31.1
gi|15834028	gi|145900	98.82	255	3	0	1	255	1	255	1.1e-19	91.4
gi|15642751	gi|145900	61.18	255	99	0	1	255	1	255	1.1e-10	61.4
gi|145900	gi|12018256	24.74	194	137	9	22	206	71	264	22	24.1
gi|145900	gi|4757966	25.57	176	128	3	14	187	30	204	46	22.9
gi|145900	gi|33859811	32.44	262	149	28	17	255	49	305	0.096	31.9
gi|19921000	gi|145900	32.69	260	150	25	58	314	15	252	0.37	30.2
gi|30064859	gi|28870678	49.79	241	120	1	1	240	1	241	6.1e-07	49.1
gi|30064859	gi|26990767	23.68	190	142	3	6	193	3	191	1.2e+02	21.6
gi|8572760	gi|30064859	22.29	175	134	2	22	195	20	193	72	22.9
gi|126968	gi|30064859	27.06	218	141	18	32	247	15	216	23	24.1
gi|30064859	gi|7387634	31.91	257	151	24	17	252	49	302	0.15	31.5
gi|31981810	gi|30064859	26.18	191	134	7	43	229	16	203	20	24.4
gi|30064859	gi|15642751	61.57	255	98	0	1	255	1	255	7.7e-11	62.1
gi|30064859	gi|12018256	24.74	194	137	9	22	206	71	264	22	24.4
gi|30064859	gi|4757966	23.96	192	143	3	14	203	30	220	45	23.2
gi|30064859	gi|25453481	23.96	192	143	3	14	203	30	220	45	23.2
gi|31226567	gi|30064859	31.66	259	154	23	54	310	15	252	0.46	29.9
gi|20127408	gi|26990767	25.60	168	119	6	56	221	22	185	84	22.1
gi|20127408	gi|8572760	25.41	185	120	18	46	222	16	190	1e+02	22.3
gi|17508953	gi|20127408	47.96	269	138	2	46	313	27	294	4.2e-06	46.8
gi|16762152	gi|20127408	35.39	178	107	8	17	189	49	223	0.29	30.5
gi|15598210	gi|20127408	31.05	248	144	27	13	244	45	281	2.9	26.9
gi|3021301	gi|20127408	85.71	294	42	0	1	294	1	294	4.8e-18	86.2
gi|66046519	gi|20127408	32.00	225	134	19	29	241	61	278	1.2	28.1
gi|4584722	gi|20127408	36.36	187	109	10	17	198	49	230	0.22	30.6
gi|19570348	gi|20127408	26.09	184	127	9	15	193	41	220	39	23.3
gi|57333	gi|28870678	28.02	207	138	11	29	229	3	204	71	22.2
gi|28870678	gi|8572760	25.27	186	134	5	17	201	21	202	1.1e+02	21.9
gi|11269128	gi|28870678	31.72	186	120	7	15	193	16	201	34	23.1
gi|16762152	gi|28870678	51.04	241	117	1	1	240	1	241	4.2e-07	49.6
gi|15598210	gi|28870678	85.89	241	34	0	1	241	1	241	2.5e-12	66.7
gi|28870678	gi|3021301	33.13	166	106	5	29	191	61	224	1.3	28.0
gi|28870678	gi|4757966	23.91	184	137	3	6	188	23	204	94	21.8
gi|28870678	gi|25453481	23.91	184	137	3	6	188	23	204	93	21.7
gi|26250612	gi|28870678	50.21	241	119	1	43	282	1	241	5.4e-07	49.4
gi|17558304	gi|16131692	33.90	177	111	6	41	215	17	189	0.32	30.0
gi|119826	gi|17558304	34.86	218	133	9	14	226	38	251	0.28	30.1
gi|15290204	gi|17558304	37.37	198	106	18	2	190	26	214	4.4	26.4
gi|17558304	gi|21542398	30.98	184	120	7	31	214	4	180	9.8	25.1
gi|15642751	gi|17558304	31.48	216	138	10	17	226	41	252	0.98	28.4
gi|17558304	gi|19570352	27.60	192	130	9	32	219	9	195	7.1	25.7
gi|15982640	gi|17558304	31.00	229	146	12	3	219	23	251	0.084	32.0
gi|57333	gi|26990767	25.67	261	180	14	29	283	4	256	10	25.2
gi|57333	gi|24115140	28.27	191	130	7	41	227	56	243	13	25.2
gi|57333	gi|10441766	30.98	184	119	8	41	219	14	194	11	25.2
gi|57333	gi|595267	29.13	206	136	10	17	214	19	222	3.4	26.9
gi|57333	gi|3021301	29.86	221	143	12	2	214	6	222	1.2	28.4
gi|57333	gi|66046519	30.43	207	133	11	29	229	3	204	40	23.0
gi|57333	gi|25453481	21.51	186	138	8	32	213	23	204	4.8e+02	19.6
gi|57333	gi|26250612	28.27	191	130	7	41	227	56	243	13	25.2
gi|23030094	gi|26990767	22.32	112	87	0	1	112	34	145	1.9e+02	20.5
gi|23030094	gi|17943407	37.65	170	102	4	1	169	40	206	4.6	25.8
gi|119119	gi|23030094	31.55	187	116	12	65	242	1	184	0.89	28.3
gi|23030094	gi|15834028	47.03	202	107	0	5	206	39	240	0.00016	40.8
gi|20149805	gi|23030094	31.55	187	116	12	33	210	1	184	0.83	28.2
gi|23030094	gi|6753398	25.69	144	106	1	14	156	64	207	1e+02	21.4
gi|23030094	gi|34897626	39.61	154	91	2	17	169	41	193	0.16	30.6
gi|19921000	gi|23030094	34.10	217	127	16	82	293	4	209	5	26.2
gi|25777621	gi|8572760	21.34	253	190	9	56	305	11	257	66	23.0
gi|17943407	gi|25777621	23.98	246	173	14	5	244	45	282	44	23.2
gi|119119	gi|25777621	23.79	269	196	9	25	287	44	309	0.25	30.7
gi|15834028	gi|25777621	26.14	176	127	3	14	187	60	234	61	22.9
gi|3116017	gi|25777621	25.10	259	181	13	7	262	51	299	5.3	26.2
gi|19570352	gi|25777621	25.58	215	157	3	7	220	52	264	3.6	26.8
gi|34897626	gi|25777621	28.00	175	118	8	10	180	67	237	23	23.9
gi|19570348	gi|25777621	21.43	210	164	1	30	239	71	279	87	22.2
gi|15235527	gi|17366034	30.81	185	119	9	14	197	15	191	39	23.0
gi|24583077	gi|17366034	26.87	201	135	12	21	220	18	207	2e+02	21.0
gi|7387634	gi|17366034	28.08	203	134	12	48	248	15	207	9.3	25.3
gi|18677763	gi|17366034	28.12	224	149	12	48	268	15	229	2.9	27.0
gi|16767253	gi|17366034	31.82	176	110	10	12	185	11	178	2.5	27.2
gi|4558756	gi|17366034	20.08	249	187	12	29	275	13	251	1.1e+02	21.6
gi|25453481	gi|17366034	21.21	264	192	16	15	275	1	251	1.1e+02	21.6
gi|26250612	gi|17366034	30.68	176	112	10	54	227	11	178	2.3	27.5
gi|119826	gi|2765432	26.06	165	112	10	36	194	4	164	3.1e+02	19.8
gi|2765432	gi|24583077	22.27	238	157	28	4	220	35	265	1.4e+03	17.8
gi|16762152	gi|2765432	28.22	163	113	4	43	203	13	173	41	23.1
gi|18677763	gi|2765432	26.83	164	108	12	63	222	4	159	59	22.6
gi|16767253	gi|2765432	28.22	163	113	4	43	203	13	173	41	23.1
gi|2765432	gi|4757968	23.74	219	162	5	7	223	54	269	12	24.6
gi|2765432	gi|25453481	23.29	219	163	5	7	223	54	269	11	24.8
gi|2765432	gi|4502327	24.89	237	160	18	1	226	46	275	27	23.5
gi|26990767	gi|8572760	24.38	201	148	4	9	207	12	210	21	24.5
gi|15290204	gi|26990767	24.11	224	158	12	54	277	51	262	4.5e+02	19.6
gi|16762152	gi|26990767	23.15	203	150	6	6	203	3	204	1.5e+02	21.4
gi|20149805	gi|26990767	25.91	247	172	11	18	256	19	262	0.51	29.3
gi|26990767	gi|12018256	24.22	223	158	11	3	214	53	275	4.3	26.6
gi|26990767	gi|862457	25.60	168	119	6	22	185	56	221	92	22.0
gi|15982640	gi|26990767	25.91	247	172	11	24	262	19	262	1.8	27.6
gi|15597209	gi|8572760	27.80	205	139	9	8	207	10	210	1.6e+02	21.5
gi|15597209	gi|126968	29.77	262	171	13	4	259	22	276	0.28	30.3
gi|15597209	gi|16762152	25.37	201	144	6	6	204	7	203	7.7e+02	18.9
gi|15597209	gi|3116017	31.30	262	170	10	4	258	8	266	1.1	28.3
gi|15597209	gi|27805909	27.12	177	121	8	14	184	56	230	4.7e+02	19.6
gi|15597209	gi|25453481	23.21	237	178	4	23	257	41	275	46	22.9
gi|15597209	gi|4502327	27.61	268	184	10	3	264	19	282	4.4	26.3
gi|563865	gi|16131692	28.92	249	164	13	35	272	4	250	6.2	25.8
gi|11269128	gi|16131692	30.77	221	141	12	17	225	20	240	49	22.6
gi|11269130	gi|16131692	25.40	189	122	19	10	187	13	193	55	22.5
gi|16131692	gi|3021301	31.01	258	152	26	17	252	49	302	0.19	30.9
gi|16131692	gi|4558756	26.14	176	127	3	14	187	30	204	59	22.5
gi|16131692	gi|25453481	25.57	176	128	3	14	187	30	204	46	22.9
gi|563865	gi|8572760	27.44	266	177	16	38	294	7	265	12	25.4
gi|119119	gi|563865	34.92	252	157	7	43	288	45	295	0.013	34.9
gi|31981810	gi|563865	21.90	242	180	9	47	283	52	289	2.4e+02	20.7
gi|16767253	gi|563865	28.57	266	177	13	4	267	35	289	5.2	26.4
gi|563865	gi|4558756	27.50	160	112	4	131	290	120	275	26	23.9
gi|24371621	gi|563865	26.83	246	166	14	16	259	48	281	46	23.1
gi|67158186	gi|563865	35.53	228	131	16	4	223	36	255	16	24.7
gi|119826	gi|126968	24.05	237	161	19	16	239	33	263	2.5e+02	20.3
gi|119826	gi|10441766	50.62	241	118	1	1	241	1	240	1.1e-06	48.2
gi|119826	gi|595267	33.33	180	115	5	13	189	45	222	3	26.8
gi|119826	gi|3021301	31.82	176	115	5	17	189	49	222	5	26.1
gi|119826	gi|4558756	25.84	178	129	3	3	179	20	195	1.8e+02	20.8
gi|119826	gi|25453481	23.12	199	151	2	10	207	26	223	1.3e+02	21.2
gi|119826	gi|26250612	50.62	241	118	1	1	241	43	282	1.1e-06	48.4
gi|15290204	gi|8572760	24.88	213	148	12	1	209	1	205	4.9e+02	19.9
gi|15826830	gi|8572760	22.29	175	121	15	1	170	1	165	70	22.8
gi|18677763	gi|8572760	23.20	194	135	14	35	222	5	190	81	22.8
gi|12018256	gi|8572760	23.79	269	181	24	58	320	10	260	19	24.9
gi|34897626	gi|8572760	29.73	148	96	8	8	150	19	163	20	24.5
gi|19921000	gi|8572760	24.32	148	105	7	58	202	17	160	3.4e+02	20.9
gi|26988860	gi|15235527	31.94	216	137	10	8	223	7	212	2.8	26.7
gi|11269128	gi|15235527	34.07	226	144	5	14	236	16	239	10	24.9
gi|21542398	gi|15235527	26.46	223	155	9	10	228	13	230	38	23.1
gi|3116017	gi|15235527	23.79	206	149	8	11	213	7	207	88	21.9
gi|27805909	gi|15235527	38.98	177	102	6	59	234	16	187	1.1	28.4
gi|15235527	gi|34897626	55.20	250	111	1	9	257	1	250	1.2e-07	51.3
gi|15982640	gi|15235527	36.23	207	116	16	11	208	7	206	1.9	27.4
gi|67158186	gi|15235527	29.96	237	161	5	21	255	19	252	11	25.0
gi|15290204	gi|26988860	33.82	207	123	14	30	226	29	231	4.7	26.1
gi|26988860	gi|7387634	32.42	182	118	5	13	191	45	224	3.4	26.7
gi|26988860	gi|18677763	32.97	182	117	5	13	191	45	224	1.2	28.2
gi|26988860	gi|28896804	48.13	241	124	1	1	241	1	240	4e-06	46.0
gi|26988860	gi|19570352	25.53	235	158	17	9	232	9	237	1.3e+02	21.2
gi|26988860	gi|8569414	24.86	181	124	12	17	194	16	187	1.2e+02	21.3
gi|26988860	gi|17105223	34.18	196	119	10	29	223	26	212	3.7	26.4
gi|126968	gi|17943407	28.63	262	175	12	25	278	12	269	1.7	27.7
gi|10441766	gi|17943407	30.04	243	159	11	6	244	8	243	2	27.6
gi|20149805	gi|17943407	33.73	255	158	11	11	256	18	270	0.03	33.4
gi|17943407	gi|6753398	24.80	246	171	14	5	244	15	252	31	23.5
gi|33859811	gi|17943407	29.28	263	175	11	40	296	14	271	1.8	27.8
gi|17943407	gi|17105223	34.62	208	127	9	10	213	5	207	8.2	25.4
gi|17508951	gi|24115140	28.37	289	181	26	41	325	59	325	2.4	27.8
gi|24115140	gi|7387634	30.67	300	179	29	17	294	10	302	0.11	32.1
gi|24115140	gi|18677763	32.96	267	148	31	59	299	49	310	0.093	32.4
gi|24115140	gi|12018256	23.08	221	161	9	37	248	44	264	20	24.7
gi|24115140	gi|862457	35.39	178	107	8	59	231	49	223	0.24	30.9
gi|15982640	gi|24115140	32.26	186	113	13	22	197	58	240	0.23	30.9
gi|24583077	gi|11269128	33.33	195	117	13	1	195	1	182	50	23.0
gi|24583077	gi|11269130	22.71	207	152	8	16	220	9	209	5.6e+02	19.4
gi|24583077	gi|15642751	30.11	269	162	26	11	275	6	252	1.2	28.3
gi|24583077	gi|4558756	26.37	182	125	9	19	196	31	207	1.5e+02	21.5
gi|24583077	gi|25453481	24.43	176	124	9	19	190	31	201	2.6e+02	20.7
gi|67158186	gi|24583077	35.20	321	174	34	5	298	11	324	0.053	33.1
gi|15826830	gi|15290204	23.21	237	166	16	21	251	22	248	6.5e+02	19.1
gi|15290204	gi|15834028	30.19	265	177	8	18	276	15	277	1.5	28.1
gi|15290204	gi|15642751	31.65	237	158	4	17	250	14	249	1.4	27.9
gi|15290204	gi|19570352	28.73	181	126	3	18	195	16	196	1e+02	21.8
gi|15290204	gi|8569414	26.81	235	160	12	15	244	9	236	1.6e+02	21.0
gi|19921000	gi|15290204	34.49	287	155	33	58	339	18	276	9	25.7
gi|126968	gi|16762152	25.91	193	139	4	32	222	15	205	37	23.5
gi|126968	gi|2392482	32.68	205	131	7	32	232	11	212	3.2	26.8
gi|126968	gi|28896804	23.71	232	155	22	23	237	6	232	28	23.5
gi|126968	gi|6753398	25.00	248	178	8	4	248	4	246	5.8	26.0
gi|126968	gi|34897626	26.34	186	134	3	33	217	7	190	5.9	25.8
gi|19921000	gi|126968	23.24	185	137	5	53	236	27	207	2.4e+02	21.0
gi|119119	gi|17508951	29.46	258	170	12	7	255	1	255	0.3	30.5
gi|2392482	gi|17508951	25.10	259	168	26	7	246	33	284	4.1e+02	19.9
gi|17508951	gi|3021301	46.40	278	147	2	20	296	27	303	1.8e-07	51.2
gi|17508951	gi|19570352	25.37	205	144	9	32	232	9	208	18	24.5
gi|17508951	gi|4584722	33.15	178	111	8	41	215	17	189	6.2	26.0
gi|17508951	gi|19570348	27.42	186	126	9	30	211	12	192	42	23.4
gi|17508953	gi|10441766	27.34	289	184	26	67	351	17	283	1.8	28.1
gi|31981810	gi|17508953	29.83	181	124	3	36	214	61	240	6.6	26.2
gi|17508953	gi|15804436	28.03	289	182	26	67	351	17	283	3.4	27.2
gi|17508953	gi|4558756	23.24	185	135	7	61	242	27	207	2e+02	21.2
gi|17508953	gi|24371621	27.68	289	185	24	64	349	14	281	2.8	27.4
gi|31226567	gi|17508953	50.88	285	137	3	29	311	39	322	1.1e-07	52.1
gi|119119	gi|11269128	47.83	253	128	4	36	287	6	255	0.00013	41.3
gi|11269128	gi|595267	37.08	178	106	6	11	182	46	223	10	25.1
gi|11269128	gi|16767253	32.13	221	138	12	17	225	20	240	42	23.1
gi|11269128	gi|4558756	25.97	258	179	12	6	255	26	279	1.1e+02	21.5
gi|11269128	gi|24371621	30.98	184	123	4	14	193	17	200	26	23.7
gi|11269128	gi|17105223	30.31	254	159	18	14	257	16	261	28	23.6
gi|15826830	gi|119119	25.00	188	127	14	21	208	49	222	13	24.9
gi|20149805	gi|119119	100.00	258	0	0	1	258	33	290	2.1e-22	100.4
gi|119119	gi|27805909	34.63	205	122	12	21	218	36	235	0.091	32.2
gi|119119	gi|862457	35.87	184	109	9	42	218	44	225	0.07	32.5
gi|119119	gi|19570348	28.11	249	168	11	45	283	21	268	0.36	30.1
gi|15826830	gi|15834028	22.00	200	136	20	27	223	25	207	1.7e+02	21.2
gi|15826830	gi|3116017	20.57	209	148	18	16	220	17	211	3.6e+02	19.9
gi|15826830	gi|4558756	26.52	230	143	26	53	277	67	275	0.07	32.3
gi|15826830	gi|33859811	20.09	214	154	17	11	219	41	242	49	23.1
gi|15826830	gi|26250612	22.00	200	136	20	27	223	67	249	1.8e+02	21.3
gi|2392482	gi|10441766	20.75	241	182	9	9	245	13	248	2.3e+02	20.7
gi|10441766	gi|15642751	61.18	255	99	0	1	255	1	255	1.1e-10	61.5
gi|10441766	gi|4757968	25.57	176	128	3	14	187	30	204	47	23.1
gi|10441766	gi|25453481	25.57	176	128	3	14	187	30	204	48	23.0
gi|10441766	gi|4502327	30.04	243	159	11	6	244	18	253	2.1	27.6
gi|15834028	gi|7387634	31.91	257	151	24	17	252	49	302	0.16	31.4
gi|3116017	gi|7387634	27.44	215	133	23	15	211	45	254	10	25.3
gi|66046519	gi|7387634	34.94	166	103	5	29	191	61	224	1.2	28.2
gi|24371621	gi|7387634	35.71	182	111	6	13	190	45	224	0.53	29.6
gi|26250612	gi|7387634	30.79	302	176	33	17	294	10	302	0.13	31.9
gi|2392482	gi|16762152	22.41	241	178	9	9	245	13	248	2.5e+02	20.6
gi|16762152	gi|15642751	63.53	255	93	0	1	255	1	255	4.7e-11	62.8
gi|16762152	gi|19570352	28.65	192	132	5	13	201	14	203	8.1	25.6
gi|16762152	gi|33859811	30.94	265	159	24	17	260	49	310	0.13	31.8
gi|16762152	gi|26250612	94.79	307	16	0	1	307	43	349	2.4e-23	104.1
gi|11269130	gi|15834028	25.40	189	122	19	10	187	13	193	55	22.7
gi|11269130	gi|3021301	24.86	181	129	7	8	182	43	222	39	23.3
gi|11269130	gi|862457	22.22	180	135	5	8	182	43	222	82	22.1
gi|19921000	gi|11269130	22.71	207	152	8	55	259	9	209	5.9e+02	19.5
gi|15834028	gi|21542398	28.17	252	169	12	17	267	13	253	5.9	26.0
gi|21542398	gi|12018256	31.23	269	164	21	3	255	55	318	0.58	29.4
gi|21542398	gi|4757966	25.97	154	114	0	95	248	120	273	42	23.1
gi|19570348	gi|21542398	28.31	219	146	11	26	241	16	226	28	23.6
gi|2392482	gi|15834028	20.33	241	183	9	9	245	13	248	2.9e+02	20.4
gi|16767253	gi|15834028	94.79	307	16	0	1	307	1	307	2.7e-23	103.8
gi|15834028	gi|4757966	23.96	192	143	3	14	203	30	220	45	23.2
gi|2392291	gi|15834028	32.47	194	118	13	19	202	16	206	0.12	31.6
gi|3116017	gi|2392482	32.27	220	141	8	8	223	2	217	0.86	28.7
gi|2392482	gi|12018256	28.96	221	143	14	2	210	54	272	13	25.0
gi|2392482	gi|8569414	22.76	268	184	23	2	259	3	257	2.5e+02	20.4
gi|19570348	gi|2392482	28.50	207	133	15	13	211	3	202	55	22.7
gi|31981810	gi|18677763	26.77	254	172	14	44	289	49	296	4.1	26.7
gi|31981810	gi|6753398	19.86	287	195	35	16	284	10	279	4.7e+02	19.6
gi|8569414	gi|31981810	21.96	255	173	26	14	255	44	285	2.9e+02	20.3
gi|31981810	gi|26250612	26.18	191	134	7	43	229	58	245	19	24.6
gi|15642751	gi|595267	34.46	177	110	6	17	189	49	223	0.6	29.2
gi|19570352	gi|595267	24.74	194	137	9	5	193	36	225	26	23.9
gi|25453481	gi|595267	24.28	173	124	7	36	204	52	221	52	22.9
gi|67158186	gi|595267	37.72	167	98	6	26	189	59	222	2.5	27.4
gi|15598210	gi|18677763	31.82	264	151	29	13	253	45	302	1.2	28.2
gi|18677763	gi|19570352	28.73	181	120	9	49	225	18	193	7.7	25.7
gi|4584722	gi|18677763	31.68	262	151	28	17	255	49	305	0.11	31.7
gi|19921000	gi|18677763	51.23	326	145	14	1	325	1	313	1.5e-10	61.7
gi|67158186	gi|18677763	32.69	260	149	26	19	255	52	308	0.32	30.4
gi|15598210	gi|3116017	25.85	205	146	6	3	203	4	206	2.3e+02	20.5
gi|15598210	gi|19570352	24.24	231	166	9	9	232	9	237	1.7e+02	20.9
gi|15598210	gi|8569414	23.90	205	143	13	1	202	1	195	1.5e+02	21.0
gi|15982640	gi|15598210	29.02	224	144	15	22	231	16	238	5.5	25.8
gi|15598210	gi|4502327	36.86	236	130	19	16	245	31	253	2.2	27.2
gi|20149805	gi|3116017	30.68	251	156	18	15	251	19	265	0.014	34.5
gi|20149805	gi|27805909	36.41	184	108	9	10	186	54	235	0.086	32.1
gi|20149805	gi|4584722	34.05	185	109	13	16	190	16	197	0.13	31.2
gi|2392291	gi|20149805	100.00	258	0	0	4	261	1	258	1.9e-22	100.4
gi|67158186	gi|20149805	30.00	190	124	9	10	199	11	191	54	22.7
gi|27805909	gi|3116017	28.37	215	131	23	55	264	15	211	5.6	26.2
gi|3116017	gi|4558756	25.10	259	181	13	7	262	21	269	5.3	26.1
gi|33859811	gi|3116017	25.12	215	138	23	45	254	15	211	13	24.9
gi|19921000	gi|3116017	24.50	249	172	16	50	288	9	251	2.4e+02	21.0
gi|15642751	gi|3021301	32.77	177	113	6	17	189	49	223	0.86	28.7
gi|15642751	gi|4757968	23.12	160	121	2	29	187	46	204	2.6e+02	20.3
gi|15642751	gi|24371621	65.49	255	88	0	1	255	1	255	2.7e-10	60.2
gi|19921000	gi|15642751	30.11	269	162	26	50	314	6	252	1.2	28.4
gi|15804436	gi|28896804	60.83	240	94	0	1	240	1	240	3.3e-10	59.9
gi|28896804	gi|4757968	23.04	191	136	11	14	198	30	215	1.4e+02	21.1
gi|28896804	gi|25453481	23.04	191	136	11	14	198	30	215	1.3e+02	21.2
gi|31226567	gi|28896804	33.33	183	110	12	52	229	13	188	2.4	27.2
gi|3021301	gi|4558756	27.91	172	114	10	61	224	38	207	21	24.2
gi|3021301	gi|862457	85.37	294	43	0	1	294	1	294	5.5e-18	86.0
gi|2392291	gi|3021301	36.41	184	108	9	13	189	44	225	0.085	32.1
gi|4502327	gi|3021301	30.38	260	169	12	8	260	22	276	2.6	27.3
gi|16767253	gi|6753398	25.71	175	129	1	14	187	30	204	64	22.6
gi|16767253	gi|34897626	32.27	251	152	18	16	259	7	246	0.087	32.0
gi|19921000	gi|16767253	30.67	300	185	23	58	355	15	293	0.075	32.8
gi|16767253	gi|26250612	94.79	307	16	0	1	307	43	349	2.4e-23	104.1
gi|15804436	gi|4558756	26.14	176	127	3	14	187	30	204	59	22.7
gi|15804436	gi|33859811	31.70	265	157	24	17	260	49	310	0.073	32.6
gi|15804436	gi|4502327	30.45	243	158	11	6	244	18	253	3.5	26.9
gi|12018256	gi|4558756	27.63	228	151	14	50	275	18	233	1.6	28.1
gi|12018256	gi|25453481	25.43	232	161	12	44	275	14	233	3.2	27.0
gi|67158186	gi|12018256	27.62	181	118	13	29	200	78	254	62	22.9
gi|6753398	gi|34897626	27.43	175	119	8	37	207	10	180	29	23.5
gi|24371621	gi|6753398	23.46	179	134	3	14	190	30	207	1.5e+02	21.3
gi|67158186	gi|6753398	23.75	261	175	24	15	265	32	278	4.4e+02	19.8
gi|27805909	gi|66046519	33.73	166	105	5	71	234	29	191	1.4	28.0
gi|24371621	gi|27805909	30.62	258	155	24	16	252	58	312	0.89	28.9
gi|67158186	gi|27805909	35.63	174	106	6	19	189	62	232	2.8	27.3
gi|8569414	gi|19570352	25.81	279	179	28	1	261	5	273	1.3	28.0
gi|15982640	gi|19570352	30.81	211	139	7	12	215	9	219	0.22	30.6
gi|19570352	gi|4502327	28.25	269	175	18	3	264	18	275	5.3	26.1
gi|66046519	gi|8569414	23.53	187	133	10	17	201	16	194	70	22.1
gi|66046519	gi|19570348	28.93	159	101	12	55	204	59	214	71	22.2
gi|862457	gi|4558756	26.70	176	122	7	52	224	36	207	15	24.7
gi|19570348	gi|4558756	21.43	210	164	1	30	239	41	249	87	22.1
gi|34897626	gi|4757968	27.50	160	114	2	19	177	46	204	21	24.0
gi|19921000	gi|4757968	22.46	187	136	9	47	229	20	201	2.9e+02	20.7
gi|24371621	gi|4757966	22.16	176	134	3	14	187	30	204	1.6e+02	21.2
gi|19570348	gi|4757966	19.16	214	172	1	26	239	37	249	1.6e+02	21.2
gi|4584722	gi|862457	35.83	187	110	10	17	198	49	230	0.25	30.5
gi|31226567	gi|862457	50.00	300	143	7	4	302	1	294	1.6e-08	54.7
gi|19921000	gi|34897626	32.35	272	149	35	59	324	7	249	0.39	30.1
gi|26250612	gi|34897626	31.08	251	155	18	58	301	7	246	0.13	31.6
gi|8569414	gi|33859811	25.79	190	132	9	1	183	36	223	20	24.2
gi|8569414	gi|26250612	24.18	182	125	13	14	187	59	235	63	22.7
gi|19570348	gi|4584722	23.15	216	158	8	13	223	6	218	96	21.8
gi|67158186	gi|4584722	42.46	252	139	6	1	248	2	251	3.8e-05	43.2
gi|33859811	gi|25453481	24.28	173	124	7	52	221	36	204	31	23.7
gi|15982640	gi|25453481	24.44	266	190	11	3	261	18	279	0.63	29.1
gi|15982640	gi|24371621	31.28	227	137	19	20	230	16	239	0.16	31.1
gi|2392291	gi|15982640	87.69	260	32	0	2	261	5	264	1.5e-19	90.9
gi|2392291	gi|26250612	32.99	194	117	13	19	202	58	248	0.12	31.8
gi|19921000	gi|17105223	32.99	288	163	30	58	342	14	274	0.1	32.1
gi|4502327	gi|17105223	34.62	208	127	9	20	223	5	207	8.1	25.5
gi|2737971	gi|6015047	28.38	229	139	25	11	228	31	245	32	23.9
gi|29126583	gi|2737971	38.80	183	100	12	23	201	54	228	0.047	32.9
gi|2765432	gi|2737971	27.54	167	105	16	1	159	71	229	34	23.4
gi|15290204	gi|2737971	38.27	196	113	8	1	190	36	229	1.7	27.9
gi|2392482	gi|2737971	25.67	187	127	12	5	185	48	228	2.3e+02	20.7
gi|2737971	gi|27805909	72.63	285	77	1	26	310	30	313	1.9e-16	81.0
gi|25453481	gi|2737971	26.79	168	116	7	39	204	66	228	42	23.3
gi|15077078	gi|6015047	25.00	232	158	16	6	228	55	279	61	22.6
gi|24159081	gi|6015047	28.92	249	162	15	20	253	69	317	0.81	28.9
gi|6015047	gi|17366034	21.79	257	177	24	66	319	18	253	3.3e+02	20.2
gi|15290204	gi|6015047	28.96	183	117	13	41	212	88	268	2.4e+02	20.8
gi|31981810	gi|6015047	22.50	240	164	22	3	223	19	255	7.7e+02	19.1
gi|3021301	gi|6015047	32.04	181	108	15	52	221	69	245	31	23.9
gi|6015047	gi|4757966	25.43	232	161	12	44	275	14	233	15	24.9
gi|15982640	gi|6015047	28.92	249	162	15	24	257	69	317	1.3	28.3
gi|67158186	gi|6015047	28.18	181	117	13	29	200	78	254	64	22.8
gi|7436972	gi|7436975	70.28	249	74	0	1	249	1	249	2.6e-11	63.4
gi|25777619	gi|7436975	24.54	163	121	2	46	207	29	190	2.7e+02	20.3
gi|145900	gi|7436975	32.44	225	142	10	4	227	6	221	2.4	26.9
gi|7436975	gi|17366034	27.42	186	125	10	16	200	15	191	1.3e+02	21.2
gi|26988860	gi|7436975	37.00	200	120	6	9	204	10	207	0.96	28.2
gi|17508953	gi|7436975	34.85	198	113	16	52	242	2	190	16	24.7
gi|21542398	gi|7436975	28.33	233	152	15	16	239	21	247	9.1	25.1
gi|3116017	gi|7436975	26.60	203	145	4	10	211	8	207	40	23.0
gi|19570352	gi|7436975	29.28	181	125	3	16	196	16	193	15	24.4
gi|8569414	gi|7436975	26.81	235	160	12	9	236	13	242	56	22.4
gi|7436975	gi|17105223	59.32	236	95	1	10	245	8	242	1.6e-07	50.9
gi|7436972	gi|25777617	23.56	191	142	4	3	190	18	207	1.5e+02	21.1
gi|15607688	gi|7436972	23.30	206	141	17	45	250	16	204	3.7e+02	19.9
gi|17558304	gi|7436972	38.04	184	109	5	35	216	10	190	0.63	29.1
gi|16131692	gi|7436972	33.87	248	152	12	4	249	6	243	0.55	29.1
gi|24583077	gi|7436972	37.93	203	108	18	19	214	16	207	0.64	29.2
gi|7436972	gi|7387634	37.70	191	107	12	8	190	38	224	1.4	28.0
gi|18677763	gi|7436972	38.94	208	114	13	38	241	8	206	0.53	29.5
gi|7436972	gi|12018256	27.68	177	116	12	39	204	88	263	47	23.0
gi|8569414	gi|7436972	26.67	225	147	18	9	222	13	230	46	22.7
gi|7436972	gi|19570348	24.44	180	131	5	49	226	55	231	1.5e+02	21.2
gi|16123902	gi|25777619	23.96	192	143	3	14	203	30	220	36	23.3
gi|27364416	gi|16123902	60.83	240	94	0	1	240	1	240	6.1e-10	58.8
gi|17558304	gi|16123902	34.81	181	112	6	38	216	14	190	0.31	30.1
gi|119826	gi|16123902	51.87	241	115	1	1	241	1	240	1.2e-06	48.0
gi|17508951	gi|16123902	29.15	271	165	27	38	304	14	261	2.1	27.6
gi|15834028	gi|16123902	76.58	269	63	0	1	269	1	269	6.1e-16	79.1
gi|16123902	gi|3116017	29.51	183	127	2	13	193	15	197	5.4	26.0
gi|16123902	gi|4558756	23.96	192	143	3	14	203	30	220	36	23.3
gi|16123902	gi|25453481	25.99	177	126	5	14	187	30	204	31	23.5
gi|16123902	gi|4502327	33.33	195	122	8	14	206	28	216	4.5	26.3
gi|13310123	gi|32479358	25.73	206	150	3	3	207	20	223	74	22.0
gi|15607688	gi|32479358	26.36	220	142	20	17	233	2	204	80	22.3
gi|28870678	gi|32479358	26.84	190	136	3	3	191	20	207	40	22.9
gi|16131692	gi|32479358	26.14	176	127	3	14	187	30	204	58	22.5
gi|24583077	gi|32479358	26.37	182	125	9	19	196	31	207	1.5e+02	21.5
gi|16762152	gi|32479358	25.71	175	129	1	14	187	30	204	59	22.7
gi|15598210	gi|32479358	25.79	190	138	3	3	191	20	207	1.3e+02	21.3
gi|6753398	gi|32479358	98.54	274	4	0	1	274	1	274	1.3e-20	94.5
gi|862457	gi|32479358	26.70	176	122	7	52	224	36	207	15	24.7
gi|19921000	gi|32479358	26.37	182	125	9	58	235	31	207	1.5e+02	21.6
gi|15231317	gi|11595498	25.74	202	146	4	7	204	16	217	1.2e+02	21.5
gi|15231317	gi|15886859	22.84	162	119	6	29	187	46	204	2.7e+02	20.2
gi|15231317	gi|26990767	23.32	193	138	10	29	217	28	214	4e+02	19.6
gi|17943407	gi|15231317	37.11	194	118	4	34	224	29	221	3.6	26.5
gi|11269128	gi|15231317	36.45	203	122	7	14	211	18	218	11	24.8
gi|2392482	gi|15231317	28.50	193	133	5	11	202	16	204	76	22.0
gi|3021301	gi|15231317	37.30	185	104	12	45	224	13	190	2.8	27.0
gi|15231317	gi|4558756	23.93	163	122	2	29	190	46	207	2.6e+02	20.3
gi|15231317	gi|25453481	23.16	177	128	8	16	187	31	204	3.1e+02	20.0
gi|67158186	gi|15231317	35.34	232	140	10	21	246	21	248	4.2	26.4
gi|15077078	gi|25777619	26.32	190	137	3	3	191	20	207	65	22.3
gi|15077078	gi|27364416	51.04	241	117	1	1	241	1	240	1.9e-06	47.1
gi|15077078	gi|23030094	52.68	205	97	0	37	241	2	206	7.8e-05	41.5
gi|15077078	gi|8572760	24.02	204	147	8	7	203	2	204	2.1e+02	21.0
gi|15077078	gi|17508953	34.26	216	137	5	14	226	64	277	2.9	27.1
gi|15077078	gi|2392482	22.94	231	163	15	13	235	9	232	4.2e+02	19.5
gi|15077078	gi|28896804	48.55	241	123	1	1	241	1	240	3.6e-06	46.1
gi|15077078	gi|4558756	26.32	190	137	3	3	191	20	207	65	22.3
gi|15077078	gi|24371621	56.43	241	104	1	1	241	1	240	7.8e-07	48.6
gi|67158186	gi|15077078	46.86	239	125	2	1	238	2	239	8.7e-06	45.2
gi|13310123	gi|25777619	25.73	206	150	3	3	207	20	223	74	22.1
gi|13310123	gi|15886859	25.00	184	135	3	6	188	23	204	1.2e+02	21.3
gi|2765432	gi|13310123	24.20	157	115	4	4	159	36	189	5.9e+02	18.8
gi|13310123	gi|17943407	36.89	244	128	26	8	240	10	238	2.2	27.1
gi|15826830	gi|13310123	29.41	34	24	0	191	224	14	47	7.6e+02	18.6
gi|13310123	gi|595267	34.07	182	115	5	13	191	45	224	2.5	27.0
gi|13310123	gi|12018256	25.00	192	134	10	6	188	55	245	76	22.3
gi|13310123	gi|862457	33.52	182	116	5	13	191	45	224	2.8	26.9
gi|19921000	gi|13310123	36.11	180	110	5	58	235	15	191	1.2	28.5
gi|32479360	gi|11595498	24.45	229	167	6	25	249	19	245	12	24.8
gi|27364416	gi|11595498	25.52	192	137	6	6	193	17	206	32	23.3
gi|17366034	gi|11595498	25.76	264	168	28	10	252	19	275	65	22.4
gi|15235527	gi|11595498	23.70	211	156	5	13	218	24	234	91	21.9
gi|11269128	gi|11595498	27.69	260	172	16	6	252	19	275	1.9e+02	20.9
gi|21542398	gi|11595498	31.20	234	148	13	3	226	17	247	7.7	25.5
gi|3116017	gi|11595498	62.08	269	100	2	8	274	15	283	8.8e-12	65.3
gi|19570352	gi|11595498	55.56	270	119	1	8	276	17	286	4.7e-10	59.5
gi|8569414	gi|11595498	21.65	254	180	19	14	254	27	274	14	24.7
gi|31226567	gi|11595498	24.58	236	153	25	43	271	14	231	2e+02	21.0
gi|23103221	gi|32479360	24.88	209	150	7	41	247	1	204	14	25.2
gi|20127408	gi|32479360	26.29	175	118	11	52	221	36	204	27	23.7
gi|15597209	gi|32479360	23.70	211	158	3	23	231	41	250	70	22.1
gi|24115140	gi|32479360	25.37	201	140	10	33	229	10	204	36	23.5
gi|15826830	gi|32479360	26.60	203	128	21	48	248	65	248	0.16	31.0
gi|18677763	gi|32479360	26.44	174	119	9	52	221	36	204	20	24.2
gi|15804436	gi|32479360	25.84	178	125	7	14	187	30	204	43	23.0
gi|34897626	gi|32479360	26.88	160	115	2	19	177	46	204	23	23.7
gi|19570348	gi|32479360	19.63	214	171	1	26	239	37	249	1.2e+02	21.5
gi|25777617	gi|4699607	27.68	224	148	14	22	233	2	223	10	25.2
gi|25777617	gi|30064859	26.14	176	127	3	30	204	14	187	63	22.7
gi|2765432	gi|25777617	25.22	226	162	7	1	223	48	269	6.1	25.6
gi|17943407	gi|25777617	23.98	246	173	14	5	244	15	252	43	23.0
gi|119119	gi|25777617	23.79	269	196	9	25	287	14	279	0.25	30.6
gi|21542398	gi|25777617	30.47	128	89	0	95	222	120	247	30	23.5
gi|25777617	gi|28896804	24.44	180	125	11	30	204	14	187	1.1e+02	21.5
gi|25777617	gi|4558756	100.00	279	0	0	1	279	1	279	3.9e-21	96.3
gi|25453481	gi|25777617	74.55	279	71	0	1	279	1	279	4.8e-16	79.4
gi|4502327	gi|25777617	24.51	257	180	14	4	254	4	252	31	23.6
gi|27364416	gi|25777619	25.40	189	133	8	3	187	20	204	50	22.6
gi|23030094	gi|25777619	26.53	147	101	7	14	156	64	207	1e+02	21.4
gi|15235527	gi|25777619	25.56	180	127	7	14	188	31	208	2e+02	20.7
gi|11269128	gi|25777619	25.97	258	179	12	6	255	26	279	1.1e+02	21.5
gi|11269130	gi|25777619	24.07	216	154	10	2	210	21	233	28	23.6
gi|20149805	gi|25777619	25.53	235	168	7	27	255	46	279	0.28	30.2
gi|12018256	gi|25777619	27.63	228	151	14	50	275	18	233	1.6	28.1
gi|8569414	gi|25777619	21.34	239	177	11	26	258	46	279	1.7e+02	21.0
gi|19921000	gi|25777619	26.37	182	125	9	58	235	31	207	1.5e+02	21.6
gi|4699607	gi|27364416	24.04	208	148	10	3	210	6	203	70	22.1
gi|4699607	gi|25777621	27.68	224	148	14	2	223	52	263	9.5	25.4
gi|4699607	gi|15235527	25.52	192	131	12	26	216	27	207	1.6e+02	21.0
gi|119119	gi|4699607	28.92	249	162	15	50	283	17	265	0.84	28.8
gi|2392482	gi|4699607	29.41	221	142	14	2	210	2	220	13	24.7
gi|3021301	gi|4699607	32.04	181	108	15	52	221	17	193	31	23.7
gi|4699607	gi|4558756	27.68	224	148	14	2	223	22	233	9.4	25.2
gi|15982640	gi|4699607	28.92	249	162	15	24	257	17	265	1.2	28.1
gi|23103221	gi|2880043	24.06	212	141	20	56	262	4	200	71	23.4
gi|25777621	gi|2880043	21.03	252	192	7	56	305	7	253	55	23.3
gi|15235527	gi|2880043	26.04	192	131	11	1	186	1	187	1.5e+02	21.6
gi|119119	gi|2880043	33.16	193	114	15	34	218	6	191	0.36	30.4
gi|31981810	gi|2880043	20.17	238	169	21	30	259	3	227	3.1e+02	20.7
gi|28896804	gi|2880043	25.60	207	136	18	1	200	1	196	74	22.5
gi|4757968	gi|2880043	24.32	185	137	3	26	209	7	189	63	22.9
gi|15982640	gi|2880043	32.77	177	110	9	19	188	13	187	0.76	29.3
gi|27364416	gi|23103221	51.04	241	117	1	1	240	60	300	5.2e-07	49.8
gi|57333	gi|23103221	29.47	207	135	11	29	229	62	263	2.2	28.0
gi|8572760	gi|23103221	23.76	181	126	12	30	204	88	262	99	22.9
gi|11269128	gi|23103221	33.64	214	126	16	23	221	86	298	32	24.0
gi|15834028	gi|23103221	54.25	306	139	1	1	305	60	365	3.4e-11	64.0
gi|23103221	gi|28896804	48.96	241	122	1	60	300	1	240	1.6e-06	48.1
gi|23103221	gi|4558756	27.27	209	145	7	41	247	1	204	9.6	25.9
gi|23103221	gi|25453481	23.68	228	167	7	41	266	1	223	12	25.5
gi|15607688	gi|20127408	22.82	206	133	26	35	235	39	223	1.1e+02	21.9
gi|15607688	gi|2765432	29.90	204	126	17	63	265	3	190	6.3	25.8
gi|15607688	gi|126968	48.07	285	126	22	29	312	20	283	3.8e-08	53.3
gi|31981810	gi|15607688	20.97	186	129	18	75	257	106	276	5.1e+02	19.7
gi|15607688	gi|19570352	29.35	276	177	18	32	303	3	264	0.35	30.2
gi|15607688	gi|24371621	25.89	224	148	18	43	264	13	220	2.4e+02	20.8
gi|24159081	gi|15886859	24.71	263	189	9	1	257	20	279	0.18	30.9
gi|24159081	gi|563865	34.92	252	157	7	13	258	45	295	0.012	34.8
gi|24159081	gi|10441766	34.54	194	114	13	18	201	16	206	0.043	33.1
gi|24159081	gi|15642751	28.93	197	133	7	3	193	3	198	1.2	28.0
gi|24159081	gi|66046519	28.12	224	146	15	18	227	16	238	0.71	28.7
gi|24159081	gi|24371621	33.69	187	113	11	16	194	16	199	0.16	31.0
gi|29126583	gi|145900	34.74	190	114	10	35	223	28	208	0.26	30.2
gi|15597209	gi|29126583	27.06	218	136	23	28	234	36	241	1.4e+03	17.6
gi|24583077	gi|29126583	41.80	189	96	14	12	191	16	199	0.14	31.4
gi|29126583	gi|7387634	36.61	183	104	12	23	201	47	221	0.04	33.1
gi|29126583	gi|3116017	26.72	232	145	25	25	248	19	233	24	23.8
gi|29126583	gi|19570352	26.55	226	149	17	25	246	18	230	7.4	25.5
gi|29126583	gi|25453481	22.03	177	127	11	27	201	37	204	1.2e+02	21.5
gi|17558304	gi|27364416	35.36	181	111	6	36	214	12	188	0.34	29.9
gi|119826	gi|27364416	49.38	241	121	1	1	241	1	240	2.9e-06	46.4
gi|17508953	gi|27364416	31.76	233	147	12	56	283	6	231	3.9	26.6
gi|27364416	gi|595267	35.36	181	111	6	13	189	45	223	0.27	30.2
gi|27364416	gi|6753398	25.40	189	133	8	3	187	20	204	53	22.5
gi|8569414	gi|27364416	27.32	194	133	8	14	201	17	208	26	23.5
gi|26250612	gi|27364416	62.08	240	91	0	43	282	1	240	1.7e-10	61.0
gi|23030094	gi|15886859	26.62	154	111	2	1	153	52	204	54	22.3
gi|15886859	gi|8572760	28.95	190	122	13	26	209	11	193	61	23.0
gi|119119	gi|15886859	24.91	269	193	9	25	287	14	279	0.16	31.2
gi|20149805	gi|15886859	24.90	261	187	9	1	255	22	279	0.19	30.8
gi|27805909	gi|15886859	23.12	173	126	7	62	231	36	204	52	23.0
gi|4584722	gi|15886859	24.12	199	143	8	14	205	30	227	43	23.0
gi|15886859	gi|4502327	25.25	202	141	10	7	205	7	201	65	22.5
gi|23030094	gi|145900	47.52	202	106	0	5	206	39	240	0.00016	40.6
gi|145900	gi|8572760	22.29	175	134	2	20	193	22	195	71	22.7
gi|15826830	gi|145900	22.67	172	118	15	27	195	25	184	1.9e+02	20.8
gi|31981810	gi|145900	26.70	191	133	7	43	229	16	203	17	24.4
gi|145900	gi|3021301	31.01	258	152	26	17	252	49	302	0.19	30.9
gi|145900	gi|66046519	50.62	241	118	1	1	240	1	241	9.1e-07	48.2
gi|8569414	gi|145900	24.18	182	125	13	14	187	17	193	64	22.3
gi|19570348	gi|145900	23.15	216	158	8	13	223	6	218	96	21.8
gi|23030094	gi|30064859	47.03	202	107	0	5	206	39	240	0.00014	41.0
gi|30064859	gi|16131692	98.43	255	4	0	1	255	1	255	1.5e-19	91.0
gi|30064859	gi|24115140	100.00	307	0	0	1	307	43	349	2.3e-24	107.5
gi|11269128	gi|30064859	30.39	181	122	4	17	193	20	200	49	22.9
gi|30064859	gi|21542398	28.46	253	167	14	17	267	13	253	5.8	26.0
gi|30064859	gi|3116017	28.65	192	135	2	13	202	15	206	7.4	25.7
gi|15804436	gi|30064859	99.67	307	1	0	1	307	1	307	2.9e-24	107.0
gi|30064859	gi|4757968	23.96	192	143	3	14	203	30	220	43	23.2
gi|15982640	gi|30064859	32.26	186	113	13	22	197	16	198	0.23	30.7
gi|30064859	gi|26250612	99.02	307	3	0	1	307	43	349	3.8e-24	106.8
gi|57333	gi|20127408	29.13	206	136	10	17	214	19	222	3.4	26.9
gi|15235527	gi|20127408	38.92	185	106	7	9	187	41	224	0.73	28.9
gi|119119	gi|20127408	36.41	184	108	9	42	218	44	225	0.06	32.7
gi|20149805	gi|20127408	36.41	184	108	9	10	186	44	225	0.055	32.6
gi|19570352	gi|20127408	25.26	194	136	9	5	193	36	225	21	24.2
gi|20127408	gi|25453481	24.86	173	123	7	52	221	36	204	31	23.6
gi|17558304	gi|28870678	34.97	183	110	9	38	216	14	191	0.48	29.4
gi|26988860	gi|28870678	90.04	241	24	0	1	241	1	241	3.1e-14	73.0
gi|15826830	gi|28870678	24.74	194	123	23	70	247	51	237	4.7e+02	19.4
gi|28870678	gi|3116017	25.98	204	143	8	3	201	4	204	45	22.8
gi|28870678	gi|4558756	26.84	190	136	3	3	191	20	207	40	23.0
gi|19921000	gi|28870678	31.36	236	150	12	58	290	15	241	1.4	28.2
gi|17558304	gi|17366034	26.37	182	124	10	31	211	6	178	12	24.9
gi|17558304	gi|24115140	33.90	177	111	6	41	215	59	231	0.32	30.5
gi|17558304	gi|7387634	45.38	260	141	1	20	278	27	286	1.3e-06	48.2
gi|17558304	gi|3021301	43.08	260	147	1	20	278	27	286	5.6e-07	49.4
gi|17558304	gi|862457	46.15	260	139	1	20	278	27	286	1.1e-06	48.4
gi|31226567	gi|17558304	44.53	274	147	5	29	299	13	284	1.6e-06	48.0
gi|57333	gi|17366034	24.23	260	170	27	33	283	9	250	49	22.8
gi|15290204	gi|57333	26.79	224	151	13	16	231	40	258	88	22.1
gi|21542398	gi|57333	22.69	238	173	11	21	253	52	283	3.2e+02	20.1
gi|57333	gi|16767253	29.08	196	132	7	41	232	14	206	8.7	25.6
gi|57333	gi|34897626	25.42	240	156	23	43	275	7	230	6.4	25.7
gi|31226567	gi|57333	28.98	176	118	7	56	229	44	214	76	22.4
gi|23030094	gi|563865	30.43	161	107	5	4	163	69	225	54	22.4
gi|24583077	gi|23030094	34.10	217	127	16	43	254	4	209	4.7	26.1
gi|23030094	gi|7387634	31.48	216	139	9	1	209	68	281	0.36	29.7
gi|23030094	gi|3116017	24.41	213	145	16	3	209	39	241	52	22.4
gi|23030094	gi|4757968	26.97	152	108	3	5	153	53	204	60	22.2
gi|31226567	gi|23030094	34.25	219	122	22	82	295	8	209	11	24.7
gi|16131692	gi|25777621	26.14	176	127	3	14	187	60	234	61	22.6
gi|17508953	gi|25777621	23.24	185	135	7	61	242	57	237	2e+02	21.3
gi|595267	gi|25777621	25.57	176	124	7	52	224	66	237	25	24.1
gi|12018256	gi|25777621	27.63	228	151	14	50	275	48	263	1.6	28.2
gi|33859811	gi|25777621	26.70	176	122	7	52	224	66	237	14	25.0
gi|67158186	gi|25777621	22.87	258	181	18	15	265	62	308	4.5e+02	19.9
gi|26990767	gi|17366034	29.67	273	164	28	1	262	1	256	8.1	25.3
gi|17508951	gi|17366034	25.59	211	141	16	34	243	9	204	51	22.9
gi|31981810	gi|17366034	23.46	260	172	27	33	283	9	250	82	22.1
gi|15804436	gi|17366034	30.68	176	112	10	12	185	11	178	2.1	27.4
gi|8569414	gi|17366034	24.27	239	167	14	24	258	27	255	31	23.3
gi|17366034	gi|17105223	23.85	218	158	8	15	225	14	230	1e+02	21.7
gi|2765432	gi|563865	31.09	238	129	35	8	226	69	290	6.8	25.6
gi|126968	gi|2765432	33.16	187	120	5	50	233	3	187	0.9	28.4
gi|31981810	gi|2765432	25.78	225	148	19	69	278	13	233	23	23.8
gi|2765432	gi|12018256	24.30	214	153	9	1	205	80	293	1.6	27.9
gi|8569414	gi|2765432	25.34	221	147	18	47	258	21	232	7.5	25.3
gi|67158186	gi|2765432	26.72	232	137	33	34	240	3	226	2.8e+02	20.2
gi|15235527	gi|26990767	24.00	225	161	10	8	224	6	228	3.5e+02	19.8
gi|119119	gi|26990767	25.91	247	172	11	50	288	19	262	0.55	29.4
gi|595267	gi|26990767	25.00	168	120	6	56	221	22	185	98	21.9
gi|26990767	gi|6753398	25.20	254	181	9	9	257	26	275	3.4	26.7
gi|33859811	gi|26990767	26.63	169	116	8	56	221	22	185	52	22.9
gi|26990767	gi|4502327	26.27	255	178	10	14	262	30	280	14	24.7
gi|15597209	gi|17943407	27.61	268	184	10	3	264	9	272	4.4	26.3
gi|15597209	gi|11269128	30.24	248	161	12	16	259	14	253	50	22.7
gi|15597209	gi|2392482	27.95	254	159	24	15	255	12	254	82	22.0
gi|15597209	gi|16767253	25.37	201	144	6	6	204	7	203	7.7e+02	18.9
gi|15597209	gi|862457	27.44	164	111	8	26	184	60	220	6.4e+02	19.1
gi|15597209	gi|19921000	24.86	173	123	7	15	182	59	229	1.5e+03	18.0
gi|24115140	gi|16131692	98.43	255	4	0	43	297	1	255	1.7e-19	91.1
gi|15826830	gi|16131692	22.67	172	118	15	27	195	25	184	1.9e+02	20.8
gi|16131692	gi|18677763	31.68	262	151	28	17	255	49	305	0.11	31.7
gi|16131692	gi|27805909	31.01	258	152	26	17	252	59	312	0.2	30.9
gi|16131692	gi|33859811	32.44	262	149	28	17	255	49	305	0.096	31.9
gi|16131692	gi|4502327	30.45	243	158	11	6	244	18	253	3.3	26.6
gi|26988860	gi|563865	30.58	206	135	8	4	207	35	234	11	24.9
gi|563865	gi|10441766	27.91	258	173	13	35	281	4	259	5.8	26.2
gi|563865	gi|595267	28.98	176	119	6	47	216	47	222	26	24.0
gi|563865	gi|12018256	31.23	269	164	21	39	291	55	318	0.52	29.8
gi|563865	gi|34897626	24.68	235	172	5	45	275	4	237	7.5	25.5
gi|2392291	gi|563865	34.92	252	157	7	14	259	45	295	0.012	34.9
gi|119826	gi|15235527	31.02	216	139	10	8	223	7	212	3.9	26.2
gi|119826	gi|11269128	32.62	187	119	7	8	194	7	186	40	22.9
gi|119826	gi|15834028	50.62	241	118	1	1	241	1	240	1.1e-06	48.2
gi|20149805	gi|119826	27.80	223	148	13	16	225	16	238	3.3	26.4
gi|119826	gi|12018256	27.18	206	139	11	6	201	55	259	56	22.7
gi|119826	gi|34897626	33.33	195	123	7	29	223	18	205	1.5	27.5
gi|2392291	gi|119826	27.80	223	148	13	19	228	16	238	3.3	26.5
gi|67158186	gi|119826	46.44	239	126	2	1	238	2	239	1.4e-05	44.5
gi|126968	gi|8572760	26.60	203	138	11	28	226	15	210	21	24.6
gi|119119	gi|8572760	32.21	208	123	18	34	232	10	208	0.6	29.7
gi|2392482	gi|8572760	24.62	195	139	8	16	207	22	211	4.3e+02	20.1
gi|28896804	gi|8572760	24.64	207	150	6	1	206	5	206	82	22.4
gi|66046519	gi|8572760	24.73	186	135	5	17	201	21	202	1.2e+02	21.8
gi|8569414	gi|8572760	22.79	215	155	11	2	209	7	217	69	22.7
gi|19570348	gi|8572760	23.96	192	143	3	12	202	8	197	89	22.5
gi|24583077	gi|15235527	38.78	196	113	7	19	213	14	203	0.3	30.4
gi|15235527	gi|7387634	38.38	185	107	7	9	187	41	224	1	28.5
gi|15235527	gi|18677763	40.00	185	104	7	9	187	41	224	0.73	29.0
gi|3021301	gi|15235527	38.98	177	102	6	49	224	16	187	1.1	28.3
gi|19570352	gi|15235527	25.26	194	133	12	15	206	13	196	48	22.8
gi|8569414	gi|15235527	23.21	224	161	11	14	229	16	236	1.8e+02	20.7
gi|2392291	gi|15235527	35.75	207	117	16	8	205	7	206	1.8	27.4
gi|15235527	gi|4502327	34.65	202	126	6	9	207	25	223	6.5	25.7
gi|24583077	gi|26988860	36.11	180	110	5	19	196	15	191	1.1	28.4
gi|26988860	gi|16762152	54.36	241	109	1	1	241	1	240	2.4e-07	50.4
gi|26988860	gi|595267	33.52	182	116	5	13	191	45	224	2.8	26.9
gi|26988860	gi|3116017	27.60	192	131	8	3	189	4	192	2e+02	20.6
gi|26988860	gi|66046519	90.46	241	23	0	1	241	1	241	3.2e-14	72.9
gi|26988860	gi|862457	32.97	182	117	5	13	191	45	224	3	26.8
gi|26988860	gi|19570348	29.82	171	107	13	31	196	40	202	3.5e+02	19.8
gi|119119	gi|17943407	33.73	255	158	11	43	288	18	270	0.032	33.5
gi|11269130	gi|17943407	29.53	254	165	14	13	256	21	270	3.4	26.6
gi|3116017	gi|17943407	25.89	224	151	15	5	220	7	223	23	23.9
gi|4584722	gi|17943407	30.45	243	158	11	6	244	8	243	3.3	26.6
gi|4502327	gi|17943407	100.00	272	0	0	11	282	1	272	3.1e-18	86.6
gi|15826830	gi|24115140	22.00	200	136	20	27	223	67	249	1.8e+02	21.3
gi|2392482	gi|24115140	20.33	241	183	9	9	245	55	290	3.4e+02	20.3
gi|24115140	gi|28896804	60.83	240	94	0	43	282	1	240	3.7e-10	59.9
gi|24115140	gi|4757968	23.72	215	158	6	33	245	10	220	31	23.9
gi|24115140	gi|24371621	55.52	281	125	0	43	323	1	281	1.8e-10	61.2
gi|24115140	gi|26250612	98.85	349	4	0	1	349	1	349	6e-28	119.6
gi|24583077	gi|17508953	50.16	305	149	3	3	306	49	351	1.3e-08	55.3
gi|24583077	gi|21542398	32.09	187	117	10	10	194	2	180	8.3	25.6
gi|24583077	gi|3116017	24.50	249	172	16	11	249	9	251	2.3e+02	20.8
gi|24583077	gi|4757968	22.46	187	136	9	8	190	20	201	2.8e+02	20.5
gi|24583077	gi|15982640	33.33	213	130	12	19	231	19	219	1.1	28.5
gi|24583077	gi|4502327	29.73	222	150	6	11	232	23	238	9	25.6
gi|15290204	gi|11269128	35.37	246	142	17	20	253	14	254	9.1	25.2
gi|15290204	gi|595267	40.21	189	101	12	10	190	38	222	1.4	28.1
gi|15290204	gi|15804436	30.19	265	177	8	18	276	15	277	1.5	28.1
gi|15290204	gi|4757966	22.60	177	129	8	18	189	31	204	8.9e+02	18.6
gi|31226567	gi|15290204	40.51	195	107	9	39	230	3	191	8	25.7
gi|119119	gi|126968	32.14	280	173	17	15	287	9	278	0.0097	35.3
gi|31981810	gi|126968	24.62	195	139	8	24	215	17	206	57	22.8
gi|126968	gi|27805909	23.60	178	131	5	34	207	59	235	49	23.1
gi|2392291	gi|126968	32.44	262	165	12	4	258	22	278	0.009	35.2
gi|11269130	gi|17508951	25.65	230	159	12	9	226	36	265	1.5e+02	21.4
gi|15642751	gi|17508951	29.80	245	148	24	29	252	54	295	9.3	25.4
gi|17508951	gi|34897626	29.67	273	163	29	37	306	4	250	1.5	28.0
gi|17508951	gi|26250612	28.03	289	182	26	41	325	59	325	3.2	27.4
gi|17508953	gi|7387634	47.93	290	148	3	35	322	15	303	6.3e-07	49.6
gi|17508953	gi|3116017	26.39	216	148	11	58	267	10	220	26	24.2
gi|17508953	gi|4757966	21.67	203	150	9	40	239	8	204	2.7e+02	20.8
gi|17508953	gi|26250612	28.03	289	182	26	67	351	59	325	3.3	27.4
gi|11269128	gi|15834028	29.86	221	143	12	17	225	20	240	49	22.9
gi|11269128	gi|15642751	33.33	183	118	4	17	195	20	202	24	23.7
gi|11269128	gi|862457	37.08	178	106	6	11	182	46	223	9.6	25.2
gi|31226567	gi|11269128	35.59	177	104	10	56	230	14	182	47	23.0
gi|119119	gi|10441766	34.54	194	114	13	48	231	16	206	0.047	33.1
gi|119119	gi|3021301	34.63	205	122	12	21	218	26	225	0.087	32.2
gi|119119	gi|34897626	32.42	256	140	33	43	288	4	236	0.18	30.8
gi|119119	gi|17105223	37.07	205	117	12	37	234	7	206	1.1	28.4
gi|15826830	gi|10441766	22.64	159	108	15	27	182	25	171	2.9e+02	20.4
gi|15826830	gi|16767253	23.90	159	106	15	27	182	25	171	1.7e+02	21.2
gi|15826830	gi|4757966	25.86	232	148	24	48	274	65	277	0.094	32.0
gi|15826830	gi|19570348	22.17	221	150	22	6	220	10	214	8.9e+02	18.6
gi|10441766	gi|595267	33.51	188	116	9	9	190	40	224	0.28	30.6
gi|10441766	gi|12018256	23.68	190	133	12	22	200	71	259	36	23.7
gi|10441766	gi|34897626	30.68	251	156	18	16	259	7	246	0.094	31.9
gi|31226567	gi|10441766	32.43	259	152	23	54	310	15	252	0.17	31.4
gi|2392482	gi|7387634	25.95	185	129	8	5	185	41	221	4.9e+02	19.6
gi|7387634	gi|6753398	29.48	173	110	12	61	224	38	207	40	23.3
gi|4584722	gi|7387634	31.91	257	151	24	17	252	49	302	0.16	31.1
gi|7387634	gi|4502327	30.58	242	158	10	40	276	24	260	4.7	26.4
gi|16762152	gi|595267	34.83	178	108	8	17	189	49	223	0.33	30.3
gi|16762152	gi|27805909	29.84	258	155	26	17	252	59	312	0.31	30.5
gi|8569414	gi|16762152	25.27	182	123	13	14	187	17	193	52	22.8
gi|67158186	gi|16762152	42.16	306	169	8	1	301	2	304	3.8e-07	50.1
gi|11269130	gi|21542398	27.91	258	167	19	11	256	9	259	9.6	25.0
gi|11269130	gi|16767253	25.93	189	121	19	10	187	13	193	45	23.0
gi|11269130	gi|8569414	27.27	253	169	15	12	255	12	258	0.8	28.6
gi|11269130	gi|17105223	34.30	207	122	14	12	210	14	214	12	24.8
gi|20149805	gi|21542398	34.92	252	157	7	11	256	9	259	0.015	34.4
gi|21542398	gi|27805909	28.41	176	120	6	11	180	57	232	47	23.0
gi|21542398	gi|33859811	30.11	176	117	6	11	180	47	222	21	24.2
gi|31981810	gi|15834028	26.18	191	134	7	43	229	16	203	20	24.4
gi|15834028	gi|66046519	50.62	241	118	1	1	240	1	241	5.8e-07	49.1
gi|15834028	gi|24371621	55.87	281	124	0	1	281	1	281	1.3e-10	61.5
gi|31981810	gi|2392482	24.29	247	176	11	43	282	12	254	49	22.9
gi|2392482	gi|4558756	29.19	209	135	13	2	204	22	223	19	24.2
gi|15982640	gi|2392482	31.70	224	138	15	21	233	13	232	2.6	27.0
gi|31981810	gi|595267	29.31	174	120	3	44	214	49	222	7.2	25.8
gi|31981810	gi|4757966	23.56	191	128	18	32	213	23	204	5e+02	19.6
gi|31226567	gi|31981810	30.86	175	116	5	56	229	44	214	62	22.8
gi|595267	gi|3116017	27.78	216	131	25	45	254	15	211	15	24.7
gi|595267	gi|862457	97.28	294	8	0	1	294	1	294	7e-20	92.3
gi|19570348	gi|595267	26.63	184	126	9	15	193	41	220	34	23.5
gi|18677763	gi|3116017	24.65	215	139	23	45	254	15	211	13	25.0
gi|18677763	gi|34897626	31.34	268	158	26	47	312	6	249	0.063	32.5
gi|19570348	gi|18677763	25.79	221	153	11	15	229	41	256	21	24.3
gi|15598210	gi|15804436	50.20	253	125	1	1	253	1	252	7.8e-07	48.8
gi|15598210	gi|4757968	24.46	184	136	3	6	188	23	204	1.4e+02	21.2
gi|31226567	gi|15598210	34.32	271	151	27	45	310	5	253	1.5	27.9
gi|20149805	gi|3021301	36.41	184	108	9	10	186	44	225	0.086	32.1
gi|20149805	gi|34897626	32.42	256	140	33	11	256	4	236	0.17	30.8
gi|20149805	gi|31226567	33.33	216	134	10	14	219	55	270	1.4	28.1
gi|3116017	gi|6753398	23.94	259	184	13	7	262	21	269	7	25.7
gi|3116017	gi|862457	27.78	216	131	25	15	211	45	254	12	25.0
gi|26250612	gi|3116017	28.65	192	135	2	55	244	15	206	7.5	25.9
gi|16767253	gi|15642751	63.53	255	93	0	1	255	1	255	4.7e-11	62.8
gi|15642751	gi|862457	33.90	177	111	6	17	189	49	223	0.55	29.3
gi|15642751	gi|17105223	32.62	233	149	8	14	244	13	239	2.1	27.3
gi|28896804	gi|12018256	24.88	213	149	11	6	208	55	266	19	24.2
gi|4584722	gi|28896804	60.83	240	94	0	1	240	1	240	5.4e-10	58.9
gi|28896804	gi|17105223	31.82	220	144	6	15	232	14	229	1.7	27.5
gi|66046519	gi|3021301	33.73	166	105	5	29	191	61	224	1.4	28.0
gi|33859811	gi|3021301	82.18	303	54	0	1	303	1	303	3.8e-18	86.7
gi|26250612	gi|3021301	30.62	258	153	26	59	294	49	302	0.23	31.1
gi|16767253	gi|19570352	28.65	192	132	5	13	201	14	203	8.1	25.6
gi|16767253	gi|33859811	30.94	265	159	24	17	260	49	310	0.13	31.8
gi|67158186	gi|16767253	42.16	306	169	8	1	301	2	304	3.8e-07	50.1
gi|15804436	gi|27805909	31.01	258	152	26	17	252	59	312	0.2	31.1
gi|2392291	gi|15804436	32.47	194	118	13	19	202	16	206	0.12	31.6
gi|12018256	gi|4757966	25.43	232	161	12	44	275	14	233	3.2	27.1
gi|2392291	gi|12018256	28.51	249	163	15	21	254	69	317	0.083	32.2
gi|862457	gi|6753398	26.14	176	123	7	52	224	36	207	17	24.5
gi|19570348	gi|6753398	20.95	210	165	1	30	239	41	249	1.2e+02	21.7
gi|27805909	gi|4757968	21.63	208	150	13	30	231	4	204	38	23.4
gi|31226567	gi|27805909	56.23	265	115	1	47	311	50	313	2.3e-10	60.9
gi|19570352	gi|862457	25.26	194	136	9	5	193	36	225	22	24.1
gi|19570352	gi|19570348	50.00	268	133	1	8	275	13	279	8.2e-08	52.1
gi|4584722	gi|66046519	50.62	241	118	1	1	240	1	241	9.1e-07	48.2
gi|2392291	gi|66046519	28.12	224	146	15	19	228	16	238	0.71	28.7
gi|4757968	gi|4558756	74.55	279	71	0	1	279	1	279	8.4e-16	78.6
gi|19921000	gi|4558756	26.37	182	125	9	58	235	31	207	1.5e+02	21.6
gi|4584722	gi|4757968	25.57	176	128	3	14	187	30	204	44	22.9
gi|19570348	gi|4757968	20.09	214	170	1	26	239	37	249	1.1e+02	21.7
gi|15982640	gi|4757966	24.70	251	178	11	3	246	18	264	0.99	28.5
gi|31226567	gi|4757966	20.62	257	189	15	38	284	15	266	3.5e+02	20.2
gi|2392291	gi|862457	35.87	184	109	9	13	189	44	225	0.063	32.5
gi|67158186	gi|862457	38.32	167	97	6	26	189	59	222	1.4	28.2
gi|2392291	gi|34897626	32.42	256	140	33	14	259	4	236	0.17	30.8
gi|67158186	gi|34897626	36.18	152	93	4	49	198	38	187	10	25.1
gi|19921000	gi|8569414	23.94	188	132	11	50	234	4	183	7.2e+02	19.2
gi|19921000	gi|4584722	32.69	260	150	25	58	314	15	252	0.37	30.2
gi|24371621	gi|33859811	30.97	268	161	24	13	259	45	309	0.28	30.5
gi|67158186	gi|33859811	34.21	266	147	28	19	261	52	312	0.44	30.0
gi|24371621	gi|25453481	22.16	176	134	3	14	187	30	204	1.6e+02	21.1
gi|19570348	gi|24371621	22.73	220	152	18	14	223	7	218	2e+02	20.9
gi|19921000	gi|15982640	33.33	213	130	12	58	270	19	219	1.1	28.6
gi|2392291	gi|31226567	33.33	216	134	10	17	222	55	270	1.4	28.1
gi|19570348	gi|17105223	26.60	188	132	6	15	200	7	190	1.9e+02	20.9
gi|13310123	gi|2737971	32.42	182	118	5	13	191	52	231	2.8	27.0
gi|24159081	gi|2737971	34.30	207	116	20	17	203	56	262	0.11	31.7
gi|2737971	gi|25777621	26.77	198	135	10	38	231	46	237	21	24.4
gi|24115140	gi|2737971	30.80	263	154	28	55	294	52	309	0.17	31.5
gi|11269130	gi|2737971	25.41	181	128	7	8	182	50	229	37	23.3
gi|15642751	gi|2737971	33.16	190	121	6	4	189	43	230	0.41	29.8
gi|2737971	gi|862457	72.20	295	79	3	7	301	3	294	9.1e-15	75.4
gi|2392291	gi|2737971	34.30	207	116	20	18	204	56	262	0.11	31.7
gi|7436972	gi|6015047	28.25	177	115	12	39	204	88	263	49	23.0
gi|27364416	gi|6015047	24.04	208	148	10	6	203	55	262	74	22.3
gi|2765432	gi|6015047	24.77	214	152	9	1	205	80	293	14	24.7
gi|126968	gi|6015047	27.82	266	173	19	6	256	40	301	16	24.7
gi|11269130	gi|6015047	25.79	252	167	20	17	251	69	317	34	23.6
gi|6015047	gi|15642751	21.78	202	148	10	55	256	6	197	2.7e+02	20.5
gi|19570352	gi|6015047	26.18	275	191	12	1	265	49	321	10	25.4
gi|6015047	gi|4584722	25.26	194	136	9	71	264	22	206	1.5e+02	21.3
gi|6015047	gi|17105223	27.32	183	122	11	78	259	27	199	99	22.1
gi|32479360	gi|7436975	21.47	177	131	8	31	204	16	187	3.2e+02	19.8
gi|29126583	gi|7436975	43.65	181	93	9	22	201	15	187	0.38	29.6
gi|57333	gi|7436975	25.00	224	155	13	40	258	14	229	46	22.9
gi|563865	gi|7436975	27.60	250	164	17	35	275	6	247	9.1	25.3
gi|126968	gi|7436975	27.88	208	146	4	28	233	12	217	21	24.0
gi|16762152	gi|7436975	33.78	225	139	10	4	227	6	221	2	27.5
gi|18677763	gi|7436975	36.70	188	111	8	39	224	9	190	1.9	27.6
gi|7436975	gi|12018256	26.84	190	127	12	29	207	78	266	52	22.9
gi|34897626	gi|7436975	68.75	240	75	0	1	240	11	250	5.4e-10	59.0
gi|7436975	gi|19570348	22.69	216	154	13	4	213	10	218	3.8e+02	19.7
gi|15077078	gi|7436972	36.59	205	120	10	29	231	28	224	0.75	28.6
gi|7436972	gi|2880043	26.11	180	126	7	18	193	15	191	2e+02	21.1
gi|7436972	gi|20127408	40.40	198	105	13	2	190	31	224	0.65	29.1
gi|15597209	gi|7436972	25.74	202	138	12	9	204	11	206	2.4e+02	20.4
gi|126968	gi|7436972	29.44	197	136	3	28	223	12	206	11	25.0
gi|11269130	gi|7436972	31.68	202	127	11	7	201	10	207	19	24.0
gi|20149805	gi|7436972	38.67	181	105	6	15	190	18	197	1.3	27.9
gi|19570352	gi|7436972	29.08	196	131	8	16	206	16	208	15	24.5
gi|4584722	gi|7436972	33.87	248	152	12	4	249	6	243	0.55	29.1
gi|7436972	gi|17105223	59.27	248	100	1	8	255	6	252	2.8e-08	53.4
gi|16123902	gi|11595498	26.05	238	171	5	13	246	23	259	19	24.2
gi|23103221	gi|16123902	54.44	270	122	1	60	329	1	269	3.2e-09	57.3
gi|16123902	gi|20127408	32.97	182	116	6	13	190	45	224	0.48	29.6
gi|15597209	gi|16123902	22.98	235	170	11	5	237	6	231	8.1e+02	18.6
gi|24115140	gi|16123902	76.21	269	64	0	43	311	1	269	8.8e-16	78.8
gi|16123902	gi|7387634	30.77	260	158	22	13	252	45	302	0.34	30.1
gi|16123902	gi|595267	32.42	182	117	6	13	190	45	224	0.5	29.5
gi|15804436	gi|16123902	76.58	269	63	0	1	269	1	269	6.1e-16	79.1
gi|16123902	gi|4757966	25.99	177	126	5	14	187	30	204	31	23.6
gi|2392291	gi|16123902	32.79	183	116	7	19	194	16	198	0.12	31.4
gi|4699607	gi|32479358	27.68	224	148	14	2	223	22	233	9.4	25.2
gi|27364416	gi|32479358	25.40	189	133	8	3	187	20	204	50	22.6
gi|32479358	gi|25777621	99.64	274	1	0	1	274	31	304	1.1e-20	94.9
gi|119826	gi|32479358	25.84	178	129	3	3	179	20	195	1.8e+02	20.8
gi|32479358	gi|17508953	23.24	185	135	7	27	207	61	242	2.1e+02	21.1
gi|31981810	gi|32479358	20.79	279	190	31	16	278	10	273	3.6e+02	20.0
gi|32479358	gi|28896804	24.44	180	125	11	30	204	14	187	1.1e+02	21.5
gi|32479358	gi|4558756	99.64	274	1	0	1	274	1	274	1.1e-20	94.8
gi|24371621	gi|32479358	23.46	179	134	3	14	190	30	207	1.4e+02	21.3
gi|67158186	gi|32479358	24.57	232	164	11	15	238	32	260	5.4e+02	19.4
gi|15231317	gi|25777619	23.93	163	122	2	29	190	46	207	2.6e+02	20.3
gi|30064859	gi|15231317	28.86	246	169	6	4	247	6	247	2	27.5
gi|15231317	gi|17366034	26.42	193	132	10	16	207	15	198	1.2e+02	21.3
gi|119826	gi|15231317	35.02	217	127	14	29	238	28	237	0.72	28.6
gi|126968	gi|15231317	28.64	199	133	9	28	222	12	205	21	24.0
gi|11269130	gi|15231317	30.77	208	129	15	12	210	16	217	57	22.4
gi|20149805	gi|15231317	37.25	204	118	10	15	211	18	218	0.96	28.3
gi|19570352	gi|15231317	28.44	211	143	8	1	206	1	208	8.7	25.2
gi|4584722	gi|15231317	29.67	246	167	6	4	247	6	247	1.3	27.8
gi|31226567	gi|15231317	41.76	182	95	11	54	231	16	190	0.63	29.2
gi|13310123	gi|15077078	95.44	241	11	0	1	241	1	241	1.2e-16	80.9
gi|15077078	gi|29126583	35.23	193	113	12	29	210	35	226	1.7	27.4
gi|15077078	gi|57333	32.31	195	120	12	3	192	29	216	44	22.9
gi|119826	gi|15077078	89.63	241	25	0	1	241	1	241	2.6e-15	76.5
gi|15077078	gi|126968	24.17	240	157	25	16	239	33	263	2.5e+02	20.3
gi|15077078	gi|11269130	25.86	174	116	13	10	176	7	174	2.2e+02	20.4
gi|15077078	gi|3116017	25.73	206	145	8	3	203	4	206	2e+02	20.6
gi|15077078	gi|27805909	32.02	178	116	5	17	191	59	234	2.5	27.1
gi|15077078	gi|33859811	35.16	182	113	5	13	191	45	224	0.81	28.8
gi|15077078	gi|26250612	52.28	241	114	1	1	241	43	282	4.5e-07	49.7
gi|13310123	gi|2880043	26.80	194	134	8	17	203	8	200	1.3e+02	21.7
gi|13310123	gi|20127408	34.07	182	115	5	13	191	45	224	2.8	26.9
gi|13310123	gi|26990767	27.97	118	85	0	30	147	28	145	3.3e+02	19.8
gi|13310123	gi|24115140	50.21	241	119	1	1	241	43	282	1.2e-06	48.3
gi|13310123	gi|10441766	51.45	241	116	1	1	241	1	240	5.5e-07	49.2
gi|13310123	gi|31981810	28.87	194	128	10	15	204	42	229	85	21.9
gi|13310123	gi|15804436	50.62	241	118	1	1	241	1	240	9.4e-07	48.4
gi|13310123	gi|4757966	23.91	184	137	3	6	188	23	204	1.2e+02	21.4
gi|2392291	gi|13310123	27.68	224	147	15	19	228	16	238	4.3	26.1
gi|4699607	gi|11595498	26.55	226	157	9	17	241	30	247	13	24.8
gi|30064859	gi|11595498	25.77	194	140	4	5	195	16	208	29	23.8
gi|2765432	gi|11595498	57.44	242	95	8	1	234	41	282	1e-08	54.8
gi|11595498	gi|17943407	25.10	263	183	14	20	277	15	268	39	23.2
gi|17508953	gi|11595498	26.54	211	137	18	61	266	21	218	12	25.3
gi|15834028	gi|11595498	25.77	194	140	4	5	195	16	208	29	23.8
gi|15642751	gi|11595498	23.81	189	133	11	12	193	22	206	2e+02	20.7
gi|66046519	gi|11595498	23.84	172	124	7	5	172	16	184	1.5e+02	21.1
gi|25453481	gi|11595498	22.81	228	172	4	25	249	19	245	13	24.8
gi|4502327	gi|11595498	25.19	266	179	20	25	278	20	277	39	23.3
gi|25777619	gi|32479360	73.60	250	66	0	1	250	1	250	1.4e-13	71.0
gi|145900	gi|32479360	25.84	178	125	7	14	187	30	204	43	22.8
gi|32479360	gi|17366034	24.47	188	130	12	15	201	1	177	95	21.6
gi|26988860	gi|32479360	24.46	184	136	3	6	188	23	204	1.1e+02	21.4
gi|119119	gi|32479360	24.69	239	171	9	25	257	14	249	0.47	29.5
gi|595267	gi|32479360	25.14	175	120	11	52	221	36	204	43	23.0
gi|16767253	gi|32479360	26.40	178	124	7	14	187	30	204	44	23.0
gi|4757968	gi|32479360	95.60	250	11	0	1	250	1	250	2.7e-17	83.4
gi|24371621	gi|32479360	21.59	176	135	3	14	187	30	204	1.7e+02	20.9
gi|4502327	gi|32479360	21.52	223	164	11	26	244	29	244	64	22.4
gi|23103221	gi|25777617	27.27	209	145	7	41	247	1	204	9.6	25.9
gi|28870678	gi|25777617	26.84	190	136	3	3	191	20	207	40	23.0
gi|563865	gi|25777617	27.50	160	112	4	131	290	120	275	26	23.9
gi|126968	gi|25777617	24.19	248	180	8	4	248	4	246	7.7	25.6
gi|25777617	gi|16762152	26.14	176	127	3	30	204	14	187	63	22.7
gi|15598210	gi|25777617	25.79	190	138	3	3	191	20	207	1.3e+02	21.3
gi|6753398	gi|25777617	98.92	279	3	0	1	279	1	279	4e-21	96.2
gi|34897626	gi|25777617	28.00	175	118	8	10	180	37	207	23	23.8
gi|31226567	gi|25777617	25.45	220	147	17	16	231	1	207	56	22.9
gi|25777619	gi|2880043	21.03	252	192	7	26	275	7	253	53	23.2
gi|57333	gi|25777619	19.56	271	200	18	24	284	17	279	5.3e+02	19.4
gi|16131692	gi|25777619	26.14	176	127	3	14	187	30	204	59	22.5
gi|17508951	gi|25777619	23.24	185	135	7	35	216	27	207	2e+02	21.1
gi|25777619	gi|15834028	26.14	176	127	3	30	204	14	187	63	22.7
gi|15642751	gi|25777619	25.13	187	136	4	3	187	20	204	1.3e+02	21.3
gi|27805909	gi|25777619	27.91	172	114	10	71	234	38	207	21	24.3
gi|25453481	gi|25777619	74.55	279	71	0	1	279	1	279	4.8e-16	79.4
gi|4502327	gi|25777619	24.51	257	180	14	4	254	4	252	31	23.6
gi|4699607	gi|23103221	26.53	196	134	10	3	197	65	251	55	23.3
gi|23030094	gi|4699607	25.84	178	122	10	2	169	33	210	2.4e+02	20.1
gi|17943407	gi|4699607	26.44	261	176	16	20	268	12	268	17	24.4
gi|21542398	gi|4699607	31.60	269	163	21	3	255	3	266	1.1	28.3
gi|4699607	gi|16767253	24.23	194	138	9	19	212	22	206	1.7e+02	21.2
gi|8569414	gi|4699607	23.05	269	187	20	2	254	1	265	12	24.8
gi|27364416	gi|2880043	26.09	207	135	18	1	200	1	196	58	22.9
gi|15597209	gi|2880043	27.51	189	129	8	8	191	6	191	2.2e+02	21.0
gi|17508951	gi|2880043	24.53	159	113	7	28	183	2	156	31	24.2
gi|15834028	gi|2880043	22.47	178	130	8	20	193	18	191	68	23.0
gi|27805909	gi|2880043	23.63	182	127	12	56	232	12	186	70	23.0
gi|24371621	gi|2880043	21.88	160	122	3	1	159	1	158	1.2e+02	22.0
gi|15607688	gi|23103221	24.87	193	131	14	109	292	117	304	1e+02	22.6
gi|23103221	gi|16131692	54.30	256	116	1	60	315	1	255	3.6e-09	57.0
gi|119119	gi|23103221	29.05	179	122	5	57	230	87	265	0.66	29.8
gi|15598210	gi|23103221	72.33	253	70	0	1	253	60	312	9.7e-12	65.6
gi|23103221	gi|66046519	72.61	241	66	0	60	300	1	241	1.5e-11	64.9
gi|19570348	gi|23103221	26.32	228	137	31	4	217	56	266	1.3e+02	22.2
gi|24159081	gi|15607688	28.06	278	166	34	7	257	37	307	0.35	30.1
gi|15607688	gi|17366034	24.91	269	169	33	44	307	15	255	15	24.7
gi|15607688	gi|24583077	18.18	198	144	18	40	235	14	195	8.5e+02	19.0
gi|15607688	gi|15834028	30.85	94	64	1	146	239	101	193	1.6e+02	21.5
gi|15607688	gi|12018256	24.64	280	188	23	31	303	54	317	19	24.6
gi|15607688	gi|8569414	27.48	262	166	24	50	307	17	258	2.9	27.0
gi|67158186	gi|15607688	30.56	108	71	4	93	199	140	244	4.5e+02	19.9
gi|24159081	gi|27364416	27.31	227	159	6	3	224	3	228	0.32	29.8
gi|24159081	gi|16131692	34.05	185	109	13	18	192	16	197	0.13	31.2
gi|24159081	gi|119119	100.00	260	0	0	1	260	31	290	1.3e-22	101.1
gi|24159081	gi|20149805	100.00	258	0	0	3	260	1	258	2e-22	100.4
gi|24159081	gi|27805909	36.41	184	108	9	12	188	54	235	0.086	32.1
gi|24159081	gi|25453481	23.95	263	191	9	1	257	20	279	0.19	30.8
gi|29126583	gi|15886859	22.62	168	119	11	36	201	46	204	1.6e+02	21.0
gi|29126583	gi|563865	27.85	219	145	13	23	241	47	252	21	24.0
gi|17508951	gi|29126583	37.63	194	109	12	39	224	23	212	0.17	31.2
gi|15834028	gi|29126583	34.74	190	114	10	28	208	35	223	0.26	30.4
gi|29126583	gi|28896804	32.24	183	114	10	25	205	17	191	0.61	28.9
gi|29126583	gi|862457	37.70	183	102	12	23	201	47	221	0.041	33.1
gi|19921000	gi|29126583	41.80	189	96	14	51	230	16	199	0.15	31.5
gi|27364416	gi|20127408	35.36	181	111	6	13	189	45	223	0.22	30.6
gi|27364416	gi|8572760	25.00	196	143	4	1	195	5	197	75	22.5
gi|11269128	gi|27364416	35.71	182	113	4	9	186	12	193	28	23.4
gi|27364416	gi|18677763	37.02	181	108	6	13	189	45	223	0.11	31.6
gi|27364416	gi|27805909	35.36	181	111	6	13	189	55	233	0.33	30.1
gi|4584722	gi|27364416	62.08	240	91	0	1	240	1	240	2.4e-10	60.1
gi|67158186	gi|27364416	39.21	227	136	2	1	227	2	226	0.0016	37.7
gi|28870678	gi|15886859	25.54	184	134	3	6	188	23	204	75	22.1
gi|119826	gi|15886859	23.47	196	148	2	10	204	26	220	1.4e+02	21.1
gi|11269128	gi|15886859	24.31	255	187	6	6	255	26	279	2.2e+02	20.6
gi|15834028	gi|15886859	24.48	192	142	3	14	203	30	220	37	23.5
gi|15886859	gi|28896804	23.04	191	136	11	30	215	14	198	1.6e+02	21.0
gi|34897626	gi|15886859	26.63	169	122	2	10	177	37	204	16	24.3
gi|26250612	gi|15886859	24.41	213	155	6	35	245	12	220	30	23.9
gi|145900	gi|20127408	36.36	187	109	10	17	198	49	230	0.22	30.6
gi|145900	gi|15235527	31.51	238	149	14	15	249	14	240	1.4	27.8
gi|119119	gi|145900	34.05	185	109	13	48	222	16	197	0.14	31.2
gi|20149805	gi|145900	34.05	185	109	13	16	190	16	197	0.13	31.2
gi|145900	gi|27805909	31.01	258	152	26	17	252	59	312	0.2	30.9
gi|145900	gi|25453481	25.57	176	128	3	14	187	30	204	46	22.9
gi|30064859	gi|17366034	30.68	176	112	10	12	185	11	178	2.2	27.4
gi|30064859	gi|17943407	31.58	247	150	19	6	244	8	243	3.7	26.7
gi|30064859	gi|10441766	91.80	305	25	0	1	305	1	305	1.7e-22	101.1
gi|30064859	gi|18677763	32.96	267	148	31	17	257	49	310	0.089	32.3
gi|30064859	gi|6753398	26.14	176	127	3	14	187	30	204	63	22.6
gi|30064859	gi|24371621	55.52	281	125	0	1	281	1	281	1.6e-10	61.2
gi|30064859	gi|4502327	31.58	247	150	19	6	244	18	253	3.7	26.8
gi|2765432	gi|20127408	27.27	165	108	12	1	159	64	222	43	22.9
gi|20127408	gi|17943407	30.58	242	158	10	40	276	14	250	3.1	26.9
gi|21542398	gi|20127408	27.27	176	122	6	11	180	47	222	35	23.4
gi|15804436	gi|20127408	35.96	178	106	8	17	189	49	223	0.2	31.0
gi|8569414	gi|20127408	26.46	189	132	7	1	183	36	223	34	23.4
gi|28870678	gi|25777621	26.84	190	136	3	3	191	50	237	41	23.1
gi|17508951	gi|28870678	32.57	218	138	9	38	251	14	226	3.7	26.6
gi|31981810	gi|28870678	28.65	185	124	8	49	229	24	204	94	21.8
gi|28870678	gi|27805909	33.13	166	106	5	29	191	71	234	1.3	28.1
gi|24371621	gi|28870678	53.11	241	112	1	1	240	1	241	1.8e-06	47.4
gi|57333	gi|17558304	28.65	185	121	11	36	214	35	214	2.8	27.1
gi|24583077	gi|17558304	48.16	245	125	2	21	264	41	284	2.3e-06	47.5
gi|17558304	gi|595267	46.54	260	138	1	20	278	27	286	9.9e-07	48.6
gi|17558304	gi|4757968	22.66	203	148	9	14	213	8	204	63	22.5
gi|17558304	gi|4502327	28.38	229	155	9	33	256	24	248	5.1	26.2
gi|57333	gi|2765432	26.22	225	147	19	69	278	13	233	19	24.1
gi|11269128	gi|57333	25.10	263	174	23	2	250	30	283	1.4e+03	17.7
gi|57333	gi|18677763	27.56	254	170	14	44	289	49	296	2.2	27.6
gi|4558756	gi|57333	19.56	271	200	18	17	279	24	284	5.4e+02	19.4
gi|57333	gi|19570348	25.79	221	141	23	50	258	37	246	69	22.5
gi|23030094	gi|25777621	26.53	147	101	7	14	156	94	237	1e+02	21.5
gi|23030094	gi|17508951	34.34	198	110	20	1	181	60	254	2	27.3
gi|23030094	gi|31981810	30.66	212	131	16	9	208	69	276	6.5	25.4
gi|23030094	gi|19570352	27.69	195	119	22	3	190	38	217	13	24.4
gi|23030094	gi|24371621	48.51	202	104	0	5	206	39	240	0.00028	39.9
gi|119826	gi|25777621	25.84	178	129	3	3	179	50	225	1.8e+02	20.9
gi|11269128	gi|25777621	25.97	258	179	12	6	255	56	309	1.1e+02	21.7
gi|2392482	gi|25777621	29.19	209	135	13	2	204	52	253	20	24.3
gi|6753398	gi|25777621	98.92	279	3	0	1	279	31	309	4.1e-21	96.4
gi|24371621	gi|25777621	23.46	179	134	3	14	190	60	237	1.4e+02	21.5
gi|8572760	gi|17366034	24.80	254	168	23	4	253	3	237	45	23.4
gi|119119	gi|17366034	27.09	251	172	11	43	289	14	257	1	28.4
gi|595267	gi|17366034	28.08	203	134	12	48	248	15	207	8.3	25.4
gi|66046519	gi|17366034	26.72	232	146	24	20	237	19	240	33	23.1
gi|2392291	gi|17366034	27.09	251	172	11	14	260	14	257	0.95	28.4
gi|2765432	gi|15235527	25.47	161	113	7	2	160	31	186	1.6e+02	20.8
gi|15826830	gi|2765432	18.12	160	115	16	43	198	11	158	7e+02	18.7
gi|2765432	gi|3116017	82.38	244	36	7	1	237	33	276	7.6e-15	75.2
gi|862457	gi|2765432	27.27	165	108	12	64	222	1	159	47	22.8
gi|31226567	gi|2765432	25.93	162	108	12	71	226	1	156	4.1e+02	19.7
gi|17943407	gi|26990767	26.27	255	178	10	20	270	14	262	14	24.7
gi|15826830	gi|26990767	21.26	127	86	14	19	142	16	131	3.9e+02	19.8
gi|15642751	gi|26990767	23.56	208	151	8	7	209	6	210	2.3e+02	20.5
gi|26990767	gi|34897626	21.37	234	177	7	13	241	5	236	79	22.0
gi|67158186	gi|26990767	33.08	133	86	3	65	196	63	193	2.5e+02	20.6
gi|15597209	gi|26988860	27.08	144	104	1	3	145	4	147	2.6e+02	20.2
gi|119119	gi|15597209	28.73	268	176	15	31	289	2	263	8.2	25.4
gi|15597209	gi|31981810	24.70	251	174	15	13	256	41	283	1.5e+02	21.2
gi|15597209	gi|15642751	25.10	239	163	16	5	235	6	236	1.2e+03	17.9
gi|15597209	gi|19570352	32.95	261	167	8	4	258	7	265	0.42	29.7
gi|15597209	gi|8569414	25.10	251	173	15	16	259	14	256	50	22.7
gi|15597209	gi|19570348	30.04	253	163	14	3	253	11	251	30	23.5
gi|26988860	gi|16131692	53.53	241	111	1	1	241	1	240	3.1e-07	49.8
gi|17508951	gi|16131692	33.15	178	111	8	41	215	17	189	6.2	26.0
gi|2392482	gi|16131692	20.75	241	182	9	9	245	13	248	2.9e+02	20.1
gi|16131692	gi|28896804	60.83	240	94	0	1	240	1	240	5.4e-10	58.9
gi|16131692	gi|19570352	27.98	218	137	20	13	211	14	230	9.7	25.1
gi|16131692	gi|4584722	100.00	255	0	0	1	255	1	255	1.5e-19	90.8
gi|19570348	gi|16131692	23.15	216	158	8	13	223	6	218	96	21.8
gi|24583077	gi|563865	32.09	187	117	10	10	194	38	216	8.4	25.7
gi|11269128	gi|563865	36.98	265	156	11	1	258	37	297	5	26.2
gi|2392482	gi|563865	31.05	248	156	15	1	242	37	275	12	24.9
gi|563865	gi|28896804	28.27	191	131	6	49	234	17	206	48	22.8
gi|563865	gi|66046519	30.10	206	136	8	35	234	4	207	9.6	25.1
gi|8569414	gi|563865	29.60	250	171	5	15	260	48	296	1.1	28.3
gi|19570348	gi|563865	28.31	219	146	11	26	241	52	262	28	23.8
gi|119826	gi|26988860	90.04	241	24	0	1	241	1	241	3e-15	76.3
gi|119826	gi|17508951	34.86	218	133	9	14	226	38	251	1.5	27.9
gi|119826	gi|16762152	51.04	241	117	1	1	241	1	240	1.3e-06	47.9
gi|119826	gi|18677763	34.41	186	115	7	13	195	45	226	1.2	28.2
gi|119826	gi|15804436	50.62	241	118	1	1	241	1	240	1.1e-06	48.2
gi|119826	gi|4757968	23.12	199	151	2	10	207	26	223	1.3e+02	21.2
gi|15982640	gi|119826	27.35	223	149	13	22	231	16	238	5.1	25.9
gi|119826	gi|4502327	36.28	226	135	9	16	240	31	248	0.89	28.5
gi|15235527	gi|8572760	26.46	189	134	5	1	186	5	191	2.3e+02	21.0
gi|7387634	gi|8572760	23.50	183	126	14	46	222	16	190	67	23.0
gi|595267	gi|8572760	23.78	185	123	18	46	222	16	190	82	22.7
gi|8572760	gi|16767253	24.00	175	131	2	22	195	20	193	60	23.2
gi|4757968	gi|8572760	23.11	251	184	9	26	273	11	255	65	22.9
gi|15982640	gi|8572760	32.65	196	120	12	19	206	17	208	1.2	28.6
gi|4502327	gi|8572760	24.61	191	134	10	13	199	4	188	1.5e+02	21.7
gi|17508951	gi|15235527	31.34	284	164	31	26	306	2	257	5.1	26.3
gi|10441766	gi|15235527	32.24	214	135	10	15	227	14	218	1.3	28.1
gi|31981810	gi|15235527	27.98	243	163	12	32	270	3	237	24	23.9
gi|15235527	gi|28896804	30.22	225	153	4	14	236	15	237	3.7	26.3
gi|15235527	gi|4757968	23.89	180	130	7	14	188	31	208	2.1e+02	20.6
gi|19921000	gi|15235527	38.78	196	113	7	58	252	14	203	0.31	30.5
gi|26988860	gi|17943407	34.18	237	144	12	8	240	10	238	2.2	27.1
gi|26988860	gi|11269130	25.86	174	116	13	10	176	7	174	2.6e+02	20.1
gi|26988860	gi|15804436	53.53	241	111	1	1	241	1	240	2.4e-07	50.4
gi|26988860	gi|34897626	34.36	195	121	7	29	223	18	205	1.3	27.7
gi|31226567	gi|26988860	35.06	231	132	18	45	266	5	226	1.8	27.6
gi|17508951	gi|17943407	27.31	238	164	9	24	256	5	238	20	24.4
gi|2392482	gi|17943407	28.87	239	154	16	12	243	21	250	77	22.1
gi|3021301	gi|17943407	30.99	242	157	10	40	276	14	250	2.8	27.1
gi|17943407	gi|4757968	24.35	193	136	10	6	191	16	205	57	22.6
gi|19921000	gi|17943407	29.73	222	150	6	50	271	13	228	9.4	25.6
gi|119119	gi|24115140	32.47	194	118	13	48	231	58	248	0.14	31.8
gi|24115140	gi|595267	35.39	178	107	8	59	231	49	223	0.24	30.9
gi|24115140	gi|66046519	50.21	241	119	1	43	282	1	241	7.9e-07	48.9
gi|2392291	gi|24115140	32.47	194	118	13	19	202	58	248	0.12	31.7
gi|24583077	gi|17508951	50.16	305	149	3	3	306	23	325	1.3e-08	55.2
gi|24583077	gi|18677763	54.96	282	126	1	5	286	33	313	1.8e-10	61.3
gi|24583077	gi|12018256	26.19	252	159	27	21	253	66	309	2.3e+02	21.1
gi|24583077	gi|8569414	23.94	188	132	11	11	195	4	183	6.9e+02	19.1
gi|24583077	gi|17105223	32.99	288	163	30	19	303	14	274	0.1	32.0
gi|15290204	gi|17508953	29.87	298	182	27	2	276	52	345	37	23.6
gi|15290204	gi|15598210	34.91	212	127	11	39	240	35	245	7.5	25.5
gi|15290204	gi|12018256	28.42	183	118	13	41	212	88	268	2e+02	21.1
gi|15290204	gi|33859811	32.49	277	160	27	10	261	38	312	1.2	28.4
gi|67158186	gi|15290204	31.80	261	162	16	7	255	1	257	5.5	26.2
gi|15826830	gi|126968	24.07	108	67	15	43	145	55	152	1.3e+03	18.0
gi|126968	gi|3116017	31.84	267	160	22	32	283	17	276	0.052	32.8
gi|126968	gi|4757966	25.75	233	159	14	22	248	22	246	5.1	26.3
gi|67158186	gi|126968	34.04	94	58	4	103	194	119	210	5.2e+02	19.5
gi|11269128	gi|17508951	34.70	219	128	15	9	214	36	252	38	23.4
gi|17508951	gi|3116017	26.39	216	148	11	32	241	10	220	25	24.1
gi|17508951	gi|4757966	21.67	203	150	9	14	213	8	204	2.6e+02	20.7
gi|17508951	gi|17105223	30.90	301	176	32	26	322	2	274	3.5	26.9
gi|11269128	gi|17508953	34.70	219	128	15	9	214	62	278	38	23.5
gi|17508953	gi|28896804	29.65	226	149	10	62	283	12	231	6.7	25.9
gi|8569414	gi|17508953	26.97	178	119	11	14	183	67	241	1.4e+02	21.6
gi|67158186	gi|17508953	32.04	284	165	28	21	280	72	351	2.9	27.4
gi|15826830	gi|11269128	26.02	246	158	24	16	251	11	242	3.9e+02	19.7
gi|11269128	gi|3021301	34.83	178	110	6	11	182	46	223	11	25.0
gi|11269128	gi|4584722	30.77	221	141	12	17	225	20	240	49	22.6
gi|119119	gi|7387634	34.93	229	134	15	1	218	1	225	0.051	33.0
gi|119119	gi|16767253	35.48	186	107	13	48	223	16	198	0.084	32.3
gi|119119	gi|25453481	24.16	269	195	9	25	287	14	279	0.17	31.1
gi|15826830	gi|21542398	24.86	177	116	17	8	182	2	163	1.3e+02	21.3
gi|15826830	gi|15804436	22.00	200	136	20	27	223	25	207	1.7e+02	21.2
gi|15826830	gi|4584722	22.67	172	118	15	27	195	25	184	1.9e+02	20.8
gi|15826830	gi|67158186	24.20	157	107	12	29	183	27	173	1.5e+03	17.8
gi|15834028	gi|10441766	92.13	305	24	0	1	305	1	305	1.3e-22	101.5
gi|15804436	gi|10441766	92.13	305	24	0	1	305	1	305	1.3e-22	101.5
gi|10441766	gi|4757966	25.57	176	128	3	14	187	30	204	49	23.1
gi|67158186	gi|10441766	41.64	305	172	6	1	301	2	304	3.8e-07	50.1
gi|16762152	gi|7387634	32.17	258	149	26	17	252	49	302	0.27	30.6
gi|7387634	gi|12018256	26.36	258	165	25	52	293	69	317	3.1	27.2
gi|8569414	gi|7387634	22.75	189	139	7	1	183	36	223	52	22.8
gi|67158186	gi|7387634	37.36	174	103	6	19	189	52	222	1.5	28.1
gi|11269130	gi|16762152	25.93	189	121	19	10	187	13	193	45	23.0
gi|16762152	gi|12018256	23.71	194	139	9	22	206	71	264	26	24.1
gi|16762152	gi|25453481	25.93	189	132	8	14	195	30	217	42	23.3
gi|15598210	gi|11269130	26.24	221	141	22	10	214	7	221	2.3e+02	20.4
gi|11269130	gi|19570352	30.63	271	173	15	1	258	5	273	0.14	31.2
gi|11269130	gi|25453481	26.07	211	146	10	3	206	22	229	7.6	25.5
gi|31981810	gi|21542398	23.05	243	176	11	47	283	16	253	2.4e+02	20.5
gi|21542398	gi|66046519	31.25	192	125	7	13	198	17	207	9.4	25.0
gi|24371621	gi|21542398	26.83	246	166	14	16	259	12	245	46	22.9
gi|15834028	gi|595267	35.39	178	107	8	17	189	49	223	0.23	30.8
gi|15834028	gi|4558756	26.14	176	127	3	14	187	30	204	59	22.7
gi|31226567	gi|15834028	31.66	259	154	23	54	310	15	252	0.5	29.8
gi|15598210	gi|2392482	22.18	239	182	4	13	249	9	245	6.6e+02	18.8
gi|2392482	gi|4757968	27.40	208	140	11	2	204	22	223	13	24.7
gi|2392482	gi|19921000	26.92	182	119	14	8	182	55	229	9.8e+02	18.7
gi|31981810	gi|3116017	27.47	273	167	31	32	280	9	274	12	25.0
gi|31981810	gi|19570352	28.04	214	141	13	43	246	17	227	6.8	25.8
gi|31981810	gi|33859811	25.20	254	176	14	44	289	49	296	5.7	26.2
gi|31981810	gi|4502327	24.51	253	183	8	43	289	31	281	41	23.2
gi|3021301	gi|595267	86.05	294	41	0	1	294	1	294	4.4e-18	86.4
gi|27805909	gi|595267	87.82	271	33	0	34	304	24	294	6.4e-17	82.5
gi|8569414	gi|595267	24.87	189	135	7	1	183	36	223	36	23.3
gi|595267	gi|17105223	39.89	188	106	7	38	224	6	187	0.51	29.5
gi|16767253	gi|18677763	30.45	266	157	28	17	259	49	309	0.17	31.4
gi|18677763	gi|66046519	34.34	166	104	5	61	224	29	191	0.69	29.0
gi|15982640	gi|18677763	31.66	259	158	19	16	262	44	295	0.086	32.1
gi|20149805	gi|15598210	29.02	224	144	15	16	225	16	238	4.2	26.2
gi|15598210	gi|4757966	24.46	184	136	3	6	188	23	204	1.4e+02	21.2
gi|15598210	gi|17105223	35.93	167	104	3	29	194	26	190	7.4	25.4
gi|20149805	gi|15642751	28.93	197	133	7	1	191	3	198	1.2	28.0
gi|20149805	gi|862457	35.87	184	109	9	10	186	44	225	0.064	32.4
gi|20149805	gi|26250612	32.99	194	117	13	16	199	58	248	0.12	31.8
gi|15642751	gi|3116017	25.59	211	141	16	6	208	9	211	58	22.5
gi|4584722	gi|3116017	27.47	233	151	18	13	227	15	247	7	25.6
[truncated: 2,186 more rows]
