# Supplementary material for: Community detection in sequence similarity networks based on attribute clustering
Source: PLoS One. 2017 Jul 24;12(7):e0178650. doi: 10.1371/journal.pone.0178650 (PMC5524321; doi:10.1371/journal.pone.0178650)
Supplement: S3 Dataset — (TXT) [file pone.0178650.s007.txt]

gi|28212141	gi|150773	23.95	334	195	59	35	360	15	297	12	25.9
gi|627094	gi|28212141	21.25	367	214	75	68	413	93	405	32	24.7
gi|28212141	gi|607908	23.34	317	189	54	51	360	32	301	8.4	26.4
gi|33113259	gi|28212141	21.09	384	233	70	55	424	78	405	3.8	27.8
gi|48770970	gi|28212141	18.39	299	213	31	76	363	99	377	1.8e+03	18.6
gi|119336	gi|28212141	20.00	105	79	5	316	416	302	405	8.3e+02	19.9
gi|38112061	gi|28212141	23.01	352	206	65	73	402	97	405	63	23.7
gi|34597330	gi|28212141	24.20	157	105	14	277	422	252	405	8.7	26.6
gi|13124132	gi|28212141	21.78	349	220	53	75	410	97	405	1.3e+02	22.6
gi|13124138	gi|28212141	20.33	423	273	64	9	420	42	411	33	24.7
gi|34880725	gi|28212141	26.53	98	68	4	78	172	97	193	1.3e+02	22.6
gi|21263586	gi|28212141	20.82	389	250	58	9	390	42	379	76	23.4
gi|28212141	gi|126731	23.57	140	92	15	221	353	161	292	8.7e+02	19.5
gi|416950	gi|28212141	21.21	330	209	51	96	413	115	405	28	24.9
gi|6015099	gi|28212141	24.34	152	99	16	276	413	256	405	30	24.8
gi|48832201	gi|28212141	21.04	366	243	46	9	360	42	375	4.6e+02	20.8
gi|37359340	gi|28212141	24.29	140	93	13	298	425	267	405	24	25.1
gi|13925873	gi|28212141	20.30	133	93	13	235	362	245	369	3e+03	17.6
gi|18175728	gi|28212141	20.93	430	264	76	13	422	32	405	15	25.9
gi|28212141	gi|115713	21.78	303	190	47	61	360	45	303	13	25.8
gi|4416379	gi|28212141	21.92	333	204	56	50	372	93	379	14	25.7
gi|28212141	gi|3643989	23.69	325	201	47	38	360	18	297	1.2e+02	22.6
gi|28212141	gi|13660733	22.29	314	196	48	51	360	32	301	19	25.3
gi|8388689	gi|28212141	19.51	364	236	57	43	391	58	379	12	26.1
gi|16801611	gi|28212141	22.37	380	240	55	44	409	67	405	83	23.3
gi|37681002	gi|28212141	19.81	424	271	69	6	412	8	379	2e+02	22.1
gi|6166147	gi|28212141	21.75	354	221	56	71	409	93	405	12	26.2
gi|56107	gi|28212141	23.74	337	193	64	69	391	93	379	44	24.3
gi|34861961	gi|28212141	20.38	417	246	86	142	521	12	379	4.4e+02	21.3
gi|37702655	gi|42518800	51.50	433	191	19	3	431	4	421	7.5e-69	256.1
gi|42518800	gi|607908	34.33	67	38	6	70	136	70	130	2.3e+03	17.9
gi|42518800	gi|24377625	67.59	432	138	2	1	430	1	432	1.5e-98	354.7
gi|50420053	gi|42518800	50.57	441	198	20	3	439	4	428	8.8e-80	292.4
gi|42518800	gi|729971	21.75	331	223	36	44	360	67	375	7.9e+02	20.0
gi|40743649	gi|42518800	52.55	432	186	19	3	429	4	421	3.8e-67	250.4
gi|42518800	gi|16761739	31.75	63	40	3	211	271	375	436	1.7e+02	22.4
gi|42518800	gi|37359340	50.68	440	195	22	1	421	1	437	5.7e-65	243.2
gi|48788203	gi|42518800	19.30	114	81	11	201	303	264	377	2.5e+03	17.8
gi|42518800	gi|47567341	69.61	431	130	1	1	430	1	431	9.9e-101	362.0
gi|42518800	gi|3891690	34.33	67	38	6	70	136	56	116	2.2e+03	18.0
gi|3643989	gi|42518800	19.30	114	81	11	201	303	264	377	2.5e+03	17.8
gi|42518800	gi|32450571	52.56	430	185	19	4	421	3	425	2e-66	248.0
gi|1942652	gi|42518800	49.89	441	200	21	2	435	4	430	2.1e-64	241.3
gi|42518800	gi|1170131	22.19	320	201	48	89	389	78	368	8.9e+02	19.9
gi|42518800	gi|135651	19.48	154	113	11	228	381	165	307	2.4e+02	21.6
gi|24580920	gi|42518800	49.20	435	200	21	70	496	4	425	2.3e-68	254.7
gi|42518800	gi|6624237	51.77	396	176	15	42	427	1	391	1.5e-60	228.4
gi|37702655	gi|23099889	52.06	436	187	22	1	431	1	419	5e-74	273.3
gi|21263574	gi|23099889	64.62	424	145	5	1	424	1	419	9.5e-93	335.4
gi|119338	gi|23099889	51.61	434	192	18	3	430	4	425	2.1e-72	267.9
gi|28277353	gi|23099889	52.30	434	189	18	3	430	4	425	1e-76	282.2
gi|119348	gi|23099889	51.15	434	194	18	3	430	4	425	5.9e-72	266.4
gi|6015094	gi|23099889	52.29	436	186	22	1	431	1	419	2.2e-74	274.4
gi|49333355	gi|23099889	77.39	429	94	3	1	429	1	426	3.4e-103	370.2
gi|4416385	gi|23099889	50.79	378	169	17	1	373	21	386	1.4e-56	215.1
gi|14585753	gi|23099889	50.90	444	190	28	3	437	4	428	1.8e-67	251.5
gi|47211348	gi|23099889	45.88	425	193	37	3	399	4	419	8.5e-61	229.2
gi|23099889	gi|11270756	22.48	218	149	20	70	278	72	278	77	23.3
gi|47567341	gi|23099889	77.39	429	94	3	1	429	1	426	3.9e-103	369.9
gi|18158999	gi|23099889	20.61	330	226	36	67	375	44	358	3.7e+02	21.1
gi|37681795	gi|23099889	51.17	428	192	17	3	425	4	419	9e-74	272.4
gi|119356	gi|23099889	51.17	428	192	17	3	425	4	419	1.2e-69	258.7
gi|23099889	gi|24114071	24.53	159	98	22	233	388	185	324	1.1e+03	19.5
gi|13124125	gi|23099889	64.87	427	146	4	1	427	1	423	2e-87	317.8
gi|23099889	gi|1170131	22.68	194	130	20	197	388	155	330	7.7e+02	20.1
gi|23099889	gi|16080130	18.38	234	161	30	207	425	135	353	1.3e+02	22.5
gi|1169529	gi|23099889	51.50	400	177	17	1	395	24	411	1.1e-67	252.0
gi|25989631	gi|1169532	83.49	436	69	3	1	433	1	436	1.3e-119	424.7
gi|25989631	gi|33113259	52.85	439	187	20	4	427	5	438	4.3e-67	250.3
gi|25989631	gi|3023710	51.40	430	195	14	4	425	3	426	6.1e-64	239.8
gi|25989631	gi|24377625	57.74	433	177	6	1	431	1	429	1.8e-81	298.0
gi|25989631	gi|34880725	49.88	429	189	26	4	425	3	412	4.4e-57	216.9
gi|25989631	gi|6015090	52.09	430	191	15	4	425	3	425	8.2e-67	249.3
gi|467660	gi|25989631	50.93	432	199	13	3	431	4	425	1.7e-64	241.6
gi|17367189	gi|25989631	53.49	430	185	15	3	425	4	425	6.3e-67	249.7
gi|25989631	gi|462011	50.47	430	199	14	4	425	3	426	2.2e-62	234.6
gi|25989631	gi|48788775	26.67	60	41	3	338	394	26	85	2e+03	18.5
gi|11270764	gi|25989631	24.86	181	105	31	39	191	29	206	2.4e+03	17.9
gi|25989631	gi|48729290	35.71	42	24	3	378	417	76	116	5.7e+02	20.3
gi|17547470	gi|25989631	23.01	113	81	6	179	285	259	371	2.5e+03	17.8
gi|25989631	gi|14423687	54.36	436	180	19	4	425	5	435	1.6e-68	255.1
gi|16975437	gi|25989631	87.30	433	52	3	1	431	2	433	5.6e-127	449.2
gi|25989631	gi|42521309	51.94	439	192	19	1	425	1	434	1.9e-67	251.5
gi|109215	gi|25989631	54.55	429	182	13	4	426	6	427	1.1e-72	268.8
gi|25989631	gi|16130196	34.21	38	24	1	333	370	226	262	6.9e+02	19.8
gi|25989631	gi|22035897	51.59	440	197	16	4	433	3	436	7.8e-65	242.7
gi|37702655	gi|150773	18.06	155	116	11	238	390	140	285	2.6e+03	17.7
gi|119338	gi|150773	16.67	108	85	5	274	381	201	303	59	23.6
gi|16766266	gi|150773	22.17	406	255	61	12	407	7	361	3.2	27.9
gi|31170	gi|150773	15.74	108	86	5	274	381	201	303	6.7e+02	20.1
gi|126731	gi|150773	22.73	374	255	34	6	357	3	364	36	24.1
gi|49333355	gi|150773	21.47	163	111	17	71	230	67	215	4.6e+02	20.6
gi|22852211	gi|150773	20.39	206	131	33	193	378	111	303	1.3e+02	22.5
gi|4416381	gi|150773	16.67	108	85	5	255	362	201	303	73	23.1
gi|39597532	gi|150773	20.37	108	81	5	275	382	201	303	2e+02	21.8
gi|13637776	gi|150773	18.52	108	83	5	274	381	201	303	16	25.5
gi|47210809	gi|150773	20.37	108	81	5	274	381	201	303	8.3	26.5
gi|11999259	gi|150773	19.44	108	82	5	249	356	201	303	14	25.5
gi|14423688	gi|150773	20.00	110	81	7	282	391	201	303	5.5e+02	20.4
gi|693933	gi|150773	18.52	108	83	5	274	381	201	303	22	25.1
gi|1633161	gi|150773	41.94	372	203	13	6	372	3	366	6.5e-14	73.1
gi|20981682	gi|150773	19.44	108	82	5	274	381	201	303	93	23.0
gi|42545184	gi|150773	20.72	111	77	11	278	385	201	303	1.2e+02	22.6
gi|1169529	gi|150773	20.72	111	77	11	252	359	201	303	7.9	26.4
gi|729422	gi|15832403	25.77	163	98	23	237	386	128	280	6e+02	20.1
gi|32035526	gi|15832403	23.64	110	67	17	262	370	169	262	3.1e+02	21.0
gi|15832403	gi|26990423	25.75	167	114	10	121	282	157	318	35	24.0
gi|28377645	gi|15832403	31.25	32	22	0	338	369	231	262	5.8e+02	20.1
gi|47572881	gi|15832403	24.60	187	118	23	210	386	131	304	60	23.5
gi|27380983	gi|15832403	21.67	203	138	21	193	388	116	304	1e+02	22.7
gi|6015099	gi|15832403	31.58	38	25	1	333	370	226	262	5.5e+02	20.1
gi|930101	gi|15832403	25.60	168	102	23	213	369	107	262	5.8e+02	20.1
gi|13124161	gi|15832403	28.21	39	28	0	332	370	224	262	6e+02	20.0
gi|17066742	gi|15832403	30.77	39	27	0	332	370	224	262	2.6e+02	21.3
gi|47210809	gi|15832403	23.88	67	45	6	258	319	116	181	2.8e+03	17.3
gi|11999259	gi|15832403	37.50	24	14	1	271	293	51	74	1.6e+03	18.1
gi|14423684	gi|15832403	25.83	151	92	20	226	366	116	256	78	23.0
gi|693933	gi|15832403	23.97	146	97	14	228	370	128	262	4.7e+02	20.4
gi|1170131	gi|15832403	27.69	195	118	23	203	387	123	304	6.3	26.7
gi|47939355	gi|15832403	22.22	108	75	9	266	370	161	262	5.6e+02	20.1
gi|13124248	gi|15832403	25.00	108	72	9	266	370	161	262	69	23.2
gi|50122496	gi|15832403	24.64	207	128	28	186	382	116	304	12	25.8
gi|23003759	gi|28896287	68.74	435	131	5	1	430	1	435	1.7e-97	351.2
gi|33113259	gi|23003759	50.11	437	198	20	3	436	2	421	1.9e-65	244.8
gi|23003759	gi|38511762	50.93	430	192	19	4	421	3	425	5.2e-64	240.0
gi|23003759	gi|28377645	78.65	431	89	3	1	428	1	431	1.3e-112	401.4
gi|50420053	gi|23003759	50.34	441	199	20	3	439	4	428	2.1e-79	291.2
gi|23003759	gi|48823965	69.91	432	129	1	1	431	1	432	9.2e-102	365.4
gi|40806812	gi|23003759	52.78	432	185	19	3	429	4	421	9.2e-80	292.3
gi|23003759	gi|17367183	50.91	438	196	19	1	427	1	430	2.2e-66	247.9
gi|4416383	gi|23003759	49.74	378	175	15	1	373	21	388	3.7e-53	203.7
gi|16554592	gi|23003759	52.31	432	188	18	6	430	7	427	1.3e-69	258.7
gi|11270756	gi|23003759	20.65	92	62	11	166	251	299	385	2.6e+03	17.7
gi|23003759	gi|119350	49.77	440	200	21	1	423	1	436	2.3e-63	237.9
gi|23003759	gi|28866546	68.59	433	133	3	1	430	1	433	4.6e-98	353.1
gi|232054	gi|23003759	52.98	436	185	20	1	431	1	421	2.3e-73	271.1
gi|23003759	gi|11999249	49.73	366	169	15	27	382	1	361	8.3e-51	195.9
gi|563868	gi|23003759	62.39	436	155	9	1	433	1	430	3.8e-91	330.1
gi|16975437	gi|23003759	64.08	426	144	9	1	423	2	421	2.5e-90	327.4
gi|23003759	gi|1633161	21.43	154	105	16	288	430	173	321	2.1e+03	18.1
gi|23003759	gi|2494354	53.44	436	184	19	4	427	3	431	5.9e-67	249.8
gi|21232671	gi|23003759	19.34	362	249	43	35	368	43	389	3.1e+03	17.6
gi|37702655	gi|38649320	62.79	438	157	6	1	438	39	470	1e-100	362.1
gi|30314940	gi|38649320	64.20	433	150	5	1	433	39	466	5.2e-102	366.4
gi|32029561	gi|38649320	54.50	433	176	21	4	425	41	463	3.3e-75	277.3
gi|50289857	gi|38649320	63.05	433	157	3	1	433	39	468	2e-95	344.5
gi|31873302	gi|38649320	94.24	434	25	0	1	434	39	472	4.1e-148	519.5
gi|38649320	gi|12862418	22.30	269	164	45	105	371	69	294	1.5e+02	22.5
gi|15803300	gi|38649320	54.06	431	182	16	4	425	41	464	3.9e-73	270.4
gi|38649320	gi|16151617	47.95	438	213	15	39	468	1	431	3.8e-66	247.2
gi|4416381	gi|38649320	90.88	373	34	0	1	373	58	430	1.5e-123	437.6
gi|50427089	gi|38649320	63.05	433	155	5	1	433	39	466	5.9e-108	386.1
gi|38649320	gi|3023714	68.85	443	124	14	39	470	2	441	1.3e-102	368.4
gi|6226608	gi|38649320	53.92	434	178	22	5	424	41	466	1.7e-72	268.3
gi|119351	gi|38649320	73.84	432	112	1	1	432	39	469	5.7e-123	436.0
gi|36784331	gi|38649320	52.31	432	187	19	4	425	41	463	1.8e-70	261.6
gi|38649320	gi|48733237	18.27	301	212	34	113	402	17	294	1.3e+03	19.1
gi|38649320	gi|13660733	21.33	300	191	45	106	404	70	325	1.1e+02	22.8
gi|693933	gi|38649320	94.70	434	23	0	1	434	39	472	1.9e-148	520.6
gi|1363309	gi|38649320	83.29	431	72	0	1	431	39	469	5.4e-129	456.0
gi|38649320	gi|42784284	52.40	437	189	19	40	468	3	428	4.3e-71	263.7
gi|38649320	gi|6166147	51.15	436	193	20	41	468	4	427	1.5e-70	261.8
gi|13124248	gi|38649320	91.94	434	35	0	1	434	39	472	4.9e-153	535.9
gi|50122496	gi|38649320	34.88	43	20	8	236	270	210	252	3.3e+03	17.5
gi|66046349	gi|34858165	37.50	24	14	1	376	398	335	358	3.1e+03	17.6
gi|28277353	gi|34858165	81.34	434	75	6	1	434	41	468	6.2e-132	465.8
gi|31170	gi|34858165	78.11	434	89	6	1	434	41	468	1.8e-127	450.9
gi|47572881	gi|34858165	22.22	45	34	1	292	335	390	434	3.6e+03	17.3
gi|34858165	gi|22852211	49.31	434	200	20	41	462	1	426	1e-66	249.1
gi|34858165	gi|7436883	65.24	443	134	20	41	466	2	441	4.1e-97	350.1
gi|11999263	gi|34858165	76.86	363	78	6	1	363	66	422	4.2e-100	359.7
gi|11270756	gi|34858165	23.36	137	92	13	122	247	44	178	2.3e+03	18.1
gi|34858165	gi|29898732	50.23	432	196	19	42	462	3	426	1.4e-67	251.9
gi|34858165	gi|23094408	20.71	169	112	22	266	425	142	297	9.7e+02	19.6
gi|34858165	gi|34597332	65.16	442	134	20	42	466	3	441	1.8e-97	351.3
gi|32405096	gi|34858165	60.97	433	159	10	1	433	41	463	3.6e-105	376.8
gi|34858165	gi|45477377	65.38	442	133	20	42	466	3	441	5.8e-99	356.3
gi|13124125	gi|34858165	51.73	433	189	20	4	428	43	463	1.3e-64	242.1
gi|34858165	gi|15809970	65.16	442	134	20	42	466	3	441	1.1e-98	355.3
gi|20141354	gi|34858165	78.57	434	87	6	1	434	41	468	6.4e-133	469.0
gi|34858165	gi|21263598	49.65	425	197	17	43	459	7	422	1.9e-67	251.6
gi|37589645	gi|34858165	81.94	432	72	6	1	432	41	466	1.4e-130	461.2
gi|34858165	gi|6624237	79.75	395	74	6	80	468	1	395	2.3e-113	403.9
gi|37702655	gi|607908	26.61	109	61	19	324	425	95	191	2.9e+02	21.4
gi|37702655	gi|26990423	26.74	187	110	27	67	243	69	238	2.2e+02	21.8
gi|37702655	gi|34880725	54.79	438	179	19	1	438	1	419	4.9e-82	299.8
gi|37702655	gi|46320161	22.12	226	144	32	189	399	172	380	1.1e+03	19.6
gi|37702655	gi|4416385	61.48	379	140	6	20	398	1	373	6.9e-84	305.8
gi|50556202	gi|37702655	73.73	434	112	2	1	432	1	434	9.7e-122	431.8
gi|37702655	gi|48788775	23.03	152	100	17	136	274	31	178	4.2e+02	21.1
gi|37702655	gi|119349	62.30	435	158	6	1	435	1	429	8.9e-97	348.9
gi|37702655	gi|18175728	60.27	443	164	12	3	438	4	441	1.9e-93	337.8
gi|37702655	gi|119355	58.47	443	173	11	3	438	5	443	2.5e-92	334.1
gi|36784331	gi|37702655	50.00	432	203	13	4	425	3	431	4e-66	247.0
gi|37702655	gi|55491	61.64	438	162	6	1	438	1	432	9.9e-100	358.7
gi|32405096	gi|37702655	83.41	440	71	2	1	438	1	440	4.3e-160	559.2
gi|37702655	gi|28210138	52.53	434	187	19	1	431	5	422	1.7e-71	264.9
gi|37702655	gi|13124125	50.80	437	199	16	3	435	4	428	4.5e-67	250.2
gi|37702655	gi|30583767	61.42	438	163	6	1	438	1	432	9.9e-100	358.7
gi|37702655	gi|16130196	20.25	158	108	18	226	376	116	262	2.3e+03	17.8
gi|37702655	gi|37589645	63.10	439	156	6	1	439	1	433	1.1e-99	358.5
gi|37702655	gi|6624235	62.12	396	144	6	40	435	1	390	8e-90	325.6
gi|182118	gi|66046349	33.33	39	25	1	146	184	241	278	1.1e+03	19.5
gi|119336	gi|66046349	24.20	157	102	17	233	385	211	354	36	24.7
gi|66046349	gi|17545798	74.22	450	116	0	1	450	4	453	4.4e-64	240.4
gi|30749888	gi|66046349	19.55	133	98	9	267	396	241	367	1.5e+02	22.6
gi|66046349	gi|46320161	77.78	450	100	0	1	450	14	463	3.1e-68	254.2
gi|467660	gi|66046349	24.69	162	104	18	128	274	21	179	1.1e+02	23.1
gi|17367183	gi|66046349	17.92	173	128	14	218	382	188	354	1.9e+03	18.6
gi|2506874	gi|66046349	24.37	119	68	22	85	194	326	431	5.2e+02	20.3
gi|66046349	gi|11270756	24.47	376	219	65	53	413	46	371	45	24.2
gi|119349	gi|66046349	33.33	39	25	1	172	210	241	278	1.1e+03	19.6
gi|119351	gi|66046349	21.67	203	137	22	172	360	241	435	4.9e+02	20.8
gi|15800441	gi|66046349	20.53	190	131	20	193	378	190	363	1.7e+02	22.3
gi|16767113	gi|66046349	22.62	389	238	63	20	362	48	419	26	25.0
gi|66046349	gi|3643989	23.35	364	234	45	53	411	40	363	0.65	30.2
gi|66046349	gi|24114071	74.03	439	113	1	13	450	8	446	1.9e-63	238.2
gi|6321693	gi|66046349	24.20	157	102	17	233	385	211	354	36	24.7
gi|1942652	gi|66046349	24.20	157	102	17	232	384	211	354	36	24.7
gi|66046349	gi|16077318	75.11	446	111	0	5	450	10	455	8e-65	242.8
gi|42784284	gi|66046349	31.88	69	33	14	169	237	241	295	1.7e+03	18.8
gi|66046349	gi|21263599	32.56	43	23	6	241	277	169	211	2e+03	18.5
gi|66046349	gi|23100291	72.71	447	122	0	4	450	8	454	4.3e-63	237.1
gi|6624237	gi|66046349	30.65	62	34	9	133	193	241	294	1.2e+03	19.3
gi|1169532	gi|182118	51.36	403	177	19	35	428	7	399	6.8e-63	236.2
gi|119336	gi|182118	62.72	405	148	3	29	433	3	404	2.3e-91	330.8
gi|37590349	gi|182118	83.62	403	66	0	29	431	3	405	1.9e-123	437.4
gi|30749888	gi|182118	63.41	399	138	8	32	426	3	397	9.1e-86	312.2
gi|15803308	gi|182118	32.56	43	21	8	236	270	146	188	2.6e+03	17.9
gi|16761739	gi|182118	34.88	43	20	8	236	270	146	188	2.7e+03	17.8
gi|182118	gi|25010672	48.54	412	193	19	3	404	30	432	1.2e-61	232.1
gi|182118	gi|11270756	29.31	58	37	4	281	338	168	221	1.3e+03	18.9
gi|182118	gi|47567341	52.44	410	176	19	3	404	30	428	7.4e-68	252.7
gi|13991101	gi|182118	63.21	405	145	4	29	433	3	403	1.1e-95	345.2
gi|182118	gi|16767113	18.95	190	131	23	158	335	98	276	5.3e+02	20.4
gi|48958444	gi|182118	73.02	404	108	1	96	499	3	405	2.6e-114	407.2
gi|693933	gi|182118	84.12	403	64	0	29	431	3	405	2.3e-125	443.7
gi|182118	gi|26109595	37.21	43	19	8	146	188	165	199	1.8e+03	18.3
gi|182118	gi|24113637	25.60	168	102	23	188	344	107	262	5.3e+02	20.1
gi|22035897	gi|182118	67.49	406	129	3	29	434	3	405	5.2e-102	366.2
gi|182118	gi|23100291	25.71	70	44	8	139	203	19	85	9.5e+02	19.7
gi|1169533	gi|1169534	70.34	445	118	14	1	435	1	441	8.7e-115	408.7
gi|119336	gi|1169534	59.64	441	163	15	1	431	3	438	2.9e-87	317.3
gi|1169534	gi|16766266	28.05	82	49	10	243	318	109	186	1.2e+03	19.5
gi|1169534	gi|46320161	19.07	257	174	34	162	403	143	380	3.6e+02	21.3
gi|4416385	gi|1169534	70.31	384	100	14	1	373	22	402	1.8e-84	307.8
gi|48832201	gi|1169534	50.00	438	198	21	3	423	4	437	1.8e-67	251.5
gi|37359340	gi|1169534	69.98	443	128	5	2	443	3	441	8.5e-110	392.2
gi|16554592	gi|1169534	70.36	442	117	14	1	431	3	441	6.6e-114	405.8
gi|3023714	gi|1169534	88.49	443	51	0	2	444	3	445	2.1e-137	483.9
gi|13431506	gi|1169534	53.09	437	188	17	4	427	5	437	3e-69	257.4
gi|1169534	gi|3891690	23.73	118	85	5	302	416	159	274	59	23.6
gi|232054	gi|1169534	63.62	437	146	13	7	435	8	439	6.2e-100	359.4
gi|1169534	gi|27262298	50.92	436	193	21	5	437	9	426	1.9e-66	248.1
gi|47094180	gi|1169534	52.16	439	188	22	1	421	1	435	1.6e-66	248.4
gi|1169534	gi|44561888	19.07	257	174	34	162	403	130	367	6.2e+02	20.5
gi|33147912	gi|1169534	51.72	437	194	17	4	427	5	437	1.8e-68	254.8
gi|1169534	gi|135651	22.94	109	73	11	300	408	219	316	4.1e+02	20.8
gi|13124248	gi|1169534	67.27	443	131	14	1	432	3	442	1.9e-108	387.7
gi|34861961	gi|1169534	60.67	445	160	15	129	562	2	442	1.1e-90	329.1
gi|1169532	gi|28896287	58.72	436	168	12	1	431	1	429	2.4e-82	300.9
gi|1169532	gi|119338	51.38	434	191	20	4	428	3	425	1.4e-66	248.5
gi|1169532	gi|34877732	49.43	435	191	29	4	428	3	418	1.5e-59	225.2
gi|31170	gi|1169532	53.33	435	181	22	5	427	6	430	2.5e-72	267.6
gi|47572881	gi|1169532	40.00	20	12	0	342	361	157	176	2.3e+03	18.2
gi|1169532	gi|4416385	50.92	381	170	17	21	392	1	373	9.5e-56	212.4
gi|44532155	gi|1169532	27.37	95	59	10	341	431	157	245	2.3e+03	18.2
gi|1169532	gi|25010672	58.26	436	170	12	1	431	1	429	3.4e-81	297.1
gi|13925873	gi|1169532	49.43	437	203	18	3	431	4	430	1.7e-63	238.3
gi|1169532	gi|32880095	51.15	434	192	20	4	428	3	425	1.5e-67	251.8
gi|1169532	gi|48729290	25.56	133	83	16	69	200	73	190	3.8e+02	21.0
gi|37681795	gi|1169532	52.18	435	186	22	3	425	4	428	1.4e-68	255.2
gi|1169532	gi|119356	51.38	434	191	20	4	428	3	425	9e-65	242.5
gi|14423684	gi|1169532	49.66	435	201	18	3	429	4	428	2.9e-64	240.9
gi|8388689	gi|1169532	50.23	430	204	10	3	427	4	428	2e-69	257.9
gi|30315823	gi|1169532	78.21	436	90	5	1	431	1	436	3.9e-123	436.4
gi|1169532	gi|30583767	51.84	434	189	20	4	428	3	425	2.4e-66	247.7
gi|1169532	gi|16130196	25.95	158	96	21	272	419	172	318	1.4e+02	22.2
gi|24580920	gi|1169532	51.02	443	193	24	70	500	5	435	1.2e-69	259.0
gi|2655161	gi|1169532	49.39	411	188	20	13	413	35	435	1.8e-67	251.4
gi|1169533	gi|28896287	49.65	431	205	12	3	429	4	426	1.6e-76	281.6
gi|1169533	gi|119338	71.26	435	121	4	1	435	1	431	4.3e-121	429.6
gi|28277353	gi|1169533	71.03	435	122	4	1	431	1	435	1e-115	411.8
gi|1169533	gi|119348	70.11	435	126	4	1	435	1	431	8.7e-120	425.3
gi|1169533	gi|47572881	19.02	163	114	18	228	386	206	354	9.1e+02	19.9
gi|290541	gi|1169533	25.53	47	34	1	174	219	252	298	2.8e+03	17.6
gi|1169533	gi|6996529	68.71	441	126	12	3	435	4	440	4.8e-112	399.6
gi|1169533	gi|3023714	70.43	443	119	12	1	435	2	440	2.4e-115	410.6
gi|1169533	gi|13431506	52.31	432	191	15	3	429	4	425	1.7e-70	261.5
gi|1169533	gi|23094408	22.73	154	99	20	226	368	148	292	2.7e+02	21.4
gi|1169533	gi|27315022	52.56	430	193	11	3	429	4	425	4.4e-80	293.4
gi|6014740	gi|1169533	38.89	36	21	1	95	129	343	378	2.6e+03	17.8
gi|1169533	gi|51011814	73.79	435	111	3	1	435	32	463	8.7e-127	448.7
gi|1169533	gi|33147912	50.93	432	197	15	3	429	4	425	1.5e-70	261.7
gi|2655163	gi|1169533	71.57	415	115	3	1	412	21	435	4.5e-113	402.9
gi|1169533	gi|6624229	70.45	396	113	4	40	435	1	392	4.6e-109	389.5
gi|1169533	gi|15643639	53.92	434	179	21	1	429	1	418	3.5e-71	263.8
gi|28896287	gi|116506	23.68	190	117	28	71	243	67	245	3e+02	21.3
gi|32029561	gi|28896287	59.12	433	168	9	1	428	1	429	8.2e-90	325.7
gi|13124138	gi|28896287	58.80	432	169	9	1	427	1	428	9.2e-85	308.9
gi|34392443	gi|28896287	51.26	435	196	16	3	431	4	428	6.8e-71	262.9
gi|23024413	gi|28896287	70.05	434	125	5	1	430	1	433	7.5e-98	352.5
gi|416950	gi|28896287	48.62	436	207	17	6	432	7	434	2.6e-73	270.9
gi|28896287	gi|16761739	19.86	141	97	16	23	163	41	165	2e+03	18.5
gi|3089611	gi|28896287	58.13	375	151	6	1	369	1	375	2.5e-83	304.0
gi|27371000	gi|28896287	48.97	435	205	17	3	428	4	430	2.4e-69	257.7
gi|11999261	gi|28896287	45.38	368	187	14	1	361	27	387	2.2e-55	211.1
gi|28896287	gi|3891690	28.00	125	78	12	70	193	56	169	2e+02	21.8
gi|28896287	gi|19171969	96.32	435	16	0	1	435	1	435	3.3e-137	483.2
gi|11999249	gi|28896287	46.61	369	181	16	1	361	27	387	1.3e-53	205.2
gi|14423688	gi|28896287	50.45	440	199	19	1	435	1	426	4.6e-64	240.2
gi|16975437	gi|28896287	58.70	431	168	10	1	425	2	428	3.2e-85	310.4
gi|30315823	gi|28896287	58.10	432	170	11	1	425	1	428	8.7e-88	319.0
gi|33147912	gi|28896287	59.58	433	166	9	1	428	1	429	4.4e-85	310.0
gi|20141354	gi|28896287	48.05	435	211	15	6	432	7	434	2.9e-75	277.4
gi|21263598	gi|28896287	62.96	432	153	7	7	431	4	435	4.6e-92	333.2
gi|37589645	gi|28896287	49.43	439	206	16	1	430	1	432	9.3e-73	269.1
gi|6624237	gi|28896287	47.49	398	195	14	1	391	42	432	4.7e-57	216.8
gi|21263574	gi|729422	48.67	452	198	34	4	425	3	450	1.3e-61	232.1
gi|729422	gi|26990423	24.83	149	90	22	69	214	65	194	2e+02	22.0
gi|729422	gi|1706653	89.08	458	26	24	1	458	1	434	2.4e-138	487.0
gi|27361094	gi|729422	49.00	451	197	33	4	425	3	449	1e-61	232.4
gi|416950	gi|729422	76.10	456	85	24	1	432	1	456	1.9e-120	427.6
gi|729422	gi|4416385	86.33	395	32	22	21	415	1	373	2.6e-115	410.3
gi|729422	gi|22096350	83.52	455	51	24	1	455	1	431	5.3e-129	456.0
gi|11999263	gi|729422	76.36	385	69	22	1	363	27	411	2.4e-94	340.6
gi|729422	gi|39597532	66.59	458	128	25	1	457	1	434	5.6e-101	362.9
gi|729422	gi|46316600	42.11	19	11	0	294	312	303	321	1.6e+03	19.0
gi|729422	gi|115713	23.49	149	92	22	69	214	67	196	3.8e+02	21.0
gi|729422	gi|55491	84.62	455	46	24	1	455	1	431	4e-131	463.0
gi|49176390	gi|729422	18.97	58	41	6	46	100	296	350	4.2e+03	16.5
gi|729422	gi|26109595	22.47	227	133	43	41	241	3	212	4.3e+02	20.8
gi|20141354	gi|729422	75.88	456	86	24	1	432	1	456	2.5e-125	443.8
gi|729422	gi|16080130	21.89	297	187	45	174	457	69	333	8.1e+02	19.8
gi|729422	gi|3023685	63.71	463	133	35	1	455	1	436	7.3e-92	332.6
gi|538726	gi|30314940	53.79	435	180	21	3	421	2	431	1.1e-76	282.2
gi|538726	gi|3023710	51.60	438	194	18	3	428	2	433	7.6e-75	276.0
gi|538726	gi|16766266	22.14	140	94	15	257	394	203	329	4.7e+02	20.8
gi|126731	gi|538726	24.44	45	30	4	307	347	1	45	3.2e+03	17.2
gi|538726	gi|17367186	53.13	431	186	16	3	422	2	427	8.4e-78	285.8
gi|538726	gi|141917	21.66	157	110	13	12	167	10	154	1.5e+03	18.7
gi|538726	gi|6996529	51.95	437	190	20	1	420	1	434	1.2e-75	278.7
gi|538726	gi|119349	52.67	431	188	16	3	422	2	427	2.9e-76	280.7
gi|538726	gi|11999265	50.00	372	170	16	21	381	1	367	6.5e-60	226.1
gi|538726	gi|119355	51.72	435	189	21	4	420	5	436	3e-74	274.0
gi|538726	gi|50123334	27.16	81	55	4	59	136	29	108	30	24.7
gi|538726	gi|27262298	61.88	425	159	3	1	424	6	428	1.8e-100	361.1
gi|538726	gi|45477377	52.28	438	187	22	1	420	1	434	6.3e-74	272.9
gi|538726	gi|44561888	21.94	196	132	21	202	395	159	335	2.7e+02	21.7
gi|538726	gi|20981682	52.90	431	187	16	3	422	2	427	1.2e-76	282.0
gi|538726	gi|6166147	63.42	421	153	1	1	420	1	421	3.3e-100	360.2
gi|538726	gi|21232671	21.94	196	132	21	202	395	160	336	4.8e+02	20.8
gi|627094	gi|48770970	18.09	188	129	25	223	400	195	367	2.1e+03	18.4
gi|627094	gi|16766266	37.21	43	19	8	171	213	236	270	6.4e+02	20.4
gi|627094	gi|729971	20.11	378	246	56	50	418	80	410	1.6e+02	22.4
gi|467660	gi|627094	64.68	436	146	8	1	435	1	429	2.6e-101	363.9
gi|627094	gi|290541	20.22	89	70	1	273	361	189	276	3.1e+02	21.3
gi|11999267	gi|627094	70.88	364	104	2	1	363	26	388	3.7e-94	339.9
gi|627094	gi|39597532	72.69	432	117	1	1	431	1	432	9.3e-117	415.2
gi|627094	gi|46316600	32.56	43	21	8	171	213	241	275	1.1e+03	19.6
gi|627094	gi|15800441	24.32	74	46	10	292	356	272	344	1.9e+03	18.5
gi|627094	gi|3643989	18.56	97	74	5	269	364	198	290	1e+03	19.4
gi|627094	gi|14423688	70.07	441	120	12	1	431	3	441	6.2e-108	385.9
gi|1706655	gi|627094	53.60	431	181	19	5	424	3	425	1.5e-70	261.7
gi|627094	gi|5915882	20.55	73	57	1	292	364	223	294	3.4e+02	21.1
gi|20141354	gi|627094	70.60	432	125	2	1	431	1	431	3.3e-122	433.3
gi|627094	gi|2494354	72.92	432	116	1	1	431	1	432	1.2e-117	418.1
gi|627094	gi|56107	71.76	432	120	2	1	431	1	431	1.2e-114	408.2
gi|34861961	gi|627094	64.49	414	144	3	149	561	20	431	2.4e-95	344.4
gi|33113259	gi|47229720	67.49	443	129	15	4	443	2	432	1.9e-103	371.0
gi|3023713	gi|47229720	67.27	443	130	15	4	443	2	432	3.9e-103	370.0
gi|28377645	gi|47229720	52.50	440	189	20	1	430	1	430	1.2e-73	272.1
gi|50420053	gi|47229720	62.56	438	159	5	1	438	1	433	3.3e-113	403.4
gi|47229720	gi|46320161	21.01	257	165	38	156	393	143	380	11	26.4
gi|47229720	gi|24983094	50.69	434	198	16	3	429	4	428	7.3e-66	246.1
gi|47229720	gi|7436883	67.27	443	131	14	1	432	2	441	5.2e-100	359.6
gi|50287797	gi|47229720	59.72	432	170	4	1	432	1	428	9.3e-97	348.8
gi|50427089	gi|47229720	63.97	433	151	5	1	433	1	428	7.9e-110	392.2
gi|47229720	gi|46316600	23.15	203	131	25	203	393	178	367	14	26.0
gi|47229720	gi|18158999	21.70	235	155	29	69	286	93	315	44	24.2
gi|37681795	gi|47229720	81.44	431	80	0	1	431	1	431	2e-135	477.2
gi|6324969	gi|47229720	58.89	433	175	3	1	433	1	430	7e-99	355.8
gi|47229720	gi|13660733	25.58	172	106	22	37	205	42	194	92	23.0
gi|693933	gi|47229720	86.18	434	60	0	1	434	1	434	5.7e-138	485.7
gi|47229720	gi|48729892	20.24	168	118	16	224	382	191	351	7.3e+02	20.2
gi|3023683	gi|47229720	63.39	437	156	4	1	437	1	433	1e-97	352.0
gi|47229720	gi|460259	52.27	440	189	21	3	434	4	430	3.9e-71	263.7
gi|15643639	gi|47229720	53.21	436	182	22	1	422	1	428	1.5e-72	268.4
gi|607908	gi|116506	41.14	367	215	1	6	372	3	368	1.9e-13	71.6
gi|3023710	gi|607908	23.85	260	161	37	40	287	42	276	71	23.4
gi|50289857	gi|607908	22.37	76	58	1	295	370	223	297	7.8e+02	19.8
gi|28870449	gi|607908	23.96	313	175	63	117	413	104	369	4.4	27.5
gi|126731	gi|607908	27.06	377	248	27	1	357	1	370	0.014	35.4
gi|40743649	gi|607908	24.73	186	113	27	68	243	70	238	9.8e+02	19.5
gi|48832201	gi|607908	22.90	297	188	41	62	357	65	321	42	24.2
gi|930101	gi|607908	21.29	202	140	19	173	366	107	297	76	23.3
gi|27371000	gi|607908	23.57	140	88	19	69	205	71	194	5.4e+02	20.4
gi|18175728	gi|607908	19.73	147	106	12	279	415	144	288	4.6e+02	20.7
gi|607908	gi|23094408	43.82	372	207	2	1	372	1	370	2.7e-15	77.7
gi|16767113	gi|607908	25.07	355	237	29	18	362	37	372	0.0048	37.1
gi|119356	gi|607908	22.86	140	89	19	69	205	71	194	9.1e+02	19.6
gi|693933	gi|607908	17.93	184	137	14	184	367	128	297	1.6e+02	22.2
gi|26109595	gi|607908	22.51	311	179	62	43	338	106	369	45	23.9
gi|16130196	gi|607908	25.00	160	110	10	128	282	164	318	46	23.6
gi|13124248	gi|607908	23.40	141	89	19	68	205	70	194	98	22.9
gi|6624237	gi|607908	26.35	167	101	22	3	166	47	194	96	22.8
gi|37147852	gi|21263574	50.46	432	198	16	2	428	4	424	2.4e-66	247.8
gi|21263574	gi|34877732	49.88	431	193	23	4	425	3	419	3.6e-65	243.8
gi|21263574	gi|13124138	87.56	434	51	3	1	432	1	433	2e-131	464.0
gi|21263574	gi|15803308	28.43	102	48	25	153	246	210	294	1.1e+03	19.6
gi|21263574	gi|24983094	74.19	430	110	1	1	430	1	429	4.3e-114	406.4
gi|21263574	gi|22852211	65.81	430	137	10	1	426	1	424	2.2e-96	347.5
gi|21263574	gi|4416381	50.92	379	172	14	21	391	1	373	2.1e-58	221.1
gi|3089611	gi|21263574	60.53	375	140	8	1	369	1	373	6.9e-79	289.2
gi|119344	gi|21263574	54.88	430	178	16	5	427	6	426	3.5e-75	277.1
gi|11999261	gi|21263574	49.72	360	168	13	8	362	35	386	3.7e-54	207.0
gi|21263574	gi|18158999	20.09	423	274	64	9	419	42	412	2e+02	22.0
gi|21263574	gi|37681795	52.90	431	187	16	4	425	3	426	6.5e-70	259.6
gi|21263574	gi|48733237	40.48	42	22	3	377	416	72	112	1.7e+02	22.1
gi|21263574	gi|48845368	65.65	425	142	4	1	425	1	421	5.7e-95	342.8
gi|21263574	gi|26109595	31.25	48	27	6	153	194	139	186	6.8e+02	20.0
gi|21263574	gi|42545184	51.73	433	193	16	4	425	3	430	1.6e-65	245.0
gi|21263574	gi|2935031	26.53	196	103	41	24	211	38	200	7.7e+02	19.8
gi|13937125	gi|119336	62.01	437	160	6	1	435	1	433	1.2e-94	341.8
gi|13937125	gi|26990423	22.01	318	195	53	140	430	9	300	4.7e+02	20.6
gi|13937125	gi|30749888	61.61	422	155	7	1	420	4	420	1.5e-86	314.9
gi|13937125	gi|1706653	73.46	437	111	5	1	437	1	432	2.9e-115	410.3
gi|13937125	gi|23024413	50.34	439	199	19	3	435	4	429	2.1e-66	248.0
gi|40743649	gi|13937125	63.13	434	157	3	1	432	1	433	2e-99	357.6
gi|13937125	gi|17367183	71.62	437	119	5	1	437	1	432	7.4e-113	402.3
gi|13937125	gi|7436883	68.16	446	125	17	1	436	2	440	7.4e-104	372.4
gi|11999263	gi|13937125	71.58	366	101	3	1	363	26	391	4.7e-93	336.2
gi|13937125	gi|48788203	27.33	161	102	15	25	172	158	316	2e+03	18.3
gi|13431506	gi|13937125	51.18	424	191	16	4	417	3	420	1.7e-65	244.9
gi|13937125	gi|119355	66.52	445	135	14	1	436	3	442	1.1e-100	361.9
gi|13937125	gi|50123334	25.00	84	58	5	282	361	67	149	2.2e+03	18.1
gi|13937125	gi|119354	69.44	445	119	17	2	436	3	440	2.5e-105	377.3
gi|13937125	gi|14423687	68.54	445	125	15	1	436	3	441	4.3e-105	376.5
gi|13937125	gi|48845368	52.16	439	188	22	3	435	4	426	2.8e-74	274.1
gi|13937125	gi|16801611	51.36	442	193	22	1	435	1	427	1.8e-73	271.4
gi|13937125	gi|20981682	70.64	436	123	5	1	436	1	431	6.4e-110	392.5
gi|13937125	gi|8919731	67.87	445	128	15	1	436	2	440	3.3e-104	373.6
gi|13937125	gi|6624229	71.28	397	109	5	40	436	1	392	3.1e-101	363.5
gi|34861961	gi|13937125	62.92	418	149	6	149	561	20	436	1.6e-90	328.5
gi|33113259	gi|48770970	35.00	40	23	3	9	45	235	274	2.3e+03	18.2
gi|31170	gi|33113259	68.58	436	122	15	8	431	10	442	2.6e-105	377.3
gi|50083417	gi|33113259	27.45	51	35	2	307	356	134	183	2.8e+03	17.8
gi|33113259	gi|4416385	69.87	385	101	15	22	403	1	373	2.9e-89	323.7
gi|33113259	gi|22096350	68.17	443	126	15	4	443	2	432	2.9e-104	373.8
gi|33113259	gi|37359340	67.57	441	139	4	5	442	4	443	5.3e-107	382.9
gi|33113259	gi|11270756	20.56	107	73	12	186	291	67	162	1.2e+03	19.2
gi|33113259	gi|48729290	21.01	276	189	29	180	443	53	311	3.7	27.7
gi|33113259	gi|16767113	17.35	98	77	4	275	372	183	276	1.4e+03	19.0
gi|33113259	gi|13660733	20.51	273	194	23	180	443	49	307	5.4	27.2
gi|1706655	gi|33113259	52.74	438	188	19	4	426	5	438	2.1e-70	261.3
gi|33113259	gi|1170131	32.56	43	21	8	178	220	242	276	1.9e+03	18.6
gi|33113259	gi|21263598	51.83	436	186	24	5	436	7	422	1.3e-70	261.9
gi|33113259	gi|22035897	68.03	441	129	12	5	442	3	434	4.3e-102	366.6
gi|33113259	gi|6624235	67.57	404	117	14	43	443	1	393	2.2e-92	334.2
gi|119336	gi|116506	21.30	230	159	22	151	367	70	290	6.4e+02	20.1
gi|28277353	gi|116506	21.84	87	60	8	240	324	147	227	1.1e+02	22.8
gi|729971	gi|116506	23.17	328	197	55	39	360	19	297	56	23.7
gi|467660	gi|116506	28.85	52	30	7	379	426	140	188	1.7e+03	18.5
gi|15803300	gi|116506	19.80	101	69	12	289	389	219	307	2.3e+03	18.0
gi|6015099	gi|116506	19.02	163	116	16	258	410	159	315	3.9e+02	20.9
gi|462011	gi|116506	25.00	172	109	20	1	170	1	154	1.6e+02	22.2
gi|26109055	gi|116506	24.54	163	111	12	131	287	163	319	3.3e+02	20.7
gi|116506	gi|13925873	24.71	259	157	38	1	228	1	252	2.7e+03	17.6
gi|32880095	gi|116506	20.55	73	57	1	292	364	219	290	4.2e+02	20.8
gi|119350	gi|116506	22.38	286	163	59	23	290	11	255	1.7e+02	22.1
gi|28866546	gi|116506	23.86	197	122	28	54	233	45	230	1.4e+02	22.4
gi|48733237	gi|116506	40.49	368	218	1	6	373	3	369	7.2e-12	66.3
gi|32405096	gi|116506	21.05	171	97	38	218	385	168	303	1.4e+03	18.8
gi|116506	gi|28210138	18.48	92	68	7	219	303	287	378	2.3e+03	17.9
gi|5566208	gi|116506	26.83	82	51	9	39	111	59	140	1.2e+02	22.4
gi|116506	gi|33147912	28.57	49	26	9	268	307	342	390	2.4e+03	17.9
gi|42545184	gi|116506	30.19	53	30	7	377	425	140	189	1.5e+03	18.8
gi|21232671	gi|116506	21.67	406	258	60	18	412	7	363	6.1	27.0
gi|3023685	gi|116506	23.08	91	64	6	296	386	219	303	1.3e+03	19.1
gi|32035526	gi|48770970	26.32	95	60	10	157	245	343	433	2.3e+03	18.3
gi|32035526	gi|1706653	52.76	434	185	20	4	428	3	425	1.7e-69	258.2
gi|32035526	gi|23024413	59.72	432	163	11	1	429	1	424	2e-84	307.8
gi|32035526	gi|14209510	27.40	73	47	6	30	97	40	111	1e+03	19.4
gi|4416383	gi|32035526	50.92	381	170	17	1	373	21	392	2.6e-55	210.9
gi|11999267	gi|32035526	50.28	362	164	16	8	362	35	387	2.2e-53	204.4
gi|13925873	gi|32035526	49.53	424	199	15	3	421	4	417	3.1e-62	234.1
gi|32035526	gi|17066742	59.22	434	166	11	1	430	1	427	3.5e-84	307.0
gi|32035526	gi|18158999	19.80	394	249	67	9	391	42	379	9.3e+02	19.7
gi|32035526	gi|19171969	59.08	435	166	12	1	430	1	428	3.5e-84	307.0
gi|32035526	gi|27315022	60.32	436	158	15	1	430	1	427	8.5e-86	312.4
gi|32035526	gi|6321693	48.85	436	202	21	4	428	3	428	3.9e-62	233.8
gi|32035526	gi|48845368	64.67	433	142	11	1	432	1	423	3.1e-91	330.5
gi|32035526	gi|48729892	45.83	24	13	0	171	194	236	259	1e+03	19.7
gi|32035526	gi|16080130	23.53	238	151	31	198	417	115	339	1.9e+02	21.9
gi|32035526	gi|3023685	51.93	441	188	24	1	428	1	430	3e-69	257.4
gi|30314940	gi|46113189	51.60	438	191	21	3	434	2	424	2.3e-75	277.7
gi|30314940	gi|576098	78.08	438	94	2	2	439	1	436	2e-130	460.7
gi|30314940	gi|3023708	65.29	435	146	5	1	435	1	430	1.7e-105	377.8
gi|30314940	gi|1706653	64.90	433	147	5	1	433	1	428	7.3e-103	369.1
gi|27361094	gi|30314940	48.73	433	206	16	4	425	3	430	3.3e-64	240.7
gi|40743649	gi|30314940	76.87	441	97	5	1	438	1	439	2e-122	434.0
gi|30314940	gi|16761739	23.53	85	58	7	174	254	236	317	2.2e+03	18.3
gi|30314940	gi|930101	63.24	438	156	5	2	439	1	433	5e-101	363.0
gi|30314940	gi|39597532	67.90	433	135	4	1	433	1	429	1.7e-108	387.8
gi|30314940	gi|46316600	25.64	78	51	7	174	248	241	314	3.5e+02	21.3
gi|30314940	gi|3891690	23.88	201	126	27	67	266	55	229	1.1e+03	19.3
gi|232054	gi|30314940	85.55	436	63	0	5	440	4	439	4.8e-144	505.9
gi|30314940	gi|27315022	50.80	437	200	15	3	434	4	430	2.9e-76	280.7
gi|563868	gi|30314940	52.57	428	188	15	4	420	3	426	2.8e-68	254.2
gi|16975437	gi|30314940	52.66	433	190	15	3	424	3	431	1.5e-68	255.1
gi|30314940	gi|26109595	23.53	85	58	7	174	254	165	246	8.9e+02	19.6
gi|30314940	gi|47939355	64.14	435	151	5	1	435	1	430	1.8e-100	361.2
gi|30314940	gi|2494354	67.21	433	138	4	1	433	1	429	5.4e-108	386.1
gi|30314940	gi|49483034	51.72	437	196	15	3	434	4	430	1.5e-77	285.0
gi|30314940	gi|49236275	51.15	436	194	19	3	434	4	424	5.4e-72	266.5
gi|1706698	gi|23394379	55.75	452	180	20	1	437	2	448	2e-83	304.6
gi|1706698	gi|23472449	35.90	39	24	1	174	212	277	314	3.3e+02	21.5
gi|1706698	gi|6015090	57.67	437	182	3	1	437	1	434	1.4e-95	344.9
gi|467660	gi|1706698	63.49	441	156	5	1	440	1	437	1e-102	368.6
gi|1706698	gi|10120813	23.72	156	107	12	224	373	116	265	1.6e+02	22.0
gi|1706698	gi|25010672	48.98	441	209	16	3	436	4	435	1.1e-70	262.2
gi|1706698	gi|13124161	47.95	440	214	15	3	436	4	434	1.7e-68	254.9
gi|1706698	gi|18158850	22.03	236	156	28	171	392	10	231	8.5	26.5
gi|1706698	gi|20260174	58.41	440	168	15	2	431	3	437	9.5e-86	312.3
gi|1706698	gi|3891690	27.59	174	101	25	106	266	68	229	6.8e+02	20.0
gi|232054	gi|1706698	66.97	436	142	2	5	440	4	437	2.2e-114	407.3
gi|1706698	gi|49176390	20.57	141	102	10	188	324	126	260	1.5e+03	18.8
gi|1706655	gi|1706698	49.19	433	205	15	4	426	3	430	2e-66	248.0
gi|1706698	gi|16801611	50.68	442	195	23	3	436	4	430	2.9e-68	254.1
gi|1706698	gi|42784284	50.46	434	194	21	2	428	3	422	3.3e-69	257.3
gi|1706698	gi|21263619	48.75	441	208	18	3	436	4	433	3.3e-71	263.9
gi|1706698	gi|460259	48.87	442	203	23	3	436	4	430	3.9e-68	253.7
gi|15643639	gi|1706698	51.17	428	185	24	1	411	1	421	3.2e-63	237.4
gi|119337	gi|48770970	22.73	198	128	25	211	403	190	367	41	24.5
gi|48770970	gi|28277353	25.00	72	50	4	165	232	9	80	3.2e+03	17.5
gi|28870449	gi|48770970	78.46	441	95	0	10	450	11	451	1.6e-66	248.5
gi|729971	gi|48770970	19.42	206	140	26	198	402	208	388	1.1e+03	19.4
gi|40743649	gi|48770970	20.39	412	270	58	6	404	1	367	1.3e+02	22.8
gi|22852211	gi|48770970	25.00	148	90	21	19	157	14	149	1.2e+03	19.4
gi|48770970	gi|930101	22.73	66	49	2	165	228	8	73	3e+03	17.6
gi|48770970	gi|11270756	23.34	377	244	45	46	417	38	374	58	23.8
gi|48770970	gi|18158850	21.88	384	224	76	42	405	27	354	37	24.4
gi|48770970	gi|47567341	27.45	102	60	14	165	252	10	111	3.1e+03	17.5
gi|48770970	gi|23094408	21.88	425	256	76	13	417	2	370	2.6	28.3
gi|17547470	gi|48770970	25.96	366	223	48	25	353	54	408	2.3	28.5
gi|27315022	gi|48770970	20.00	100	67	13	61	160	64	150	8.3e+02	20.0
gi|47094180	gi|48770970	29.41	102	58	14	10	111	165	252	1.3e+03	19.3
gi|30315823	gi|48770970	21.34	164	113	16	236	397	186	335	68	23.7
gi|48770970	gi|42784284	40.00	20	12	0	343	362	153	172	3.1e+03	17.5
gi|48770970	gi|2494354	23.08	78	48	12	165	238	9	78	3.6e+03	17.1
gi|48770970	gi|15643639	30.00	40	25	3	235	274	7	43	2.6e+03	17.9
gi|119338	gi|23394379	65.92	446	133	19	1	430	2	444	4.6e-100	359.8
gi|24377625	gi|23394379	49.67	453	201	27	1	432	1	447	6.6e-63	236.4
gi|119348	gi|23394379	65.02	446	137	19	1	430	2	444	3.4e-97	350.3
gi|21263586	gi|23394379	52.93	444	184	25	1	424	1	439	1.1e-68	255.6
gi|23394379	gi|4579699	21.08	204	133	28	69	262	71	256	1e+03	19.4
gi|23394379	gi|16151617	50.00	452	203	23	1	447	1	434	1.1e-63	239.0
gi|21325986	gi|23394379	65.02	446	137	19	1	430	2	444	6e-108	386.0
gi|48788775	gi|23394379	16.35	104	82	5	253	353	295	396	3.4e+03	17.4
gi|23394379	gi|17066742	48.67	452	209	23	1	447	1	434	8.5e-62	232.7
gi|23394379	gi|115713	25.89	224	132	34	53	262	57	260	1.2e+02	22.8
gi|232054	gi|23394379	59.60	453	165	18	1	440	1	448	8.7e-96	345.6
gi|32405096	gi|23394379	59.33	450	164	19	3	438	4	448	4.1e-103	370.0
gi|32450571	gi|23394379	65.84	445	133	19	1	429	2	443	6.2e-98	352.8
gi|30315823	gi|23394379	53.60	444	180	26	1	423	1	439	1e-75	278.9
gi|16077318	gi|23394379	17.76	107	83	5	256	359	292	396	3e+03	17.7
gi|6624229	gi|23394379	64.04	406	127	19	1	390	41	443	1.2e-90	328.5
gi|22035897	gi|23394379	65.09	444	139	16	3	433	4	444	8.8e-101	362.2
gi|6624235	gi|23394379	63.79	406	128	19	1	390	41	443	3.9e-84	306.8
gi|37147852	gi|119339	64.06	434	150	6	2	434	3	431	1.3e-105	378.3
gi|37147852	gi|13124132	51.83	436	192	18	1	431	3	425	1.5e-77	285.0
gi|37147852	gi|34880725	57.60	434	165	19	2	434	3	418	3.1e-88	320.5
gi|27361094	gi|37147852	48.61	432	207	15	4	425	2	428	4.1e-62	233.7
gi|37147852	gi|15803300	51.39	432	194	16	2	428	4	424	5.4e-67	249.9
gi|37147852	gi|44532155	21.43	126	85	14	238	362	143	255	5.1e+02	20.8
gi|32440997	gi|37147852	62.30	435	160	4	3	434	2	435	7.5e-103	369.1
gi|37147852	gi|13637776	65.67	434	143	6	2	434	3	431	1.2e-106	381.7
gi|37147852	gi|20260174	61.54	442	156	14	2	434	4	440	1.1e-96	348.6
gi|37147852	gi|50926833	66.13	434	141	6	2	434	3	431	1.9e-107	384.3
gi|37147852	gi|11999259	61.85	367	135	5	26	391	1	363	4.9e-82	299.6
gi|37147852	gi|27262298	49.54	436	199	21	1	431	8	427	2.1e-75	277.9
gi|37147852	gi|28210138	54.17	432	177	21	2	428	7	422	1.1e-74	275.5
gi|37147852	gi|13124125	50.23	432	198	17	2	428	4	423	8.3e-67	249.3
gi|37147852	gi|15809970	61.31	442	157	14	2	434	4	440	7e-97	349.2
gi|37147852	gi|20141354	63.36	434	153	6	2	434	3	431	4.6e-100	359.8
gi|37147852	gi|21263598	51.26	435	191	21	2	431	7	425	3.5e-76	280.5
gi|37147852	gi|37589645	64.98	434	146	6	2	434	3	431	6e-104	372.7
gi|37147852	gi|6624237	62.81	398	143	5	40	436	1	394	9e-94	338.7
gi|119337	gi|46113189	49.55	442	200	23	3	436	2	428	1.4e-64	241.9
gi|28377645	gi|46113189	69.70	429	127	3	3	431	1	426	1.3e-105	378.2
gi|1706653	gi|46113189	52.29	436	188	20	3	430	2	425	4.2e-70	260.2
gi|46113189	gi|15903080	73.61	432	110	4	1	428	3	434	7.8e-99	355.7
gi|24983094	gi|46113189	65.49	426	141	6	4	427	2	423	2.6e-87	317.4
gi|46113189	gi|10120813	31.58	38	25	1	327	364	229	265	4.9e+02	20.3
gi|11270756	gi|46113189	22.44	205	132	27	72	264	68	257	1.8e+03	18.5
gi|46113189	gi|17066742	72.45	432	115	4	1	428	3	434	7.6e-97	349.1
gi|46113189	gi|48729290	30.15	136	80	15	68	202	74	195	37	24.3
gi|46113189	gi|19171969	72.52	433	114	5	1	428	3	435	8.7e-97	348.9
gi|46113189	gi|27315022	74.54	432	106	4	1	428	3	434	3e-99	357.1
gi|14423688	gi|46113189	52.18	435	187	21	5	435	2	419	2.5e-64	241.1
gi|44561888	gi|46113189	22.09	86	63	4	1	84	63	146	3.2e+03	17.5
gi|46113189	gi|16130196	31.58	38	25	1	327	364	226	262	4.9e+02	20.3
gi|46113189	gi|8569461	24.74	190	109	34	21	193	41	213	7.1e+02	20.2
gi|32029561	gi|119336	49.42	433	201	18	4	425	3	428	1e-67	252.3
gi|3023708	gi|119336	65.43	431	146	3	1	428	1	431	2.5e-103	370.6
gi|119336	gi|15803308	27.03	111	68	13	154	254	210	317	3.8e+02	21.2
gi|119336	gi|49333355	50.92	436	192	22	6	433	7	428	1.1e-70	262.1
gi|119336	gi|17367186	63.05	433	157	3	1	433	1	430	7.3e-99	355.8
gi|119336	gi|462011	63.28	433	157	2	1	433	1	431	4.2e-98	353.3
gi|47211348	gi|119336	57.57	436	150	35	1	404	1	433	3.8e-87	316.8
gi|32440997	gi|119336	62.76	435	157	5	1	432	1	433	1e-108	388.5
gi|119336	gi|18158850	23.66	224	149	22	172	381	11	226	16	25.5
gi|119336	gi|119350	59.23	439	164	15	3	431	4	437	1.2e-86	315.2
gi|11999257	gi|119336	60.93	366	140	3	1	363	26	391	8e-81	295.6
gi|119336	gi|48733237	26.61	124	70	21	314	424	78	193	8.3e+02	19.7
gi|119336	gi|45477377	59.45	439	163	15	3	431	4	437	2.4e-86	314.2
gi|119336	gi|42521309	60.14	439	160	15	3	431	4	437	1.5e-87	318.3
gi|119336	gi|20981682	62.36	433	160	3	1	433	1	430	9.2e-98	352.1
gi|119336	gi|3023683	72.98	433	114	3	1	431	1	432	1.4e-112	401.3
gi|119336	gi|151125	21.92	73	56	1	295	367	225	296	1.5e+03	18.8
gi|119336	gi|6624237	63.45	394	141	3	40	433	1	391	1.3e-87	318.3
gi|576098	gi|119339	63.66	432	154	3	1	432	2	430	1.8e-98	354.5
gi|119339	gi|28377645	52.16	439	192	18	1	430	1	430	1.5e-73	271.7
gi|119339	gi|34880725	82.95	434	61	13	1	434	1	421	2.2e-126	447.2
gi|119339	gi|6015090	84.69	431	66	0	1	431	1	431	1.1e-135	478.1
gi|4579699	gi|119339	27.34	139	82	19	71	193	69	204	2.3e+03	18.0
gi|119339	gi|17367186	91.65	431	36	0	1	431	1	431	8.5e-145	508.4
gi|21325986	gi|119339	90.95	431	39	0	1	431	1	431	6.5e-154	538.7
gi|3089611	gi|119339	49.47	378	175	16	3	369	2	374	2.1e-64	241.1
gi|119344	gi|119339	83.41	434	72	0	1	434	1	434	1.3e-141	497.8
gi|119339	gi|32880095	83.99	431	69	0	1	431	1	431	1.6e-133	470.9
gi|119339	gi|48729290	24.82	141	87	19	68	205	74	198	7.3e+02	19.9
gi|119339	gi|19171969	47.48	436	214	15	3	430	4	432	3.8e-69	257.1
gi|11999249	gi|119339	85.67	363	52	0	1	363	26	388	2e-113	403.9
gi|28210138	gi|119339	51.83	436	192	18	5	428	1	430	8.2e-73	269.2
gi|30315823	gi|119339	52.90	431	184	19	4	423	3	425	5.5e-76	279.8
gi|119339	gi|15809970	71.72	442	111	14	2	432	3	441	2.3e-109	390.7
gi|20141354	gi|119339	83.87	434	70	0	1	434	1	434	7.4e-146	511.9
gi|119339	gi|21263619	49.09	438	207	16	1	430	1	430	2.2e-71	264.5
gi|21232671	gi|119339	28.00	50	34	2	315	363	128	176	3.6e+03	17.2
gi|119337	gi|119338	62.36	433	160	3	1	433	1	430	3.8e-95	343.4
gi|28377645	gi|119338	51.03	439	197	18	1	430	1	430	4.1e-72	267.0
gi|119338	gi|23814070	53.42	438	185	19	2	432	3	428	1.5e-74	275.0
gi|119338	gi|46320161	20.91	220	139	35	193	393	177	380	93	23.3
gi|15803300	gi|119338	53.72	430	185	14	4	425	3	426	7.3e-74	272.7
gi|119338	gi|10120813	21.38	145	102	12	228	370	131	265	9.9e+02	19.2
gi|11999267	gi|119338	86.23	363	50	0	1	363	26	388	1.7e-114	407.5
gi|11270756	gi|119338	18.06	72	58	1	222	292	289	360	2.7e+03	17.7
gi|119338	gi|29898732	51.26	437	194	19	2	430	3	428	6.8e-71	262.9
gi|119338	gi|13124133	50.92	436	193	21	3	430	4	426	9.1e-70	259.1
gi|119338	gi|16767113	21.60	213	144	23	227	426	20	222	6e+02	20.3
gi|563868	gi|119338	53.76	426	183	14	4	421	3	422	3.1e-74	274.0
gi|16975437	gi|119338	53.72	430	185	14	3	424	3	426	5.8e-74	273.1
gi|119338	gi|5915882	20.55	73	57	1	292	364	223	294	3.6e+02	21.0
gi|37681002	gi|119338	52.44	431	188	17	25	446	3	425	2.9e-72	267.5
gi|119338	gi|16080130	21.88	224	149	26	187	397	111	321	0.95	29.6
gi|119338	gi|6624237	85.28	394	58	0	40	433	1	394	3.8e-121	429.7
gi|119337	gi|3023713	59.55	440	162	16	3	431	5	439	5.7e-82	299.7
gi|3023703	gi|119337	63.11	431	156	3	1	429	2	431	1e-92	335.4
gi|119337	gi|47572881	23.18	151	97	19	240	385	218	354	47	24.3
gi|416950	gi|119337	62.82	433	158	3	1	430	1	433	2.7e-97	350.6
gi|119337	gi|22852211	49.66	439	199	22	3	433	4	428	1.8e-64	241.5
gi|119337	gi|141917	20.48	249	162	36	151	377	70	304	9.7e+02	19.5
gi|119337	gi|49257392	57.89	437	181	3	1	437	1	434	1.4e-88	321.7
gi|119346	gi|119337	62.12	433	161	3	1	430	1	433	5.7e-97	349.5
gi|119337	gi|20260174	57.86	439	170	15	3	431	4	437	5e-81	296.6
gi|119337	gi|23094408	24.50	151	96	18	221	360	142	285	2.4e+02	21.6
gi|119337	gi|48733237	28.57	98	54	16	333	424	106	193	8.7e+02	19.7
gi|119337	gi|47094180	50.45	442	196	23	3	436	4	430	8e-66	246.0
gi|119337	gi|5566208	55.70	377	156	11	24	396	1	370	1e-63	238.8
gi|119337	gi|1633161	28.99	69	36	13	361	424	133	193	1.7e+03	18.5
gi|20141354	gi|119337	63.05	433	157	3	1	430	1	433	2.2e-101	364.1
gi|119337	gi|2494354	66.05	433	145	2	1	433	1	431	6.3e-100	359.3
gi|119337	gi|21232671	24.11	112	71	14	296	403	266	367	92	23.3
gi|32029561	gi|3023713	52.27	440	192	18	2	427	3	438	8.5e-74	272.6
gi|3023713	gi|50289857	61.14	440	155	16	5	439	3	431	8.7e-89	322.4
gi|3023713	gi|1706653	70.14	442	117	15	4	442	2	431	1.2e-105	378.4
gi|3023713	gi|15903080	50.57	437	200	16	5	438	4	427	1.9e-71	264.8
gi|416950	gi|3023713	68.58	436	122	15	8	431	10	442	8.7e-105	375.5
gi|17367189	gi|3023713	68.10	442	126	15	2	431	4	442	1.5e-106	381.4
gi|3023713	gi|141917	23.08	221	138	32	32	242	30	228	35	24.4
gi|3023713	gi|48788203	23.08	221	138	32	32	242	30	228	31	24.6
gi|11999265	gi|3023713	68.77	381	104	15	1	369	22	399	6.3e-84	306.0
gi|3023713	gi|3891690	19.84	247	182	16	180	417	35	274	20	25.3
gi|11999259	gi|3023713	68.28	372	103	15	4	363	31	399	4.1e-86	313.2
gi|48958444	gi|3023713	67.19	442	131	14	69	499	4	442	2.4e-109	390.9
gi|3023713	gi|11282499	22.32	112	79	8	301	405	272	382	63	23.8
gi|3023713	gi|20981682	69.00	442	122	15	4	442	2	431	2.6e-104	373.9
gi|3023713	gi|24113637	22.54	142	97	13	266	404	155	286	8.5e+02	19.5
gi|37589645	gi|3023713	69.30	443	121	15	2	432	4	443	5.8e-104	372.8
gi|3023713	gi|6624237	68.49	403	113	14	43	442	1	392	2.3e-94	340.7
gi|3023710	gi|38511762	71.76	432	121	1	1	432	1	431	1.7e-113	404.4
gi|30749888	gi|3023710	59.58	428	164	9	4	426	1	424	2e-85	311.1
gi|21263586	gi|3023710	51.40	430	194	15	4	424	3	426	9e-68	252.5
gi|27361094	gi|3023710	50.23	432	197	18	4	425	3	426	6e-67	249.8
gi|3023710	gi|24983094	51.72	435	193	17	3	430	4	428	4.7e-68	253.4
gi|3023710	gi|16761739	37.21	43	19	8	172	214	236	270	7.6e+02	20.1
gi|3023710	gi|26109055	25.93	27	14	6	269	289	278	304	2.8e+03	17.3
gi|3023710	gi|18175728	68.71	441	125	13	2	432	3	440	6.4e-105	375.9
gi|3023710	gi|18158999	18.28	361	242	53	69	419	93	410	5.9e+02	20.4
gi|3023710	gi|11999251	69.51	364	110	1	26	389	1	363	1e-92	335.1
gi|6324969	gi|3023710	61.02	431	166	2	1	431	1	429	1.5e-97	351.5
gi|48958444	gi|3023710	71.59	433	123	0	68	500	1	433	5.9e-120	426.1
gi|3023710	gi|693933	75.00	432	107	1	1	432	1	431	2.5e-118	420.4
gi|3023710	gi|1363309	70.74	434	126	1	1	434	1	433	9.5e-113	401.9
gi|8132069	gi|3023710	59.11	428	166	9	1	423	1	424	3.5e-85	310.3
gi|3023710	gi|6166147	51.27	433	191	20	3	428	4	423	2.6e-72	267.5
gi|56107	gi|3023710	72.69	432	117	1	1	431	1	432	1.2e-115	411.6
gi|2655161	gi|3023710	70.22	413	123	0	1	413	21	433	2.5e-116	413.7
gi|34877732	gi|38511762	82.87	432	67	7	1	425	1	432	4.9e-129	456.0
gi|30749888	gi|38511762	60.66	427	160	8	4	426	1	423	5.5e-87	316.3
gi|21263586	gi|38511762	51.98	429	192	14	4	424	3	425	5.9e-71	263.1
gi|467660	gi|38511762	61.19	438	164	6	1	438	1	432	7.1e-98	352.5
gi|17367189	gi|38511762	86.41	434	59	0	1	434	1	434	1e-144	508.1
gi|4416383	gi|38511762	88.20	373	44	0	1	373	20	392	1.4e-120	427.7
gi|38511762	gi|25010672	47.67	430	211	14	3	425	4	426	3.9e-65	243.7
gi|38511762	gi|3023714	69.75	443	120	14	1	432	2	441	3.4e-105	376.8
gi|38511762	gi|47567341	52.67	431	186	18	2	425	3	422	4.8e-72	266.7
gi|38511762	gi|18158999	21.03	390	243	65	51	420	68	412	2.1e+02	22.0
gi|11999251	gi|38511762	89.81	363	37	0	1	363	26	388	2.7e-118	420.1
gi|38511762	gi|119356	94.93	434	22	0	1	434	1	434	2.1e-147	517.0
gi|48958444	gi|38511762	74.07	432	111	1	68	499	1	431	1.4e-123	438.1
gi|38511762	gi|11282499	23.24	142	96	13	46	182	63	196	2.7e+02	21.6
gi|33147912	gi|38511762	50.81	431	195	17	4	425	3	425	1.4e-67	251.9
gi|20141354	gi|38511762	83.06	431	73	0	1	431	1	431	4.7e-144	505.9
gi|38511762	gi|21263619	49.42	429	203	14	3	425	4	424	2.1e-68	254.6
gi|38511762	gi|2935031	20.34	59	45	2	291	348	221	278	7.2e+02	20.0
gi|38112061	gi|1827628	21.88	96	71	4	266	360	205	297	3.6e+02	20.9
gi|38112061	gi|1706653	62.27	432	146	17	1	418	1	429	3.9e-100	360.0
gi|38112061	gi|15903080	51.16	432	188	23	3	417	4	429	1.8e-74	274.7
gi|38112061	gi|40743649	81.51	438	66	15	1	423	1	438	5.5e-135	475.8
gi|38112061	gi|10120813	27.71	83	53	7	334	413	187	265	1.9e+03	18.1
gi|38112061	gi|39597532	63.19	432	143	16	1	418	1	430	2.9e-102	367.1
gi|38112061	gi|3023714	60.36	444	149	27	1	421	2	441	4.7e-93	336.5
gi|38112061	gi|17066742	50.69	432	190	23	3	417	4	429	1.5e-74	274.9
gi|38112061	gi|115713	26.47	68	39	11	347	410	135	195	1.7e+03	18.5
gi|38112061	gi|11999259	61.20	366	125	17	26	377	1	363	1.4e-78	288.2
gi|49176390	gi|38112061	19.67	183	129	18	100	272	172	346	3.6e+03	16.9
gi|38112061	gi|8388689	56.07	428	167	21	1	412	1	423	2.8e-85	310.6
gi|38112061	gi|5915882	21.88	160	113	12	198	353	143	294	1.6e+02	22.2
gi|38112061	gi|20141354	62.73	432	144	17	1	418	1	429	2.5e-98	354.0
gi|38112061	gi|21263598	52.34	428	176	28	3	414	7	422	1.3e-74	275.2
gi|38112061	gi|49483034	51.16	432	188	23	3	417	4	429	2.4e-72	267.6
gi|38112061	gi|23100291	27.50	80	51	7	139	212	343	421	2.8e+02	21.6
gi|32029561	gi|26990423	25.93	81	55	5	339	418	254	330	4.7e+02	20.6
gi|50420053	gi|26990423	28.83	111	60	19	323	426	95	193	6.6e+02	20.1
gi|40806812	gi|26990423	23.19	207	132	27	68	264	70	259	5.6e+02	20.3
gi|17367183	gi|26990423	23.24	142	88	21	68	205	70	194	3.4e+02	21.1
gi|11999267	gi|26990423	22.40	308	191	48	35	341	65	325	78	23.0
gi|26990423	gi|48788203	41.96	367	212	1	6	372	3	368	4e-14	73.8
gi|119344	gi|26990423	23.14	229	148	28	37	264	42	243	3e+02	21.3
gi|20260174	gi|26990423	25.00	128	90	6	21	143	185	311	2.8e+02	21.4
gi|28866546	gi|26990423	26.11	157	96	20	54	204	49	191	68	23.5
gi|34597332	gi|26990423	22.88	118	86	5	301	415	173	288	1.1e+02	22.8
gi|563868	gi|26990423	26.32	76	51	5	343	417	259	330	1e+03	19.4
gi|5566208	gi|26990423	30.77	65	39	6	45	109	70	128	2.1e+02	21.6
gi|33147912	gi|26990423	25.30	83	57	5	339	420	254	332	5.5e+02	20.4
gi|21263619	gi|26990423	27.21	136	84	15	70	204	70	191	40	24.2
gi|8569461	gi|26990423	20.13	303	196	46	114	409	106	369	1.4e+02	22.4
gi|6624237	gi|26990423	27.54	167	99	22	3	166	47	194	96	22.8
gi|37590349	gi|1827628	28.95	152	96	12	223	371	155	297	1.8	28.6
gi|34392443	gi|1827628	24.49	98	67	7	281	375	204	297	1.7e+02	22.0
gi|40806812	gi|1827628	30.53	95	50	16	327	414	97	182	1.9e+02	21.9
gi|16151617	gi|1827628	21.33	75	56	3	290	364	220	291	6.4e+02	20.1
gi|930101	gi|1827628	26.92	156	94	20	222	370	155	297	4.4	27.4
gi|39597532	gi|1827628	23.33	90	63	6	285	372	212	297	2e+02	21.9
gi|13637776	gi|1827628	28.29	152	97	12	223	371	155	297	1.7	28.8
gi|1827628	gi|115713	28.12	377	246	25	1	357	1	372	0.013	35.6
gi|13124133	gi|1827628	25.30	166	106	18	109	269	103	255	3.3e+02	21.1
gi|34597332	gi|1827628	29.27	82	54	4	299	380	220	297	4.8	27.3
gi|1827628	gi|47094180	20.87	115	78	13	116	228	139	242	2.5e+03	17.7
gi|13124125	gi|1827628	40.00	15	9	0	19	33	33	47	2.4e+03	17.8
gi|42784284	gi|1827628	21.33	75	56	3	287	361	220	291	3.4e+02	21.0
gi|21263599	gi|1827628	21.33	75	56	3	290	364	220	291	6.4e+02	20.1
gi|22035897	gi|1827628	27.78	90	59	6	287	374	212	297	28	24.7
gi|32029561	gi|576098	49.65	433	200	18	4	425	2	427	4.9e-68	253.4
gi|32029561	gi|28870449	34.88	43	22	6	171	213	239	275	6.6e+02	20.4
gi|32029561	gi|15803300	85.48	434	60	3	1	433	1	432	1.3e-131	464.5
gi|32029561	gi|7436883	53.76	439	184	19	1	425	1	434	2.6e-75	277.6
gi|32029561	gi|37359340	49.09	440	206	18	1	425	1	437	1e-70	262.3
gi|16554592	gi|32029561	54.86	432	176	19	5	427	6	427	2.8e-75	277.4
gi|13925873	gi|32029561	49.54	434	204	15	3	431	4	427	3.4e-64	240.6
gi|32029561	gi|32880095	51.74	431	191	17	4	425	3	425	6.1e-74	273.0
gi|32029561	gi|48729290	24.69	81	56	5	339	418	258	334	1.8e+02	22.1
gi|32029561	gi|19171969	58.89	433	169	9	1	428	1	429	8.4e-89	322.4
gi|32029561	gi|27315022	61.06	434	157	12	1	428	1	428	3.4e-92	333.6
gi|32029561	gi|14423684	49.31	432	204	15	4	425	3	429	8.8e-67	249.2
gi|32029561	gi|17367042	53.24	432	183	19	4	425	3	425	6.2e-73	269.6
gi|32029561	gi|51011814	53.12	433	183	20	4	425	34	457	7.6e-75	276.1
gi|16077318	gi|32029561	20.83	72	43	14	30	89	107	176	3.2e+03	17.5
gi|32029561	gi|460259	64.25	428	149	4	1	428	1	424	3.2e-98	353.6
gi|32029561	gi|1169528	51.36	440	196	18	2	427	3	438	5.6e-72	266.5
gi|32029561	gi|6624235	51.65	393	174	16	42	425	1	386	5.1e-65	243.2
gi|576098	gi|23472449	24.20	157	102	17	232	384	247	390	41	24.6
gi|576098	gi|126731	20.99	162	119	9	213	373	144	297	2e+03	18.2
gi|576098	gi|16151617	48.86	440	210	15	2	435	4	434	1.8e-68	254.8
gi|576098	gi|462011	63.19	432	157	2	1	432	2	431	1.5e-97	351.4
gi|576098	gi|26109055	25.97	154	100	14	226	372	116	262	18	25.2
gi|576098	gi|26991438	24.82	141	89	17	248	384	225	352	81	23.5
gi|36784331	gi|576098	50.12	433	198	18	4	425	2	427	1.1e-66	248.9
gi|576098	gi|34597332	58.77	439	166	15	2	430	4	437	2e-84	307.9
gi|576098	gi|24114071	27.03	111	68	13	153	253	210	317	4.4e+02	21.0
gi|576098	gi|42521309	60.14	439	160	15	2	430	4	437	2e-87	317.8
gi|576098	gi|1170131	25.49	153	91	23	239	384	219	355	8.6	26.7
gi|576098	gi|2494354	67.52	431	138	2	2	432	3	431	2.4e-104	374.0
gi|576098	gi|49483034	51.02	441	199	17	2	435	4	434	1.3e-72	268.6
gi|576098	gi|49236275	51.51	431	189	20	2	427	4	419	1e-67	252.3
gi|28277353	gi|37590349	87.24	431	55	0	1	431	1	431	5.3e-144	505.7
gi|50420053	gi|37590349	63.05	433	155	5	1	433	1	428	6.5e-113	402.5
gi|37590349	gi|46320161	20.28	217	144	29	193	393	177	380	7.8e+02	20.1
gi|37590349	gi|290541	23.03	152	101	16	212	361	139	276	7.9e+02	19.8
gi|37590349	gi|930101	83.49	430	71	0	2	431	1	430	4.4e-131	462.8
gi|16554592	gi|37590349	83.29	431	72	0	1	431	1	431	5.8e-140	492.3
gi|37590349	gi|3023714	69.53	443	121	14	1	432	2	441	2.9e-105	377.1
gi|6226608	gi|37590349	53.46	434	180	22	5	424	3	428	1.1e-69	258.8
gi|3023702	gi|37590349	75.75	433	104	1	1	433	1	432	1.3e-131	464.6
gi|37590349	gi|50123334	20.11	189	130	21	184	361	98	276	6.2e+02	20.2
gi|37590349	gi|119354	71.49	442	112	14	2	432	3	441	8.9e-108	385.4
gi|37590349	gi|14423687	70.43	443	117	14	1	432	3	442	1.5e-105	378.0
gi|1706655	gi|37590349	53.26	430	187	14	4	425	3	426	1.6e-72	268.3
gi|37590349	gi|1363309	82.60	431	75	0	1	431	1	431	7.5e-130	458.7
gi|37590349	gi|8132069	59.95	427	163	8	1	423	1	423	4.4e-87	316.6
gi|37590349	gi|16080130	21.88	224	149	26	187	397	111	321	3.3	27.8
gi|37590349	gi|3023685	69.25	439	121	14	3	432	4	437	6.3e-103	369.3
gi|17545798	gi|34597330	25.49	51	36	2	317	366	133	182	3e+03	17.7
gi|34597330	gi|15903080	51.37	438	196	17	1	434	1	425	4.7e-68	253.5
gi|34597330	gi|24983094	52.60	443	190	20	1	438	1	428	2.8e-68	254.2
gi|34597330	gi|7436883	88.51	444	51	0	1	444	1	444	3.5e-139	489.8
gi|50287797	gi|34597330	58.69	443	167	16	2	434	3	439	1.4e-89	325.0
gi|34597330	gi|6996529	86.49	444	60	0	1	444	1	444	1.2e-133	471.4
gi|13925873	gi|34597330	61.40	443	157	14	3	436	4	441	3.8e-92	333.5
gi|34597330	gi|11270764	22.46	285	164	57	23	290	11	255	6.2e+02	20.2
gi|34597330	gi|119350	95.95	444	18	0	1	444	1	444	3.2e-150	526.5
gi|34597330	gi|50123334	20.00	190	133	19	189	370	98	276	1.5e+03	18.9
gi|34597330	gi|27262298	51.14	438	191	23	1	434	6	424	6e-69	256.4
gi|28210138	gi|34597330	53.00	434	183	21	7	422	4	434	4.9e-69	256.7
gi|5566208	gi|34597330	55.79	380	156	12	1	370	25	402	6.2e-69	256.2
gi|34597330	gi|16801611	52.16	439	191	19	1	436	1	423	3.2e-68	254.0
gi|34597330	gi|135651	22.94	109	73	11	299	407	219	316	7e+02	20.0
gi|56107	gi|34597330	70.36	442	117	14	2	432	3	441	3.7e-108	386.7
gi|34597330	gi|3023685	87.42	445	50	6	1	444	1	440	1.6e-132	467.7
gi|34877732	gi|30749888	56.44	427	171	15	1	416	4	426	2.7e-79	290.7
gi|34877732	gi|34880725	82.95	434	54	20	1	427	1	421	4e-125	443.0
gi|34877732	gi|126731	24.39	164	110	14	216	375	155	308	2.5	28.1
gi|34877732	gi|10120813	25.23	107	73	7	259	363	164	265	1e+02	22.7
gi|34877732	gi|930101	77.91	430	88	7	2	424	1	430	2.1e-121	430.7
gi|32440997	gi|34877732	66.28	436	136	11	1	435	1	426	1.9e-114	407.5
gi|34877732	gi|18158850	19.83	237	165	25	130	362	79	294	7.5	26.6
gi|3023702	gi|34877732	70.90	433	118	8	1	433	1	425	1.8e-126	447.4
gi|36784331	gi|34877732	50.00	432	190	26	4	425	3	418	7.4e-63	236.1
gi|232054	gi|34877732	61.40	430	154	12	6	435	5	422	2.2e-98	354.2
gi|32405096	gi|34877732	60.51	433	160	11	1	433	1	422	8.9e-105	375.4
gi|563868	gi|34877732	50.59	427	188	23	4	421	3	415	1.5e-65	245.1
gi|34877732	gi|693933	88.48	434	43	7	1	427	1	434	1.1e-137	484.8
gi|34877732	gi|1633161	18.73	299	216	27	81	360	7	297	2.1e+02	21.8
gi|34877732	gi|24113637	25.23	107	73	7	259	363	161	262	99	22.7
gi|34877732	gi|1169528	63.88	443	138	22	2	425	4	443	2e-96	347.7
gi|23472449	gi|17545798	74.06	451	117	0	36	486	3	453	2e-64	241.6
gi|28870449	gi|23472449	95.78	450	19	0	1	450	37	486	4.8e-84	306.8
gi|23472449	gi|15803308	74.03	439	113	1	49	486	8	446	8.1e-64	239.6
gi|23472449	gi|23024413	25.23	111	74	9	193	297	83	190	2.2e+03	18.5
gi|6015099	gi|23472449	26.17	107	73	6	122	225	11	114	2.9e+02	21.7
gi|21325986	gi|23472449	30.65	62	34	9	172	232	277	330	8.3e+02	20.1
gi|13925873	gi|23472449	22.34	94	65	8	297	386	301	390	2.4e+02	22.0
gi|17066742	gi|23472449	30.00	110	65	12	120	223	11	114	1e+03	19.8
gi|23472449	gi|18158999	20.63	63	37	13	301	350	273	335	2.7e+03	18.0
gi|4416379	gi|23472449	29.03	62	35	9	153	213	277	330	1e+03	19.5
gi|48958444	gi|23472449	21.67	203	137	22	239	427	277	471	5.2e+02	21.0
gi|45477377	gi|23472449	33.33	39	25	1	177	215	277	314	1.5e+03	19.1
gi|50302929	gi|23472449	25.10	255	152	39	128	362	57	292	5e+02	20.9
gi|28899335	gi|23472449	25.14	175	111	20	171	333	275	441	2.7e+02	21.8
gi|42545184	gi|23472449	21.91	178	116	23	220	386	225	390	90	23.5
gi|49483034	gi|23472449	26.17	107	73	6	122	225	11	114	2.9e+02	21.7
gi|28277353	gi|16766266	26.00	50	30	7	167	212	12	58	2.6e+03	17.9
gi|28277353	gi|28866546	48.40	438	210	16	1	430	1	430	2.3e-73	271.0
gi|28277353	gi|1706654	86.18	434	60	0	1	434	1	434	9.3e-143	501.6
gi|28277353	gi|27315022	52.64	435	192	14	3	430	4	431	2.9e-80	294.0
gi|563868	gi|28277353	54.23	426	181	14	4	421	3	422	4.2e-73	270.2
gi|28277353	gi|693933	86.87	434	57	0	1	434	1	434	2.6e-144	506.8
gi|28277353	gi|51011814	74.36	433	110	1	1	432	32	464	7.6e-122	432.2
gi|28277353	gi|47207875	75.23	444	78	32	1	412	1	444	6.6e-123	435.9
gi|28277353	gi|3023683	65.13	433	147	4	1	429	1	433	6.1e-104	372.7
gi|28277353	gi|2494354	74.36	433	110	1	1	432	1	433	6.9e-122	432.3
gi|28277353	gi|22035897	69.20	435	131	3	1	432	1	435	5.7e-115	409.3
gi|28277353	gi|6624237	86.08	395	55	0	40	434	1	395	3.6e-128	453.0
gi|17545798	gi|28377645	21.74	115	83	7	259	370	282	392	2.7e+03	17.9
gi|47572881	gi|17545798	73.08	442	116	3	9	450	15	453	9.3e-70	259.2
gi|17545798	gi|23024413	19.67	122	90	8	259	374	281	400	3.5e+03	17.3
gi|17545798	gi|6015099	23.96	96	61	12	66	156	61	149	1.8e+03	18.7
gi|4416383	gi|17545798	21.93	187	121	25	165	339	85	258	1.5e+03	18.9
gi|17545798	gi|3089611	26.47	68	45	5	345	412	153	215	3.2e+03	17.3
gi|17545798	gi|119349	24.04	104	66	13	167	258	256	358	3.2e+03	17.5
gi|17545798	gi|119351	30.14	73	38	13	376	442	301	366	3.1e+03	17.6
gi|36784331	gi|17545798	61.54	13	5	0	173	185	244	256	2.4e+03	18.2
gi|17545798	gi|34597332	28.26	46	28	5	147	190	274	316	3.5e+03	17.3
gi|17367042	gi|17545798	35.71	28	15	3	184	210	85	110	1.9e+03	18.6
gi|1170131	gi|17545798	75.39	447	110	0	5	451	7	453	1.2e-62	235.6
gi|17545798	gi|42784284	23.81	84	49	15	7	89	69	138	2.8e+03	17.8
gi|17545798	gi|21263599	20.63	126	82	18	45	154	20	143	2.8e+03	17.8
gi|17545798	gi|8569461	72.05	440	122	1	15	453	7	446	1.6e-61	231.9
gi|23100291	gi|17545798	70.07	441	132	0	14	454	13	453	1.5e-60	228.7
gi|16766266	gi|24377625	25.90	139	77	26	41	166	23	148	1.8e+03	18.7
gi|34392443	gi|16766266	21.67	180	120	21	217	386	181	349	1.2e+03	19.5
gi|16766266	gi|14209510	21.34	403	262	55	15	409	10	365	23	25.0
gi|16151617	gi|16766266	23.17	259	165	34	23	263	41	283	3.7e+02	21.2
gi|50287797	gi|16766266	26.79	112	69	13	155	254	206	316	5.5e+02	20.6
gi|50427089	gi|16766266	22.38	143	100	11	127	266	308	442	2.1e+03	18.4
gi|16766266	gi|32880095	34.88	43	20	8	236	270	172	214	2.8e+03	17.8
gi|16766266	gi|3891690	22.83	311	178	62	114	409	92	355	34	24.4
gi|4416379	gi|16766266	37.21	43	19	8	153	195	236	270	1.2e+03	19.2
gi|32405096	gi|16766266	21.91	178	122	17	217	386	181	349	1.5e+03	19.0
gi|32450571	gi|16766266	26.04	96	50	21	172	267	236	310	1.9e+03	18.6
gi|16766266	gi|51011814	25.32	154	88	27	1	137	1	144	2.9e+03	17.8
gi|16766266	gi|20981682	34.88	43	20	8	236	270	172	214	2.8e+03	17.8
gi|16766266	gi|16080130	20.43	235	161	26	195	418	152	371	0.54	30.5
gi|16766266	gi|2935031	23.64	385	224	70	40	407	36	367	5.2	27.2
gi|1169528	gi|16766266	22.73	176	115	21	243	414	109	267	1.4e+03	19.1
gi|28377645	gi|119348	51.83	436	193	17	4	430	3	430	2.2e-73	271.1
gi|21263586	gi|28377645	59.44	429	166	8	1	425	1	425	4.4e-89	323.3
gi|40806812	gi|28377645	53.01	432	187	16	3	429	4	424	2.3e-88	321.0
gi|28377645	gi|4416385	51.05	380	170	16	21	391	1	373	2.4e-61	231.0
gi|17367189	gi|28377645	51.71	439	194	18	1	430	1	430	6.6e-76	279.5
gi|28377645	gi|17367186	51.48	439	195	18	1	430	1	430	7.3e-73	269.4
gi|28377645	gi|7436883	53.42	438	186	18	1	424	1	434	2.6e-73	270.9
gi|28377645	gi|22096350	52.39	439	191	18	1	430	1	430	2.2e-73	271.1
gi|4416383	gi|28377645	51.84	380	167	16	1	373	21	391	2.2e-62	234.4
gi|50287797	gi|28377645	51.29	427	193	15	3	424	4	420	1.5e-75	278.4
gi|11999267	gi|28377645	48.65	370	174	16	1	363	27	387	2.1e-56	214.5
gi|16554592	gi|28377645	52.46	427	187	16	6	425	7	424	2.9e-76	280.7
gi|28377645	gi|48788203	21.82	165	108	21	71	230	67	215	2.1e+03	18.1
gi|28377645	gi|46316600	19.64	387	262	49	61	435	63	412	1.3e+03	19.3
gi|13431506	gi|28377645	59.67	429	166	7	1	426	1	425	3e-89	323.9
gi|28377645	gi|18158999	21.75	354	237	40	20	363	52	375	4.4e+02	20.9
gi|37681795	gi|28377645	52.56	430	188	16	3	425	4	424	9.1e-76	279.1
gi|55491	gi|28377645	52.62	439	190	18	1	430	1	430	2.7e-75	277.5
gi|28377645	gi|27262298	62.96	432	155	5	1	432	6	432	1.2e-96	348.4
gi|563868	gi|28377645	60.95	420	156	8	1	416	1	416	1.9e-90	327.8
gi|17367042	gi|28377645	52.16	439	192	18	1	430	1	430	2.3e-74	274.4
gi|28377645	gi|5915882	30.77	52	35	1	312	363	244	294	1.6e+02	22.3
gi|28377645	gi|16130196	31.25	32	22	0	338	369	231	262	5.8e+02	20.1
gi|28377645	gi|151125	31.34	67	40	6	70	136	72	132	5.6e+02	20.4
gi|3023703	gi|24377625	49.08	434	205	16	2	429	4	427	1.3e-72	268.5
gi|50083417	gi|24377625	24.84	161	109	12	245	401	61	213	1.7e+03	18.7
gi|24377625	gi|16761739	26.47	136	80	20	23	148	41	166	1.9e+03	18.6
gi|930101	gi|24377625	49.89	435	202	16	2	429	4	429	5e-69	256.7
gi|49257392	gi|24377625	47.26	438	214	17	1	430	1	429	2.8e-66	247.5
gi|119346	gi|24377625	48.50	433	209	14	6	432	7	431	7.2e-73	269.4
gi|13431506	gi|24377625	58.80	432	168	10	1	428	1	426	1.4e-84	308.3
gi|3023702	gi|24377625	46.33	436	219	15	2	431	3	429	1.6e-76	281.6
gi|24377625	gi|50123334	22.35	179	122	17	63	233	36	205	79	23.3
gi|11999249	gi|24377625	47.68	367	177	15	1	361	27	384	5.3e-55	209.8
gi|8388689	gi|24377625	50.82	425	198	11	3	423	4	421	6.9e-74	272.8
gi|30315823	gi|24377625	59.91	429	164	8	1	425	1	425	6.8e-90	326.0
gi|30583767	gi|24377625	48.28	437	211	15	1	430	1	429	9.7e-70	259.0
gi|37681002	gi|24377625	58.00	431	171	10	22	448	1	425	9.5e-87	315.6
gi|24377625	gi|21263619	87.99	433	51	1	1	432	1	433	8.1e-126	445.3
gi|13124248	gi|24377625	47.72	438	212	17	1	430	1	429	8.9e-73	269.1
gi|15643639	gi|24377625	63.57	431	149	8	3	427	4	432	1.1e-90	328.6
gi|50420053	gi|13124132	52.49	442	190	20	3	438	4	431	4.4e-85	310.0
gi|13124132	gi|46320161	23.33	120	81	11	238	351	131	245	2.4e+02	21.9
gi|22852211	gi|13124132	97.21	430	12	0	1	430	1	430	2.2e-130	460.5
gi|141917	gi|13124132	17.71	96	72	7	219	307	287	382	2.3e+03	17.9
gi|13124161	gi|13124132	81.48	432	77	3	1	432	1	429	1.9e-114	407.6
gi|13124132	gi|26991438	19.29	140	95	18	3	135	12	140	1.2e+03	19.4
gi|13124132	gi|50123334	25.00	76	56	1	62	137	35	109	4.5e+02	20.7
gi|13124132	gi|27262298	67.21	433	137	5	1	432	6	434	3.6e-89	323.6
gi|28210138	gi|13124132	67.52	428	134	5	7	430	4	430	1.2e-99	358.4
gi|13124132	gi|44561888	21.67	120	83	11	238	351	118	232	8.6e+02	19.9
gi|2655163	gi|13124132	51.32	417	183	20	1	409	22	426	2e-71	264.5
gi|6624229	gi|13124132	50.00	396	180	18	1	389	42	426	7.6e-65	242.6
gi|22035897	gi|13124132	52.17	437	191	18	3	433	4	428	1.4e-73	271.8
gi|3023703	gi|50289857	64.04	431	152	3	1	429	2	431	1.6e-100	361.3
gi|50289857	gi|48823965	48.97	439	207	17	3	436	4	430	4.3e-66	246.9
gi|467660	gi|50289857	73.47	441	112	5	1	440	1	437	2.6e-121	430.4
gi|50289857	gi|290541	20.45	176	122	18	188	354	126	292	5.6e+02	20.4
gi|50289857	gi|930101	62.73	432	158	3	2	433	1	429	1.6e-94	341.3
gi|50427089	gi|50289857	79.50	439	88	2	1	439	1	437	8.9e-139	488.4
gi|27371000	gi|50289857	63.81	431	153	3	1	428	1	431	7.9e-100	359.0
gi|11999261	gi|50289857	60.11	366	143	3	1	363	26	391	2.2e-79	290.8
gi|3023702	gi|50289857	64.91	436	151	2	1	434	1	436	9.7e-117	415.2
gi|4416379	gi|50289857	62.23	376	139	3	1	373	20	395	1.4e-83	304.8
gi|50289857	gi|27315022	50.81	431	198	14	3	428	4	425	9e-69	255.8
gi|14423684	gi|50289857	72.44	439	118	3	1	438	1	437	4.6e-117	416.3
gi|8388689	gi|50289857	60.23	430	160	11	1	423	1	426	9.4e-91	328.8
gi|1942652	gi|50289857	93.35	436	29	0	1	436	2	437	6.1e-146	512.2
gi|109215	gi|50289857	64.12	432	152	3	1	429	2	433	2.5e-109	390.5
gi|50289857	gi|16130196	25.32	154	101	14	227	373	116	262	15	25.5
gi|50289857	gi|8569461	27.03	111	68	13	154	254	210	317	4.1e+02	21.1
gi|17137654	gi|3023703	78.24	432	93	1	2	432	1	432	6.5e-130	458.9
gi|27361094	gi|3023703	49.54	432	201	17	4	425	2	426	1.6e-67	251.7
gi|416950	gi|3023703	71.53	432	121	2	2	431	1	432	2e-119	424.1
gi|3023703	gi|17367183	71.53	432	121	2	1	432	2	431	2.3e-117	417.2
gi|50556202	gi|3023703	62.09	430	161	2	3	432	2	429	1.5e-99	358.0
gi|3023703	gi|930101	72.98	433	115	2	1	433	1	431	1.1e-119	425.0
gi|3023703	gi|39597532	72.85	431	116	1	2	432	3	432	7.1e-120	425.6
gi|3023703	gi|46316600	33.33	39	25	1	171	209	241	278	1.3e+03	19.3
gi|3023703	gi|15800441	21.98	91	64	7	311	401	299	382	1.1e+02	22.9
gi|3023703	gi|48733237	18.05	205	151	17	41	241	47	238	1.6e+03	18.6
gi|3023703	gi|45477377	69.16	441	124	12	1	432	3	440	1.2e-110	394.9
gi|3023703	gi|51011814	72.39	431	118	1	2	432	34	463	4.8e-119	422.9
gi|3023703	gi|20981682	73.21	433	114	2	1	433	2	432	7.1e-120	425.6
gi|3023703	gi|47939355	72.45	432	117	2	1	432	2	431	1.7e-115	411.1
gi|3023703	gi|21263599	49.66	435	203	16	2	429	4	429	5.9e-73	269.7
gi|3023703	gi|8569461	50.00	14	7	0	171	184	236	249	3e+03	17.7
gi|31170	gi|3023708	71.06	432	123	2	1	431	1	431	6.5e-119	422.4
gi|3023708	gi|126731	26.09	92	64	4	292	382	220	308	7.2	26.7
gi|44532155	gi|3023708	21.28	141	99	12	313	445	127	263	2.3e+03	18.2
gi|3023708	gi|48788775	32.56	43	21	8	171	213	240	274	2e+03	18.5
gi|3023708	gi|11270764	18.56	97	74	5	269	364	198	290	8.4e+02	19.7
gi|3023708	gi|115713	20.64	218	152	21	30	241	38	240	10	26.2
gi|11999259	gi|3023708	70.05	364	107	2	1	363	26	388	8e-98	352.1
gi|32405096	gi|3023708	65.21	434	147	4	1	434	1	430	3.8e-117	416.5
gi|563868	gi|3023708	53.27	428	181	19	5	421	3	422	1.8e-70	261.5
gi|3023708	gi|42521309	71.07	439	115	12	3	431	4	440	2.2e-111	397.4
gi|16077318	gi|3023708	32.56	43	21	8	246	280	171	213	2.8e+03	17.8
gi|3023708	gi|460259	51.74	431	185	23	6	427	7	423	1.1e-73	272.1
gi|3023708	gi|3023685	69.93	439	116	16	3	431	4	436	9.9e-107	381.9
gi|31170	gi|13124138	53.61	429	186	13	5	427	6	427	9.2e-73	269.1
gi|13124138	gi|50083417	32.08	53	33	3	125	176	304	354	1.6e+03	18.8
gi|13124138	gi|22852211	63.17	429	151	7	1	427	1	424	3.8e-89	323.5
gi|21325986	gi|13124138	53.15	429	188	13	3	425	4	425	3.7e-73	270.4
gi|16554592	gi|13124138	53.38	429	187	13	5	427	6	427	5.2e-73	269.9
gi|13124138	gi|45190897	51.27	433	197	14	4	427	3	430	6.2e-64	239.8
gi|13124138	gi|13637776	53.49	430	185	15	4	425	3	425	1.8e-70	261.5
gi|13124138	gi|48729290	25.29	87	59	6	333	418	253	334	5.8e+02	20.3
gi|13124138	gi|4416379	53.15	365	159	12	35	392	14	373	1.5e-57	218.3
gi|13124138	gi|11999249	52.78	360	158	12	35	387	8	362	3.7e-55	210.3
gi|8388689	gi|13124138	51.06	425	199	9	3	423	4	423	1.1e-68	255.5
gi|13124138	gi|13124125	73.55	431	112	2	1	431	1	429	1.9e-110	394.3
gi|13124138	gi|30583767	52.79	430	188	15	4	425	3	425	1.6e-69	258.3
gi|20141354	gi|13124138	52.91	429	189	13	5	427	6	427	1.6e-73	271.6
gi|13124138	gi|21263598	60.14	424	163	6	3	426	6	423	7.9e-85	309.1
gi|13124138	gi|22035897	52.50	440	193	16	4	433	3	436	1.1e-69	258.9
gi|13124138	gi|6624235	53.06	392	170	14	42	425	1	386	7.5e-63	236.0
gi|30749888	gi|34880725	53.60	431	171	29	4	426	1	410	9.3e-73	269.0
gi|30749888	gi|126731	28.05	82	55	4	293	374	220	297	1.3e+02	22.5
gi|30749888	gi|10120813	27.72	101	61	12	21	112	84	181	1.2e+03	19.0
gi|50427089	gi|30749888	59.30	430	166	9	1	428	4	426	2.1e-92	334.3
gi|30749888	gi|119349	63.47	427	148	8	4	426	1	423	1.7e-90	328.0
gi|11999265	gi|30749888	59.52	373	143	8	1	369	23	391	2.3e-73	270.8
gi|30749888	gi|48729290	25.87	143	88	18	67	205	69	197	7.4e+02	19.9
gi|30749888	gi|17547470	25.64	78	57	1	61	138	33	109	1.3e+02	22.6
gi|30749888	gi|13660733	25.36	138	86	17	71	205	70	193	2.3e+02	21.7
gi|1706655	gi|30749888	51.76	425	195	10	4	422	6	426	1.3e-63	238.6
gi|30749888	gi|51011814	61.95	431	155	9	1	426	29	455	6.8e-89	322.8
gi|28899335	gi|30749888	51.76	425	196	9	4	423	6	426	3.3e-67	250.6
gi|30749888	gi|3023683	58.97	429	168	8	4	426	1	427	6.7e-79	289.5
gi|30749888	gi|6624229	59.54	388	149	8	43	426	1	384	1e-77	285.4
gi|30749888	gi|8569461	32.69	52	27	8	164	215	227	270	1.7e+03	18.8
gi|17137654	gi|119348	71.76	432	121	1	1	432	1	431	3.8e-121	429.8
gi|17137654	gi|6015094	64.60	435	149	5	1	430	1	435	7.5e-105	375.7
gi|17137654	gi|467660	64.60	435	149	5	1	430	1	435	5.2e-104	372.9
gi|17137654	gi|17367189	72.06	433	120	1	1	433	1	432	1.6e-119	424.4
gi|17137654	gi|141917	50.00	20	9	1	271	290	328	346	1.6e+03	18.6
gi|17137654	gi|6996529	65.99	441	137	13	2	432	3	440	4.1e-107	383.2
gi|17137654	gi|119344	72.98	433	116	1	1	433	1	432	1.5e-118	421.2
gi|17137654	gi|11999261	69.25	361	110	1	29	389	4	363	7e-89	322.4
gi|17137654	gi|18158999	24.53	159	104	16	274	419	255	410	9.2	26.5
gi|17137654	gi|19171969	48.16	434	211	14	3	429	4	430	4.5e-70	260.1
gi|17137654	gi|119354	69.61	441	121	13	2	432	3	440	7.2e-114	405.7
gi|17137654	gi|32450571	75.46	432	105	1	1	432	1	431	1.1e-126	448.1
gi|17137654	gi|30315823	50.57	437	200	16	3	433	4	430	1.1e-72	268.8
gi|17137654	gi|33147912	51.14	440	194	21	3	433	5	432	9.4e-70	259.1
gi|17137654	gi|20141354	72.75	433	117	1	1	433	1	432	4.9e-118	419.5
gi|17137654	gi|16080130	20.58	243	166	27	203	431	130	359	1.8	28.7
gi|17137654	gi|8569461	24.71	85	57	7	172	252	236	317	6.3e+02	20.4
gi|31170	gi|47572881	23.96	96	52	21	172	267	241	315	2e+03	18.5
gi|31170	gi|40743649	64.20	433	151	4	1	429	1	433	5e-102	366.3
gi|31170	gi|7436883	68.33	442	126	14	1	431	2	440	2.3e-111	397.3
gi|21325986	gi|31170	83.33	432	72	0	1	432	1	432	1.3e-140	494.4
gi|16554592	gi|31170	99.54	434	2	0	1	434	1	434	3.5e-166	579.4
gi|119344	gi|31170	97.47	434	11	0	1	434	1	434	1e-163	571.2
gi|16878083	gi|31170	99.31	434	3	0	1	434	1	434	1.5e-165	577.3
gi|31170	gi|48729290	25.79	190	113	28	18	199	21	190	1.1e+02	22.7
gi|31170	gi|50926833	83.64	434	71	0	1	434	1	434	1e-139	491.5
gi|31170	gi|1706654	85.02	434	65	0	1	434	1	434	3.9e-142	499.5
gi|31170	gi|27315022	51.51	431	197	12	6	430	7	431	2.7e-79	290.8
gi|563868	gi|31170	56.13	424	170	16	6	420	5	421	7.3e-75	276.1
gi|31170	gi|17367042	83.56	432	71	0	1	432	1	432	3.8e-140	492.9
gi|31170	gi|50302929	64.43	433	151	3	1	430	1	433	2.4e-98	354.1
gi|31170	gi|20981682	83.76	431	70	0	1	431	1	431	9e-140	491.7
gi|37681002	gi|31170	54.76	431	178	17	27	448	5	427	2.4e-74	274.4
gi|31170	gi|21263619	49.77	434	203	15	6	432	7	432	2e-76	281.3
gi|13124248	gi|31170	80.41	434	85	0	1	434	1	434	3.5e-134	473.1
gi|31170	gi|23100291	24.64	69	44	8	165	228	19	84	1.8e+03	18.7
gi|34392443	gi|119348	62.12	433	160	4	1	433	1	429	2.6e-96	347.3
gi|119348	gi|12862418	20.40	201	137	23	174	364	107	294	2e+02	21.9
gi|119348	gi|16151617	49.20	437	204	18	3	430	4	431	1.8e-67	251.5
gi|21325986	gi|119348	85.22	433	64	0	1	433	1	433	1.2e-144	507.9
gi|16554592	gi|119348	83.53	431	71	0	1	431	1	431	1.6e-140	494.2
gi|32440997	gi|119348	67.05	434	139	4	1	433	1	431	1.4e-118	421.3
gi|119348	gi|18158850	23.08	78	59	1	292	369	218	294	7	26.7
gi|119348	gi|3891690	23.51	251	155	37	18	265	14	230	1.5e+02	22.3
gi|119348	gi|17547470	18.18	220	154	26	155	361	70	276	3e+02	21.3
gi|119348	gi|49176390	20.21	193	125	29	184	361	98	276	3e+02	21.3
gi|119348	gi|26109595	37.21	43	19	8	172	214	165	199	1.9e+03	18.4
gi|42545184	gi|119348	62.12	433	160	4	1	433	1	429	3.2e-98	353.7
gi|119348	gi|49483034	49.77	434	206	12	3	430	4	431	1.3e-70	261.9
gi|119348	gi|50122496	37.21	43	19	8	172	214	236	270	1.7e+03	18.8
gi|50420053	gi|34392443	73.02	441	114	5	1	439	1	438	3.8e-133	469.7
gi|50420053	gi|12862418	24.29	350	207	58	68	410	70	368	1.6e+03	18.6
gi|50420053	gi|4416387	62.70	378	136	5	20	397	1	373	2.8e-95	343.7
gi|50420053	gi|48832201	52.76	434	185	20	2	430	3	421	8.6e-85	309.0
gi|50420053	gi|47211348	56.65	436	152	37	1	433	1	402	4.2e-89	323.3
gi|50420053	gi|13124161	50.46	436	203	13	3	434	4	430	5.1e-83	303.2
gi|50420053	gi|119349	62.41	439	160	5	1	439	1	434	2.2e-112	400.7
gi|50420053	gi|47567341	52.71	442	189	20	2	437	3	430	4.5e-87	316.6
gi|50420053	gi|13991101	73.47	441	112	5	1	439	1	438	2.4e-130	460.4
gi|50420053	gi|4416379	63.23	378	134	5	20	397	1	373	1.4e-93	338.0
gi|50420053	gi|119356	62.36	433	158	5	1	433	1	428	6.4e-111	395.9
gi|50420053	gi|14423684	73.92	441	110	5	1	439	1	438	1.3e-134	474.6
gi|50420053	gi|48845368	51.85	432	191	17	3	431	4	421	4.7e-84	306.6
gi|50420053	gi|50302929	72.89	439	117	2	1	439	1	437	1.2e-130	461.4
gi|50420053	gi|47207875	57.46	449	154	37	1	417	1	444	2.9e-100	360.7
gi|50420053	gi|8919731	61.22	441	158	13	1	433	2	437	1.6e-107	384.6
gi|50420053	gi|56107	62.82	433	156	5	1	433	1	428	2e-113	404.2
gi|50420053	gi|3023685	59.23	439	166	13	3	435	4	435	4e-101	363.3
gi|34880725	gi|1706653	80.74	431	70	13	1	418	1	431	8.7e-122	431.9
gi|34880725	gi|23024413	44.95	436	209	31	3	417	4	429	2e-53	204.8
gi|416950	gi|34880725	75.41	431	93	13	1	431	1	418	6e-119	422.5
gi|34880725	gi|16151617	42.24	438	225	28	1	417	1	431	1.4e-55	212.0
gi|34880725	gi|2506874	25.97	77	52	5	85	158	246	320	6.2e+02	19.9
gi|119346	gi|34880725	73.09	431	103	13	1	431	1	418	2.4e-117	417.1
gi|34880725	gi|47567341	47.81	433	202	24	2	417	3	428	4.7e-64	240.1
gi|47210809	gi|34880725	73.09	431	103	13	1	431	1	418	4.2e-113	403.0
gi|4416379	gi|34880725	78.82	373	66	13	1	373	20	379	7.3e-102	365.5
gi|34880725	gi|3643989	20.83	72	54	3	288	357	219	289	1.3e+03	18.9
gi|34880725	gi|32450571	79.40	432	76	13	1	419	1	432	1.8e-119	424.2
gi|13124125	gi|34880725	47.80	431	202	23	4	428	3	416	1.1e-57	219.0
gi|109215	gi|34880725	75.12	430	94	13	1	430	2	418	1.6e-124	441.0
gi|34880725	gi|16130196	26.09	46	28	6	268	313	175	214	1.4e+03	18.6
gi|21232671	gi|34880725	24.53	53	38	2	313	364	126	177	3.6e+03	17.1
gi|6015094	gi|23814070	52.07	434	190	18	3	433	4	422	1.5e-74	275.1
gi|467660	gi|23814070	51.38	434	193	18	3	433	4	422	3.3e-73	270.6
gi|15803300	gi|23814070	66.67	426	136	6	1	425	1	421	6.8e-94	339.2
gi|44532155	gi|23814070	33.33	39	23	3	234	272	9	44	2.8e+03	17.8
gi|27371000	gi|23814070	54.17	432	180	18	2	427	3	422	4.1e-76	280.2
gi|23814070	gi|17066742	65.44	434	145	5	1	429	1	434	4.8e-86	313.2
gi|119351	gi|23814070	52.76	434	184	21	2	428	3	422	9e-76	279.1
gi|37531422	gi|23814070	49.32	438	181	41	3	418	2	420	1.2e-62	235.4
gi|37681795	gi|23814070	53.70	432	182	18	2	427	3	422	1.9e-76	281.3
gi|119354	gi|23814070	54.00	437	181	20	1	434	1	420	8.9e-69	255.9
gi|14423687	gi|23814070	53.78	437	182	20	4	437	3	422	3.9e-67	250.4
gi|16975437	gi|23814070	66.59	425	136	6	1	424	2	421	1.4e-93	338.2
gi|23814070	gi|5915882	23.83	256	164	31	113	359	61	294	77	23.3
gi|23814070	gi|16130196	28.12	32	23	0	334	365	231	262	1.5e+03	18.5
gi|1169528	gi|23814070	53.32	437	183	21	3	436	2	420	1.2e-70	262.1
gi|1706653	gi|28870449	29.51	61	30	13	172	232	241	288	9.2e+02	19.8
gi|28870449	gi|16761739	74.03	439	113	1	13	450	8	446	5.4e-64	240.0
gi|28870449	gi|10120813	24.02	204	128	27	193	386	121	307	17	25.3
gi|11999263	gi|28870449	34.88	43	20	8	147	189	241	275	6.2e+02	20.2
gi|3023714	gi|28870449	34.88	43	20	8	177	219	241	275	7.1e+02	20.3
gi|28870449	gi|48729290	24.69	324	199	45	98	413	87	373	1	29.6
gi|28870449	gi|3891690	23.96	313	175	63	117	413	90	355	3.4	27.8
gi|28866546	gi|28870449	30.00	70	39	10	169	234	241	304	1.8e+03	18.7
gi|6324969	gi|28870449	35.90	39	24	1	174	212	241	278	3.7e+02	21.3
gi|8388689	gi|28870449	28.85	52	29	8	161	212	232	275	4e+02	21.1
gi|1363309	gi|28870449	34.88	43	20	8	172	214	241	275	8.7e+02	19.9
gi|28870449	gi|24113637	24.77	214	133	28	193	394	118	315	3.9	27.4
gi|28870449	gi|151125	23.28	305	187	47	117	413	106	371	8.5	26.5
gi|28870449	gi|8569461	74.26	439	112	1	13	450	8	446	1.8e-64	241.6
gi|28870449	gi|23100291	72.93	447	121	0	4	450	8	454	3.9e-64	240.5
gi|15803308	gi|31873302	28.00	50	34	2	309	357	128	176	2.7e+03	17.9
gi|31873302	gi|16151617	47.38	439	214	17	1	430	1	431	9.2e-68	252.5
gi|21325986	gi|31873302	90.49	431	41	0	1	431	1	431	5.6e-153	535.5
gi|31873302	gi|6996529	70.81	442	115	14	2	432	3	441	2.2e-107	384.1
gi|31873302	gi|3023714	69.75	443	120	14	1	432	2	441	1.2e-106	381.6
gi|6226608	gi|31873302	53.49	430	179	21	5	420	3	425	3.6e-71	263.8
gi|3023702	gi|31873302	75.29	433	106	1	1	433	1	432	2e-137	483.8
gi|31873302	gi|50926833	94.24	434	25	0	1	434	1	434	3.6e-148	519.6
gi|31873302	gi|17547470	18.64	295	201	39	155	431	70	343	1.1e+03	19.3
gi|31873302	gi|13660733	21.62	333	209	52	37	366	42	325	3.5e+02	21.1
gi|31873302	gi|47094180	51.25	439	193	21	1	430	1	427	4.3e-71	263.5
gi|31873302	gi|42521309	70.59	442	116	14	2	432	3	441	4.6e-108	386.4
gi|31873302	gi|16077318	19.61	102	78	4	156	253	347	448	2.2e+03	18.3
gi|31873302	gi|33415263	70.88	443	115	14	2	433	4	443	2e-107	384.3
gi|22035897	gi|31873302	70.87	436	124	3	1	436	1	433	3.2e-113	403.5
gi|34392443	gi|1706653	63.51	433	154	4	1	433	1	429	4e-100	360.0
gi|1706653	gi|4579699	26.62	139	83	19	69	204	71	193	1.3e+03	19.0
gi|1706653	gi|48832201	53.30	439	185	20	2	432	3	429	9.7e-74	272.3
gi|11999263	gi|1706653	84.30	363	57	0	1	363	26	388	3.8e-111	396.3
gi|1706653	gi|6996529	71.43	441	112	14	2	431	3	440	1.1e-104	375.2
gi|119349	gi|1706653	85.45	433	63	0	1	433	1	433	3.1e-133	470.0
gi|1706653	gi|47567341	52.86	437	187	19	2	430	3	428	5.1e-74	273.2
gi|1706653	gi|3891690	25.53	141	86	19	68	205	56	180	84	23.1
gi|1706653	gi|48733237	24.11	141	88	19	68	205	70	194	1.6e+03	18.6
gi|6321693	gi|1706653	63.28	433	156	3	1	433	1	430	4.5e-99	356.5
gi|1706653	gi|44561888	21.84	206	130	31	203	393	178	367	2.7e+02	21.7
gi|1706653	gi|42784284	52.86	437	187	19	2	430	3	428	7.8e-72	266.0
gi|3023683	gi|1706653	64.43	433	150	4	1	433	1	429	3.7e-97	350.1
gi|6624229	gi|1706653	85.46	392	57	0	1	392	40	431	6e-124	439.0
gi|1706653	gi|1169528	70.14	442	117	15	2	431	4	442	4.4e-104	373.2
gi|48823965	gi|15803308	23.05	269	170	37	23	272	41	291	4.1e+02	21.1
gi|15803308	gi|4416387	32.56	43	21	8	236	270	153	195	2.3e+03	18.0
gi|15803308	gi|4416383	23.96	96	52	21	236	310	153	248	2.8e+03	17.6
gi|16554592	gi|15803308	27.08	96	49	21	172	267	236	310	6.4e+02	20.4
gi|15803308	gi|18158850	23.00	300	195	36	113	400	79	354	39	24.3
gi|18175728	gi|15803308	27.45	51	35	2	133	182	309	358	1.8e+03	18.7
gi|36784331	gi|15803308	33.33	48	26	6	153	194	210	257	3.6e+02	21.3
gi|119354	gi|15803308	27.14	70	44	7	242	308	109	174	1.3e+03	19.3
gi|32450571	gi|15803308	25.00	96	51	21	172	267	236	310	1.7e+03	18.8
gi|15803308	gi|1363309	32.56	43	21	8	236	270	172	214	2.7e+03	17.9
gi|3023683	gi|15803308	24.71	85	57	7	173	253	236	317	1.5e+03	19.1
gi|15803308	gi|56107	32.56	43	21	8	236	270	172	214	2.8e+03	17.8
gi|6624237	gi|15803308	37.21	43	19	8	133	175	236	270	1.2e+03	19.3
gi|6015090	gi|47572881	32.05	78	44	9	20	96	351	420	1.5e+03	19.0
gi|15803300	gi|47572881	40.00	20	12	0	157	176	342	361	2.2e+03	18.3
gi|47572881	gi|2506874	28.57	49	34	1	225	272	161	209	1.1e+03	19.0
gi|13124161	gi|47572881	26.15	65	42	6	253	316	201	260	8.2e+02	20.0
gi|32880095	gi|47572881	32.56	43	21	8	172	214	241	275	1.4e+03	19.2
gi|119355	gi|47572881	22.02	109	75	10	134	240	314	414	2e+03	18.6
gi|47572881	gi|4416379	28.57	77	48	7	351	420	1	77	2.3e+03	18.0
gi|47572881	gi|119356	28.57	49	33	2	314	361	128	175	2.6e+03	18.0
gi|6321693	gi|47572881	23.84	151	96	19	240	385	218	354	24	25.2
gi|47572881	gi|44561888	75.79	442	104	3	9	450	12	450	9.6e-72	265.8
gi|47572881	gi|26109595	71.96	378	102	4	74	450	1	375	4.8e-59	223.3
gi|47572881	gi|33147912	35.00	20	13	0	342	361	157	176	2.5e+03	18.1
gi|47572881	gi|6166147	25.30	166	102	22	190	335	233	396	2.1e+03	18.4
gi|1169529	gi|47572881	23.29	73	53	3	106	176	314	385	2.1e+03	18.3
gi|34392443	gi|23024413	50.23	432	198	17	3	429	4	423	4.5e-67	250.2
gi|416950	gi|34392443	63.05	433	156	4	1	429	1	433	2.1e-99	357.6
gi|34392443	gi|22852211	52.40	437	184	24	3	431	4	424	3.1e-72	267.3
gi|34392443	gi|4416381	61.27	377	142	4	20	396	1	373	3.7e-83	303.4
gi|50427089	gi|34392443	73.70	441	111	5	1	439	1	438	5e-128	452.7
gi|32440997	gi|34392443	63.05	433	158	2	1	431	1	433	2.2e-107	384.1
gi|16878083	gi|34392443	63.05	433	156	4	1	429	1	433	1.6e-100	361.3
gi|34392443	gi|3891690	26.34	186	110	27	68	243	56	224	1.7e+02	22.0
gi|232054	gi|34392443	75.80	438	101	5	5	440	4	438	7.5e-126	445.5
gi|34392443	gi|49176390	20.45	220	156	19	150	361	64	272	8.3e+02	19.8
gi|34392443	gi|13124125	50.80	437	197	18	3	433	4	428	1.4e-63	238.6
gi|109215	gi|34392443	63.11	431	155	4	2	428	3	433	4.4e-104	373.1
gi|34392443	gi|42784284	53.69	434	183	18	3	431	4	424	1.3e-72	268.5
gi|2655163	gi|34392443	63.20	413	149	3	1	410	21	433	2.5e-96	347.3
gi|34392443	gi|151125	25.27	186	112	27	68	243	72	240	1.9e+02	22.0
gi|48823965	gi|46320161	23.33	120	81	11	238	351	131	245	4.3e+02	21.0
gi|48832201	gi|48823965	70.07	431	126	3	1	429	1	430	3.8e-105	376.6
gi|930101	gi|48823965	51.38	434	196	15	2	429	4	428	3.9e-71	263.7
gi|49257392	gi|48823965	48.52	439	206	20	1	430	1	428	2.4e-68	254.4
gi|119344	gi|48823965	51.72	437	192	19	6	434	7	432	9.4e-77	282.3
gi|11999265	gi|48823965	50.53	374	167	18	1	367	21	383	4.3e-59	223.4
gi|18158999	gi|48823965	21.19	302	200	38	97	375	75	361	8.6e+02	19.8
gi|232054	gi|48823965	52.51	438	192	16	1	434	1	426	1.9e-78	287.9
gi|48823965	gi|27262298	68.13	433	133	5	1	432	6	434	8.4e-93	335.6
gi|47094180	gi|48823965	77.49	431	94	3	1	429	1	430	1e-109	391.8
gi|5566208	gi|48823965	52.55	373	167	10	1	370	25	390	5.9e-60	226.3
gi|109215	gi|48823965	51.26	437	194	19	5	433	7	432	9.5e-80	292.3
gi|37681002	gi|48823965	65.03	429	143	7	22	448	1	424	1.2e-98	355.1
gi|21263619	gi|48823965	78.11	434	89	6	1	432	1	430	9.9e-106	378.6
gi|21232671	gi|48823965	20.72	111	72	16	49	143	25	135	2.4e+03	18.2
gi|40806812	gi|21263586	50.46	432	198	16	3	429	4	424	1.3e-74	275.2
gi|21263586	gi|4416385	51.98	379	168	14	21	391	1	373	3.5e-60	227.1
gi|21263586	gi|22096350	52.56	430	188	16	4	424	3	425	1.6e-70	261.6
gi|21263586	gi|2506874	21.95	123	87	9	217	338	22	136	6.8e+02	19.8
gi|21263586	gi|3023714	52.05	438	192	18	1	424	1	434	2.6e-71	264.3
gi|21263586	gi|17066742	58.47	431	170	9	1	426	1	427	2e-85	311.1
gi|21263586	gi|20260174	51.48	439	195	18	1	425	1	435	2.6e-70	261.0
gi|21263586	gi|50123334	23.78	143	96	13	256	389	30	168	6.4e+02	20.2
gi|21263586	gi|6324969	48.49	431	207	15	4	424	3	428	6.6e-64	239.7
gi|21263586	gi|13660733	26.32	76	51	5	343	417	259	330	3.1e+02	21.2
gi|21263586	gi|1706655	94.43	431	24	0	1	431	1	431	5.8e-145	508.9
gi|21263586	gi|1363309	52.91	429	188	14	4	424	3	425	2.5e-72	267.6
gi|16077318	gi|21263586	26.47	34	22	3	65	98	154	184	2.9e+03	17.7
gi|21263586	gi|8569461	33.33	48	26	6	153	194	210	257	4.5e+02	20.9
gi|729971	gi|126731	23.81	105	70	10	239	338	178	277	2e+03	18.1
gi|729971	gi|290541	21.17	326	219	38	96	397	47	358	1.7e+03	18.5
gi|50287797	gi|729971	20.47	127	89	12	279	394	254	379	4.9e+02	20.7
gi|27371000	gi|729971	21.71	350	206	68	88	420	114	412	73	23.5
gi|18175728	gi|729971	21.38	159	111	14	282	427	253	410	67	23.7
gi|729971	gi|23094408	20.28	360	231	56	43	393	23	335	2.3e+02	21.6
gi|11999259	gi|729971	21.00	381	231	70	6	363	43	376	29	24.6
gi|11999249	gi|729971	21.58	380	230	68	6	363	43	376	10	26.1
gi|47094180	gi|729971	23.18	384	232	63	44	409	67	405	3.5e+02	21.2
gi|13124125	gi|729971	22.69	379	233	60	20	389	52	379	2.1	28.6
gi|1170131	gi|729971	31.43	35	22	2	393	427	379	411	2.5e+03	18.0
gi|729971	gi|16080130	22.97	283	155	63	83	359	66	291	0.76	29.9
gi|22035897	gi|729971	21.74	414	266	58	25	421	38	410	2	28.7
gi|27361094	gi|50083417	30.77	26	18	0	151	176	329	354	1.1e+03	19.5
gi|16761739	gi|50083417	69.61	441	134	0	6	446	4	444	3.4e-62	234.0
gi|50083417	gi|50556202	18.62	188	133	20	12	195	126	297	2.5e+03	18.0
gi|48788775	gi|50083417	67.73	440	141	1	11	449	5	444	3e-60	227.6
gi|6996529	gi|50083417	28.85	104	56	18	235	325	13	111	1.8e+03	18.7
gi|50083417	gi|3023714	24.24	66	45	5	124	187	261	323	2.7e+03	17.9
gi|50083417	gi|48729290	33.12	157	72	33	91	244	87	213	28	24.8
gi|50083417	gi|28866546	25.53	188	117	23	266	439	81	259	2.3e+03	18.2
gi|50083417	gi|6324969	23.94	71	52	2	2	71	161	230	3.5e+03	17.3
gi|50083417	gi|17367042	28.57	49	33	2	307	354	128	175	3.1e+03	17.5
gi|50083417	gi|1633161	24.26	305	181	50	112	407	106	369	11	26.2
gi|37681002	gi|50083417	30.77	26	18	0	172	197	329	354	1.2e+03	19.5
gi|2494354	gi|50083417	25.40	126	83	11	53	177	241	356	1.7e+03	18.7
gi|24580920	gi|50083417	32.56	43	21	8	239	281	234	268	3e+03	17.9
gi|27361094	gi|46320161	25.64	117	79	8	171	281	252	366	6.8e+02	20.3
gi|17367183	gi|46320161	20.55	219	141	33	193	393	177	380	1.4e+02	22.7
gi|21325986	gi|46320161	20.85	259	163	42	156	393	143	380	1.9e+03	18.7
gi|46320161	gi|48788203	22.33	403	257	56	29	422	6	361	1.1	29.5
gi|13925873	gi|46320161	19.83	121	87	10	270	386	253	367	5.1e+02	20.8
gi|119351	gi|46320161	19.50	241	159	35	203	422	191	417	1e+03	19.7
gi|50123334	gi|46320161	23.12	385	228	68	20	357	61	424	3.6	27.9
gi|11999259	gi|46320161	18.14	204	140	27	168	357	177	367	2.1e+03	18.2
gi|46320161	gi|13660733	23.83	386	231	63	56	426	32	369	8.2	26.6
gi|11282499	gi|46320161	21.41	383	237	64	8	378	46	376	1.9e+02	22.2
gi|1942652	gi|46320161	23.55	276	178	33	135	395	123	380	4.4	27.7
gi|15809970	gi|46320161	21.95	164	112	16	31	193	195	343	1.9e+03	18.7
gi|24580920	gi|46320161	19.50	241	159	35	270	489	191	417	1.5e+03	19.3
gi|6015094	gi|23024413	51.16	432	196	15	3	431	4	423	3.4e-70	260.6
gi|6015094	gi|4416385	61.74	379	139	6	20	398	1	373	5.1e-84	306.3
gi|6015094	gi|14585753	84.84	442	61	6	1	440	1	438	1.2e-137	484.7
gi|6015094	gi|11999263	62.06	369	134	6	26	394	1	363	2.8e-78	287.2
gi|6015094	gi|6996529	60.50	443	163	12	3	438	4	441	4.3e-94	340.0
gi|119344	gi|6015094	62.99	435	155	6	1	429	1	435	5.1e-99	356.3
gi|6015094	gi|6226608	52.31	432	187	19	3	431	5	420	3e-68	254.1
gi|6015094	gi|18158999	22.42	165	114	14	275	426	249	412	85	23.3
gi|6015094	gi|4416379	62.01	379	138	6	20	398	1	373	6.2e-82	299.4
gi|6015094	gi|27315022	52.18	435	194	14	1	431	1	425	2.4e-75	277.7
gi|6015094	gi|14423684	89.77	440	43	2	1	440	1	438	7.9e-148	518.5
gi|16975437	gi|6015094	52.31	432	192	14	3	423	3	431	5.4e-68	253.2
gi|6015094	gi|13124125	51.26	437	197	16	3	435	4	428	9.2e-68	252.5
gi|109215	gi|6015094	62.82	433	155	6	2	428	3	435	1.4e-102	368.1
gi|6015094	gi|8132069	58.74	429	171	6	1	429	1	423	7.8e-86	312.5
gi|6015094	gi|8919731	61.40	443	159	12	3	438	4	441	1.8e-96	347.9
gi|6015094	gi|460259	51.95	437	192	18	1	433	1	423	3.7e-76	280.4
gi|6015094	gi|49236275	51.39	432	191	19	3	431	4	419	2.2e-68	254.5
gi|40806812	gi|6015090	62.33	438	161	4	1	438	1	434	1.8e-115	411.0
gi|6015090	gi|290541	21.33	150	106	12	212	361	139	276	5.5e+02	20.4
gi|37359340	gi|6015090	65.17	445	140	15	2	444	1	432	6e-99	356.1
gi|50427089	gi|6015090	63.33	439	156	5	1	439	1	434	2.3e-109	390.7
gi|119344	gi|6015090	83.29	431	72	0	1	431	1	431	2e-140	493.9
gi|11999265	gi|6015090	84.82	369	56	0	1	369	20	388	6.3e-114	405.6
gi|6015090	gi|18158999	20.73	381	229	73	57	418	84	410	77	23.4
gi|37681795	gi|6015090	82.22	433	77	0	1	433	1	433	8.5e-138	485.1
gi|6324969	gi|6015090	57.89	437	181	3	1	437	1	434	1e-96	348.7
gi|6015090	gi|14423687	69.23	442	122	14	1	431	3	441	2.3e-100	360.8
gi|17367042	gi|6015090	85.68	433	62	0	1	433	1	433	3.4e-139	489.8
gi|6015090	gi|5915882	19.18	73	58	1	292	364	223	294	3.7e+02	21.0
gi|6015090	gi|24113637	22.02	168	108	23	214	370	107	262	1.2e+03	18.9
gi|8569461	gi|6015090	30.00	40	24	4	229	268	7	42	2.9e+03	17.7
gi|23024413	gi|126731	24.19	186	124	17	190	369	123	297	19	25.3
gi|22096350	gi|126731	26.22	164	107	14	223	382	155	308	2.3	28.3
gi|126731	gi|26109055	23.29	73	52	4	159	228	126	197	1.6e+03	18.1
gi|13124161	gi|126731	22.67	75	55	3	290	364	220	291	1.5e+03	18.6
gi|47567341	gi|126731	20.00	75	57	3	287	361	220	291	7.7e+02	19.8
gi|13124133	gi|126731	25.30	166	106	18	109	269	103	255	3.3e+02	21.1
gi|126731	gi|48733237	27.06	377	248	27	1	357	1	370	0.028	34.4
gi|11999247	gi|126731	28.57	84	56	4	264	346	217	297	7.4	26.4
gi|45477377	gi|126731	29.27	82	54	4	299	380	220	297	3.5	27.7
gi|50302929	gi|126731	21.93	269	189	21	111	374	45	297	1e+03	19.3
gi|16077318	gi|126731	21.76	216	141	28	202	409	152	347	40	24.3
gi|21263619	gi|126731	20.37	162	114	15	217	370	143	297	8.8e+02	19.6
gi|8569461	gi|126731	22.49	409	246	71	1	400	1	347	9.3	26.3
gi|23024413	gi|12862418	29.11	79	49	7	59	137	59	130	2.6e+02	21.5
gi|44532155	gi|12862418	24.87	390	214	79	44	411	36	368	2.3	28.4
gi|21325986	gi|12862418	23.12	199	128	25	67	264	69	243	49	23.9
gi|39597532	gi|12862418	26.74	187	107	30	68	242	70	238	85	23.1
gi|32880095	gi|12862418	20.40	201	137	23	174	364	107	294	1.1e+02	22.8
gi|18158999	gi|12862418	23.12	320	197	49	48	363	30	304	0.23	31.6
gi|16767113	gi|12862418	26.00	350	230	29	18	357	37	367	0.00087	39.5
gi|119354	gi|12862418	22.57	226	141	34	206	415	81	288	5.9e+02	20.3
gi|6321693	gi|12862418	21.92	73	56	1	295	367	223	294	1.5e+03	18.8
gi|12862418	gi|5915882	38.98	372	227	0	1	372	1	372	3.7e-12	67.3
gi|30583767	gi|12862418	21.93	301	188	47	67	365	69	324	1.4e+02	22.4
gi|24113637	gi|12862418	24.32	185	127	13	106	282	139	318	19	24.8
gi|21263598	gi|12862418	28.21	78	50	6	62	139	59	130	2.3e+02	21.7
gi|23100291	gi|12862418	24.87	394	207	89	49	415	36	367	0.43	30.9
gi|27361094	gi|15903080	59.86	431	165	8	1	427	1	427	2.9e-90	327.2
gi|27361094	gi|16761739	21.09	147	92	24	258	398	200	328	6.6e+02	20.4
gi|27361094	gi|48832201	67.92	427	133	4	1	427	1	423	8e-104	372.2
gi|27361094	gi|4416381	51.18	381	169	17	21	392	1	373	2.3e-58	221.0
gi|27361094	gi|48788775	20.00	200	138	22	201	398	153	332	1e+03	19.7
gi|27361094	gi|3023714	53.08	439	187	19	1	425	1	434	1.3e-72	268.6
gi|27361094	gi|13637776	52.44	431	188	17	4	425	3	425	1.1e-71	265.6
gi|27361094	gi|13431506	86.37	433	59	0	1	433	1	433	8.3e-133	468.5
gi|27361094	gi|119351	51.48	439	195	18	4	432	3	433	7.7e-66	246.1
gi|23094408	gi|27361094	37.50	24	13	2	42	64	28	50	3.4e+03	17.0
gi|27361094	gi|11999259	51.93	362	158	16	35	387	8	362	3.5e-55	210.4
gi|27361094	gi|27262298	64.17	427	147	6	1	427	6	426	1.7e-94	341.3
gi|27361094	gi|6321693	49.65	433	200	18	4	425	3	428	6.7e-66	246.3
gi|27361094	gi|16975437	86.61	433	55	3	2	433	1	431	9.6e-133	468.3
gi|27361094	gi|51011814	52.19	433	187	20	4	425	34	457	1.6e-71	265.1
gi|27361094	gi|16077318	26.47	34	22	3	154	184	65	98	2.9e+03	17.8
gi|27361094	gi|2494354	52.19	433	187	20	4	425	3	426	1.4e-71	265.1
gi|27361094	gi|49483034	58.43	433	168	12	1	427	1	427	4.1e-88	320.1
gi|27361094	gi|23100291	30.77	65	34	11	255	318	206	260	1e+03	19.7
gi|4579699	gi|23024413	25.00	64	44	4	72	134	376	436	2.5e+03	17.8
gi|462011	gi|23024413	50.46	434	200	15	1	428	1	425	3e-65	244.1
gi|47211348	gi|23024413	45.88	425	197	33	3	399	4	423	1.3e-54	208.7
gi|23024413	gi|13124161	70.51	434	124	4	1	431	1	433	5.6e-99	356.2
gi|26991438	gi|23024413	27.27	66	41	7	164	225	243	305	3.2e+03	17.5
gi|37531422	gi|23024413	49.50	398	180	21	5	398	4	384	3.2e-56	214.1
gi|23024413	gi|19171969	70.39	439	125	5	1	435	1	438	4.4e-99	356.6
gi|23024413	gi|27262298	61.16	430	163	4	1	430	6	431	1.1e-85	312.1
gi|28210138	gi|23024413	61.36	427	161	4	7	429	4	430	5.6e-83	303.0
gi|23024413	gi|48845368	61.25	431	162	5	1	430	1	427	1.7e-86	314.7
gi|23024413	gi|48729892	26.13	111	73	9	83	190	154	258	1.9e+03	18.6
gi|2494354	gi|23024413	51.36	440	189	25	3	431	4	429	8.3e-66	246.0
gi|23024413	gi|2935031	30.28	142	64	35	21	154	35	149	1.1e+03	19.3
gi|23024413	gi|6624235	48.46	390	189	12	42	423	1	386	5e-56	213.4
gi|15903080	gi|27380983	26.28	137	85	16	99	229	290	416	9.7e+02	19.8
gi|11999263	gi|15903080	47.55	368	178	15	1	361	27	386	1.6e-55	211.5
gi|49257392	gi|15903080	47.50	440	212	19	1	430	1	431	4.1e-65	243.7
gi|3023714	gi|15903080	50.68	438	199	17	1	434	1	425	4.1e-68	253.7
gi|18175728	gi|15903080	51.48	439	196	17	1	435	1	426	3.5e-67	250.6
gi|15800441	gi|15903080	23.85	130	90	9	255	382	272	394	1.6e+02	22.4
gi|34597332	gi|15903080	51.14	438	197	17	1	434	1	425	2.2e-67	251.3
gi|15903080	gi|24114071	22.39	259	167	34	23	263	41	283	9.5e+02	19.8
gi|44561888	gi|15903080	21.50	107	68	16	52	142	29	135	2.6e+03	18.0
gi|8132069	gi|15903080	50.70	426	199	11	3	423	4	423	4.5e-65	243.5
gi|6166147	gi|15903080	71.89	434	118	4	1	430	1	434	3.7e-95	343.5
gi|460259	gi|15903080	71.66	434	119	4	1	430	1	434	5.1e-95	343.0
gi|3023685	gi|15903080	50.68	438	195	21	1	430	1	425	3e-63	237.5
gi|27380983	gi|14209510	20.10	408	256	70	22	413	10	363	1.2e+02	22.7
gi|17367186	gi|27380983	22.07	145	98	15	120	256	310	447	8.1e+02	20.1
gi|11999267	gi|27380983	23.08	104	69	11	95	192	310	408	1.1e+03	19.4
gi|27371000	gi|27380983	21.38	145	99	15	120	256	310	447	1.3e+03	19.3
gi|29898732	gi|27380983	21.19	151	110	9	99	243	290	437	1.9e+02	22.2
gi|27380983	gi|3891690	23.25	400	231	76	29	409	7	349	1.6	28.9
gi|11999251	gi|27380983	24.74	97	64	9	102	192	315	408	1.8e+03	18.4
gi|27380983	gi|11999249	25.42	59	40	4	310	365	95	152	2.5e+03	17.8
gi|16975437	gi|27380983	26.00	100	64	10	151	244	339	434	5.9e+02	20.5
gi|1170131	gi|27380983	71.59	440	125	0	12	451	13	452	9.5e-60	226.0
gi|27380983	gi|16130196	21.67	203	138	21	193	388	116	304	94	22.8
gi|2494354	gi|27380983	21.90	210	146	18	53	256	250	447	1.2e+03	19.5
gi|22035897	gi|27380983	25.53	47	35	0	227	273	135	181	8.8e+02	19.9
gi|40806812	gi|4579699	25.88	85	56	7	161	243	297	376	1.1e+03	19.3
gi|7436883	gi|4579699	26.29	175	102	27	39	209	42	193	1.6e+03	18.7
gi|4579699	gi|50427089	34.62	52	28	6	32	82	195	241	2.9e+03	17.5
gi|4579699	gi|11270764	44.17	369	203	3	6	372	3	370	1.1e-18	89.0
gi|4579699	gi|11999261	29.73	37	22	4	346	378	6	42	2.4e+03	17.6
gi|4579699	gi|3891690	55.04	367	152	13	6	370	3	358	1.2e-26	115.4
gi|50926833	gi|4579699	26.15	65	41	7	82	142	1	62	1.6e+03	18.7
gi|4579699	gi|6324969	22.50	240	156	30	72	292	139	367	3e+03	17.4
gi|4579699	gi|14423688	26.61	248	144	38	36	259	33	266	1.7e+03	18.6
gi|4579699	gi|693933	27.34	139	82	19	71	193	69	204	2.3e+03	18.0
gi|4579699	gi|1363309	27.59	58	38	4	166	219	307	364	2.5e+03	17.8
gi|4579699	gi|37681002	33.33	42	25	3	72	112	399	438	2.5e+03	17.8
gi|4579699	gi|151125	57.49	374	155	4	1	370	1	374	5e-29	123.4
gi|4579699	gi|1169529	26.62	139	83	19	71	193	47	182	1.7e+03	18.4
gi|40806812	gi|49333355	52.31	432	188	18	3	429	4	422	1.3e-86	315.1
gi|40806812	gi|44532155	22.22	45	35	0	239	283	143	187	7e+02	20.3
gi|40806812	gi|45190897	73.35	439	114	3	1	438	1	437	1.2e-135	478.0
gi|40806812	gi|11999265	63.00	373	134	4	20	392	1	369	1.5e-93	337.9
gi|40806812	gi|3023702	65.82	433	145	3	1	433	1	430	7.3e-121	428.9
gi|40806812	gi|11999251	62.40	367	134	4	26	392	1	363	1.5e-92	334.6
gi|40806812	gi|119354	61.85	443	155	14	3	436	4	441	1.6e-108	388.0
gi|40806812	gi|13660733	45.45	11	6	0	183	193	322	332	1.3e+03	19.1
gi|40806812	gi|1942652	74.48	431	107	3	3	432	2	430	8.5e-141	495.1
gi|40806812	gi|1170131	24.44	45	34	0	239	283	145	189	2.2e+02	22.1
gi|40806812	gi|2494354	66.28	433	143	3	1	433	1	430	4.3e-123	436.3
gi|40806812	gi|21232671	22.22	36	28	0	239	274	145	180	3.1e+02	21.5
gi|467660	gi|24983094	49.43	437	205	16	3	435	4	428	1.7e-68	254.9
gi|467660	gi|10120813	20.25	158	108	18	226	376	119	265	2.3e+03	17.8
gi|3089611	gi|467660	52.36	382	162	20	4	369	3	380	2.4e-63	237.6
gi|467660	gi|18158850	20.80	226	166	13	156	375	76	294	8.5	26.5
gi|467660	gi|115713	25.67	187	112	27	67	243	71	240	2.9e+02	21.4
gi|467660	gi|3643989	28.85	52	30	7	379	426	140	188	1.7e+03	18.5
gi|467660	gi|45477377	60.05	443	165	12	3	438	4	441	1.2e-92	335.2
gi|467660	gi|44561888	25.86	116	73	13	328	438	60	167	1.7e+03	18.8
gi|467660	gi|24113637	20.25	158	108	18	226	376	116	262	1.3e+03	18.8
gi|467660	gi|37589645	62.87	439	157	6	1	439	1	433	9.8e-99	355.4
gi|2655161	gi|467660	63.13	415	148	5	1	410	21	435	5.8e-99	356.1
gi|40743649	gi|49333355	52.55	432	187	18	3	429	4	422	3.1e-76	280.6
gi|7436883	gi|49333355	52.74	438	187	20	1	434	1	422	2.2e-71	264.5
gi|37359340	gi|49333355	49.32	440	202	21	1	437	1	422	3.7e-70	260.5
gi|3089611	gi|49333355	64.15	371	131	2	1	369	1	371	2.3e-93	337.3
gi|119344	gi|49333355	51.83	436	189	21	6	432	7	430	2.2e-78	287.8
gi|11999261	gi|49333355	50.27	368	165	18	1	361	27	383	6.6e-59	222.8
gi|49333355	gi|3891690	31.34	67	40	6	70	136	56	116	25	24.9
gi|3643989	gi|49333355	22.07	213	149	17	67	264	71	281	2.6e+03	17.7
gi|28210138	gi|49333355	68.93	428	130	3	7	431	4	431	7.6e-102	365.7
gi|49333355	gi|44561888	23.93	163	109	15	65	222	1	153	1.6e+03	18.9
gi|16077318	gi|49333355	21.66	157	104	19	15	153	2	157	2.2e+03	18.3
gi|49333355	gi|460259	79.35	431	88	1	1	431	1	430	1.4e-108	388.1
gi|22035897	gi|49333355	51.49	437	194	18	3	433	4	428	1e-73	272.2
gi|2655161	gi|49333355	52.28	417	179	20	1	409	22	426	1.5e-76	281.6
gi|416950	gi|15803300	56.05	430	173	16	5	427	6	426	1.1e-75	278.7
gi|50556202	gi|416950	63.84	437	154	4	1	437	1	433	1.2e-102	368.4
gi|416950	gi|11999263	84.85	363	55	0	26	388	1	363	1.7e-117	417.4
gi|11270756	gi|416950	31.75	63	35	8	72	126	68	130	2.3e+03	18.0
gi|416950	gi|20260174	70.80	435	113	14	8	431	9	440	2.1e-112	400.8
gi|416950	gi|115713	22.62	252	162	33	18	264	22	245	66	23.5
gi|416950	gi|48733237	22.94	170	106	25	266	425	146	300	1.7e+03	18.6
gi|416950	gi|6014740	24.62	65	42	7	82	142	1	62	1.7e+03	18.6
gi|416950	gi|5915882	19.18	73	58	1	292	364	223	294	2.3e+02	21.7
gi|416950	gi|135651	16.07	112	89	5	274	385	201	307	6e+02	20.2
gi|13124248	gi|416950	80.65	434	84	0	1	434	1	434	1.5e-134	474.3
gi|2655161	gi|416950	71.91	413	115	1	1	413	21	432	8.1e-114	405.4
gi|40743649	gi|4416385	64.46	377	130	4	20	396	1	373	1.1e-88	321.8
gi|40743649	gi|4416383	64.19	377	131	4	20	396	1	373	1.6e-86	314.6
gi|40743649	gi|48788775	21.28	141	91	20	270	404	239	365	1.3e+02	22.8
gi|40743649	gi|18175728	61.85	443	155	14	3	436	4	441	2.9e-95	343.9
gi|40743649	gi|119355	61.43	446	153	19	3	436	5	443	7.9e-95	342.4
gi|36784331	gi|40743649	50.93	432	197	15	4	425	3	429	1.4e-63	238.6
gi|232054	gi|40743649	76.03	438	100	5	5	440	4	438	3.2e-123	436.7
gi|49176390	gi|40743649	20.00	220	157	19	64	272	150	361	3.4e+03	17.1
gi|40743649	gi|17367042	65.59	433	145	4	1	433	1	429	3.4e-103	370.2
gi|40743649	gi|16801611	52.07	434	189	19	3	431	4	423	3.7e-72	267.1
gi|40743649	gi|8132069	60.14	429	163	8	1	427	1	423	6e-86	312.9
gi|2655163	gi|40743649	63.53	414	148	3	1	411	21	434	1.1e-94	341.9
gi|40743649	gi|56107	64.98	434	146	6	1	433	1	429	5.2e-103	369.6
gi|40743649	gi|49236275	51.85	432	187	21	3	429	4	419	6.6e-67	249.6
gi|24983094	gi|4416387	49.08	379	178	15	21	390	1	373	1.2e-54	208.7
gi|462011	gi|24983094	51.03	435	196	17	3	430	4	428	8e-67	249.3
gi|11999263	gi|24983094	49.58	361	166	16	8	362	35	385	1.5e-53	205.0
gi|39597532	gi|24983094	53.79	435	184	17	3	430	4	428	6.5e-71	262.9
gi|24983094	gi|26991438	43.24	37	14	7	395	428	250	282	8.4e+02	20.0
gi|3023702	gi|24983094	48.51	435	207	17	3	430	4	428	1.7e-78	288.1
gi|24983094	gi|28866546	59.95	432	164	9	1	427	1	428	1.2e-80	295.3
gi|24983094	gi|19171969	58.99	434	167	11	1	427	1	430	1.8e-78	288.0
gi|11999247	gi|24983094	50.97	361	161	16	8	362	35	385	1.6e-56	214.9
gi|24983094	gi|47094180	65.73	429	141	6	1	427	1	425	1.7e-86	314.6
gi|24983094	gi|44561888	23.81	168	102	26	237	398	188	335	50	24.2
gi|16077318	gi|24983094	25.00	96	58	14	65	160	154	235	2.5e+03	18.0
gi|24983094	gi|33415263	54.98	442	179	20	2	428	3	439	5.1e-69	256.7
gi|1169529	gi|24983094	50.12	401	185	15	1	395	24	415	1.1e-64	242.1
gi|15803300	gi|14209510	22.32	112	75	12	287	395	193	295	1.1e+03	19.2
gi|4416383	gi|14209510	21.82	110	77	9	255	362	201	303	2	28.3
gi|3089611	gi|14209510	21.77	147	104	11	228	370	165	304	1.1e+02	22.5
gi|26991438	gi|14209510	21.43	406	263	56	15	411	7	365	21	25.2
gi|119351	gi|14209510	22.02	109	80	5	275	383	201	304	13	25.9
gi|11999251	gi|14209510	20.91	110	78	9	249	356	201	303	7.8	26.3
gi|27262298	gi|14209510	20.25	163	113	17	76	235	67	215	3.6e+02	21.0
gi|17367042	gi|14209510	21.82	110	77	9	274	381	201	303	2.9	28.0
gi|1170131	gi|14209510	21.55	413	262	62	18	418	7	369	43	24.2
gi|42784284	gi|14209510	23.15	203	137	19	71	269	67	254	1.6e+02	22.2
gi|14209510	gi|16080130	24.80	371	262	17	1	366	2	360	0.014	35.5
gi|2935031	gi|14209510	37.84	370	227	3	4	372	1	368	4.6e-11	63.7
gi|1169529	gi|14209510	21.82	110	77	9	252	359	201	303	2.6	28.0
gi|15803300	gi|4416385	52.24	379	167	14	21	391	1	373	1.1e-60	228.7
gi|15803300	gi|14585753	50.46	436	196	20	4	426	3	431	1.2e-60	228.9
gi|15803300	gi|26109055	36.84	38	23	1	332	369	226	262	3.3e+02	20.9
gi|15803300	gi|20260174	52.24	446	192	21	1	429	1	442	4e-72	267.0
gi|15803300	gi|37531422	49.43	439	183	39	4	426	5	420	4.3e-61	230.3
gi|15803300	gi|17547470	34.15	41	23	4	9	49	320	356	2.6e+03	17.8
gi|15803300	gi|14423687	53.56	435	184	18	4	424	5	435	4.8e-73	270.1
gi|8388689	gi|15803300	51.29	425	197	10	3	423	4	422	4.1e-68	253.6
gi|15803300	gi|5915882	26.42	106	63	15	289	389	216	311	2.4e+02	21.6
gi|15803300	gi|8132069	51.76	425	195	10	4	422	3	423	2e-63	238.0
gi|15803300	gi|21263619	58.37	430	171	8	1	426	1	426	1.6e-86	314.8
gi|15803300	gi|33415263	53.79	435	183	18	4	424	5	435	6.3e-73	269.7
gi|15803300	gi|1169528	52.28	438	190	19	4	426	5	438	6.5e-70	259.7
gi|4416387	gi|6015099	49.87	379	177	13	1	373	21	392	3.8e-58	220.3
gi|4416387	gi|2506874	29.03	62	38	6	81	139	262	320	1.1e+03	18.8
gi|11999261	gi|4416387	83.20	363	61	0	1	363	7	369	2.1e-113	403.6
gi|119351	gi|4416387	73.26	374	99	1	20	393	1	373	3.9e-104	373.1
gi|4416387	gi|13124133	50.53	380	168	20	1	373	21	387	5.7e-55	209.7
gi|4416387	gi|17547470	18.60	285	194	38	74	343	16	277	1.5e+03	18.6
gi|4416387	gi|13660733	21.72	198	130	25	49	245	70	243	1.8e+02	21.8
gi|4416387	gi|44561888	21.76	193	122	29	184	363	178	354	2.3e+02	21.7
gi|28899335	gi|4416387	51.44	381	168	17	21	392	1	373	2.8e-59	224.1
gi|8919731	gi|4416387	68.75	384	106	14	21	401	1	373	1.1e-85	311.8
gi|13124248	gi|4416387	89.01	373	41	0	20	392	1	373	2.8e-127	450.0
gi|34861961	gi|4416387	80.48	374	72	1	149	522	1	373	2e-110	394.3
gi|4416385	gi|290541	24.27	103	71	7	241	339	50	149	1.5e+03	18.6
gi|3089611	gi|4416385	50.83	360	161	16	21	369	1	355	3.3e-60	227.0
gi|119344	gi|4416385	83.91	373	60	0	20	392	1	373	2.5e-122	433.5
gi|11999261	gi|4416385	83.75	363	59	0	1	363	7	369	1e-113	404.6
gi|119355	gi|4416385	68.31	385	107	15	22	403	1	373	6.8e-85	309.2
gi|36784331	gi|4416385	50.13	381	173	17	21	392	1	373	1.8e-57	218.1
gi|55491	gi|4416385	92.76	373	27	0	20	392	1	373	2.1e-128	453.7
gi|4416385	gi|24114071	34.88	43	20	8	153	195	236	270	1.9e+03	18.3
gi|4416385	gi|5915882	20.55	73	57	1	273	345	223	294	3.7e+02	20.7
gi|4416385	gi|24113637	22.07	145	101	12	209	351	128	262	4.4e+02	20.3
gi|1169529	gi|4416385	95.68	370	16	0	1	370	4	373	7.8e-129	455.0
gi|6624235	gi|4416385	82.72	353	61	0	1	353	21	373	1.2e-101	364.7
gi|17367189	gi|290541	23.30	103	72	7	260	358	50	149	6.1e+02	20.2
gi|930101	gi|290541	19.69	193	126	29	183	360	98	276	5.7e+02	20.3
gi|290541	gi|11270756	22.35	358	249	29	16	363	37	375	0.53	30.3
gi|290541	gi|11270764	26.15	348	228	29	25	362	40	368	0.015	35.4
gi|11999261	gi|290541	17.72	79	64	1	259	337	200	277	9.1e+02	19.4
gi|13991101	gi|290541	20.00	245	176	20	126	361	39	272	2.1e+03	18.2
gi|290541	gi|1706654	20.61	131	93	11	244	369	9	133	2.8e+03	17.6
gi|32405096	gi|290541	20.11	184	127	20	187	361	100	272	3.1e+03	17.3
gi|32450571	gi|290541	20.18	109	75	12	256	362	179	277	8.5e+02	19.7
gi|51011814	gi|290541	34.15	41	25	2	311	349	67	107	1.1e+03	19.4
gi|290541	gi|16130196	23.89	247	151	37	59	281	25	258	7.2e+02	19.5
gi|290541	gi|21263598	26.00	50	33	4	81	127	112	160	2.8e+03	17.6
gi|49236275	gi|290541	20.43	93	71	3	263	355	187	276	1.4e+03	18.8
gi|7436883	gi|6015099	49.66	439	202	19	1	434	1	425	6.7e-67	249.6
gi|11999263	gi|6015099	49.18	366	175	11	1	361	27	386	6.3e-61	229.5
gi|49257392	gi|6015099	49.20	435	207	14	3	430	4	431	4.7e-70	260.1
gi|6015099	gi|26991438	23.35	167	90	38	2	160	11	147	9e+02	19.9
gi|15800441	gi|6015099	22.31	130	92	9	255	382	272	394	4.2e+02	20.9
gi|232054	gi|6015099	53.20	438	192	13	1	434	1	429	3.9e-83	303.6
gi|6015099	gi|13660733	26.09	138	85	17	70	206	70	191	2.5e+02	21.6
gi|13124125	gi|6015099	62.12	433	154	10	1	427	1	429	5.9e-84	306.2
gi|6015099	gi|1633161	26.81	138	84	17	70	206	70	191	1.5e+02	22.3
gi|21263619	gi|6015099	79.54	435	86	3	1	433	1	434	3.7e-111	396.6
gi|6015099	gi|460259	73.85	436	106	8	1	434	1	430	2.8e-101	363.8
gi|1169528	gi|6015099	50.11	439	199	20	5	438	4	427	1e-67	252.4
gi|16761739	gi|10120813	23.67	207	130	28	186	382	119	307	18	25.2
gi|16761739	gi|930101	34.88	43	20	8	236	270	171	213	2.8e+03	17.8
gi|119344	gi|16761739	28.12	96	48	21	172	267	236	310	7.5e+02	20.1
gi|16761739	gi|29898732	40.00	20	12	0	337	356	153	172	3.2e+03	17.5
gi|50123334	gi|16761739	22.86	385	234	63	20	359	43	409	19	25.4
gi|232054	gi|16761739	21.57	204	135	25	113	305	128	317	2e+03	18.5
gi|14423687	gi|16761739	26.44	87	54	10	243	323	109	191	1.3e+03	19.3
gi|5566208	gi|16761739	28.85	52	29	8	138	189	227	270	2.3e+03	18.0
gi|16761739	gi|16077318	72.21	439	121	1	8	446	18	455	2.3e-62	234.6
gi|16761739	gi|24113637	23.67	207	130	28	186	382	116	304	19	25.1
gi|21263599	gi|16761739	23.17	259	165	34	23	263	41	283	8e+02	20.0
gi|16761739	gi|22035897	29.63	54	33	5	39	89	17	68	3.4e+03	17.3
gi|17367189	gi|7436883	68.10	442	127	14	1	431	2	440	1.9e-110	394.3
gi|17367189	gi|37359340	65.77	444	137	15	1	431	2	443	3e-104	373.7
gi|17367189	gi|6996529	69.39	441	121	14	2	431	3	440	4.7e-111	396.3
gi|119344	gi|17367189	82.41	432	76	0	1	432	1	432	1.5e-138	487.6
gi|17367189	gi|11999265	89.97	369	37	0	20	388	1	369	2e-119	423.8
gi|17367189	gi|119350	69.39	441	121	14	2	431	3	440	2e-111	397.5
gi|17367189	gi|23094408	33.33	24	14	2	222	245	61	82	1.6e+03	18.6
gi|17367189	gi|119354	70.29	441	117	14	2	431	3	440	2e-113	404.2
gi|17367189	gi|14423687	69.00	442	123	14	1	431	3	441	8.2e-111	395.5
gi|17367189	gi|11282499	23.02	126	80	17	266	382	250	367	4.6e+02	20.8
gi|17367189	gi|16077318	20.59	102	77	4	156	253	347	448	6.7e+02	20.3
gi|17367189	gi|3885968	72.06	433	119	2	1	431	1	433	1e-118	421.7
gi|17367189	gi|21232671	28.33	60	41	2	228	287	148	205	2e+03	18.5
gi|17367183	gi|10120813	22.41	116	79	11	255	365	174	283	1.7e+02	21.9
gi|13925873	gi|17367183	63.97	433	152	4	1	433	1	429	8.6e-101	362.2
gi|16878083	gi|17367183	82.41	432	76	0	1	432	1	432	7.3e-139	488.7
gi|17367183	gi|48729290	23.94	142	87	21	68	205	74	198	8.1e+02	19.8
gi|11999259	gi|17367183	85.40	363	53	0	1	363	26	388	3.9e-117	416.2
gi|32405096	gi|17367183	63.05	433	156	4	1	433	1	429	1.4e-114	408.0
gi|17367183	gi|47094180	51.03	439	194	21	1	430	1	427	5.4e-70	259.9
gi|1706655	gi|17367183	53.72	430	185	14	4	425	3	426	6.9e-73	269.5
gi|17367183	gi|26109595	37.50	40	21	4	7	42	158	197	6.3e+02	20.2
gi|3023683	gi|17367183	64.20	433	151	4	1	433	1	429	5.5e-97	349.6
gi|17367183	gi|21263599	48.40	438	211	15	1	430	1	431	9.7e-69	255.7
gi|24580920	gi|17367183	72.52	433	118	1	68	500	1	432	2.5e-122	434.0
gi|2655161	gi|17367183	71.67	413	116	1	1	413	21	432	9.9e-120	425.0
gi|48832201	gi|17367186	52.39	439	189	20	3	429	2	432	1.7e-71	264.9
gi|11999263	gi|17367186	81.54	363	67	0	1	363	26	388	1.2e-109	391.4
gi|45190897	gi|17367186	64.90	433	149	3	1	433	1	430	7e-97	349.2
gi|11999265	gi|17367186	88.89	369	41	0	1	369	20	388	1.7e-120	427.4
gi|17367186	gi|115713	22.83	184	114	28	68	240	72	238	1.3e+02	22.5
gi|1706654	gi|17367186	82.18	432	77	0	1	432	1	432	3.1e-135	476.6
gi|17367186	gi|27315022	51.26	435	198	14	3	430	4	431	7.9e-71	262.7
gi|17367186	gi|14423688	70.36	442	117	14	1	431	3	441	1.2e-100	361.8
gi|17367186	gi|44561888	21.36	206	131	31	203	393	178	367	3.1e+02	21.5
gi|17367186	gi|42784284	51.95	437	191	19	2	430	3	428	6.2e-69	256.4
gi|8919731	gi|17367186	69.23	442	122	14	2	440	1	431	2.3e-101	364.1
gi|6624229	gi|17367186	83.42	392	65	0	1	392	40	431	2.8e-122	433.4
gi|17367186	gi|8569461	34.88	43	20	8	172	214	236	270	2.1e+03	18.4
gi|48832201	gi|22852211	70.30	431	125	3	1	429	1	430	2.6e-105	377.2
gi|11999263	gi|22852211	50.00	368	166	18	1	361	27	383	3.1e-57	217.2
gi|11270756	gi|22852211	24.66	146	92	18	61	195	59	197	1.8e+03	18.5
gi|11999261	gi|22852211	48.36	366	175	14	1	361	27	383	1.3e-56	215.2
gi|3023702	gi|22852211	49.54	438	201	20	2	431	3	428	3.2e-83	303.8
gi|50926833	gi|22852211	50.80	439	196	20	1	430	1	428	6.7e-70	259.6
gi|55491	gi|22852211	50.80	439	196	20	1	430	1	428	9.9e-73	269.0
gi|32405096	gi|22852211	52.64	435	186	20	3	431	4	424	1.6e-85	311.5
gi|6321693	gi|22852211	48.97	437	205	18	3	433	4	428	2.4e-68	254.4
gi|693933	gi|22852211	50.57	439	197	20	1	430	1	428	7.3e-72	266.1
gi|16801611	gi|22852211	77.73	431	93	3	1	429	1	430	1.6e-109	391.2
gi|47207875	gi|22852211	46.44	450	194	47	1	444	1	409	1.4e-62	235.5
gi|8919731	gi|22852211	52.74	438	187	20	1	434	1	422	2.3e-72	267.8
gi|6624229	gi|22852211	49.49	396	182	18	1	389	42	426	4.3e-64	240.1
gi|3023685	gi|22852211	52.86	437	184	22	1	430	1	422	1.8e-66	248.2
gi|16151617	gi|10120813	30.77	39	27	0	332	370	227	265	3.9e+02	20.7
gi|16151617	gi|11270764	25.00	156	101	16	54	202	45	191	5.4e+02	20.4
gi|3023702	gi|16151617	46.56	436	220	13	2	431	3	431	7.6e-78	286.0
gi|16151617	gi|50123334	22.88	118	78	13	63	176	36	144	1.1e+02	22.8
gi|16151617	gi|27262298	64.98	434	146	6	1	434	6	433	5.6e-90	326.3
gi|28210138	gi|16151617	64.04	431	149	6	7	431	4	434	1.2e-95	345.1
gi|30315823	gi|16151617	60.32	431	161	10	1	425	1	427	6e-90	326.2
gi|109215	gi|16151617	48.51	435	208	16	5	431	7	433	1.8e-76	281.4
gi|37681002	gi|16151617	60.56	431	162	8	22	448	1	427	2.3e-91	330.9
gi|21263619	gi|16151617	87.82	435	50	3	1	433	1	434	9.2e-123	435.2
gi|16151617	gi|21232671	20.00	140	96	16	25	164	49	172	5.8e+02	20.6
gi|48832201	gi|10120813	37.50	32	20	0	335	366	234	265	5.8e+02	20.1
gi|10120813	gi|48788203	24.54	163	111	12	134	290	163	319	3e+02	20.8
gi|27371000	gi|10120813	21.99	141	92	18	241	370	132	265	1.9e+03	18.1
gi|13431506	gi|10120813	25.74	101	63	12	272	370	175	265	2.2e+02	21.5
gi|10120813	gi|23094408	26.83	287	162	48	43	292	45	320	30	24.2
gi|1706654	gi|10120813	20.79	101	72	8	271	370	172	265	2.6e+03	17.5
gi|32405096	gi|10120813	50.00	12	5	1	47	58	36	46	2.7e+03	17.4
gi|10120813	gi|44561888	25.67	187	116	23	134	307	210	386	19	25.2
gi|1170131	gi|10120813	27.18	195	119	23	203	387	126	307	14	25.6
gi|47939355	gi|10120813	22.22	108	75	9	266	370	164	265	5.7e+02	20.1
gi|10120813	gi|151125	24.38	160	111	10	131	285	166	320	46	23.6
gi|1169528	gi|10120813	23.24	142	96	13	266	404	158	289	1.8e+03	18.3
gi|50556202	gi|7436883	59.00	439	166	14	3	432	4	437	2.3e-93	337.6
gi|16554592	gi|7436883	68.55	442	125	14	1	431	2	440	1.4e-112	401.4
gi|3023714	gi|7436883	99.77	444	1	0	1	444	1	444	1.2e-153	537.8
gi|11999265	gi|7436883	68.68	380	105	14	1	369	21	397	2.2e-87	317.5
gi|7436883	gi|3891690	23.01	226	140	34	39	253	28	230	2.2e+02	21.7
gi|1706654	gi|7436883	64.48	442	143	14	1	431	2	440	8.5e-104	372.2
gi|7436883	gi|27262298	50.92	434	192	21	4	434	9	424	9.6e-70	259.1
gi|7436883	gi|45477377	87.84	444	54	0	1	444	1	444	5.3e-135	475.9
gi|7436883	gi|48845368	51.48	439	193	20	1	436	1	422	1.4e-69	258.5
gi|16077318	gi|7436883	18.75	96	66	12	21	112	128	215	2.6e+03	18.0
gi|6624229	gi|7436883	68.24	403	115	13	1	393	42	441	1.5e-96	348.0
gi|22035897	gi|7436883	68.26	438	126	13	6	434	7	440	9.1e-104	372.1
gi|2655161	gi|7436883	65.64	422	132	13	1	412	22	440	9.1e-106	378.7
gi|44532155	gi|462011	33.33	18	12	0	161	178	254	271	2.9e+03	17.7
gi|44532155	gi|13124161	19.15	47	33	5	203	244	256	302	2.8e+03	17.8
gi|44532155	gi|17066742	18.67	150	107	15	197	332	250	398	1.3e+03	19.3
gi|119355	gi|44532155	50.00	18	8	1	257	274	157	173	1.8e+03	18.7
gi|44532155	gi|1706654	36.67	30	18	1	150	179	274	302	2.8e+03	17.8
gi|44532155	gi|14423687	23.19	138	91	15	197	320	48	184	1.9e+03	18.6
gi|44532155	gi|44561888	80.41	439	86	0	11	449	12	450	1.8e-68	254.9
gi|44532155	gi|5915882	24.80	383	222	66	44	410	35	367	1.1	29.4
gi|1170131	gi|44532155	80.09	447	89	0	5	451	3	449	1.1e-68	255.7
gi|44532155	gi|28899335	23.53	170	109	21	269	427	160	319	2.5e+03	18.0
gi|6166147	gi|44532155	24.74	194	118	28	202	390	158	328	1.2e+03	19.3
gi|44532155	gi|13124248	26.53	49	34	2	313	360	128	175	3.2e+03	17.5
gi|462011	gi|48832201	52.31	432	186	20	2	426	3	421	9.1e-75	275.7
gi|50427089	gi|48832201	51.25	439	193	21	2	434	3	426	1.3e-78	288.5
gi|119344	gi|48832201	53.46	434	182	20	5	430	6	427	1.6e-78	288.2
gi|11999261	gi|48832201	50.27	366	164	18	4	363	31	384	2.5e-60	227.5
gi|48832201	gi|3891690	23.23	297	187	41	62	357	51	307	18	25.3
gi|48832201	gi|19171969	66.28	433	141	5	1	428	1	433	1.4e-97	351.6
gi|11999249	gi|48832201	51.89	370	159	19	1	363	27	384	9.8e-60	225.5
gi|48832201	gi|47094180	70.16	429	128	0	1	429	1	429	1.7e-103	371.1
gi|44561888	gi|48832201	36.36	22	14	0	342	363	153	174	2.6e+03	18.0
gi|47939355	gi|48832201	54.29	431	178	19	2	425	3	421	3.2e-75	277.2
gi|48832201	gi|6166147	71.73	428	121	0	1	428	1	428	9.4e-106	378.6
gi|48832201	gi|460259	71.73	428	121	0	1	428	1	428	8.3e-106	378.8
gi|48832201	gi|3023685	50.11	437	195	23	1	421	1	430	3.3e-66	247.3
gi|11999263	gi|22096350	81.54	363	67	0	1	363	26	388	9.2e-109	388.4
gi|22096350	gi|13124161	47.72	438	214	15	1	430	1	431	1.1e-65	245.6
gi|22096350	gi|11270764	19.78	91	72	1	274	364	201	290	1.1e+02	22.8
gi|22096350	gi|15800441	21.24	306	192	49	66	353	90	364	5.6e+02	20.5
gi|34597332	gi|22096350	69.46	442	121	14	3	441	2	432	1.9e-103	371.0
gi|22096350	gi|24114071	34.88	43	20	8	172	214	236	270	2.5e+03	18.1
gi|22096350	gi|5915882	22.64	159	110	13	212	364	143	294	3e+02	21.3
gi|37681002	gi|22096350	52.67	431	187	17	25	446	3	425	3.1e-71	264.1
gi|22096350	gi|21263619	48.17	438	211	16	1	430	1	430	7.1e-68	252.8
gi|22096350	gi|460259	50.69	436	195	20	3	430	4	427	6.2e-70	259.7
gi|22096350	gi|3023685	69.39	441	117	18	3	432	4	437	7.9e-101	362.3
gi|50556202	gi|462011	62.27	432	160	3	1	432	1	429	2.1e-102	367.6
gi|50556202	gi|6996529	59.23	439	165	14	3	432	4	437	3.5e-92	333.6
gi|119346	gi|50556202	62.93	437	158	4	1	433	1	437	8.3e-102	365.6
gi|50556202	gi|6226608	54.29	431	176	21	6	431	8	422	1.3e-72	268.6
gi|50556202	gi|115713	21.03	252	171	28	3	243	6	240	3.4e+02	21.1
gi|50556202	gi|16767113	29.73	37	23	3	23	57	332	367	1.6e+03	18.6
gi|50556202	gi|14423687	57.14	441	175	14	1	432	3	438	3.4e-90	327.0
gi|50556202	gi|17367042	62.39	436	160	4	1	436	1	432	4.3e-102	366.5
gi|50556202	gi|51011814	64.58	432	150	3	1	432	32	460	1.8e-105	377.8
gi|50556202	gi|47207875	56.03	448	161	36	1	416	1	444	1.6e-90	328.4
gi|50556202	gi|3023683	75.63	435	106	0	1	435	1	435	1.6e-127	451.0
gi|50556202	gi|6624229	61.58	393	147	4	40	432	1	389	6.8e-91	329.2
gi|50556202	gi|15643639	53.67	436	181	21	1	431	1	420	5.4e-73	269.8
gi|14585753	gi|4416381	58.31	379	150	8	20	396	1	373	4.1e-77	283.3
gi|16554592	gi|14585753	61.29	434	160	8	1	428	1	432	1.2e-94	341.8
gi|119344	gi|14585753	61.06	434	161	8	1	428	1	432	5.4e-94	339.6
gi|16878083	gi|14585753	61.29	434	160	8	1	428	1	432	2.3e-94	340.9
gi|119351	gi|14585753	62.90	434	154	7	1	429	1	432	3.4e-97	350.2
gi|14585753	gi|28866546	47.73	440	207	23	3	433	4	429	1.8e-64	241.5
gi|11999259	gi|14585753	59.62	369	141	8	1	363	26	392	2e-74	274.3
gi|14585753	gi|24114071	23.17	164	104	22	128	274	16	174	2.9e+02	21.6
gi|14585753	gi|17367042	61.52	434	159	8	1	432	1	428	7.4e-93	335.8
gi|14585753	gi|1170131	24.85	169	101	26	126	275	20	181	2e+02	22.2
gi|14585753	gi|42545184	79.32	440	87	4	1	438	1	438	6.6e-128	452.3
gi|14585753	gi|56107	60.82	439	162	10	1	436	1	432	9e-94	338.9
gi|14585753	gi|15643639	49.54	438	196	25	1	431	1	420	1.7e-60	228.3
gi|11999267	gi|462011	67.86	364	116	1	1	363	26	389	5.3e-91	329.4
gi|462011	gi|13124161	50.11	437	202	16	1	429	1	429	2.2e-70	261.2
gi|462011	gi|26991438	32.56	43	21	8	172	214	239	273	2.4e+03	18.2
gi|37681795	gi|462011	71.20	434	124	1	1	433	1	434	1.6e-118	421.1
gi|462011	gi|3643989	25.00	172	109	20	1	170	1	154	1.6e+02	22.2
gi|462011	gi|47207875	63.15	445	131	33	1	413	1	444	7.3e-101	362.7
gi|20141354	gi|462011	69.98	433	129	1	1	432	1	433	5.7e-123	435.9
gi|462011	gi|2494354	73.73	434	114	0	1	434	1	434	1.8e-116	414.3
gi|13124248	gi|462011	69.91	432	129	1	1	431	1	432	1.2e-119	424.8
gi|34861961	gi|462011	64.49	414	145	2	149	561	20	432	7.1e-97	349.6
gi|11999263	gi|141917	17.57	74	58	3	267	339	219	290	1.7e+03	18.2
gi|13124161	gi|141917	19.79	96	70	7	290	385	219	307	1.2e+03	19.1
gi|141917	gi|47567341	22.54	213	148	17	67	264	71	281	2.4e+03	17.8
gi|36784331	gi|141917	28.57	49	26	9	342	390	268	307	2.4e+03	17.9
gi|141917	gi|6324969	23.68	76	51	7	219	290	295	367	2.5e+03	17.8
gi|8388689	gi|141917	18.30	235	177	15	154	381	77	303	2.3e+02	21.7
gi|50302929	gi|141917	25.20	127	74	21	258	377	192	304	3.8e+02	20.9
gi|8132069	gi|141917	23.81	147	97	15	62	205	59	193	1.3e+02	22.4
gi|3885968	gi|141917	39.53	43	18	8	210	247	68	107	1.7e+03	18.5
gi|22035897	gi|141917	31.25	32	21	1	337	367	259	290	8.6e+02	19.7
gi|50287797	gi|4416383	59.57	376	149	3	20	395	1	373	5.1e-81	296.3
gi|4416383	gi|45190897	63.56	376	134	3	1	373	20	395	3.8e-82	300.1
gi|16878083	gi|4416383	84.45	373	58	0	20	392	1	373	1e-120	428.2
gi|4416383	gi|119350	69.53	384	103	14	1	373	21	401	7.6e-91	329.0
gi|36784331	gi|4416383	49.61	381	175	17	21	392	1	373	1.3e-56	215.2
gi|4416383	gi|19171969	46.84	380	188	14	1	373	21	393	1.7e-58	221.5
gi|4416383	gi|11999249	85.40	363	53	0	7	369	1	363	1.2e-113	404.4
gi|4416383	gi|47094180	51.05	380	167	19	1	373	21	388	5.2e-60	226.5
gi|4416383	gi|44561888	21.76	193	122	29	184	363	178	354	5.4e+02	20.5
gi|37681002	gi|4416383	52.49	381	164	17	42	413	1	373	4.8e-59	223.3
gi|4416383	gi|2494354	71.93	374	104	1	1	373	20	393	1.5e-98	354.5
gi|4416383	gi|8569461	25.00	96	51	21	153	248	236	310	2.2e+03	18.1
gi|11999263	gi|4416381	82.64	363	63	0	1	363	7	369	1e-109	391.4
gi|4416381	gi|49257392	79.36	373	77	0	1	373	20	392	1.8e-111	397.4
gi|4416381	gi|11270764	15.38	91	76	1	255	345	201	290	8.4e+02	19.5
gi|4416381	gi|115713	21.72	198	130	25	49	245	72	245	1.3e+02	22.4
gi|4416381	gi|17547470	21.09	128	91	10	241	365	50	170	1.2e+03	18.9
gi|14423684	gi|4416381	61.01	377	143	4	20	396	1	373	9.5e-82	298.7
gi|17367042	gi|4416381	94.10	373	22	0	20	392	1	373	4.6e-127	449.2
gi|4416381	gi|16801611	49.74	380	172	19	1	373	21	388	8.1e-59	222.5
gi|4416381	gi|16130196	21.58	139	95	14	222	351	129	262	6.2e+02	19.7
gi|4416381	gi|49483034	48.68	378	183	11	1	373	21	392	4.8e-62	233.2
gi|4416381	gi|23100291	23.70	135	87	16	146	273	19	144	6.5e+02	20.2
gi|21325986	gi|37359340	65.77	444	137	15	1	431	2	443	1.4e-106	381.5
gi|21325986	gi|39597532	72.58	434	118	1	1	433	1	434	1.8e-123	437.5
gi|21325986	gi|18158850	21.89	233	150	32	155	369	76	294	0.41	30.8
gi|119351	gi|21325986	73.44	433	114	1	1	433	1	432	8e-121	428.7
gi|21325986	gi|50123334	21.14	123	81	16	60	179	35	144	1.4e+03	18.9
gi|21325986	gi|6324969	59.12	433	174	3	1	430	1	433	1.4e-100	361.5
gi|21325986	gi|14423688	70.36	442	117	14	1	431	3	441	1.2e-112	401.6
gi|21325986	gi|1706655	53.02	430	188	14	3	426	4	425	6.6e-74	272.9
gi|21325986	gi|51011814	73.04	434	116	1	1	433	32	465	2.3e-124	440.6
gi|21325986	gi|20981682	85.22	433	64	0	1	433	1	433	1.2e-144	507.9
gi|21325986	gi|135651	19.13	115	82	11	274	385	201	307	32	24.6
gi|21325986	gi|56107	91.18	431	38	0	1	431	1	431	1.8e-151	530.6
gi|21325986	gi|1169529	97.72	395	9	0	23	417	1	395	2.4e-145	510.0
gi|50287797	gi|11999263	61.75	366	137	3	26	391	1	363	2.2e-80	294.2
gi|50287797	gi|13124161	49.41	425	199	16	3	421	4	418	1.2e-69	258.7
gi|50287797	gi|26991438	25.61	82	59	2	174	254	239	319	5.6e+02	20.6
gi|50287797	gi|50926833	62.12	433	158	6	1	432	1	428	8.7e-100	358.9
gi|50287797	gi|1706654	60.19	432	168	4	1	432	1	428	3e-96	347.1
gi|50287797	gi|11999249	62.57	366	134	3	26	391	1	363	7.1e-84	305.7
gi|50287797	gi|32450571	60.00	435	168	6	1	434	1	430	1.2e-96	348.4
gi|50287797	gi|30315823	50.57	439	200	17	3	436	4	430	1.9e-69	258.1
gi|50287797	gi|16801611	51.30	423	188	18	3	420	4	413	1.3e-72	268.5
gi|50287797	gi|42784284	49.66	437	198	22	2	431	3	424	1.5e-70	261.7
gi|50287797	gi|3885968	62.99	435	157	4	1	434	1	432	1e-101	365.3
gi|50287797	gi|2935031	22.41	116	81	9	314	426	7	116	3.6e+02	21.0
gi|50287797	gi|2655161	60.34	416	162	3	21	436	1	413	1.5e-92	334.7
gi|47211348	gi|2506874	30.91	55	33	5	88	139	268	320	5.9e+02	19.9
gi|119349	gi|2506874	31.82	44	27	3	118	158	277	320	1.3e+03	18.8
gi|18175728	gi|2506874	26.00	50	34	3	117	163	271	320	1.1e+03	19.2
gi|2506874	gi|13124133	21.74	46	35	1	76	121	274	318	3.5e+03	16.7
gi|6324969	gi|2506874	21.21	99	68	10	18	108	67	163	2.1e+03	17.9
gi|2506874	gi|6014740	27.68	289	183	26	37	304	43	326	9.8	25.9
gi|17367042	gi|2506874	29.55	44	28	3	118	158	277	320	8.9e+02	19.4
gi|30583767	gi|2506874	29.55	44	28	3	118	158	277	320	4.2e+02	20.6
gi|2506874	gi|21263619	31.82	22	15	0	76	97	278	299	3.6e+03	16.6
gi|1169529	gi|2506874	29.55	44	28	3	96	136	277	320	8.3e+02	19.4
gi|37359340	gi|26109055	21.38	159	107	18	221	373	107	253	9.6e+02	19.3
gi|37359340	gi|32880095	65.84	445	137	15	2	444	1	432	3.3e-98	353.6
gi|37359340	gi|48729290	23.64	110	79	5	304	410	177	284	1.9e+02	22.0
gi|4416379	gi|37359340	65.54	386	118	15	1	373	21	404	4.6e-85	309.7
gi|11999249	gi|37359340	64.63	376	118	15	1	363	27	400	5.2e-80	292.9
gi|16975437	gi|37359340	51.95	437	191	19	3	423	4	437	5.1e-70	260.0
gi|1942652	gi|37359340	60.18	442	164	12	1	432	3	442	4.2e-90	326.7
gi|37359340	gi|16801611	49.55	440	200	22	1	437	1	421	5.4e-70	259.9
gi|37359340	gi|135651	22.89	249	147	45	170	392	26	255	3.5e+02	21.1
gi|37359340	gi|151125	24.38	242	166	17	181	410	46	282	51	23.9
gi|37359340	gi|6624237	64.44	405	129	15	41	443	1	392	6e-87	316.1
gi|11999267	gi|11999263	84.85	363	55	0	1	363	1	363	1.6e-111	397.3
gi|11999263	gi|45190897	63.39	366	131	3	1	363	26	391	1.6e-78	288.0
gi|11999263	gi|32880095	80.99	363	69	0	1	363	26	388	4.3e-107	382.9
gi|11999263	gi|48729290	27.88	165	97	22	12	174	46	190	3.5	27.5
gi|36784331	gi|11999263	51.10	362	161	16	35	387	8	362	7.7e-54	206.0
gi|11999263	gi|34597332	68.85	366	101	13	8	363	35	397	1.6e-83	304.6
gi|11999263	gi|24114071	32.56	43	21	8	147	189	236	270	1.8e+03	18.4
gi|11999263	gi|5915882	20.45	88	66	4	267	354	223	306	61	23.4
gi|11999263	gi|24113637	23.08	91	64	6	209	294	92	181	3.9e+02	20.4
gi|11999263	gi|1169528	69.09	372	100	15	4	363	31	399	5.2e-85	309.5
gi|11999267	gi|930101	81.82	363	66	0	1	363	25	387	4.4e-108	386.1
gi|13925873	gi|930101	63.57	431	153	4	3	433	2	428	8.9e-99	355.5
gi|930101	gi|17066742	48.51	437	207	18	2	429	4	431	2.3e-66	247.8
gi|930101	gi|48729290	27.03	74	45	9	306	374	170	239	4.4e+02	20.7
gi|55491	gi|930101	83.26	430	72	0	2	431	1	430	4.9e-134	472.6
gi|930101	gi|119354	70.75	441	115	14	1	430	3	440	2.1e-104	374.2
gi|6014740	gi|930101	29.41	34	20	4	346	375	30	63	2.6e+03	17.8
gi|50302929	gi|930101	64.14	435	153	3	3	437	2	433	7.9e-98	352.4
gi|20981682	gi|930101	99.54	433	2	0	2	434	1	433	6.5e-151	528.7
gi|930101	gi|8919731	68.93	441	123	14	1	430	3	440	2.7e-102	367.2
gi|930101	gi|151125	20.00	265	192	20	107	363	44	296	3e+02	21.3
gi|15643639	gi|930101	55.12	430	172	21	3	418	2	424	3.2e-73	270.6
gi|11999267	gi|25010672	45.53	369	185	16	1	361	27	387	9.7e-54	205.6
gi|26991438	gi|11999267	24.00	50	36	2	312	360	103	151	2.8e+03	17.5
gi|36784331	gi|11999267	50.55	362	163	16	35	387	8	362	1.9e-54	208.0
gi|11999267	gi|3643989	19.48	77	59	3	264	339	216	290	5.7e+02	20.0
gi|11999267	gi|45477377	65.85	366	112	13	8	363	35	397	1.7e-83	304.5
gi|11999267	gi|5915882	21.05	76	59	1	264	339	220	294	35	24.2
gi|11999267	gi|135651	18.75	112	86	5	249	360	201	307	23	24.8
gi|11999267	gi|6624229	82.23	349	62	0	15	363	1	349	7.4e-105	375.3
gi|11999267	gi|8569461	26.00	50	30	7	142	187	12	58	1.9e+03	18.4
gi|47211348	gi|25010672	44.85	437	199	42	1	402	1	430	1.8e-60	228.2
gi|47211348	gi|46316600	22.66	203	125	32	184	367	178	367	2.4e+03	18.1
gi|47211348	gi|15800441	21.07	337	197	69	55	374	98	382	2.7e+02	21.5
gi|47211348	gi|4416379	78.02	373	56	26	20	366	1	373	1.4e-101	364.5
gi|47211348	gi|6324969	53.83	431	170	29	1	402	1	431	2.6e-82	300.7
gi|48958444	gi|47211348	67.82	432	112	27	68	499	1	405	9.1e-101	362.2
gi|47211348	gi|17367042	80.05	431	60	26	1	405	1	431	2.1e-124	440.5
gi|47211348	gi|5915882	19.51	82	63	3	259	338	214	294	1.2e+03	19.0
gi|47211348	gi|24113637	32.56	43	24	5	272	313	51	89	2.3e+03	17.6
gi|47211348	gi|3023685	62.79	438	125	38	3	406	4	437	4.1e-92	333.3
gi|47211348	gi|6624235	75.00	372	86	7	42	406	22	393	1.1e-103	371.6
gi|48788775	gi|26109055	24.46	184	122	17	209	385	131	304	35	24.3
gi|119346	gi|26109055	21.69	83	57	8	76	154	215	293	3e+03	17.1
gi|26109055	gi|115713	26.25	160	108	10	128	282	166	320	58	23.3
gi|13124133	gi|26109055	36.84	38	23	1	328	365	226	262	3.9e+02	20.6
gi|11999249	gi|26109055	22.30	148	97	18	209	345	122	262	2.1e+03	17.6
gi|6321693	gi|26109055	25.32	154	101	14	227	373	116	262	20	25.0
gi|13124125	gi|26109055	44.74	38	20	1	331	368	226	262	29	24.4
gi|47207875	gi|26109055	24.19	186	125	16	228	409	128	301	2.8e+02	21.4
gi|21263619	gi|26109055	33.33	42	23	5	328	369	226	262	2.1e+02	21.6
gi|1169528	gi|26109055	23.24	142	96	13	266	404	155	286	1.4e+03	18.7
gi|48788775	gi|39597532	61.54	13	5	0	240	252	172	184	3.3e+03	17.4
gi|119350	gi|48788775	21.47	163	114	14	31	193	181	329	1.5e+03	19.0
gi|15800441	gi|48788775	20.82	389	241	67	8	383	32	366	16	25.7
gi|48788775	gi|4416379	21.05	57	43	2	6	61	138	193	3.1e+03	17.4
gi|48788775	gi|24114071	74.32	440	112	1	11	449	7	446	2.5e-65	244.5
gi|563868	gi|48788775	26.67	60	41	3	337	393	26	85	2.5e+03	18.1
gi|51011814	gi|48788775	22.49	329	210	45	116	425	64	366	2.3e+03	18.3
gi|33147912	gi|48788775	26.67	60	41	3	338	394	26	85	2.2e+03	18.3
gi|6166147	gi|48788775	22.51	191	126	22	202	390	158	328	4.9e+02	20.8
gi|22035897	gi|48788775	28.57	56	34	6	224	274	125	179	7.7e+02	20.1
gi|45190897	gi|25010672	52.61	441	193	16	3	436	4	435	6.6e-70	259.6
gi|25010672	gi|46316600	25.49	51	34	4	251	300	198	245	1.9e+03	18.6
gi|25010672	gi|13124133	70.11	435	124	6	1	435	1	429	1.8e-92	334.5
gi|37681795	gi|25010672	49.32	440	204	19	3	432	4	434	7.5e-73	269.4
gi|25010672	gi|48733237	22.73	286	193	28	167	434	45	320	4e+02	20.9
gi|25010672	gi|11282499	26.15	130	87	9	273	395	255	382	49	24.1
gi|20981682	gi|25010672	49.54	438	202	19	3	430	4	432	4.2e-68	253.6
gi|42545184	gi|25010672	52.63	437	190	17	3	432	4	430	7.1e-73	269.5
gi|25010672	gi|151125	25.65	191	117	25	54	238	51	222	77	23.3
gi|34861961	gi|25010672	42.56	437	236	15	129	558	2	430	5.4e-57	217.1
gi|3089611	gi|13925873	51.97	381	163	20	4	369	3	378	1.5e-59	225.0
gi|3089611	gi|46316600	47.62	21	11	0	169	189	241	261	1e+03	19.5
gi|3023702	gi|3089611	47.09	378	183	17	3	375	4	369	1.5e-60	228.3
gi|3089611	gi|36784331	60.96	374	141	5	1	369	1	374	4.5e-81	296.5
gi|3089611	gi|1706654	48.68	378	178	16	3	369	2	374	5.9e-62	233.0
gi|3089611	gi|11999249	49.57	351	161	16	30	369	4	349	6.6e-58	219.3
gi|3089611	gi|6321693	50.00	382	170	21	3	369	2	377	1.8e-63	238.0
gi|3089611	gi|30315823	58.82	374	147	7	1	369	1	372	1.1e-76	281.9
gi|3089611	gi|109215	49.47	378	175	16	3	369	1	373	5.9e-62	233.0
gi|3089611	gi|37681002	59.89	374	145	5	1	369	22	395	1.4e-77	285.0
gi|3089611	gi|3885968	49.87	389	172	23	3	377	2	381	3.3e-65	243.8
gi|3089611	gi|13124248	48.68	378	178	16	3	369	2	374	1.7e-62	234.7
gi|50122496	gi|3089611	28.36	67	42	6	337	403	153	213	2.6e+03	17.8
gi|50427089	gi|16554592	64.67	433	148	5	1	433	1	428	1.4e-106	381.5
gi|16554592	gi|11999265	82.93	369	63	0	20	388	1	369	5.8e-117	415.7
gi|119351	gi|16554592	72.52	433	118	1	1	433	1	432	2e-116	414.2
gi|16554592	gi|28866546	47.70	434	212	15	6	432	7	432	3.8e-74	273.7
gi|16554592	gi|11999259	88.15	363	43	0	26	388	1	363	6.2e-122	432.2
gi|16554592	gi|11999249	88.43	363	42	0	26	388	1	363	8.2e-124	438.4
gi|16554592	gi|47094180	52.74	438	187	20	3	432	4	429	2.4e-77	284.3
gi|16554592	gi|5566208	61.39	373	134	10	26	393	3	370	3.4e-80	293.5
gi|16554592	gi|16077318	21.43	224	147	29	2	215	232	436	1.8e+03	18.7
gi|16554592	gi|2494354	73.21	433	115	1	1	432	1	433	1.2e-122	434.8
gi|16554592	gi|37589645	81.90	431	78	0	1	431	1	431	5.9e-138	485.6
gi|16554592	gi|6624237	84.05	395	63	0	40	434	1	395	3.7e-128	453.0
gi|32440997	gi|50427089	63.45	435	152	7	1	430	1	433	1.3e-106	381.5
gi|50427089	gi|17066742	49.77	436	206	13	3	434	4	430	3.5e-77	283.8
gi|50427089	gi|119350	61.50	439	156	13	3	433	4	437	1.7e-100	361.2
gi|50427089	gi|36784331	50.12	433	200	16	3	430	4	425	2.4e-69	257.7
gi|3643989	gi|50427089	30.19	53	30	7	140	189	378	426	2.5e+03	17.8
gi|50427089	gi|45477377	61.05	439	158	13	3	433	4	437	1e-99	358.6
gi|50427089	gi|13124125	52.08	432	193	14	3	431	4	424	3.6e-73	270.4
gi|50427089	gi|1170131	20.73	164	107	23	221	371	190	343	77	23.6
gi|50427089	gi|3885968	64.75	434	148	5	1	433	1	430	8.1e-108	385.5
gi|50427089	gi|56107	62.59	433	157	5	1	433	1	428	1.9e-106	381.0
gi|50427089	gi|49236275	50.69	436	196	19	3	434	4	424	1e-74	275.6
gi|11270756	gi|6996529	32.61	46	27	4	49	91	44	88	2e+03	18.3
gi|29898732	gi|6996529	52.39	439	189	20	1	423	1	435	8.6e-68	252.6
gi|6996529	gi|50123334	19.70	132	90	16	54	184	28	144	5.7e+02	20.4
gi|119356	gi|6996529	69.46	442	121	14	2	432	3	441	6.5e-102	365.9
gi|6996529	gi|13660733	19.92	246	184	13	178	415	48	288	1.1e+02	22.8
gi|30315823	gi|6996529	52.15	441	188	23	1	424	1	435	1.1e-71	265.6
gi|6996529	gi|1170131	26.37	91	51	16	42	130	287	363	2.2e+03	18.4
gi|6996529	gi|21263599	50.23	438	203	15	1	435	1	426	1.6e-63	238.4
gi|6996529	gi|21232671	20.51	117	79	14	296	409	262	367	1.8e+03	18.7
gi|48788203	gi|13925873	24.71	259	157	38	1	228	1	252	2.7e+03	17.6
gi|11999261	gi|48788203	20.27	74	56	3	267	339	219	290	1.8e+03	18.1
gi|115713	gi|48788203	41.19	369	214	3	6	374	3	368	2.9e-13	71.0
gi|13124133	gi|48788203	27.45	204	121	27	46	235	31	221	67	23.5
gi|48788203	gi|6324969	23.68	76	51	7	219	290	295	367	2.5e+03	17.8
gi|32450571	gi|48788203	20.21	94	68	7	274	364	201	290	4.5e+02	20.7
gi|48729892	gi|48788203	23.42	222	161	9	191	408	147	363	2.1	28.5
gi|24113637	gi|48788203	25.12	203	127	25	131	314	163	359	2.2e+02	21.3
gi|6624229	gi|48788203	26.92	78	44	13	195	271	140	205	9.6e+02	19.4
gi|50122496	gi|48788203	22.67	225	160	14	189	407	147	363	10	26.3
gi|119346	gi|49257392	80.37	433	85	0	1	433	1	433	1.6e-134	474.2
gi|16878083	gi|49257392	80.37	433	85	0	1	433	1	433	1.3e-135	477.8
gi|3023702	gi|49257392	69.68	432	130	1	1	432	1	431	1.1e-128	454.9
gi|11999257	gi|49257392	79.06	363	76	0	1	363	26	388	7.1e-109	388.8
gi|49257392	gi|3643989	19.18	73	58	1	292	364	219	290	5.4e+02	20.4
gi|49257392	gi|11282499	21.00	100	66	13	292	382	272	367	3.4e+02	21.2
gi|49257392	gi|47207875	81.08	444	52	32	1	412	1	444	1.1e-124	441.8
gi|49257392	gi|8919731	66.06	442	136	14	1	431	2	440	4.1e-100	360.0
gi|56107	gi|49257392	78.75	433	92	0	1	433	1	433	1.5e-127	451.1
gi|49257392	gi|3023685	65.76	441	131	20	3	431	4	436	2.8e-96	347.2
gi|11270756	gi|39597532	22.73	88	59	9	47	130	170	252	2.7e+03	17.7
gi|39597532	gi|119350	71.36	440	113	13	3	432	4	440	1.4e-105	378.2
gi|39597532	gi|28866546	50.92	436	198	16	3	431	4	430	3.1e-70	260.7
gi|55491	gi|39597532	72.45	432	118	1	1	431	1	432	7.7e-116	412.2
gi|39597532	gi|49176390	34.15	41	25	2	280	318	67	107	9.3e+02	19.6
gi|39597532	gi|26109595	34.88	43	20	8	172	214	165	199	2.4e+03	17.9
gi|39597532	gi|24113637	18.35	158	117	12	220	371	111	262	2.4e+03	17.6
gi|1169529	gi|39597532	73.23	396	105	1	1	395	23	418	8.2e-106	378.7
gi|39597532	gi|6624237	73.67	395	103	1	40	434	1	394	1.3e-102	368.2
gi|11270756	gi|13925873	20.69	116	82	10	218	327	289	400	3e+03	17.4
gi|11270756	gi|20260174	26.98	63	38	8	120	177	372	431	2.6e+03	17.8
gi|11270756	gi|23094408	41.03	368	216	1	8	375	5	371	2e-11	64.9
gi|17547470	gi|11270756	25.21	349	230	31	16	353	37	365	1.9	28.5
gi|119354	gi|11270756	23.21	112	73	13	175	278	47	153	1.4e+03	18.9
gi|6014740	gi|11270756	59.68	372	148	2	2	371	4	375	1.1e-23	105.7
gi|48845368	gi|11270756	23.70	135	85	18	70	197	72	195	1e+03	19.4
gi|11270756	gi|109215	24.56	114	71	15	11	116	312	418	2.6e+03	17.7
gi|3023683	gi|11270756	30.12	83	50	8	282	362	139	215	1.8e+03	18.5
gi|11270756	gi|49483034	24.14	87	55	11	171	251	308	389	1.7e+03	18.6
gi|11270756	gi|6624237	30.43	46	29	3	84	126	46	91	2.7e+03	17.6
gi|45190897	gi|13124161	51.82	440	197	15	3	436	4	434	1.2e-68	255.4
gi|6226608	gi|13124161	61.95	431	158	6	5	429	4	434	1.5e-88	321.6
[truncated: 38,755 more rows]
