# Supplementary material for: Community detection in sequence similarity networks based on attribute clustering
Source: PLoS One. 2017 Jul 24;12(7):e0178650. doi: 10.1371/journal.pone.0178650 (PMC5524321; doi:10.1371/journal.pone.0178650)
Supplement: S4 Dataset — (TXT) [file pone.0178650.s008.txt]

gi|18858297	gi|416666	30.39	181	95	31	232	409	113	265	5.9	26.5
gi|27886529	gi|18858297	34.21	456	226	74	1	424	1	414	1.2e-07	52.7
gi|397973	gi|18858297	25.42	413	231	77	3	341	3	412	0.0037	37.4
gi|21618764	gi|18858297	70.05	414	124	0	1	414	1	414	6.8e-37	149.8
gi|604515	gi|18858297	72.95	414	107	5	1	409	1	414	8.3e-34	139.5
gi|12643614	gi|18858297	33.77	456	227	75	1	423	1	414	2.5e-09	58.3
gi|11096277	gi|18858297	82.13	414	74	0	1	414	1	414	4e-42	167.2
gi|7522600	gi|18858297	32.00	450	240	66	3	426	3	412	5.1e-09	57.2
gi|3746336	gi|18858299	33.19	455	232	72	1	424	1	414	7.9e-10	59.9
gi|14286105	gi|18858299	36.01	436	210	69	1	391	1	412	5.3e-09	57.0
gi|12963455	gi|18858299	34.87	433	221	61	1	393	1	412	8.4e-09	56.4
gi|18858299	gi|122212	28.95	38	25	2	54	91	6	41	3.2e+03	16.5
gi|18858299	gi|6688831	33.56	447	237	60	1	414	1	420	1.5e-08	55.7
gi|18858299	gi|24987754	20.00	30	24	0	325	354	140	169	2.1e+03	17.1
gi|28277239	gi|18858299	34.20	459	222	80	1	424	1	414	6.7e-09	56.8
gi|50513993	gi|18858299	34.65	456	224	74	1	424	1	414	1.2e-07	52.6
gi|730245	gi|416666	30.77	52	35	1	25	76	72	122	1.6e+03	17.4
gi|1096610	gi|416666	26.96	115	79	5	298	412	159	268	8.8	25.9
gi|122212	gi|416666	18.18	77	61	2	73	149	130	204	4.4e+02	19.3
gi|1177876	gi|416666	25.51	98	62	11	5	92	12	108	4e+02	19.7
gi|6321271	gi|416666	28.66	164	87	30	217	380	135	268	0.83	29.2
gi|3288523	gi|416666	31.21	157	79	29	216	372	141	268	0.17	31.4
gi|11096277	gi|416666	29.31	174	96	27	238	409	117	265	4.7	26.8
gi|24987639	gi|3777495	23.91	46	31	4	19	60	194	239	2.4e+03	16.3
gi|24987639	gi|20137568	47.62	21	11	0	29	49	161	181	8.7e+02	18.3
gi|24987639	gi|12044396	28.75	80	44	13	62	135	45	117	5.4e+02	19.0
gi|584820	gi|24987639	46.15	13	7	0	17	29	8	20	2.5e+03	15.8
gi|24987639	gi|6688831	38.46	26	16	0	19	44	173	198	3.4e+02	19.7
gi|24987639	gi|6321271	31.25	32	18	4	102	129	215	246	2.5e+03	16.3
gi|24987639	gi|20150361	35.59	59	30	8	8	63	9	62	88	20.5
gi|24987639	gi|114331	29.82	57	31	9	94	148	155	204	8.8e+02	17.9
gi|7522600	gi|24987639	23.33	30	21	2	43	72	16	43	3e+03	16.1
gi|3777495	gi|205632	36.39	415	209	55	3	365	3	414	2.2e-13	71.5
gi|1890331	gi|3777495	24.67	150	102	11	84	225	215	361	45	23.1
gi|3777495	gi|584791	38.92	388	207	30	2	363	2	385	6e-18	86.6
gi|3777495	gi|3913100	53.68	380	161	15	1	365	1	380	4.1e-29	123.6
gi|3777495	gi|1709664	32.79	366	199	47	1	365	1	320	1e-07	52.3
gi|15982558	gi|3777495	26.37	91	52	15	208	283	245	335	6.2e+02	19.8
gi|3777495	gi|10720391	24.58	236	127	51	146	360	58	263	0.086	32.4
gi|28190683	gi|3777495	21.74	46	34	2	48	91	234	279	2.6e+03	17.7
gi|13506888	gi|730245	23.08	65	44	6	235	294	166	229	3.2e+03	16.7
gi|13506888	gi|12963457	33.26	430	238	49	1	419	1	392	1.1e-10	62.7
gi|1346734	gi|13506888	27.62	420	209	95	3	328	3	421	1.7e-05	45.2
gi|13506888	gi|28373105	33.93	445	245	49	1	419	1	422	2.3e-11	65.1
gi|13506888	gi|27461071	30.16	441	254	54	1	419	1	409	7.5e-08	53.3
gi|13506888	gi|179212	35.41	449	223	67	1	419	1	412	2.2e-11	65.0
gi|6321271	gi|13506888	35.24	420	227	45	3	380	3	419	1.3e-13	72.4
gi|20150361	gi|13506888	30.16	63	39	5	12	69	104	166	3.7e+02	19.9
gi|20150626	gi|13506888	30.16	63	39	5	12	69	104	166	3.6e+02	19.9
gi|730245	gi|1495997	19.44	72	56	2	182	252	151	221	2.5e+03	16.3
gi|20137385	gi|730245	20.59	102	70	11	245	341	98	193	2.1e+03	17.6
gi|730245	gi|179253	28.00	100	58	14	129	226	216	303	2.5e+02	20.7
gi|730245	gi|18858301	23.53	102	67	11	98	193	245	341	1.5e+03	18.2
gi|730245	gi|17556548	20.36	280	165	58	3	250	8	261	1.1e+03	18.3
gi|24987754	gi|730245	37.50	32	16	4	112	142	14	42	1.9e+03	16.7
gi|730245	gi|19263746	23.53	102	67	11	98	193	245	341	5.2e+02	19.9
gi|730245	gi|28277523	22.34	94	62	11	158	251	338	420	1.3e+03	18.4
gi|730245	gi|27924347	20.00	130	96	8	78	207	262	383	1.5e+03	18.2
gi|20501857	gi|1495997	24.14	116	67	21	39	154	7	101	2.4e+03	17.1
gi|14286115	gi|1495997	21.74	69	45	9	21	89	115	174	2.1e+03	17.3
gi|1495997	gi|122212	18.18	132	106	2	74	203	78	209	83	21.5
gi|1495997	gi|4887141	23.13	147	95	18	53	182	139	284	2.1e+03	16.8
gi|1495997	gi|17556548	33.33	54	32	4	90	142	251	301	1.7e+03	17.4
gi|1495997	gi|1825471	28.27	191	125	12	1	182	1	188	1.6e-06	47.1
gi|2118236	gi|1495997	19.59	97	67	11	287	377	61	152	2.2e+03	17.2
gi|11096277	gi|1495997	22.99	87	59	8	259	341	12	94	2.4e+03	17.1
gi|12963663	gi|3746336	24.39	41	28	3	38	75	160	200	2e+03	17.0
gi|12963663	gi|23478773	42.86	21	9	3	116	133	485	505	2e+03	17.3
gi|14594809	gi|12963663	66.67	12	4	0	3	14	5	16	1.9e+03	16.3
gi|11127755	gi|12963663	29.03	31	21	1	251	281	76	105	3.5e+03	15.7
gi|12963663	gi|114388	40.00	15	9	0	51	65	244	258	2e+03	17.0
gi|12963663	gi|2118236	41.18	17	10	0	49	65	235	251	7.6e+02	18.5
gi|12963663	gi|86207	20.54	112	83	6	38	143	160	271	3.8e+02	19.7
gi|4165126	gi|205632	32.13	442	242	58	1	412	1	414	9.5e-09	56.3
gi|14286115	gi|205632	34.72	432	222	60	1	392	1	412	6.6e-10	60.1
gi|205632	gi|12044396	78.50	414	89	0	1	414	1	414	9.8e-39	155.9
gi|224905	gi|205632	28.99	414	204	90	3	328	3	414	6.3e-05	43.3
gi|5915706	gi|205632	72.95	414	112	0	1	414	1	414	7e-40	159.7
gi|205632	gi|6688831	33.11	447	239	60	1	414	1	420	1.3e-09	59.2
gi|397973	gi|205632	24.03	412	238	75	3	341	3	412	0.00028	41.2
gi|6325221	gi|205632	28.50	414	206	90	3	328	3	414	5.3e-05	43.5
gi|2118236	gi|205632	36.34	432	216	59	1	393	1	412	1.6e-09	58.8
gi|14285347	gi|205632	34.89	427	228	50	1	392	1	412	1.4e-09	59.0
gi|114337	gi|205632	26.81	414	213	90	3	328	3	414	0.00083	39.5
gi|7522600	gi|205632	32.59	448	240	62	3	426	3	412	3.3e-10	61.2
gi|14286105	gi|3746336	34.47	441	224	65	1	393	1	424	1.7e-10	62.1
gi|3746336	gi|14285348	32.73	443	230	68	1	424	1	394	1.3e-09	59.2
gi|3746336	gi|179253	31.21	157	77	31	266	422	202	327	0.047	33.7
gi|3746336	gi|4887141	31.67	180	110	13	245	424	121	287	0.0061	36.5
gi|3746336	gi|6680758	28.16	245	138	38	177	418	92	301	0.021	34.8
gi|3746336	gi|20521652	34.36	454	227	71	1	424	1	413	2.1e-12	68.5
gi|3746336	gi|604515	32.38	454	232	75	1	424	1	409	6.4e-10	60.2
gi|12643614	gi|3746336	70.28	424	125	1	1	423	1	424	4.4e-42	167.1
gi|28277239	gi|3746336	70.52	424	125	0	1	424	1	424	9.2e-42	166.0
gi|3746336	gi|20073360	33.85	455	229	72	1	424	1	414	5.6e-11	63.7
gi|7493907	gi|3746336	33.26	451	237	64	1	416	1	422	4.3e-11	64.1
gi|4165126	gi|7494088	29.77	440	250	59	1	412	1	409	0.0039	37.6
gi|4165126	gi|15375064	36.25	160	98	4	253	412	166	321	0.0037	37.3
gi|4165126	gi|584820	28.32	226	116	46	197	405	62	258	1.3	28.6
gi|4165126	gi|6688831	33.56	435	251	38	1	412	1	420	7.1e-09	56.7
gi|4165126	gi|114388	31.15	443	244	61	1	412	1	413	2.1e-08	55.1
gi|6321271	gi|4165126	35.82	416	227	40	2	382	2	412	1.9e-11	65.1
gi|2118236	gi|4165126	32.94	428	238	49	1	395	1	412	5.8e-08	53.6
gi|14285347	gi|4165126	34.34	431	227	56	1	394	1	412	1.6e-08	55.5
gi|86207	gi|4165126	47.31	427	206	19	1	423	1	412	3e-21	97.9
gi|4165126	gi|50513993	47.90	428	203	20	1	412	1	424	2.6e-18	88.1
gi|20501857	gi|20151215	21.95	164	108	20	249	409	65	211	4.6e+02	19.8
gi|20501857	gi|179253	33.83	133	80	8	287	412	196	327	0.57	30.1
gi|5915706	gi|20501857	69.81	414	125	0	1	414	1	414	3.1e-38	154.3
gi|20501857	gi|27461071	30.39	441	250	57	1	414	1	411	1.5e-05	45.6
gi|20501857	gi|24648576	76.33	414	98	0	1	414	1	414	6.4e-40	159.8
gi|22003413	gi|20501857	44.12	34	19	0	3	36	3	36	2.5e+02	21.1
gi|28277456	gi|20501857	87.50	416	50	2	1	416	1	414	6.2e-45	176.5
gi|86207	gi|20501857	33.85	455	228	73	1	423	1	414	2.2e-10	61.7
gi|10197684	gi|14286105	22.88	118	80	11	74	181	20	136	1.7e+03	17.6
gi|3122191	gi|10197684	19.89	181	128	17	31	205	45	214	70	21.8
gi|10197684	gi|122212	24.64	138	96	8	80	213	71	204	2.4	26.7
gi|10197684	gi|28373105	24.14	58	41	3	143	198	256	312	7.5e+02	19.1
gi|10197684	gi|6680758	20.94	191	128	23	19	198	104	282	1.2e+03	18.0
gi|10197684	gi|12643673	34.62	26	16	1	41	66	181	205	1.5e+03	18.0
gi|10197684	gi|6435582	28.77	73	50	2	147	218	134	205	4	26.1
gi|10197684	gi|86207	24.71	85	56	8	130	211	242	321	8.5e+02	18.9
gi|20137568	gi|20151215	22.75	167	104	25	258	409	55	211	3.3e+02	20.2
gi|20151215	gi|12963457	25.66	152	88	25	83	210	238	388	2.6e+02	20.6
gi|20151215	gi|114385	25.37	134	82	18	95	211	277	409	1.9e+02	21.1
gi|27886529	gi|20151215	21.62	148	101	15	274	419	77	211	8.3e+02	18.9
gi|18202616	gi|20151215	28.36	67	44	4	343	409	149	211	4.8e+02	19.7
gi|6325221	gi|20151215	31.29	147	86	15	180	323	77	211	1.7e+02	20.9
gi|6435582	gi|20151215	22.67	150	98	18	61	192	38	187	1.4e+02	20.8
gi|20151215	gi|114337	29.25	147	89	15	77	211	180	323	2e+02	20.7
gi|729359	gi|358960	23.53	51	39	0	187	237	364	414	4.6e+02	20.0
gi|358960	gi|584792	33.33	138	88	4	277	412	135	270	0.34	30.6
gi|358960	gi|27461071	29.66	445	248	65	1	414	1	411	1.4e-05	45.7
gi|358960	gi|18202616	87.92	414	50	0	1	414	1	414	4.2e-45	177.1
gi|21618764	gi|358960	74.64	414	105	0	1	414	1	414	1.3e-41	165.4
gi|358960	gi|604515	73.19	414	106	5	1	414	1	409	5.7e-35	143.4
gi|358960	gi|1708375	23.53	68	39	13	290	352	96	155	2.4e+03	17.1
gi|7493907	gi|358960	33.56	444	235	60	1	416	1	412	1.6e-11	65.5
gi|14286105	gi|7494088	37.15	428	215	54	1	393	1	409	1.8e-10	61.9
gi|14285348	gi|7494088	34.92	441	208	79	1	394	1	409	3.5e-09	57.6
gi|7494088	gi|584792	42.86	77	44	0	331	407	194	270	1	29.0
gi|7494088	gi|4887141	29.17	168	98	21	242	409	141	287	2.1	28.0
gi|18202616	gi|7494088	26.02	442	266	61	1	414	1	409	0.0032	37.9
gi|12643673	gi|7494088	29.25	441	260	52	1	421	1	409	6e-05	43.7
gi|19263746	gi|7494088	25.90	444	264	65	1	414	1	409	0.012	36.0
gi|7494088	gi|461926	30.77	13	9	0	303	315	2	14	2.9e+03	16.6
gi|7493907	gi|7494088	26.32	437	271	51	1	416	1	407	0.0043	37.5
gi|14286104	gi|1096610	34.25	435	221	65	1	393	1	412	2.4e-09	58.2
gi|14286104	gi|12044396	36.24	425	226	45	1	393	1	412	5e-08	53.8
gi|1346734	gi|14286104	24.87	394	227	69	3	328	3	395	0.0004	40.5
gi|5915706	gi|14286104	34.36	422	238	39	1	412	1	393	1.8e-10	61.9
gi|14286104	gi|6688831	41.23	439	195	63	1	395	1	420	4e-16	80.8
gi|14286104	gi|24648576	35.22	423	233	41	1	393	1	412	7.5e-09	56.6
gi|14286104	gi|19263746	36.34	432	216	59	1	393	1	412	1.5e-09	58.9
gi|14286104	gi|6435582	36.67	30	17	2	261	288	62	91	2.3e+03	17.2
gi|123158	gi|14286104	35.71	28	17	1	34	61	235	261	1.9e+03	17.2
gi|14286105	gi|7531048	34.36	163	64	43	224	386	145	264	0.94	29.0
gi|122212	gi|14286105	20.34	59	45	2	76	134	213	269	2.1e+03	17.3
gi|14286105	gi|6688831	43.68	435	188	57	1	393	1	420	1.1e-18	89.3
gi|14286105	gi|114388	36.00	425	224	48	1	391	1	411	1.2e-10	62.6
gi|14286105	gi|16197630	35.38	424	228	46	1	391	1	411	3.7e-10	60.9
gi|3288523	gi|14286105	32.75	403	228	43	3	374	3	393	1.6e-10	61.9
gi|28190683	gi|14286105	26.53	98	52	20	120	197	76	173	2.4e+03	17.9
gi|20137385	gi|7531049	27.01	174	73	54	231	404	142	261	2.3	27.8
gi|114342	gi|7531049	28.16	174	71	54	231	404	142	261	2.6	27.7
gi|10092677	gi|7531049	30.77	52	34	2	15	64	92	143	3.5e+02	20.0
gi|6563304	gi|7531049	28.24	170	106	16	325	485	107	269	1.1	29.2
gi|7531049	gi|8745541	33.91	289	157	34	1	255	1	289	7.2e-05	42.4
gi|12643614	gi|7531049	30.13	156	78	31	267	422	146	270	0.49	30.1
gi|11096277	gi|7531049	27.01	174	73	54	231	404	142	261	2.2	27.9
gi|23478773	gi|7531048	30.62	160	92	19	343	500	122	264	2.5	28.0
gi|7531048	gi|584820	36.16	271	163	10	1	269	1	263	3.2e-05	43.3
gi|18254515	gi|7531048	30.77	39	27	0	112	150	160	198	1.3e+03	17.9
gi|21618764	gi|7531048	25.88	255	129	60	152	405	67	262	0.73	29.5
gi|7531048	gi|10720391	33.45	275	172	11	1	271	1	268	2.8e-05	43.5
gi|28277239	gi|7531048	32.48	157	75	31	261	417	139	264	0.14	31.9
gi|20137568	gi|20137385	82.85	414	71	0	1	414	1	414	8.2e-48	186.1
gi|3257339	gi|20137568	29.41	34	24	0	203	236	362	395	7.3e+02	19.2
gi|461547	gi|20137568	68.42	418	126	6	1	416	1	414	2.1e-40	161.4
gi|6688835	gi|20137568	32.87	435	245	47	1	409	1	414	3.9e-12	67.5
gi|21618764	gi|20137568	91.06	414	37	0	1	414	1	414	1.4e-52	201.9
gi|20137568	gi|16197630	72.95	414	111	1	1	414	1	413	3.6e-41	164.0
gi|20137568	gi|1708375	31.58	38	21	5	118	155	24	56	2.4e+03	17.1
gi|20137568	gi|7522600	33.48	454	228	74	3	412	3	426	1.5e-11	65.7
gi|20137385	gi|1361269	37.50	8	5	0	37	44	89	96	3.2e+03	16.5
gi|1361269	gi|7141342	37.50	40	22	3	160	198	99	136	2.3e+03	17.2
gi|11127755	gi|1361269	21.90	105	71	11	35	135	87	184	7.3e+02	19.2
gi|24648576	gi|1361269	41.18	17	10	0	96	112	190	206	2.3e+03	17.2
gi|19263746	gi|1361269	22.64	53	40	1	47	98	8	60	3.2e+03	16.5
gi|1361269	gi|114337	26.09	92	52	16	55	144	159	236	2.1e+03	17.0
gi|123158	gi|1361269	25.58	43	31	1	32	73	181	223	8e+02	17.9
gi|729359	gi|20137385	27.85	79	55	2	160	237	337	414	2.7e+02	20.8
gi|729359	gi|3859490	26.26	99	64	9	145	237	338	433	1.1e+03	18.6
gi|729359	gi|18254515	26.92	104	62	14	137	234	146	241	2.3e+02	20.4
gi|729359	gi|24648576	24.05	79	58	2	160	237	337	414	4.6e+02	20.0
gi|729359	gi|604515	35.00	40	23	3	183	219	362	401	1.1e+03	18.6
gi|729359	gi|20150626	32.50	40	23	4	156	195	144	179	3e+03	15.5
gi|6691153	gi|15375064	46.04	341	156	28	1	333	1	321	1.3e-14	75.1
gi|6691153	gi|584792	32.60	181	91	31	153	331	119	270	0.22	30.9
gi|6691153	gi|461547	27.71	415	215	85	3	333	3	416	3.3e-05	44.2
gi|6691153	gi|6563304	34.44	180	103	15	169	333	308	487	0.0026	38.2
gi|6691153	gi|604515	27.43	412	213	86	3	333	3	409	0.00066	39.9
gi|6691153	gi|461926	24.27	103	64	14	58	159	69	158	3.2e+03	16.1
gi|20137385	gi|23478773	28.94	508	266	95	1	414	1	507	6.5e-08	53.8
gi|584791	gi|20137385	37.24	427	211	57	3	387	3	414	7.3e-15	76.5
gi|28373105	gi|20137385	34.14	457	225	76	1	424	1	414	2.6e-11	64.9
gi|18254515	gi|20137385	27.66	47	33	1	82	127	218	264	1.5e+03	18.2
gi|20137385	gi|20521652	73.73	415	106	3	1	414	1	413	1.1e-41	165.7
gi|20150361	gi|20137385	35.90	39	22	3	103	139	359	396	7.3e+02	18.8
gi|20137385	gi|20073360	75.12	414	103	0	1	414	1	414	2.4e-41	164.6
gi|1890331	gi|114342	23.58	106	67	14	105	197	277	381	1.3e+03	18.2
gi|10092677	gi|1890331	25.71	35	26	0	38	72	89	123	2.2e+03	16.8
gi|1890331	gi|6680758	28.16	103	51	23	95	197	196	275	1.2e+02	21.4
gi|1825471	gi|1890331	22.83	127	91	7	18	138	6	131	68	21.8
gi|1890331	gi|416665	25.00	144	85	23	65	207	126	247	12	24.6
gi|1890331	gi|114337	24.76	105	67	12	103	198	196	297	1e+02	21.7
gi|1890331	gi|7522600	31.43	70	43	5	158	225	358	424	2.1e+02	21.1
gi|18203648	gi|14286115	31.89	439	239	60	1	424	1	394	4.9e-09	57.2
gi|122212	gi|14286115	20.69	87	63	6	50	136	192	272	1.1e+03	18.4
gi|14286115	gi|179212	35.06	425	230	46	1	392	1	412	4.4e-10	60.7
gi|1825471	gi|14286115	22.97	74	55	2	67	138	205	278	2.6e+02	20.7
gi|14286115	gi|11096277	35.28	428	225	52	1	392	1	412	7.3e-10	59.9
gi|14285346	gi|1096610	33.33	426	235	49	1	391	1	412	1.3e-09	59.1
gi|1346734	gi|1096610	28.16	412	210	86	3	328	3	414	2.6e-05	44.5
gi|1096610	gi|11127755	19.30	57	45	1	157	213	71	126	3e+03	17.5
gi|1096610	gi|8745541	27.10	107	67	11	298	398	188	289	11	25.8
gi|14285347	gi|1096610	34.18	433	223	62	1	392	1	412	9e-10	59.6
gi|20150626	gi|1096610	35.90	39	22	3	103	139	359	396	8.7e+02	18.5
gi|18203648	gi|14285346	32.35	442	232	67	1	424	1	393	4.4e-09	57.3
gi|18203648	gi|584820	28.44	211	117	34	211	417	78	258	0.4	30.4
gi|18203648	gi|6680758	33.33	153	71	31	266	418	180	301	0.055	33.4
gi|18203648	gi|16197630	32.96	452	236	67	1	424	1	413	5.6e-11	63.7
gi|1708375	gi|18203648	24.00	75	48	9	154	224	267	336	2.1e+03	17.4
gi|18203648	gi|20073360	32.75	455	234	72	1	424	1	414	2.6e-10	61.5
gi|3257339	gi|23478773	27.74	137	81	18	69	198	58	183	2.5e+02	21.1
gi|18254515	gi|23478773	28.05	82	53	6	71	146	287	368	5.1e+02	20.2
gi|23428513	gi|23478773	31.43	509	251	98	1	413	1	507	1.7e-09	59.1
gi|10835405	gi|23478773	26.83	82	54	6	67	142	287	368	1.1e+03	19.0
gi|23478773	gi|28190683	23.08	26	20	0	251	276	38	63	2.8e+03	18.0
gi|14285348	gi|15375064	26.33	395	212	79	3	394	3	321	0.031	34.2
gi|15375064	gi|14594809	25.00	40	28	2	172	211	109	146	2.8e+03	16.5
gi|15375064	gi|6680758	34.19	155	76	26	166	320	178	306	0.21	31.1
gi|16197630	gi|15375064	27.78	414	201	98	3	413	3	321	0.025	34.6
gi|15375064	gi|416665	31.75	211	109	35	108	318	90	265	0.068	32.5
gi|86207	gi|15375064	39.88	163	89	9	263	423	166	321	0.00028	41.1
gi|12963455	gi|3122191	14.89	47	40	0	236	282	99	145	2.6e+03	16.9
gi|3122191	gi|28373105	29.89	87	49	12	9	88	53	134	9.1e+02	18.8
gi|3122191	gi|397973	20.43	93	70	4	77	168	179	268	1.9e+02	20.9
gi|3122191	gi|22003413	50.00	12	6	0	4	15	16	27	3.1e+03	15.9
gi|3122191	gi|6435582	45.60	193	103	2	4	196	2	192	6.9e-23	101.7
gi|3122191	gi|114331	20.14	144	99	16	22	152	173	313	2.5e+03	16.7
gi|123158	gi|3122191	26.19	84	54	8	74	152	3	83	1.6e+03	16.8
gi|114342	gi|14285348	34.12	425	234	46	1	412	1	392	1.3e-08	55.8
gi|7141342	gi|14285348	32.56	433	231	61	3	415	3	394	3.4e-09	57.7
gi|461547	gi|14285348	35.98	428	224	50	1	414	1	392	6e-11	63.5
gi|14285348	gi|17556548	24.10	390	221	75	3	388	3	321	2	28.2
gi|14285348	gi|24987754	37.50	8	5	0	204	211	152	159	3e+03	16.3
gi|461926	gi|14285348	18.75	48	39	0	98	145	234	281	9.6e+02	18.6
gi|14285346	gi|20877656	33.86	443	224	69	1	391	1	426	2.3e-09	58.3
gi|14285346	gi|114385	34.72	432	221	61	1	391	1	412	8.6e-09	56.4
gi|14029252	gi|14285346	33.26	448	224	75	1	430	1	391	4.6e-10	60.6
gi|14285346	gi|6680758	34.71	170	67	44	218	387	176	301	0.12	32.2
gi|6321271	gi|14285346	34.98	406	223	41	3	382	3	393	1.6e-10	62.0
gi|14285346	gi|10720391	23.73	295	163	62	98	387	25	262	11	25.5
gi|28277523	gi|14285346	31.82	440	235	65	1	422	1	393	8.2e-09	56.5
gi|14285346	gi|8100498	37.09	523	192	137	2	393	2	518	7.2e-15	76.9
gi|3257339	gi|12963457	31.67	60	39	2	178	236	317	375	1.6e+02	21.4
gi|1709664	gi|12963457	25.51	396	213	82	3	320	3	394	0.002	38.1
gi|12963457	gi|179212	36.08	424	227	44	1	392	1	412	5.2e-10	60.4
gi|6325221	gi|12963457	24.23	392	231	66	3	328	3	394	0.00044	40.4
gi|3288523	gi|12963457	31.85	405	230	46	3	374	3	394	1.9e-10	61.7
gi|12963457	gi|28190683	21.88	32	21	4	210	241	388	415	3.1e+03	17.4
gi|12963455	gi|179734	82.78	395	67	1	1	395	1	394	7.6e-47	182.7
gi|3913100	gi|12963455	36.60	418	200	65	3	380	3	395	1.1e-12	69.1
gi|12963455	gi|27886529	33.41	440	232	61	1	395	1	424	2.1e-08	55.1
gi|397973	gi|12963455	25.57	395	234	60	3	341	3	393	0.0048	37.0
gi|12963455	gi|12643673	32.72	437	236	58	1	395	1	421	2.5e-09	58.2
gi|12963455	gi|604515	34.92	421	232	42	1	393	1	407	2.6e-09	58.1
gi|12963455	gi|6435584	28.12	64	39	7	232	288	28	91	2.2e+03	17.4
gi|123158	gi|12963455	38.46	26	14	2	37	61	237	261	1.5e+03	17.7
gi|114342	gi|12044396	70.77	414	121	0	1	414	1	414	9.5e-36	146.0
gi|114342	gi|10092677	21.21	33	26	0	253	285	263	295	2.7e+03	17.2
gi|114342	gi|24648576	70.77	414	121	0	1	414	1	414	2.3e-37	151.4
gi|6325221	gi|114342	28.50	414	206	90	3	328	3	414	2.5e-05	44.6
gi|20150361	gi|114342	35.90	39	22	3	103	139	359	396	6.5e+02	19.0
gi|27924347	gi|114342	74.64	414	105	0	1	414	1	414	2.3e-43	171.3
gi|224905	gi|12044396	27.36	413	212	88	3	328	3	414	0.0044	37.1
gi|3913100	gi|12044396	35.85	424	214	58	3	380	3	414	1.6e-12	68.7
gi|12044396	gi|6688831	34.59	451	227	68	1	414	1	420	1.7e-08	55.4
gi|24648576	gi|12044396	87.44	414	52	0	1	414	1	414	1.4e-43	172.0
gi|1825471	gi|12044396	23.30	103	73	6	2	101	106	205	7.7e+02	19.1
gi|461926	gi|12044396	20.63	63	48	2	102	162	111	173	1.9e+03	17.6
gi|7493907	gi|12044396	33.63	443	236	58	1	416	1	412	1.7e-10	62.1
gi|3257339	gi|122212	24.66	73	51	4	40	109	150	221	4.3e+03	14.7
gi|11127755	gi|3257339	17.44	86	69	2	127	212	131	214	3.8e+02	20.3
gi|3257339	gi|24648576	22.79	136	86	19	104	232	271	394	2.5e+02	20.9
gi|3257339	gi|16197630	30.00	50	31	4	186	232	345	393	1.2e+03	18.5
gi|3257339	gi|28277456	30.00	50	31	4	186	232	348	396	1.2e+03	18.5
gi|50513993	gi|3257339	21.62	37	28	1	358	393	187	223	2e+03	17.5
gi|14594809	gi|179734	31.75	63	31	12	38	91	160	219	3.4e+02	20.4
gi|179734	gi|6688831	42.40	434	196	54	1	394	1	420	2.2e-17	84.9
gi|23428513	gi|179734	34.20	424	234	45	1	411	1	392	9e-10	59.6
gi|179734	gi|19263746	34.95	432	221	60	1	392	1	412	3.1e-10	61.1
gi|461926	gi|179734	21.62	37	29	0	98	134	234	270	1.7e+03	17.7
gi|7522600	gi|179734	33.11	444	223	74	3	426	3	392	2.1e-09	58.5
gi|20877656	gi|179253	42.31	78	44	1	349	426	251	327	1.1	29.3
gi|461547	gi|179253	22.25	418	226	99	3	414	3	327	0.34	30.9
gi|179212	gi|179253	28.49	186	77	56	227	412	198	327	0.5	30.3
gi|16197630	gi|179253	28.49	186	77	56	226	411	198	327	0.44	30.5
gi|28277523	gi|179253	31.48	162	80	31	259	420	197	327	0.057	33.5
gi|179253	gi|8100498	41.77	79	45	1	250	327	438	516	8.1	26.6
gi|1346734	gi|584791	29.44	394	205	73	1	328	1	387	7e-07	49.7
gi|584791	gi|5915706	38.46	429	203	61	3	387	3	414	8.6e-15	76.3
gi|584791	gi|6680758	38.00	150	65	28	232	381	180	301	0.0013	38.7
gi|584791	gi|8745541	33.09	139	71	22	233	371	173	289	0.05	33.4
gi|584791	gi|28277239	39.25	428	213	47	2	387	2	424	6.1e-16	80.1
gi|584791	gi|14132780	31.13	151	71	33	227	370	154	278	2.3	27.9
gi|7141342	gi|584792	41.38	145	74	11	277	413	129	270	0.0029	37.5
gi|18254515	gi|584792	27.08	48	33	2	111	158	160	205	8.2e+02	18.6
gi|6325221	gi|584792	25.15	326	184	60	3	326	3	270	0.026	34.0
gi|584792	gi|416665	45.62	274	141	8	1	272	1	268	9e-10	58.5
gi|461926	gi|584792	18.92	37	30	0	98	134	155	191	1.4e+03	17.5
gi|123158	gi|584792	25.00	36	27	0	32	67	153	188	4.9e+02	18.9
gi|28373105	gi|20877656	34.12	469	223	86	1	424	1	428	2.9e-11	64.7
gi|461547	gi|20877656	67.13	429	127	14	1	416	1	428	2.2e-40	161.5
gi|20877656	gi|18202616	71.73	428	107	14	1	428	1	414	5.7e-37	150.1
gi|6321271	gi|20877656	34.10	437	220	68	3	382	3	428	8e-13	69.8
gi|2118236	gi|20877656	33.18	437	237	55	1	393	1	426	1.2e-09	59.3
gi|461926	gi|20877656	21.19	118	84	9	113	224	148	262	1.1e+03	18.6
gi|7493907	gi|20877656	34.57	457	227	72	1	416	1	426	1.1e-11	66.1
gi|1346734	gi|122212	33.33	33	17	5	185	217	178	205	2.8e+03	16.5
gi|122212	gi|1177876	22.69	260	151	50	4	222	9	259	37	23.0
gi|24648576	gi|122212	34.48	29	14	5	194	221	204	228	2.9e+03	16.7
gi|122212	gi|416665	17.31	52	41	2	99	148	150	201	8e+02	18.4
gi|122212	gi|114331	29.69	64	42	3	17	80	137	197	1.3e+03	17.9
gi|3913100	gi|3859490	35.94	434	221	57	2	380	2	433	1.3e-12	69.1
gi|3859490	gi|27461071	30.16	451	257	58	1	433	1	411	7.3e-07	50.1
gi|3859490	gi|6563304	31.58	494	270	68	1	433	1	487	1.7e-10	62.4
gi|1825471	gi|3859490	27.54	69	42	8	67	127	249	317	2e+02	21.2
gi|3859490	gi|6435584	21.15	52	40	1	347	397	195	246	3.3e+03	16.6
gi|1346734	gi|28373105	28.77	424	204	98	2	328	2	424	3.4e-05	44.2
gi|1346734	gi|27886529	28.54	424	205	98	2	328	2	424	0.00011	42.4
gi|1346734	gi|179212	29.54	413	203	88	3	328	3	414	2.3e-05	44.7
gi|1825471	gi|1346734	26.47	34	25	0	94	127	181	214	1.2e+03	18.0
gi|1346734	gi|11096277	29.37	412	205	86	3	328	3	414	1.7e-05	45.2
gi|1346734	gi|7522600	28.77	431	201	106	1	328	1	428	2.4e-05	44.7
gi|224905	gi|10092677	34.55	55	32	4	111	165	33	83	3e+03	16.7
gi|224905	gi|397973	30.29	350	213	31	1	327	1	342	2.3e-09	57.8
gi|10835405	gi|224905	23.81	63	44	4	61	123	145	203	1.1e+03	18.3
gi|224905	gi|114337	81.10	328	62	0	1	328	1	328	3.1e-39	156.9
gi|224905	gi|14132780	25.82	337	194	56	3	325	3	297	0.26	30.8
gi|14594809	gi|11127755	42.80	250	135	8	4	245	10	259	1.1e-37	151.7
gi|14594809	gi|27886529	23.40	47	35	1	187	233	284	329	6.5e+02	19.5
gi|14594809	gi|21618764	38.89	18	11	0	36	53	256	273	1.9e+03	17.7
gi|14594809	gi|1708375	29.27	41	27	2	209	248	130	169	1.3e+03	17.5
gi|417106	gi|14594809	62.50	8	3	0	72	79	242	249	4.6e+03	14.3
gi|7141342	gi|461547	34.55	440	235	53	3	415	3	416	2.3e-12	68.3
gi|7141342	gi|1709664	30.19	414	194	95	2	415	2	320	2.3e-05	44.7
gi|15982558	gi|7141342	17.45	149	112	11	13	156	215	357	2.1e+03	17.9
gi|7141342	gi|12643614	35.44	443	236	50	2	415	2	423	9.3e-13	69.7
gi|7141342	gi|28190681	28.00	25	16	2	19	43	392	414	3.1e+03	17.4
gi|3913100	gi|114385	35.70	423	216	56	3	380	3	414	2.4e-13	71.5
gi|1709664	gi|114385	26.92	416	202	102	3	320	3	414	0.022	34.8
gi|114385	gi|15982558	20.69	29	23	0	381	409	155	183	2.8e+03	17.3
gi|114331	gi|114385	27.60	413	211	88	3	328	3	414	0.0013	38.9
gi|50513993	gi|114385	36.12	454	220	70	1	424	1	414	1.4e-08	55.8
gi|461547	gi|18858301	74.16	418	102	6	1	416	1	414	2.9e-41	164.3
gi|6688835	gi|18858301	35.33	433	237	43	1	409	1	414	5.9e-13	70.3
gi|18858301	gi|24987754	20.00	30	24	0	325	354	140	169	2.3e+03	17.0
gi|3288523	gi|18858301	34.86	416	223	48	3	374	3	414	1.7e-12	68.6
gi|12643614	gi|18858301	33.55	453	232	69	1	423	1	414	1.9e-10	62.0
gi|461926	gi|18858301	21.74	46	36	0	102	147	111	156	9.6e+02	18.7
gi|114337	gi|18858301	26.94	412	215	86	3	328	3	414	0.00046	40.4
gi|86207	gi|18858301	33.84	458	224	79	1	423	1	414	3.8e-11	64.3
gi|7522600	gi|18858301	32.89	453	232	72	3	426	3	412	6.3e-10	60.3
gi|28373105	gi|584820	31.21	157	79	29	261	417	131	258	0.32	30.7
gi|23428513	gi|584820	32.35	102	66	3	303	404	158	256	5.4	26.6
gi|604515	gi|584820	33.94	109	69	3	293	401	152	257	2.5	27.7
gi|584820	gi|28190681	25.71	35	26	0	206	240	303	337	3.4e+03	16.5
gi|10092677	gi|28373105	21.80	211	132	33	44	252	133	312	4.7e+02	20.3
gi|17556548	gi|10092677	18.52	27	22	0	4	30	7	33	3.7e+03	16.1
gi|10092677	gi|22003413	30.51	118	66	16	28	133	146	259	5.3e+02	19.4
gi|10092677	gi|6435584	29.00	100	63	8	12	106	2	98	55	22.7
gi|10092677	gi|417106	23.26	86	60	6	194	278	132	212	1.1e+02	21.5
gi|7493907	gi|10092677	33.33	30	17	3	356	385	248	274	3.2e+03	16.8
gi|28373105	gi|27886529	75.24	424	105	0	1	424	1	424	4.1e-42	167.2
gi|28373105	gi|18202616	34.14	457	225	76	1	424	1	414	2.7e-10	61.4
gi|12643673	gi|28373105	72.64	424	113	3	1	421	1	424	5e-43	170.2
gi|28373105	gi|416665	31.21	173	89	30	243	414	115	258	0.066	33.0
gi|28373105	gi|28190681	24.62	65	42	7	44	103	316	378	2.9e+03	17.6
gi|14587240	gi|5915706	26.47	68	47	3	211	275	85	152	1.6e+03	18.8
gi|14587240	gi|23428513	31.58	38	25	1	154	190	72	109	1.4e+03	19.0
gi|14587240	gi|2118236	35.00	20	13	0	183	202	3	22	1.7e+03	18.6
gi|7522600	gi|14587240	28.57	42	25	5	39	80	253	289	2.5e+03	18.0
gi|3913100	gi|14029252	33.56	432	227	60	3	378	3	430	3.6e-13	70.9
gi|3913100	gi|179212	34.52	423	221	56	3	380	3	414	2.1e-14	75.0
gi|6325221	gi|3913100	29.53	386	208	64	1	328	1	380	2.1e-07	51.4
gi|3913100	gi|1708375	32.56	43	25	4	194	236	11	49	3.2e+03	16.3
gi|27461071	gi|4887141	28.40	169	102	19	243	411	138	287	19	24.9
gi|21618764	gi|4887141	34.07	182	85	35	233	414	141	287	0.043	33.7
gi|604515	gi|4887141	28.02	182	96	35	228	409	141	287	1.1	28.9
gi|20150626	gi|4887141	31.15	61	39	3	83	143	216	273	2.7e+02	19.8
gi|8569435	gi|5915706	23.66	93	65	6	47	134	188	279	86	22.4
gi|6325221	gi|5915706	27.03	418	207	98	3	328	3	414	8.4e-05	42.8
gi|5915706	gi|2118236	34.36	422	238	39	1	412	1	393	1.8e-10	61.9
gi|5915706	gi|28190683	29.23	65	35	11	265	323	65	124	2.5e+03	18.0
gi|27886529	gi|8569435	17.95	39	32	0	274	312	96	134	2.2e+03	17.3
gi|2507038	gi|8569435	27.03	37	20	7	6	35	5	41	2.7e+03	16.1
gi|8569435	gi|10720391	20.00	70	52	4	89	156	188	255	1.9e+03	17.0
gi|114337	gi|8569435	28.57	35	20	5	266	300	107	136	3.3e+03	16.0
gi|27461071	gi|11127755	20.95	105	77	6	130	233	60	159	2.6e+03	17.8
gi|11127755	gi|24648576	33.33	63	28	14	215	267	311	369	1.8e+03	18.5
gi|11127755	gi|3288523	20.79	101	68	12	68	156	246	346	2.4e+03	17.9
gi|86207	gi|11127755	30.00	50	33	2	38	85	371	420	2.6e+03	17.8
gi|461547	gi|27886529	35.29	459	219	78	1	416	1	424	2.2e-09	58.5
gi|461547	gi|114388	73.14	417	107	5	1	416	1	413	4.5e-41	163.7
gi|461547	gi|16197630	74.34	417	102	5	1	416	1	413	5.4e-43	170.1
gi|461547	gi|2118236	36.07	427	226	47	1	414	1	393	1.6e-11	65.4
gi|461547	gi|28190683	21.43	126	83	16	264	382	65	181	2.7e+03	17.8
gi|14029252	gi|27886529	31.87	455	252	58	1	430	1	422	6e-09	57.0
gi|14029252	gi|24987754	47.37	19	6	4	74	88	16	34	2.8e+03	16.6
gi|28277239	gi|14029252	32.28	443	266	34	1	422	1	430	1.4e-09	59.1
gi|14029252	gi|8100498	32.51	529	239	118	4	430	4	516	3.1e-08	55.0
gi|1177876	gi|18254515	39.37	254	154	0	9	262	6	259	3.3e-23	103.1
gi|23428513	gi|18254515	26.32	38	27	1	226	263	91	127	2.3e+03	17.4
gi|6435582	gi|18254515	21.84	261	189	15	2	249	6	264	87	21.8
gi|11096277	gi|18254515	15.22	138	110	7	218	355	82	212	2.7e+03	17.1
gi|27461071	gi|6680758	29.56	159	74	38	243	401	177	297	43	23.8
gi|22003413	gi|27461071	26.86	175	87	41	137	270	235	409	2.2e+02	21.2
gi|14285347	gi|27461071	39.01	423	217	41	1	394	1	411	3.5e-14	74.3
gi|11096277	gi|27461071	29.61	439	256	53	1	414	1	411	7.4e-06	46.7
gi|50513993	gi|27461071	29.56	450	252	65	1	424	1	411	5.6e-05	43.8
gi|27886529	gi|1177876	23.81	63	40	8	184	244	107	163	2.9e+03	17.0
gi|3288523	gi|27886529	35.05	428	218	60	2	374	2	424	1.9e-10	61.8
gi|28277523	gi|27886529	80.90	424	79	2	1	422	1	424	6.8e-45	176.4
gi|27886529	gi|14132780	30.07	153	71	36	261	406	154	277	3.4	27.4
gi|6688831	gi|1177876	28.12	64	42	4	106	167	195	256	2e+03	17.8
gi|6321271	gi|1177876	29.82	57	30	10	297	350	149	198	2.5e+03	17.2
gi|28277239	gi|1177876	23.75	80	52	9	298	374	188	261	2.2e+03	17.6
gi|1709664	gi|6680758	32.24	152	78	25	168	319	180	306	0.23	30.9
gi|1709664	gi|416665	32.32	164	85	26	151	314	125	262	0.044	33.2
gi|417106	gi|1709664	24.62	65	47	2	85	147	256	320	2.5e+03	16.6
gi|1709664	gi|7522600	30.49	223	128	27	122	320	209	428	0.0008	39.6
gi|18202616	gi|6688831	33.33	447	238	60	1	414	1	420	1.5e-09	58.9
gi|20521652	gi|6688831	33.41	446	238	59	1	413	1	420	1.8e-10	62.0
gi|20150361	gi|6688831	34.15	41	26	1	100	139	362	402	7.3e+02	18.8
gi|6688831	gi|14132780	30.13	156	88	21	248	403	144	278	14	25.4
gi|6688835	gi|397973	27.41	405	228	66	3	407	3	341	1.9e-07	51.7
gi|6325221	gi|6688835	28.29	410	209	85	2	328	2	409	7e-05	43.1
gi|6688835	gi|12643614	34.55	437	244	42	1	409	1	423	2e-12	68.5
gi|6688835	gi|28277239	36.82	440	231	47	1	409	1	424	5.6e-12	67.0
gi|6688835	gi|86207	36.84	437	234	42	1	409	1	423	2.6e-13	71.5
gi|23428513	gi|6680758	44.59	74	40	1	334	407	229	301	0.36	30.7
gi|10835405	gi|6680758	30.43	69	38	10	67	132	227	288	5.2e+02	19.4
gi|114337	gi|6680758	28.05	221	118	41	107	327	127	306	0.042	33.5
gi|7493907	gi|6680758	34.52	168	72	38	250	417	177	306	0.013	35.5
gi|114388	gi|17556548	23.98	196	135	14	217	412	145	326	2.9	27.8
gi|6435582	gi|17556548	35.00	20	13	0	137	156	138	157	1.4e+03	17.9
gi|2507038	gi|18202616	25.00	32	24	0	96	127	9	40	1.9e+03	17.7
gi|6435584	gi|18202616	29.41	51	33	3	61	109	268	317	1.1e+03	18.7
gi|15982558	gi|6563304	25.00	92	61	8	29	113	187	277	1.1e+03	19.3
gi|3288523	gi|6563304	31.69	486	219	113	2	374	2	487	2.2e-09	58.5
gi|11096277	gi|6563304	30.80	500	247	99	1	414	1	487	9.6e-09	56.5
gi|50513993	gi|6563304	31.63	490	266	69	1	424	1	487	6e-08	53.9
gi|21618764	gi|179212	73.43	414	110	0	1	414	1	414	2.8e-40	161.0
gi|179212	gi|604515	73.43	414	105	5	1	414	1	409	5.1e-35	143.5
gi|6435582	gi|179212	26.56	64	43	4	61	122	268	329	1.1e+03	18.6
gi|397973	gi|114388	26.09	414	226	80	3	341	3	411	4.7e-05	43.8
gi|397973	gi|19263746	24.27	412	237	75	3	341	3	412	0.0003	41.1
gi|397973	gi|14285347	27.66	394	226	59	3	341	3	392	0.0038	37.3
gi|20150626	gi|397973	40.00	35	19	2	41	74	204	237	2.9e+02	19.9
gi|15982558	gi|21618764	23.75	80	53	8	48	126	230	302	6.4e+02	19.9
gi|15982558	gi|416665	26.55	113	65	18	37	139	116	220	1.7e+02	21.3
gi|28190681	gi|15982558	47.06	17	9	0	379	395	93	109	3.2e+03	17.0
gi|12643673	gi|24648576	35.03	451	226	67	1	421	1	414	4.7e-10	60.7
gi|2118236	gi|24648576	35.22	423	233	41	1	393	1	412	7.5e-09	56.6
gi|28277523	gi|24648576	33.85	455	227	74	1	422	1	414	1.6e-09	58.9
gi|24648576	gi|417106	21.54	130	83	19	210	325	56	180	2.9e+03	16.7
gi|21618764	gi|114388	72.95	414	111	1	1	414	1	413	5.7e-40	160.0
gi|20150361	gi|114388	19.69	127	90	12	17	139	277	395	7.3e+02	18.8
gi|86207	gi|114388	34.29	455	225	74	1	423	1	413	1.2e-10	62.7
gi|7493907	gi|114388	34.31	443	232	59	1	416	1	411	1.9e-11	65.3
gi|24987754	gi|2507038	24.03	129	72	26	25	140	64	179	1e+03	17.7
gi|24987754	gi|20150361	21.82	110	76	10	7	108	11	118	1.7e+02	19.9
gi|24987754	gi|114331	28.57	56	33	7	114	166	2	53	1.3e+03	17.6
gi|7522600	gi|24987754	37.50	16	10	0	75	90	17	32	3.5e+03	16.0
gi|1825471	gi|23428513	33.33	51	31	3	98	145	46	96	1.6e+03	17.9
gi|28277239	gi|23428513	33.41	455	230	73	1	424	1	413	2.1e-10	61.9
gi|23428513	gi|50513993	33.92	454	229	71	1	413	1	424	5.8e-09	57.0
gi|21618764	gi|20521652	74.15	414	106	1	1	414	1	413	4.4e-42	167.0
gi|21618764	gi|6435582	21.57	51	37	3	246	294	96	145	2.7e+03	17.0
gi|12643673	gi|604515	32.59	448	236	66	1	421	1	409	4.4e-09	57.4
gi|12643614	gi|12643673	76.12	423	99	2	1	423	1	421	2.1e-45	178.1
gi|20150626	gi|12643673	30.77	39	27	0	102	140	366	404	8.7e+02	18.6
gi|2507038	gi|10720391	28.93	121	74	12	84	199	54	167	8.6e+02	18.4
gi|28190681	gi|2507038	22.81	57	42	2	45	99	20	76	1.4e+03	18.2
gi|6321271	gi|1825471	22.83	127	88	10	202	323	67	188	2.2e+03	17.2
gi|20150626	gi|1825471	34.38	32	20	1	8	38	2	33	1.2e+03	17.2
gi|7522600	gi|1825471	58.33	12	5	0	5	16	209	220	2.7e+03	16.9
gi|6321271	gi|20521652	36.17	423	215	55	3	382	3	413	3.4e-13	70.9
gi|6435584	gi|6321271	20.96	229	141	40	37	234	120	339	5.9e+02	19.5
gi|6321271	gi|7493907	36.34	421	218	50	3	380	3	416	1.1e-13	72.6
gi|6325221	gi|20521652	28.85	416	201	95	3	328	3	413	1.4e-05	45.4
gi|461926	gi|20521652	27.59	29	21	0	102	130	111	139	2e+03	17.4
gi|7522600	gi|20521652	32.59	448	239	63	3	426	3	411	2.1e-10	61.9
gi|6325221	gi|16197630	29.40	415	200	93	3	328	3	413	1.1e-05	45.8
gi|6325221	gi|28277456	27.29	414	213	88	3	328	3	416	0.00011	42.5
gi|6325221	gi|8100498	29.95	207	100	45	163	328	316	518	0.021	35.2
gi|1708375	gi|22003413	23.61	144	84	26	79	220	74	193	7.9e+02	18.4
gi|28190681	gi|22003413	22.31	130	93	8	141	264	52	179	1.3e+03	18.5
gi|604515	gi|10835405	25.30	83	58	4	213	292	78	159	2.5e+03	17.2
gi|11096277	gi|10835405	15.94	138	109	7	218	355	78	208	2.2e+03	17.4
gi|2118236	gi|16197630	37.00	427	219	50	1	393	1	411	9.2e-10	59.6
gi|28190681	gi|16197630	30.16	63	30	14	215	267	310	368	2.7e+03	17.7
gi|20150361	gi|8745541	22.30	139	102	6	6	139	150	287	1.8e+02	20.5
gi|114337	gi|8745541	24.44	315	190	48	9	311	10	288	1.3	28.5
gi|6435582	gi|19263746	28.12	64	42	4	61	122	268	329	7.7e+02	19.2
gi|20150361	gi|604515	21.88	128	86	14	17	139	273	391	47	22.9
gi|604515	gi|14132780	35.37	82	45	8	318	392	198	278	15	25.2
gi|20150361	gi|10720391	18.95	95	75	2	44	138	157	249	9.6e+02	17.7
gi|20150626	gi|10720391	18.95	95	75	2	44	138	157	249	8.9e+02	17.9
gi|2118236	gi|416665	30.12	166	75	41	224	389	138	262	0.96	29.0
gi|416665	gi|8100498	29.00	200	76	66	129	262	313	512	5.7	26.8
gi|1708375	gi|20150361	33.33	21	14	0	10	30	135	155	3.6e+03	14.9
gi|20150361	gi|8100498	33.33	48	28	4	93	139	456	500	9.9e+02	18.7
gi|12643614	gi|2118236	33.87	437	233	56	1	423	1	395	3e-09	57.9
gi|86207	gi|2118236	34.32	437	231	56	1	423	1	395	6.4e-09	56.8
gi|6435582	gi|3288523	24.09	137	76	28	58	189	147	260	1.8e+03	17.7
gi|3288523	gi|7493907	35.97	417	217	50	3	372	3	416	1.1e-13	72.6
gi|1708375	gi|12643614	26.42	53	34	5	51	103	147	194	5e+02	19.8
gi|114331	gi|12643614	28.84	423	204	97	2	328	2	423	2.9e-05	44.4
gi|12643614	gi|14132780	29.14	175	87	37	239	405	132	277	1.8	28.4
gi|28277456	gi|6435582	27.45	51	34	3	270	319	61	109	2.4e+03	17.3
gi|14285347	gi|6435584	25.69	109	68	13	231	329	28	133	2.2e+03	17.3
gi|461926	gi|28277239	26.19	42	31	0	96	137	274	315	2.2e+02	21.0
gi|28190681	gi|14285347	21.59	88	67	2	183	270	3	88	6.3e+02	20.2
gi|114331	gi|28277456	27.29	414	213	88	3	328	3	416	9.9e-05	42.6
gi|28277523	gi|28190683	30.36	56	28	11	367	417	198	247	3.3e+03	17.4
gi|28277239	gi|8100498	30.83	519	257	102	4	424	4	518	4.4e-08	54.4
gi|8100498	gi|28190683	25.25	99	63	11	263	354	67	161	2.8e+03	18.0
gi|28190681	gi|417106	31.25	48	28	5	350	395	157	201	2.5e+03	17.0
gi|114331	gi|14132780	23.64	330	210	42	3	325	3	297	0.74	29.3
gi|114337	gi|8100498	31.86	204	92	47	167	328	320	518	0.034	34.5
gi|86207	gi|417106	19.23	52	40	2	118	168	7	57	2.6e+03	17.0
gi|20150626	gi|86207	22.22	117	81	10	27	140	297	406	5.1e+02	19.4
gi|86207	gi|14132780	30.67	150	68	36	263	405	157	277	1.8	28.4
gi|20073360	gi|8100498	29.77	514	255	106	4	412	4	516	8.4e-07	50.2
gi|18858297	gi|1495997	28.12	32	23	0	323	354	8	39	2.7e+03	16.8
gi|15375064	gi|18858297	26.75	415	205	99	3	321	3	414	0.24	31.3
gi|114342	gi|18858297	69.57	414	126	0	1	414	1	414	8.6e-36	146.1
gi|18858297	gi|584792	30.71	140	89	8	277	412	135	270	0.63	29.7
gi|114385	gi|18858297	77.05	414	95	0	1	414	1	414	1.7e-38	155.1
gi|18858297	gi|4887141	29.41	187	97	35	228	414	136	287	0.98	29.1
gi|1177876	gi|18858297	22.63	137	98	8	44	177	183	314	7e+02	19.5
gi|18858297	gi|2507038	25.00	32	24	0	9	40	96	127	2.3e+03	17.3
gi|14285347	gi|18858297	35.42	432	219	60	1	392	1	412	4.3e-08	54.0
gi|20073360	gi|18858297	81.64	414	76	0	1	414	1	414	1.7e-41	165.1
gi|358960	gi|18858299	83.09	414	70	0	1	414	1	414	4.1e-42	167.1
gi|6691153	gi|18858299	27.54	414	215	85	3	333	3	414	0.0021	38.2
gi|18858299	gi|23478773	30.71	508	257	95	1	414	1	507	1.9e-06	48.9
gi|18858299	gi|584792	32.39	142	84	12	277	412	135	270	0.5	30.0
gi|6688835	gi|18858299	35.65	432	237	41	1	409	1	414	1.5e-11	65.6
gi|18858299	gi|2507038	25.00	32	24	0	9	40	96	127	2.3e+03	17.3
gi|28190683	gi|18858299	22.76	123	82	13	65	181	265	380	1.1e+03	19.5
gi|14286104	gi|416666	26.64	229	113	55	160	386	86	261	2.5	27.6
gi|729359	gi|416666	22.92	48	33	4	174	221	211	254	2.8e+03	16.3
gi|584791	gi|416666	33.79	145	68	28	238	382	149	265	0.043	33.5
gi|5915706	gi|416666	31.71	123	73	11	296	409	145	265	6.8	26.3
gi|21618764	gi|416666	40.58	69	40	1	341	409	198	265	8.4	26.0
gi|28277456	gi|416666	29.89	174	95	27	240	411	117	265	3.4	27.3
gi|7522600	gi|416666	28.17	213	112	41	211	423	94	265	0.69	29.6
gi|24987639	gi|358960	27.78	54	28	11	62	109	45	93	1.6e+03	17.3
gi|1096610	gi|24987639	30.00	20	14	0	161	180	29	48	2.9e+03	16.0
gi|24987639	gi|122212	54.55	11	5	0	8	18	5	15	1.3e+03	16.7
gi|24987639	gi|5915706	26.32	76	50	6	52	123	256	329	1e+03	18.0
gi|24987639	gi|15982558	46.15	13	7	0	6	18	45	57	2.6e+03	16.0
gi|19263746	gi|24987639	23.91	46	29	6	326	369	28	69	2.7e+03	16.2
gi|24987639	gi|114337	30.19	53	29	8	95	139	107	159	1.8e+03	16.7
gi|3777495	gi|358960	35.90	415	211	55	3	365	3	414	3.3e-13	70.9
gi|3777495	gi|14286115	31.09	402	228	49	3	365	3	394	6.1e-10	60.0
gi|3777495	gi|12044396	37.17	417	203	59	3	365	3	414	1.1e-12	69.2
gi|3777495	gi|584820	30.00	170	89	30	189	358	119	258	0.031	33.8
gi|3777495	gi|24648576	35.66	415	212	55	3	365	3	414	7.2e-13	69.8
gi|3777495	gi|19263746	36.39	415	209	55	3	365	3	414	2.6e-13	71.3
gi|6435582	gi|3777495	29.09	55	30	9	189	234	268	322	1.7e+03	17.7
gi|13506888	gi|20501857	35.06	445	230	59	1	419	1	412	6.6e-11	63.5
gi|729359	gi|13506888	21.92	146	87	27	85	221	61	188	6.8e+02	19.4
gi|584791	gi|13506888	36.15	426	220	52	3	385	3	419	6.1e-15	76.8
gi|13506888	gi|10092677	24.18	91	62	7	181	264	17	107	3e+03	17.0
gi|13506888	gi|24648576	34.45	447	230	63	1	419	1	412	2.5e-11	64.9
gi|13506888	gi|16197630	32.96	449	233	68	1	419	1	411	6.1e-12	66.9
gi|13506888	gi|1708375	23.33	90	57	12	65	147	134	218	2.5e+03	17.0
gi|13506888	gi|7522600	73.66	429	104	9	1	421	1	428	2e-42	168.2
gi|730245	gi|205632	23.53	102	67	11	98	193	245	341	5.2e+02	19.9
gi|12963455	gi|730245	50.00	10	5	0	300	309	148	157	2.1e+03	17.5
gi|730245	gi|4887141	22.57	226	140	35	20	236	14	213	3e+02	20.2
gi|730245	gi|1177876	23.44	64	45	4	16	75	11	74	1.1e+03	18.1
gi|730245	gi|21618764	22.55	102	68	11	98	193	245	341	2.2e+02	21.2
gi|2118236	gi|730245	50.00	10	5	0	300	309	148	157	2.1e+03	17.5
gi|729359	gi|1495997	24.76	206	128	27	10	206	6	193	0.031	33.0
gi|1495997	gi|6691153	23.12	160	109	14	7	156	173	328	2.2e+02	20.6
gi|179734	gi|1495997	24.64	69	43	9	21	89	115	174	1.9e+03	17.4
gi|1495997	gi|5915706	21.58	139	97	12	12	143	259	392	1.8e+03	17.6
gi|15982558	gi|1495997	25.29	87	56	9	242	325	141	221	1.7e+03	17.4
gi|1495997	gi|416665	25.25	99	62	12	123	214	104	197	1.6e+03	17.2
gi|28190681	gi|1495997	18.92	74	55	5	276	347	49	119	4.9e+02	19.8
gi|12963663	gi|1361269	19.49	118	84	11	34	144	92	205	1.8e+02	19.9
gi|12963663	gi|1890331	39.13	23	14	0	43	65	83	105	1.6e+03	16.5
gi|12963663	gi|179253	22.58	62	45	3	49	110	212	270	7.8e+02	18.2
gi|14587240	gi|12963663	26.76	71	43	9	269	339	85	146	1.4e+03	17.6
gi|12963663	gi|17556548	30.56	36	19	6	105	138	161	192	3.2e+02	19.6
gi|12963663	gi|1825471	28.57	28	20	0	45	72	91	118	8.1e+02	17.7
gi|12963663	gi|12643614	20.54	112	83	6	38	143	160	271	4.4e+02	19.5
gi|12963663	gi|20150626	27.18	103	58	17	33	128	20	112	5.1e+02	18.0
gi|205632	gi|20151215	22.62	168	103	27	258	409	55	211	4.8e+02	19.7
gi|205632	gi|179253	28.49	186	77	56	227	412	198	327	0.52	30.3
gi|14029252	gi|205632	33.84	458	229	74	1	430	1	412	1e-10	62.9
gi|205632	gi|17556548	24.35	423	209	111	3	413	3	326	2.4	28.0
gi|2507038	gi|205632	35.29	17	11	0	160	176	294	310	2.3e+03	17.3
gi|205632	gi|28190683	35.71	28	16	2	265	290	65	92	2.6e+03	17.9
gi|3746336	gi|7531049	28.75	160	83	31	264	423	142	270	0.23	31.2
gi|3746336	gi|114342	33.85	455	229	72	1	424	1	414	6.8e-12	66.8
gi|3746336	gi|18858301	34.51	452	230	66	1	424	1	414	2.7e-11	64.8
gi|3746336	gi|18254515	21.95	41	32	0	274	314	104	144	2.7e+03	17.1
gi|1825471	gi|3746336	37.50	40	23	2	94	131	275	314	1.8e+02	21.3
gi|114337	gi|3746336	34.38	160	103	2	171	328	265	424	0.0011	39.2
gi|14286115	gi|4165126	33.18	434	228	62	1	394	1	412	1.5e-07	52.3
gi|12963457	gi|4165126	34.34	431	227	56	1	394	1	412	2e-08	55.2
gi|3859490	gi|4165126	45.91	440	203	35	1	433	1	412	8.3e-22	99.7
gi|4165126	gi|4887141	28.48	158	102	11	255	412	141	287	0.15	31.9
gi|23428513	gi|4165126	30.47	443	247	61	1	413	1	412	1e-08	56.2
gi|4165126	gi|416665	24.51	257	153	41	162	406	35	262	0.59	29.8
gi|4165126	gi|28190683	30.77	39	19	8	355	393	199	229	2.9e+03	17.6
gi|14286105	gi|20501857	36.61	437	206	71	1	391	1	412	1.7e-09	58.7
gi|3122191	gi|20501857	34.62	26	14	3	152	174	207	232	8.1e+02	19.0
gi|20501857	gi|18858301	89.37	414	44	0	1	414	1	414	3.1e-46	180.8
gi|20501857	gi|18254515	27.78	54	33	6	277	330	211	258	2.7e+03	17.0
gi|20501857	gi|10720391	26.56	128	88	6	283	409	141	263	1.9	28.1
gi|20501857	gi|14132780	40.00	70	34	8	335	397	210	278	9.4	25.9
gi|10197684	gi|14286115	28.85	52	30	7	135	185	95	140	7.6e+02	19.0
gi|10197684	gi|3859490	25.64	39	27	2	163	201	48	84	1.1e+03	18.6
gi|10197684	gi|14029252	24.42	86	53	12	134	209	323	406	9.5e+02	18.8
gi|10197684	gi|6321271	20.00	70	54	2	156	223	227	296	8.7e+02	18.8
gi|10197684	gi|14285347	26.61	109	66	14	83	190	50	145	2.1e+02	21.0
gi|10197684	gi|50513993	53.33	15	7	0	38	52	181	195	1.1e+03	18.6
gi|18203648	gi|20151215	20.41	147	104	13	274	419	77	211	5.9e+02	19.4
gi|20151215	gi|584792	22.97	74	53	4	68	138	191	263	3.6e+02	19.5
gi|20151215	gi|5915706	23.35	167	103	25	55	211	258	409	3.6e+02	20.1
gi|20151215	gi|6680758	29.20	113	69	11	104	210	194	301	1.1e+02	21.5
gi|22003413	gi|20151215	25.44	114	67	18	141	237	3	115	1.8e+03	16.9
gi|461926	gi|20151215	19.64	56	45	0	93	148	74	129	2.7e+02	19.7
gi|50513993	gi|20151215	21.62	148	101	15	274	419	77	211	8.1e+02	18.9
gi|14286105	gi|358960	34.12	425	233	47	1	391	1	412	9.7e-10	59.5
gi|14285348	gi|358960	35.28	428	225	52	1	392	1	412	6.2e-09	56.8
gi|14594809	gi|358960	38.89	18	11	0	36	53	256	273	1.9e+03	17.7
gi|15982558	gi|358960	29.41	51	24	12	49	87	215	265	5.7e+02	20.1
gi|461926	gi|358960	17.53	97	78	2	56	152	203	297	1.2e+03	18.4
gi|7494088	gi|1361269	17.71	96	70	9	306	396	3	94	2.7e+03	16.8
gi|3859490	gi|7494088	29.10	457	252	72	1	433	1	409	7.1e-05	43.5
gi|28373105	gi|7494088	29.87	452	246	71	1	424	1	409	0.0002	42.0
gi|7494088	gi|1177876	23.73	59	41	4	13	67	121	179	2.8e+03	17.0
gi|7494088	gi|22003413	41.56	77	44	1	331	407	195	270	1.7e+03	18.0
gi|114331	gi|7494088	29.93	147	95	8	190	328	263	409	1.1	29.2
gi|14286115	gi|14286104	81.27	395	73	1	1	394	1	395	3.6e-44	173.8
gi|12963457	gi|14286104	81.27	395	73	1	1	394	1	395	1.5e-44	175.1
gi|3859490	gi|14286104	34.23	447	228	66	1	433	1	395	5.1e-10	60.5
gi|18254515	gi|14286104	25.86	116	67	19	107	209	149	258	1.6e+03	18.0
gi|6321271	gi|14286104	31.85	405	239	37	3	382	3	395	8.3e-10	59.6
gi|3288523	gi|14286104	33.75	403	226	41	3	374	3	395	2.2e-11	64.8
gi|14286104	gi|28190683	35.71	28	15	3	236	260	142	169	2.5e+03	17.9
gi|14286105	gi|1361269	23.21	56	39	4	233	288	105	156	2.5e+03	16.9
gi|7141342	gi|14286105	32.95	437	223	70	3	415	3	393	5e-10	60.5
gi|461547	gi|14286105	35.60	427	226	49	1	414	1	391	1.7e-11	65.3
gi|14286105	gi|6680758	31.94	191	83	47	201	387	154	301	0.15	31.8
gi|22003413	gi|14286105	28.02	182	80	51	117	254	201	375	3.4e+02	20.5
gi|14286105	gi|28277456	35.33	433	219	61	1	391	1	414	2.1e-10	61.7
gi|14286105	gi|20073360	34.12	425	233	47	1	391	1	412	9.7e-10	59.5
gi|3122191	gi|7531049	20.24	84	56	11	100	183	156	228	8.1e+02	18.4
gi|1346734	gi|7531049	29.63	324	171	57	3	326	3	269	0.00018	41.1
gi|28373105	gi|7531049	30.06	163	83	31	261	423	139	270	0.34	30.6
gi|18202616	gi|7531049	29.14	175	68	56	231	404	142	261	1.9	28.1
gi|10835405	gi|7531049	27.27	55	38	2	82	135	134	187	3.7e+02	19.8
gi|28277239	gi|7531049	30.06	163	83	31	261	423	139	270	0.29	30.8
gi|7493907	gi|7531049	28.28	198	101	41	216	412	108	265	0.056	33.2
gi|18203648	gi|7531048	30.98	184	95	32	235	417	112	264	0.14	31.9
gi|10092677	gi|7531048	40.62	32	17	2	228	258	21	51	1.6e+03	17.6
gi|1177876	gi|7531048	27.39	157	89	25	65	214	115	253	2.4e+02	20.5
gi|114388	gi|7531048	28.02	182	77	54	223	404	135	262	0.84	29.3
gi|6435584	gi|7531048	22.07	145	94	19	82	222	142	271	9.2e+02	18.3
gi|20150626	gi|7531048	25.81	93	64	5	44	134	160	249	52	22.1
gi|1890331	gi|20137568	23.53	102	66	12	13	110	269	362	2.8e+02	20.6
gi|14587240	gi|20137568	20.74	135	100	7	211	342	85	215	2e+03	18.3
gi|20137568	gi|114388	73.43	414	109	1	1	414	1	413	7.4e-40	159.6
gi|20137568	gi|604515	67.23	415	129	7	1	414	1	409	7.5e-36	146.3
gi|6435584	gi|20137568	21.43	42	33	0	119	160	52	93	1.5e+03	18.2
gi|1361269	gi|23478773	20.44	137	100	9	38	173	253	381	7.8e+02	19.3
gi|18858301	gi|1361269	37.50	16	10	0	96	111	190	205	3.3e+03	16.4
gi|1361269	gi|6688831	37.50	56	23	12	164	216	229	275	2.1e+03	17.4
gi|6321271	gi|1361269	28.12	32	23	0	241	272	144	175	2.6e+03	16.8
gi|1361269	gi|6435582	23.22	211	136	26	1	204	1	192	12	24.5
gi|86207	gi|1361269	27.78	72	42	10	268	339	101	162	2.6e+03	17.0
gi|729359	gi|114342	23.53	51	39	0	187	237	364	414	6.8e+02	19.4
gi|729359	gi|1346734	30.77	39	27	0	60	98	284	322	7.4e+02	18.9
gi|729359	gi|11127755	26.67	30	20	2	210	237	373	402	2.4e+03	17.2
gi|729359	gi|397973	23.81	84	52	12	30	102	230	312	3.1e+02	20.3
gi|729359	gi|10835405	26.92	104	62	14	137	234	142	237	2.2e+02	20.4
gi|729359	gi|14285347	34.38	32	20	1	31	62	278	308	9.5e+02	18.8
gi|123158	gi|729359	37.84	37	20	3	7	42	10	44	2.8e+02	19.6
gi|6691153	gi|3257339	23.33	60	42	4	97	156	104	159	3.1e+03	16.3
gi|6691153	gi|14029252	27.87	287	170	37	81	331	145	430	0.00045	40.5
gi|6691153	gi|15982558	17.92	106	83	4	173	275	51	155	3.5e+03	16.4
gi|6691153	gi|2118236	26.13	398	222	72	3	333	3	395	9.5e-05	42.6
gi|6691153	gi|11096277	24.51	412	230	81	3	333	3	414	0.0014	38.8
gi|6691153	gi|123158	36.84	19	11	1	249	266	52	70	3.1e+03	16.0
gi|179734	gi|20137385	36.26	422	229	40	1	392	1	412	2.8e-11	64.6
gi|20137385	gi|122212	17.95	39	32	0	241	279	96	134	2.5e+03	17.0
gi|1709664	gi|20137385	28.43	415	197	100	3	320	3	414	0.00051	40.2
gi|15982558	gi|20137385	30.00	40	24	4	48	87	230	265	8.1e+02	19.5
gi|12643614	gi|20137385	34.35	457	223	77	1	423	1	414	1.3e-11	65.8
gi|20137385	gi|28190681	23.08	78	52	8	176	247	16	91	2.8e+03	17.7
gi|1890331	gi|18203648	23.75	160	91	31	87	225	271	420	2.6e+02	20.7
gi|1890331	gi|584820	23.08	130	74	26	80	209	140	243	8e+02	18.4
gi|8569435	gi|1890331	34.78	23	15	0	94	116	34	56	2.6e+03	16.1
gi|1890331	gi|24648576	21.60	162	104	23	66	207	235	393	6.5e+02	19.3
gi|1890331	gi|19263746	25.42	118	72	16	105	207	277	393	6.1e+02	19.4
gi|1890331	gi|114331	23.89	113	74	12	95	198	188	297	1.6e+02	21.1
gi|1890331	gi|8100498	27.42	62	41	4	148	207	438	497	5.5e+02	19.9
gi|12963457	gi|14286115	88.83	394	44	0	1	394	1	394	2.7e-50	194.1
gi|14286115	gi|18858301	35.53	425	228	46	1	392	1	412	1e-09	59.5
gi|461547	gi|14286115	37.00	427	221	48	1	414	1	392	1.1e-11	66.0
gi|6688835	gi|14286115	32.86	426	237	49	1	409	1	394	1.4e-09	59.0
gi|21618764	gi|14286115	36.05	430	219	56	1	412	1	392	2.1e-11	65.0
gi|14286115	gi|8745541	29.68	155	70	39	225	378	173	289	7.9	26.2
gi|28277523	gi|14286115	32.35	439	235	62	1	422	1	394	4.3e-09	57.4
gi|7522600	gi|14286115	33.33	444	222	74	3	426	3	392	2.2e-09	58.4
gi|1096610	gi|12044396	71.50	414	118	0	1	414	1	414	7.7e-36	146.3
gi|7141342	gi|1096610	36.34	443	221	61	3	415	3	414	2.5e-13	71.5
gi|14029252	gi|1096610	33.33	456	234	70	1	430	1	412	1.4e-10	62.5
gi|1096610	gi|179212	72.71	414	113	0	1	414	1	414	4.3e-39	157.1
gi|20521652	gi|1096610	72.46	414	113	1	1	413	1	414	3.2e-41	164.2
gi|3288523	gi|1096610	35.73	417	218	50	3	374	3	414	5e-13	70.4
gi|28277239	gi|1096610	33.92	451	234	64	1	424	1	414	2.9e-10	61.4
gi|1096610	gi|14132780	42.86	70	32	8	335	397	210	278	14	25.4
gi|18203648	gi|12963457	32.27	437	240	56	1	424	1	394	8.4e-10	59.7
gi|18203648	gi|28373105	79.95	424	85	0	1	424	1	424	3.6e-49	190.6
gi|18203648	gi|27886529	79.01	424	89	0	1	424	1	424	4.3e-44	173.8
gi|18203648	gi|6563304	31.85	496	257	81	1	424	1	487	2.8e-09	58.3
gi|18203648	gi|21618764	34.14	454	229	70	1	424	1	414	2e-11	65.2
gi|18203648	gi|416665	30.64	173	90	30	243	414	115	258	0.04	33.7
gi|18203648	gi|11096277	33.55	456	229	74	1	424	1	414	1.1e-10	62.7
gi|7493907	gi|18203648	34.45	447	237	56	1	416	1	422	2e-10	61.9
gi|14285348	gi|23478773	26.80	515	248	129	1	394	1	507	0.00094	39.9
gi|224905	gi|23478773	27.39	314	153	75	87	328	197	507	0.0066	36.9
gi|23478773	gi|27461071	24.66	511	281	104	1	507	1	411	0.013	36.2
gi|6563304	gi|23478773	72.69	509	115	24	1	487	1	507	5.9e-44	173.8
gi|23478773	gi|2507038	21.03	195	137	17	173	363	10	191	3.1e+03	16.9
gi|12643614	gi|23478773	31.96	510	257	90	1	423	1	507	1.1e-08	56.3
gi|417106	gi|23478773	29.55	44	28	3	96	138	432	473	6.9e+02	19.5
gi|14285346	gi|15375064	25.57	395	214	80	3	393	3	321	0.067	33.1
gi|224905	gi|15375064	59.39	330	123	11	1	328	1	321	6.3e-25	109.3
gi|14029252	gi|15375064	25.52	431	208	113	3	432	3	321	0.0089	36.1
gi|18202616	gi|15375064	26.02	415	208	99	3	414	3	321	0.12	32.3
gi|23428513	gi|15375064	28.12	416	197	102	3	413	3	321	0.021	34.8
gi|604515	gi|15375064	26.34	410	208	94	3	409	3	321	0.2	31.6
gi|461926	gi|15375064	31.71	41	24	4	183	223	149	185	2e+03	17.1
gi|15375064	gi|8100498	28.57	280	135	65	89	321	257	518	0.063	33.6
gi|3122191	gi|179734	26.92	52	29	9	21	72	154	196	1.7e+03	17.6
gi|3122191	gi|461547	37.04	27	16	1	96	122	240	265	5.6e+02	19.6
gi|3122191	gi|23428513	24.32	111	71	13	21	122	159	265	65	22.7
gi|604515	gi|3122191	25.93	54	38	2	236	287	96	149	2.2e+03	17.3
gi|3122191	gi|20073360	24.19	62	44	3	61	122	208	266	4.4e+02	19.9
gi|14285348	gi|584792	33.33	168	69	43	225	392	146	270	0.67	29.6
gi|14029252	gi|14285348	33.71	448	223	74	1	430	1	392	3.2e-10	61.2
gi|14285348	gi|179212	35.45	426	227	48	1	392	1	412	3e-09	57.9
gi|20521652	gi|14285348	34.81	428	226	53	1	411	1	392	2.4e-09	58.2
gi|20150361	gi|14285348	35.90	39	24	1	103	140	339	377	6.4e+02	19.0
gi|14285348	gi|50513993	34.40	439	228	60	1	394	1	424	2.9e-08	54.6
gi|122212	gi|14285346	18.00	50	39	2	87	134	220	269	2.1e+03	17.3
gi|14285346	gi|27886529	32.65	441	232	65	1	393	1	424	5e-07	50.5
gi|14285346	gi|24648576	33.18	431	229	59	1	391	1	412	5.2e-08	53.8
gi|14285346	gi|19263746	33.87	434	222	65	1	391	1	412	6.7e-09	56.7
gi|6435584	gi|14285346	28.00	75	46	8	62	133	259	328	1.6e+03	17.9
gi|12963457	gi|179253	25.25	396	219	77	3	392	3	327	0.53	30.2
gi|12963457	gi|18858301	35.88	432	217	60	1	392	1	412	7.1e-10	60.0
gi|12963457	gi|27461071	37.88	425	219	45	1	394	1	411	7.3e-15	76.5
gi|397973	gi|12963457	26.90	394	229	59	3	341	3	392	0.0015	38.7
gi|12963457	gi|8745541	24.86	370	188	90	9	378	10	289	3.1	27.5
gi|12963457	gi|28277456	36.55	435	212	64	1	392	1	414	8.8e-10	59.7
gi|86207	gi|12963457	34.32	437	230	57	1	423	1	394	8.4e-10	59.8
gi|7493907	gi|12963457	33.26	430	235	52	1	416	1	392	5.7e-11	63.6
gi|12963455	gi|20877656	33.87	437	234	55	1	393	1	426	1.2e-10	62.5
gi|12963455	gi|4887141	30.05	183	95	33	215	395	136	287	0.48	30.1
gi|15982558	gi|12963455	33.33	42	27	1	53	93	223	264	1.4e+03	18.5
gi|12963455	gi|14285347	81.52	395	72	1	1	395	1	394	1.4e-46	181.8
gi|12963455	gi|8100498	38.67	525	183	139	2	395	2	518	3.2e-16	81.4
gi|122212	gi|114342	23.15	203	141	15	31	229	162	353	6.9e+02	19.3
gi|114342	gi|18254515	21.83	142	96	15	218	355	82	212	2e+03	17.6
gi|20521652	gi|114342	71.57	415	115	3	1	413	1	414	1.2e-40	162.2
gi|3288523	gi|114342	34.93	418	220	52	3	374	3	414	1.7e-12	68.6
gi|28277523	gi|114342	33.41	452	233	68	1	422	1	414	5.4e-11	63.8
gi|114342	gi|8100498	30.37	517	248	112	4	412	4	516	5.4e-08	54.1
gi|10092677	gi|12044396	23.60	250	143	48	39	277	155	367	1.9e+03	18.0
gi|12044396	gi|18254515	26.23	61	39	6	326	381	148	207	2.2e+03	17.5
gi|6325221	gi|12044396	27.71	415	208	92	3	328	3	414	0.0032	37.6
gi|3288523	gi|12044396	37.02	416	214	48	3	374	3	414	1.2e-11	65.8
gi|28277523	gi|12044396	34.59	451	229	66	1	422	1	414	1.5e-09	59.0
gi|12044396	gi|8100498	29.84	516	252	110	4	412	4	516	3e-05	45.0
gi|3257339	gi|1346734	29.79	47	24	9	203	240	277	323	2.1e+03	17.2
gi|3257339	gi|1709664	21.84	206	125	36	60	236	103	301	3.3e+02	20.1
gi|3257339	gi|6563304	25.70	179	110	23	63	236	308	468	91	22.6
gi|3257339	gi|6325221	31.03	29	20	0	212	240	63	91	7e+02	19.0
gi|3257339	gi|461926	29.82	57	36	4	34	89	138	191	1.6e+03	17.0
gi|3257339	gi|7522600	24.00	50	37	1	187	236	361	409	8.4e+02	19.1
gi|14587240	gi|179734	22.47	89	67	2	183	271	3	89	6.6e+02	20.1
gi|397973	gi|179734	26.14	394	232	59	3	341	3	392	0.0021	38.2
gi|22003413	gi|179734	31.71	41	28	0	152	192	230	270	4.7e+02	20.0
gi|179734	gi|28190681	19.69	127	86	16	17	143	40	150	2.7e+03	17.7
gi|179253	gi|584820	29.00	331	163	72	1	327	1	263	0.04	33.3
gi|179253	gi|4887141	33.12	157	85	20	187	324	127	282	0.18	31.2
gi|1177876	gi|179253	37.74	53	25	8	132	182	257	303	2e+03	17.4
gi|22003413	gi|179253	35.54	332	151	63	1	272	1	329	2.9e-06	47.1
gi|3288523	gi|179253	26.17	363	217	51	10	369	10	324	0.0017	38.4
gi|114337	gi|179253	32.08	159	79	29	169	327	199	328	0.043	33.5
gi|179253	gi|123158	27.27	44	29	3	208	249	102	144	2.9e+03	16.2
gi|584791	gi|3859490	38.39	435	216	52	2	387	2	433	2e-16	81.7
gi|1177876	gi|584791	30.88	68	38	9	109	176	266	324	1.9e+03	17.7
gi|1825471	gi|584791	28.17	71	46	5	68	133	214	284	1.7e+02	21.2
gi|584791	gi|11096277	38.80	433	196	69	3	387	3	414	5.8e-15	76.8
gi|123158	gi|584791	20.99	162	102	26	31	180	239	386	67	22.4
gi|5915706	gi|584792	43.59	78	43	1	335	412	194	270	0.57	29.9
gi|15982558	gi|584792	22.39	201	134	22	123	306	8	203	68	22.6
gi|22003413	gi|584792	43.48	276	148	8	1	272	1	272	4.9e-12	66.0
gi|584792	gi|1708375	20.69	87	64	5	24	108	50	133	2.8e+03	16.1
gi|11096277	gi|584792	31.88	138	90	4	277	412	135	270	0.33	30.6
gi|5915706	gi|20877656	89.02	428	33	14	1	414	1	428	2.3e-51	197.9
gi|27886529	gi|20877656	33.26	469	227	86	1	424	1	428	1.3e-08	56.0
gi|24987754	gi|20877656	23.68	38	29	0	132	169	331	368	7.1e+02	19.0
gi|20877656	gi|28190681	24.62	65	46	3	85	149	211	272	2.9e+03	17.6
gi|224905	gi|122212	36.36	33	16	5	185	217	178	205	2.4e+03	16.8
gi|122212	gi|18254515	22.42	165	109	19	3	154	5	163	52	22.5
gi|122212	gi|6321271	25.58	43	32	0	92	134	229	271	3.7e+02	20.1
gi|122212	gi|3288523	30.23	43	30	0	92	134	222	264	1.4e+02	21.4
gi|122212	gi|20073360	19.74	76	53	8	60	134	211	279	2.3e+03	17.2
gi|224905	gi|3859490	37.95	166	101	2	165	328	268	433	4.5e-05	43.8
gi|3859490	gi|179212	34.41	465	222	83	1	433	1	414	1e-11	66.2
gi|6321271	gi|3859490	33.41	437	230	61	2	382	2	433	3e-11	64.5
gi|3859490	gi|2118236	34.23	447	228	66	1	433	1	395	5.1e-10	60.5
gi|461926	gi|3859490	21.51	93	67	6	96	187	283	370	5.7e+02	19.6
gi|3859490	gi|7493907	32.37	448	254	49	1	431	1	416	2.2e-09	58.5
gi|1346734	gi|584820	25.93	324	177	63	3	326	3	263	0.63	29.3
gi|1346734	gi|6688835	29.02	410	206	85	2	328	2	409	4e-05	43.9
gi|1346734	gi|12643673	27.55	421	210	95	2	328	2	421	1.2e-05	45.7
gi|20150361	gi|1346734	34.88	43	26	2	124	166	280	320	1.8e+02	20.6
gi|1346734	gi|27924347	27.91	412	211	86	3	328	3	414	7.3e-06	46.4
gi|224905	gi|14029252	29.93	431	196	106	3	328	3	432	1.4e-05	45.5
gi|1177876	gi|224905	35.14	37	22	2	188	224	182	216	1.1e+03	18.5
gi|224905	gi|20521652	29.16	415	201	93	3	328	3	413	1e-05	45.9
gi|224905	gi|2118236	23.92	393	232	67	3	328	3	395	0.00063	39.9
gi|224905	gi|28277239	38.75	160	96	2	171	328	265	424	3.7e-05	44.0
gi|14029252	gi|14594809	33.33	30	18	2	299	326	11	40	2.3e+03	17.4
gi|14594809	gi|6563304	26.09	69	42	9	166	234	416	475	2.1e+03	17.7
gi|14594809	gi|416665	31.48	54	32	5	163	216	147	195	4.9e+02	19.3
gi|114331	gi|14594809	46.15	26	10	4	216	241	67	88	3.1e+03	16.3
gi|7141342	gi|4887141	33.74	163	95	13	253	415	138	287	0.00092	39.2
gi|7141342	gi|114388	35.16	438	232	52	3	415	3	413	7.1e-11	63.4
gi|7141342	gi|10835405	24.00	75	47	10	247	312	84	157	2.7e+03	17.0
gi|7141342	gi|28277239	37.47	443	228	49	2	415	2	424	7e-13	70.1
gi|7141342	gi|14132780	31.13	151	67	37	254	397	157	277	0.41	30.5
gi|1177876	gi|114385	23.44	128	89	9	53	177	193	314	1.4e+03	18.4
gi|23428513	gi|114385	75.85	414	99	1	1	413	1	414	1.2e-40	162.3
gi|114385	gi|416665	29.69	128	83	7	277	404	138	258	0.59	29.8
gi|11096277	gi|114385	78.99	414	87	0	1	414	1	414	6.9e-40	159.7
gi|7493907	gi|114385	34.16	442	235	56	1	416	1	412	4.5e-11	64.0
gi|18858301	gi|27461071	29.32	440	256	55	1	414	1	411	1.7e-05	45.5
gi|18858301	gi|6563304	31.40	500	244	99	1	414	1	487	1.1e-08	56.4
gi|12643673	gi|18858301	32.60	454	233	73	1	421	1	414	2.2e-10	61.7
gi|18858301	gi|14132780	40.00	70	34	8	335	397	210	278	10	25.8
gi|5915706	gi|584820	34.55	110	70	2	297	405	148	256	5.8	26.5
gi|179212	gi|584820	32.41	108	70	3	298	405	152	256	3.7	27.1
gi|22003413	gi|584820	40.23	261	139	17	1	256	1	249	2.2e-06	47.2
gi|461926	gi|584820	22.56	133	91	12	6	137	64	185	26	23.4
gi|584820	gi|8100498	25.22	230	151	21	42	259	294	514	51	23.6
gi|10092677	gi|8569435	27.59	145	81	24	21	155	13	143	1.2e+03	17.8
gi|10092677	gi|6680758	32.26	62	34	8	11	65	158	218	2.6e+03	16.9
gi|10092677	gi|6321271	42.86	14	8	0	228	241	274	287	1.8e+03	17.9
gi|10092677	gi|461926	28.24	85	51	10	7	89	100	176	1.4e+03	17.6
gi|10092677	gi|20150626	28.24	85	52	9	22	98	11	94	6.8e+02	18.4
gi|28373105	gi|1177876	21.50	107	78	6	275	375	163	269	2.6e+03	17.3
gi|21618764	gi|28373105	35.76	453	223	68	1	414	1	424	6.9e-12	66.8
gi|28373105	gi|16197630	34.22	453	229	69	1	424	1	413	3.5e-11	64.4
gi|6435584	gi|28373105	23.08	52	35	5	65	111	305	356	1.5e+03	18.2
gi|18254515	gi|14587240	20.00	100	75	5	148	246	166	261	3.5e+03	16.5
gi|6563304	gi|14587240	19.28	83	64	3	89	168	176	258	3.2e+03	17.6
gi|604515	gi|14587240	21.43	84	60	6	162	242	11	91	2.5e+03	17.9
gi|28277523	gi|14587240	31.43	35	19	5	39	73	20	49	3e+03	17.6
gi|3913100	gi|6680758	32.66	199	97	37	180	378	144	305	0.0041	37.0
gi|3913100	gi|6321271	48.45	386	189	10	1	380	1	382	1.1e-24	108.9
gi|3913100	gi|2118236	34.86	416	210	61	3	380	3	395	2.6e-11	64.6
gi|3913100	gi|28277456	36.00	425	214	58	3	380	3	416	1.2e-14	75.7
gi|3913100	gi|20073360	36.02	422	216	54	3	380	3	414	2.8e-14	74.5
gi|4887141	gi|1177876	22.22	126	89	9	95	213	132	255	2.8e+03	16.5
gi|2507038	gi|4887141	40.91	22	13	0	12	33	8	29	5.6e+02	19.2
gi|461926	gi|4887141	23.73	118	77	13	50	160	98	209	7.7	25.3
gi|20073360	gi|4887141	30.22	182	92	35	233	414	141	287	0.15	31.9
gi|5915706	gi|27886529	35.16	455	223	72	1	414	1	424	3.2e-09	57.9
gi|21618764	gi|5915706	91.06	414	37	0	1	414	1	414	1.2e-52	202.1
gi|5915706	gi|8745541	26.70	176	79	50	224	398	163	289	15	25.3
gi|114331	gi|5915706	27.99	418	203	98	3	328	3	414	0.00017	41.8
gi|5915706	gi|14132780	42.86	70	32	8	335	397	210	278	8.3	26.1
gi|8569435	gi|1709664	24.29	140	86	20	93	215	6	142	1.5e+03	17.6
gi|8569435	gi|114388	23.08	39	30	0	96	134	240	278	3.3e+02	20.4
gi|8569435	gi|2118236	27.27	44	31	1	99	141	236	279	1.7e+02	21.3
gi|8569435	gi|20073360	20.66	121	88	8	21	134	160	279	3.3e+02	20.4
gi|11127755	gi|17556548	26.53	49	32	4	203	247	114	162	1.7e+03	18.3
gi|11127755	gi|22003413	19.75	81	56	9	65	143	72	145	3.1e+03	16.8
gi|11127755	gi|6435584	19.32	88	65	6	320	406	5	87	2.2e+03	17.5
gi|11127755	gi|20073360	35.71	70	31	14	103	168	118	177	2e+03	18.3
gi|6688835	gi|461547	34.79	434	240	43	1	409	1	416	1e-12	69.5
gi|461547	gi|23428513	75.30	417	98	5	1	416	1	413	1.6e-43	171.8
gi|461547	gi|19263746	72.25	418	110	6	1	416	1	414	6.9e-41	163.1
gi|461547	gi|14285347	35.60	427	227	48	1	414	1	392	3.7e-11	64.2
gi|461547	gi|8100498	31.55	523	236	122	4	414	4	516	2.5e-08	55.2
gi|14029252	gi|179212	33.92	457	230	72	1	430	1	412	1.4e-10	62.4
gi|14029252	gi|20521652	33.70	454	234	67	1	430	1	411	3.7e-11	64.4
gi|14029252	gi|2118236	34.08	449	221	75	1	430	1	393	7.4e-10	60.0
gi|28190681	gi|14029252	25.93	54	33	7	328	377	153	203	2.5e+03	17.9
gi|18254515	gi|6688831	29.27	41	27	2	108	148	275	313	1.9e+03	17.8
gi|18254515	gi|16197630	23.64	55	39	3	76	127	209	263	2.2e+03	17.5
gi|18254515	gi|28277239	22.95	122	77	17	32	139	104	222	1.5e+03	18.2
gi|123158	gi|18254515	22.58	62	42	6	83	143	143	199	4.8e+02	18.9
gi|15982558	gi|27461071	23.73	118	68	22	155	268	14	113	9.1e+02	19.3
gi|27461071	gi|10720391	31.37	102	66	4	308	405	161	262	44	23.6
gi|20150626	gi|27461071	27.78	36	26	0	39	74	267	302	1.9e+03	17.2
gi|21618764	gi|27886529	34.66	453	228	68	1	414	1	424	1.2e-09	59.4
gi|27886529	gi|2507038	35.71	14	9	0	66	79	214	227	2.4e+03	17.2
gi|27886529	gi|28277456	33.33	456	232	72	1	424	1	416	7.1e-09	56.7
gi|27924347	gi|27886529	33.33	456	230	74	1	414	1	424	2.1e-09	58.5
gi|1177876	gi|18202616	25.77	97	62	10	98	189	235	326	5.7e+02	19.8
gi|1177876	gi|20521652	23.61	72	49	6	106	174	242	310	6.3e+02	19.6
gi|417106	gi|1177876	22.92	96	62	12	44	133	186	275	1.9e+02	20.6
gi|27924347	gi|1177876	20.90	67	50	3	248	314	114	177	2e+03	17.7
gi|1709664	gi|24648576	25.91	413	210	96	3	320	3	414	0.18	31.8
gi|6325221	gi|1709664	43.37	332	172	16	1	328	1	320	3.3e-16	80.3
gi|20150361	gi|1709664	23.66	131	90	10	44	166	184	312	61	22.1
gi|20150626	gi|1709664	23.66	131	90	10	44	166	184	312	24	23.5
gi|24648576	gi|6688831	35.70	451	222	68	1	414	1	420	3e-10	61.3
gi|6325221	gi|6688831	26.26	278	163	42	89	328	147	420	0.028	34.5
gi|6688831	gi|6435582	27.69	65	39	8	298	354	61	125	2.5e+03	17.2
gi|6688835	gi|21618764	32.80	439	240	55	1	409	1	414	5.5e-12	67.0
gi|6688835	gi|8745541	30.72	153	70	36	244	393	170	289	1.4	28.7
gi|6688835	gi|28277456	34.56	434	241	43	1	409	1	416	1.1e-12	69.4
gi|6688835	gi|20073360	34.49	432	242	41	1	409	1	414	3.3e-12	67.8
gi|24648576	gi|6680758	44.59	74	40	1	335	408	229	301	0.66	29.8
gi|6680758	gi|6435584	19.44	108	80	7	190	295	96	198	2.7e+03	16.5
gi|50513993	gi|6680758	29.06	234	124	42	190	418	105	301	0.079	32.9
gi|20521652	gi|17556548	22.12	416	226	98	3	412	3	326	1.3	28.9
gi|10720391	gi|17556548	30.28	327	169	59	1	268	1	327	0.0013	38.2
gi|28277456	gi|17556548	24.33	300	193	34	126	415	51	326	2.3	28.1
gi|27924347	gi|17556548	25.13	191	129	14	223	413	150	326	2.1	28.2
gi|6325221	gi|18202616	28.57	413	207	88	3	328	3	414	0.00018	41.8
gi|18202616	gi|10720391	37.68	69	42	1	341	409	196	263	3.6	27.2
gi|114337	gi|18202616	27.60	413	211	88	3	328	3	414	0.0012	39.1
gi|7493907	gi|18202616	34.16	445	231	62	1	416	1	412	1.4e-11	65.7
gi|20521652	gi|6563304	31.40	500	243	100	1	413	1	487	1.1e-09	59.7
gi|20150361	gi|6563304	27.54	69	39	11	3	63	286	351	6.2e+02	19.3
gi|27924347	gi|6563304	30.74	501	246	101	1	414	1	487	1.9e-08	55.5
gi|2507038	gi|179212	25.00	32	24	0	96	127	9	40	2.3e+03	17.3
gi|461926	gi|179212	20.73	82	65	0	66	147	75	156	5.2e+02	19.7
gi|397973	gi|12643673	30.29	274	172	19	85	341	148	419	8.3e-06	46.3
gi|1708375	gi|397973	37.78	45	25	3	169	212	277	319	1.2e+03	18.0
gi|397973	gi|7522600	30.29	274	167	24	91	341	154	426	1.2e-06	49.1
gi|15982558	gi|10835405	29.09	55	37	2	240	293	150	203	36	23.5
gi|15982558	gi|2118236	22.22	90	57	13	53	142	223	299	1.7e+03	18.2
gi|86207	gi|15982558	18.75	96	66	12	255	342	125	216	3e+03	17.2
gi|20521652	gi|24648576	79.95	414	82	1	1	413	1	414	5.5e-43	170.0
gi|6435582	gi|24648576	24.39	82	59	3	96	176	246	325	1.5e+03	18.1
gi|7493907	gi|24648576	34.90	447	225	66	1	416	1	412	1.2e-11	65.9
gi|10835405	gi|114388	25.53	47	34	1	78	123	217	263	1.1e+03	18.6
gi|114337	gi|114388	25.97	412	218	87	3	328	3	413	0.00041	40.5
gi|24987754	gi|16197630	18.42	38	31	0	132	169	316	353	1.4e+03	17.8
gi|24987754	gi|28277523	25.86	58	34	9	121	177	224	273	1.3e+03	18.1
gi|24987754	gi|14132780	24.14	58	38	6	116	170	10	64	2.1e+02	20.3
gi|23428513	gi|604515	71.43	413	114	4	1	413	1	409	2.8e-37	151.1
gi|461926	gi|23428513	23.73	118	76	14	102	210	111	223	9.6e+02	18.7
gi|7522600	gi|23428513	32.82	454	230	75	3	426	3	411	4.8e-10	60.6
gi|6325221	gi|21618764	28.40	412	209	86	3	328	3	414	1.3e-05	45.6
gi|461926	gi|21618764	20.00	120	87	9	111	224	146	262	2.7e+02	20.6
gi|12643673	gi|20521652	33.78	450	232	66	1	421	1	413	4.5e-11	64.0
gi|12643673	gi|6435584	29.27	41	27	2	383	421	176	216	2.6e+03	17.1
gi|2507038	gi|16197630	25.00	32	24	0	96	127	9	40	1.7e+03	17.8
gi|86207	gi|2507038	60.00	10	4	0	275	284	91	100	2.6e+03	17.1
gi|10720391	gi|1825471	46.15	13	7	0	15	27	1	13	2.7e+03	16.2
gi|1825471	gi|114331	29.41	34	24	0	94	127	181	214	7.8e+02	18.7
gi|22003413	gi|6321271	36.96	138	80	7	136	267	241	377	1.1e+02	22.1
gi|6321271	gi|20073360	35.93	423	217	54	3	382	3	414	7.5e-13	69.8
gi|20521652	gi|10720391	37.68	69	42	1	340	408	196	263	2.8	27.5
gi|417106	gi|20521652	38.10	21	13	0	154	174	211	231	5.2e+02	19.7
gi|6325221	gi|12643614	28.32	346	212	36	13	328	84	423	4.8e-05	43.7
gi|28190683	gi|6325221	29.03	62	40	4	216	274	170	230	1.7e+03	18.4
gi|22003413	gi|14285347	31.71	41	28	0	152	192	230	270	3.8e+02	20.3
gi|22003413	gi|8100498	26.15	65	47	1	125	188	303	367	7.1e+02	19.8
gi|461926	gi|10835405	20.61	228	161	20	3	218	1	220	3.5	26.2
gi|28190683	gi|10835405	22.54	142	91	19	87	221	51	180	9.2e+02	19.0
gi|123158	gi|10835405	22.58	62	42	6	83	143	139	195	4.7e+02	18.9
gi|16197630	gi|28277456	81.01	416	76	3	1	413	1	416	1.3e-43	172.1
gi|20150626	gi|16197630	35.71	28	15	3	61	87	366	391	1.8e+03	17.3
gi|28277523	gi|8745541	32.89	152	75	27	253	404	163	287	1.1	29.1
gi|20150626	gi|8745541	21.58	139	103	6	6	139	150	287	1.8e+02	20.5
gi|19263746	gi|1708375	23.53	68	39	13	290	352	96	155	2.5e+03	17.0
gi|604515	gi|1708375	50.00	14	5	2	198	209	35	48	2.9e+03	16.6
gi|7522600	gi|604515	32.96	446	236	63	3	426	3	407	5.6e-10	60.4
gi|28190683	gi|10720391	20.21	193	135	19	109	296	71	249	1.4e+03	18.4
gi|7522600	gi|10720391	41.89	74	42	1	350	423	191	263	1.3	28.7
gi|28190681	gi|416665	26.09	138	71	31	109	221	106	237	2.2e+03	17.5
gi|20150361	gi|28277523	31.71	41	28	0	100	140	365	405	5.2e+02	19.4
gi|2118236	gi|6435582	36.67	30	17	2	261	288	62	91	2.3e+03	17.2
gi|28190683	gi|3288523	26.09	46	32	2	343	388	235	278	1.5e+03	18.8
gi|28277456	gi|1708375	33.33	15	10	0	213	227	32	46	2.3e+03	17.1
gi|7493907	gi|1708375	22.37	76	48	11	308	382	133	198	2.6e+03	16.9
gi|20150626	gi|12643614	23.96	96	65	8	49	140	315	406	2.9e+02	20.3
gi|6435582	gi|28190683	31.58	38	24	2	15	52	72	107	3.2e+03	16.6
gi|6435584	gi|28277523	19.23	52	37	5	65	111	303	354	1.8e+03	17.9
gi|461926	gi|114331	24.07	54	36	5	97	149	255	304	2.4e+03	16.8
gi|14285347	gi|11096277	33.96	427	232	50	1	392	1	412	2.8e-09	58.0
gi|123158	gi|14285347	30.65	62	32	11	10	61	200	260	1.1e+03	18.2
gi|86207	gi|28277456	33.33	453	235	67	1	423	1	416	1.2e-11	65.9
gi|114331	gi|28277523	25.89	421	218	94	2	328	2	422	2.7e-05	44.5
gi|123158	gi|28277239	23.65	148	93	20	41	177	282	420	1e+03	18.4
gi|50513993	gi|28190683	23.30	103	74	5	224	326	176	273	2.1e+03	18.3
gi|114331	gi|86207	27.59	424	208	99	2	328	2	423	0.00011	42.5
gi|11096277	gi|123158	19.35	31	24	1	245	275	37	66	2.5e+03	16.7
gi|7522600	gi|27924347	33.41	455	227	76	3	426	3	412	3.2e-10	61.2
gi|18858297	gi|730245	24.51	102	66	11	245	341	98	193	2e+03	17.7
gi|14286115	gi|18858297	35.57	433	217	62	1	392	1	412	1.6e-08	55.4
gi|18858297	gi|3122191	26.92	26	16	3	207	232	152	174	2.4e+03	17.1
gi|18858297	gi|179253	41.03	78	45	1	335	412	251	327	0.85	29.5
gi|18858301	gi|18858297	89.61	414	43	0	1	414	1	414	8.4e-46	179.4
gi|18858297	gi|11127755	30.16	63	30	14	311	369	215	267	2.3e+03	18.0
gi|18858297	gi|17556548	35.44	79	50	1	335	413	249	326	4.9	27.0
gi|24648576	gi|18858297	77.05	414	95	0	1	414	1	414	1.9e-38	155.0
gi|6325221	gi|18858297	27.29	414	211	90	3	328	3	414	0.0079	36.3
gi|18858297	gi|10720391	26.29	175	111	18	250	409	92	263	4	27.0
gi|28190681	gi|18858297	30.16	63	30	14	215	267	311	369	1.1e+03	19.5
gi|3777495	gi|18858299	36.84	418	203	61	3	365	3	414	2.2e-12	68.2
gi|18858299	gi|7531049	27.59	174	72	54	231	404	142	261	5.2	26.7
gi|179734	gi|18858299	34.79	434	219	64	1	392	1	412	7.9e-09	56.5
gi|114385	gi|18858299	76.81	414	96	0	1	414	1	414	1.5e-38	155.3
gi|5915706	gi|18858299	70.29	414	123	0	1	414	1	414	8e-37	149.6
gi|27886529	gi|18858299	34.07	455	228	72	1	424	1	414	2.5e-07	51.6
gi|397973	gi|18858299	25.79	411	232	73	3	341	3	412	0.0039	37.4
gi|22003413	gi|18858299	41.18	34	20	0	3	36	3	36	3e+02	20.8
gi|114331	gi|18858299	26.70	412	216	86	3	328	3	414	0.0057	36.8
gi|27924347	gi|18858299	72.71	414	113	0	1	414	1	414	1.5e-38	155.3
gi|20151215	gi|416666	22.40	183	115	27	32	211	107	265	66	22.0
gi|7531049	gi|416666	33.45	275	174	9	1	271	1	270	1.9e-06	47.4
gi|6691153	gi|416666	35.00	100	62	3	226	325	166	262	0.38	30.1
gi|416666	gi|584792	34.19	272	177	2	1	270	1	272	8e-07	48.7
gi|18858301	gi|416666	30.86	175	92	29	238	409	117	265	2.9	27.5
gi|6688831	gi|416666	29.14	151	77	30	261	411	141	261	2.1	28.0
gi|20521652	gi|416666	28.74	174	97	27	237	408	117	265	4	27.0
gi|14285347	gi|416666	28.82	170	77	44	216	385	136	261	1.9	28.0
gi|416666	gi|8100498	40.00	60	35	1	198	256	445	504	33	24.3
gi|24987639	gi|13506888	25.00	100	58	17	3	97	28	115	1.5e+02	21.0
gi|24987639	gi|20137385	26.19	42	26	5	65	104	48	86	2.3e+03	16.6
gi|584791	gi|24987639	23.33	30	21	2	10	37	80	109	3.5e+03	15.5
gi|24987639	gi|14587240	34.29	35	22	1	3	36	123	157	4.7e+02	19.3
gi|24987639	gi|17556548	27.66	47	29	5	6	52	15	56	1.4e+03	17.2
gi|24987639	gi|2507038	61.54	13	5	0	6	18	11	23	2.9e+02	19.2
gi|24987639	gi|604515	30.00	50	29	6	52	95	251	300	1.2e+03	17.8
gi|24987639	gi|11096277	25.35	71	44	9	4	69	303	369	1.8e+03	17.1
gi|3777495	gi|7494088	27.91	412	241	56	4	365	4	409	1.1e-05	46.0
gi|3777495	gi|6691153	31.71	369	200	52	1	359	1	327	7.5e-08	52.8
gi|3777495	gi|12963457	31.75	400	228	45	3	365	3	394	1.2e-10	62.3
gi|3777495	gi|114385	35.58	416	211	57	3	365	3	414	1.2e-12	69.0
gi|18254515	gi|3777495	25.00	52	39	0	104	155	216	267	1.6e+03	17.9
gi|24987754	gi|3777495	25.61	82	47	14	23	94	106	183	6e+02	19.1
gi|3777495	gi|14285347	31.67	401	227	47	3	365	3	394	1.6e-10	61.9
gi|3777495	gi|8100498	28.77	358	178	77	84	365	162	518	5.9e-07	50.5
gi|13506888	gi|3746336	35.96	456	221	71	1	419	1	422	6.9e-12	66.8
gi|1361269	gi|13506888	24.73	93	65	5	98	187	79	169	1.2e+02	21.8
gi|3859490	gi|13506888	33.33	453	246	56	1	431	1	419	3.5e-11	64.5
gi|13506888	gi|5915706	33.56	447	234	63	1	419	1	412	3.6e-12	67.7
gi|1177876	gi|13506888	31.25	96	47	19	115	199	333	420	1e+03	18.9
gi|3288523	gi|13506888	36.21	417	219	47	3	372	3	419	4.3e-14	73.9
gi|13506888	gi|28277456	35.79	447	226	61	1	419	1	414	1.3e-11	65.8
gi|13506888	gi|86207	34.61	445	241	50	1	419	1	421	1.6e-11	65.5
gi|730245	gi|358960	23.53	102	67	11	98	193	245	341	9e+02	19.0
gi|730245	gi|14285348	23.21	56	34	9	103	157	261	308	1.8e+03	17.8
gi|14594809	gi|730245	28.38	74	41	12	132	205	152	213	2.2	27.1
gi|730245	gi|27461071	23.48	115	78	10	113	222	168	277	1e+03	18.8
gi|2507038	gi|730245	50.00	28	12	2	2	28	4	30	2.3e+02	20.4
gi|730245	gi|12643614	22.06	136	88	18	123	251	297	421	7e+02	19.5
gi|417106	gi|730245	21.74	23	18	0	24	46	138	160	3.7e+03	15.4
gi|1495997	gi|7531049	19.00	100	73	8	97	190	10	107	2.2e+03	16.6
gi|1495997	gi|1890331	23.08	52	39	1	63	114	59	109	1.1e+03	17.5
gi|584791	gi|1495997	28.89	45	28	4	175	219	156	196	3e+03	16.5
gi|461547	gi|1495997	28.12	32	23	0	325	356	8	39	2.3e+03	17.2
gi|397973	gi|1495997	25.33	75	50	6	3	77	122	190	1.9e+03	17.3
gi|16197630	gi|1495997	16.67	84	68	2	243	326	134	215	2.2e+03	17.2
gi|28277523	gi|1495997	22.86	35	26	1	214	248	96	129	2.8e+03	16.8
gi|12963663	gi|14286104	41.18	17	10	0	49	65	235	251	7.6e+02	18.5
gi|15375064	gi|12963663	50.00	10	5	0	77	86	48	57	2.8e+03	15.9
gi|7141342	gi|12963663	22.73	22	17	0	298	319	59	80	2.8e+03	16.3
gi|12963663	gi|1709664	33.33	27	17	1	13	38	160	186	6.6e+02	18.5
gi|24987754	gi|12963663	26.32	38	26	2	115	151	20	56	1.8e+03	16.1
gi|604515	gi|12963663	25.00	44	27	6	205	248	3	40	3e+03	16.1
gi|12963663	gi|417106	23.81	105	72	8	43	141	92	194	59	21.5
gi|7522600	gi|12963663	34.78	23	15	0	202	224	73	95	2.6e+03	16.5
gi|358960	gi|205632	85.99	414	58	0	1	414	1	414	1.3e-45	178.8
gi|1096610	gi|205632	72.71	414	113	0	1	414	1	414	3.2e-39	157.5
gi|179734	gi|205632	34.95	432	221	60	1	392	1	412	3.5e-10	61.0
gi|10092677	gi|205632	19.61	102	76	6	182	277	266	367	1.3e+02	22.1
gi|205632	gi|18202616	90.58	414	39	0	1	414	1	414	2.7e-46	181.0
gi|205632	gi|1825471	26.47	34	24	1	231	263	82	115	2.1e+03	17.4
gi|28277239	gi|205632	33.99	456	227	74	1	424	1	414	1.7e-10	62.2
gi|50513993	gi|205632	33.99	456	227	74	1	424	1	414	9.2e-09	56.4
gi|3746336	gi|358960	33.85	455	229	72	1	424	1	414	5.6e-11	63.7
gi|3746336	gi|14286115	32.43	441	234	64	1	424	1	394	9.3e-09	56.3
gi|3746336	gi|12044396	34.22	453	230	68	1	424	1	414	5.2e-10	60.5
gi|3746336	gi|584820	27.70	148	78	29	270	417	140	258	1.4	28.6
gi|3746336	gi|17556548	30.19	159	80	31	261	419	195	322	0.11	32.5
gi|3746336	gi|16197630	34.00	450	234	63	1	424	1	413	2.9e-12	68.0
gi|20150361	gi|3746336	24.14	87	58	8	58	140	325	407	5.2e+02	19.4
gi|3746336	gi|8100498	31.24	525	247	114	4	424	4	518	7.4e-09	57.0
gi|123158	gi|3746336	25.00	48	35	1	102	149	284	330	1.4e+03	18.0
gi|6691153	gi|4165126	30.93	236	144	19	112	333	182	412	3.9e-05	44.0
gi|114342	gi|4165126	32.81	442	239	58	1	414	1	412	4.6e-09	57.3
gi|1346734	gi|4165126	26.42	352	209	50	9	328	79	412	0.00069	39.8
gi|3913100	gi|4165126	35.19	412	233	34	2	380	2	412	1.7e-12	68.6
gi|1709664	gi|4165126	29.83	238	135	32	115	320	175	412	0.0045	37.1
gi|4165126	gi|16197630	33.04	448	229	71	1	412	1	413	1.1e-08	56.1
gi|3288523	gi|4165126	33.89	416	227	48	2	374	2	412	1.3e-10	62.3
gi|28190681	gi|4165126	27.27	55	39	1	101	155	141	194	1.2e+03	19.2
gi|20501857	gi|10197684	21.54	65	46	5	326	388	148	209	2.5e+03	17.0
gi|3257339	gi|20501857	30.00	50	31	4	186	232	346	394	1.2e+03	18.5
gi|27886529	gi|20501857	34.51	455	226	72	1	424	1	414	4e-08	54.2
gi|114388	gi|20501857	81.16	414	77	1	1	413	1	414	5.5e-42	166.7
gi|16197630	gi|20501857	78.50	414	88	1	1	413	1	414	5e-42	166.8
gi|2118236	gi|20501857	34.89	427	229	49	1	393	1	412	1.8e-08	55.3
gi|14285347	gi|20501857	35.06	425	230	46	1	392	1	412	1.5e-08	55.5
gi|11096277	gi|20501857	82.13	414	74	0	1	414	1	414	2e-42	168.2
gi|14286104	gi|10197684	33.33	24	16	0	234	257	34	57	2.5e+03	17.0
gi|10197684	gi|179253	22.15	149	100	16	54	196	104	242	1.3e+03	17.9
gi|10197684	gi|224905	32.43	37	24	1	184	219	182	218	1e+03	18.3
gi|10197684	gi|18254515	23.11	238	151	32	1	221	4	226	7.7	25.2
gi|10197684	gi|15982558	23.78	143	79	30	92	225	182	303	1.7e+02	21.1
gi|10197684	gi|10835405	22.55	235	152	30	3	221	2	222	15	24.1
gi|10197684	gi|12643614	30.30	33	22	1	34	66	176	207	1.1e+03	18.6
gi|10197684	gi|27924347	20.87	115	71	20	98	209	291	388	4.5e+02	19.9
gi|1361269	gi|20151215	35.14	37	21	3	88	121	123	159	1.4e+03	17.1
gi|12963455	gi|20151215	24.50	151	91	23	239	389	83	210	2.1e+02	20.9
gi|28373105	gi|20151215	25.81	62	44	2	359	419	151	211	6.8e+02	19.2
gi|24987754	gi|20151215	31.37	51	31	4	37	87	42	88	6.2e+02	18.2
gi|20151215	gi|1708375	19.48	77	49	13	39	102	50	126	3.7e+03	15.1
gi|86207	gi|20151215	21.64	171	121	13	255	418	47	211	7.8e+02	19.0
gi|1096610	gi|358960	75.36	414	102	0	1	414	1	414	5.4e-40	160.1
gi|12963457	gi|358960	36.13	429	220	54	1	392	1	412	4e-10	60.8
gi|7141342	gi|358960	34.55	440	233	55	3	415	3	414	1.8e-11	65.3
gi|8569435	gi|358960	20.66	121	88	8	21	134	160	279	3.3e+02	20.4
gi|12643673	gi|358960	34.22	450	231	65	1	421	1	414	4.5e-11	64.0
gi|358960	gi|10720391	25.78	128	89	6	283	409	141	263	3.3	27.3
gi|11096277	gi|358960	88.65	414	47	0	1	414	1	414	3.2e-48	187.4
gi|50513993	gi|358960	33.48	454	232	70	1	424	1	414	5.9e-09	57.0
gi|14286115	gi|7494088	34.62	442	208	81	1	394	1	409	3.1e-09	57.8
gi|14285346	gi|7494088	36.30	427	220	52	1	393	1	409	7.3e-10	59.9
gi|20877656	gi|7494088	27.91	455	255	73	1	428	1	409	0.00088	39.8
gi|14587240	gi|7494088	29.87	77	38	16	147	221	316	378	2.5e+03	17.9
gi|21618764	gi|7494088	27.21	441	262	59	1	414	1	409	0.0019	38.6
gi|7494088	gi|8745541	28.57	175	89	36	220	393	150	289	8.3	26.1
gi|28277239	gi|7494088	28.76	445	260	57	1	424	1	409	0.00016	42.3
gi|86207	gi|7494088	28.19	447	259	62	1	423	1	409	9.9e-05	43.0
gi|7494088	gi|123158	30.00	20	14	0	88	107	10	29	2.4e+03	16.9
gi|14286104	gi|1361269	27.59	29	21	0	33	61	154	182	2.3e+03	17.1
gi|28373105	gi|14286104	33.71	439	232	59	1	424	1	395	1.2e-09	59.3
gi|14029252	gi|14286104	34.08	449	221	75	1	430	1	393	7.4e-10	60.0
gi|14286104	gi|18202616	37.59	431	212	57	1	393	1	412	2.3e-09	58.3
gi|20521652	gi|14286104	34.99	423	233	42	1	411	1	393	6.5e-10	60.1
gi|14286104	gi|2118236	100.00	395	0	0	1	395	1	395	9.5e-53	202.3
gi|28277239	gi|14286104	33.64	440	231	61	1	424	1	395	5.6e-09	57.0
gi|14286104	gi|8100498	38.67	525	183	139	2	395	2	518	7.8e-15	76.8
gi|729359	gi|14286105	37.50	32	19	1	31	62	277	307	2.6e+02	20.7
gi|1346734	gi|14286105	25.51	392	225	67	3	328	3	393	0.00011	42.4
gi|11127755	gi|14286105	35.00	20	13	0	183	202	3	22	2.4e+03	17.9
gi|6321271	gi|14286105	33.25	397	242	23	3	382	3	393	2.4e-10	61.4
gi|20150361	gi|14286105	35.90	39	24	1	103	140	338	376	6.4e+02	19.0
gi|14286105	gi|14132780	32.45	151	68	34	225	375	161	277	4.6	26.9
gi|14286115	gi|7531049	34.76	164	64	43	225	388	145	265	0.23	31.1
gi|7531049	gi|584792	47.43	272	142	1	1	271	1	272	2.1e-11	63.9
gi|7531049	gi|584820	38.38	271	157	10	1	269	1	263	5.6e-05	42.5
gi|461547	gi|7531049	27.01	174	70	57	233	406	145	261	2	28.1
gi|179212	gi|7531049	26.44	174	74	54	231	404	142	261	2.2	27.9
gi|16197630	gi|7531049	30.23	172	64	56	233	403	145	261	1.5	28.4
gi|28277456	gi|7531049	30.23	172	64	56	236	406	145	261	2.1	28.0
gi|3122191	gi|7531048	30.30	33	22	1	100	132	156	187	2.6e+03	16.3
gi|7531048	gi|122212	19.05	42	32	2	152	191	94	135	3e+03	16.0
gi|6688831	gi|7531048	32.18	202	103	34	215	412	92	263	0.17	31.6
gi|23428513	gi|7531048	26.95	256	125	62	151	404	67	262	0.58	29.8
gi|604515	gi|7531048	23.77	324	175	72	83	400	5	262	3.9	27.1
gi|28190683	gi|7531048	32.69	52	26	9	169	220	196	238	2.6e+03	17.3
gi|20137568	gi|14285346	34.97	429	224	55	1	412	1	391	1.3e-10	62.4
gi|584791	gi|20137568	37.38	428	209	59	3	387	3	414	1.3e-14	75.7
gi|20137568	gi|114385	72.22	414	115	0	1	414	1	414	1.3e-39	158.8
gi|20137568	gi|14029252	33.92	457	230	72	1	412	1	430	1.9e-11	65.3
gi|20137568	gi|17556548	24.61	191	130	14	223	413	150	326	2.1	28.2
gi|6321271	gi|20137568	35.46	423	219	54	3	382	3	414	2.5e-13	71.4
gi|3288523	gi|20137568	35.73	417	218	50	3	374	3	414	6e-13	70.1
gi|28277239	gi|20137568	33.85	452	233	66	1	424	1	414	7.7e-11	63.3
gi|20137568	gi|20073360	74.88	414	104	0	1	414	1	414	1.3e-41	165.5
gi|1361269	gi|1890331	19.23	26	21	0	102	127	86	111	2.5e+03	16.1
gi|1361269	gi|122212	21.74	207	144	18	2	204	4	196	2.1	26.9
gi|14587240	gi|1361269	27.03	111	70	11	133	239	72	175	2e+02	21.2
gi|1361269	gi|6688835	31.82	110	56	19	44	146	304	401	6.2e+02	19.4
gi|1361269	gi|1825471	24.64	207	134	22	1	200	1	192	5.5	25.5
gi|1361269	gi|10720391	23.08	91	59	11	47	134	144	226	2e+03	16.9
gi|28277456	gi|1361269	22.64	106	73	9	313	413	95	196	2.8e+03	16.8
gi|1361269	gi|7493907	26.21	103	58	18	98	190	79	173	1.2e+02	21.8
gi|729359	gi|14286115	25.64	78	52	6	69	141	95	171	41	23.5
gi|729359	gi|584792	21.95	41	29	3	206	246	234	271	1.7e+03	17.3
gi|729359	gi|27886529	35.90	39	22	3	183	219	378	415	2e+03	17.6
gi|729359	gi|1825471	25.45	224	135	32	10	219	6	211	16	24.0
gi|729359	gi|16197630	23.53	51	39	0	187	237	363	413	4e+02	20.2
gi|729359	gi|28277456	23.53	51	39	0	187	237	366	416	4.6e+02	20.0
gi|729359	gi|7522600	22.92	48	37	0	187	234	378	425	1.3e+03	18.4
gi|1890331	gi|6691153	23.21	168	116	13	40	198	139	302	2e+02	20.8
gi|6691153	gi|584820	28.29	152	79	30	178	326	134	258	4	26.7
gi|6691153	gi|17556548	30.82	159	81	29	174	332	197	326	0.21	31.3
gi|6691153	gi|20521652	25.97	412	223	82	3	333	3	413	0.0002	41.6
gi|6691153	gi|416665	28.91	211	115	35	118	327	86	262	0.033	33.6
gi|6691153	gi|114337	42.11	342	175	23	1	333	1	328	5.6e-16	79.7
gi|6691153	gi|27924347	27.18	412	219	81	3	333	3	414	7.7e-05	43.0
gi|1890331	gi|20137385	22.22	180	116	24	66	225	235	410	6.1e+02	19.4
gi|20137385	gi|18858301	73.67	414	109	0	1	414	1	414	7.2e-40	159.7
gi|20137385	gi|4887141	34.07	182	85	35	233	414	141	287	0.04	33.8
gi|20137385	gi|6680758	29.45	146	96	7	265	408	161	301	0.57	30.0
gi|20137385	gi|19263746	73.67	414	109	0	1	414	1	414	3.3e-40	160.8
gi|6435582	gi|20137385	24.07	54	38	3	96	148	246	297	1.6e+03	18.0
gi|7493907	gi|20137385	33.48	445	234	62	1	416	1	412	7.4e-12	66.6
gi|3122191	gi|1890331	28.40	81	49	9	51	130	49	121	2.5e+02	19.9
gi|122212	gi|1890331	34.62	26	16	1	194	218	69	94	1.7e+03	16.8
gi|11127755	gi|1890331	21.33	75	50	9	161	231	143	212	2.6e+02	20.7
gi|1890331	gi|12643673	25.33	75	48	8	154	225	348	417	1e+03	18.6
gi|1890331	gi|3288523	23.83	193	124	23	43	225	191	370	6.7	25.9
gi|1890331	gi|11096277	25.42	118	72	16	105	207	277	393	4.8e+02	19.8
gi|12963455	gi|14286115	82.78	395	67	1	1	395	1	394	8.5e-47	182.5
gi|224905	gi|14286115	25.70	393	224	68	3	328	3	394	0.00045	40.4
gi|8569435	gi|14286115	25.00	44	32	1	99	141	235	278	4.9e+02	19.7
gi|23428513	gi|14286115	33.96	424	235	45	1	411	1	392	1.4e-09	58.9
gi|14286115	gi|10835405	21.25	80	60	3	199	278	70	146	2.1e+03	17.5
gi|14286115	gi|28190683	23.96	96	54	19	73	168	118	194	2.5e+03	17.8
gi|1096610	gi|15375064	27.23	415	203	99	3	414	3	321	0.025	34.6
gi|3859490	gi|1096610	32.90	462	233	77	1	433	1	414	6e-11	63.7
gi|3913100	gi|1096610	35.80	419	221	48	3	380	3	414	1.2e-14	75.8
gi|6688835	gi|1096610	33.87	431	246	39	1	409	1	414	1e-12	69.4
gi|23428513	gi|1096610	74.46	415	103	3	1	413	1	414	2.9e-42	167.6
gi|1096610	gi|10720391	25.78	128	89	6	283	409	141	263	3.5	27.2
gi|1096610	gi|20073360	75.36	414	102	0	1	414	1	414	5.4e-40	160.1
gi|18203648	gi|12044396	34.00	453	231	68	1	424	1	414	2.6e-09	58.2
gi|18203648	gi|14587240	32.56	43	28	1	143	185	318	359	2.4e+03	18.0
gi|6321271	gi|18203648	34.73	429	226	54	2	382	2	424	3.4e-12	67.7
gi|20150361	gi|18203648	34.15	41	27	0	100	140	367	407	2.3e+02	20.6
gi|114337	gi|18203648	35.00	160	102	2	171	328	265	424	0.0015	38.7
gi|3859490	gi|23478773	30.60	513	270	86	1	433	1	507	2.2e-09	58.8
gi|18858301	gi|23478773	30.92	511	252	101	1	414	1	507	7e-08	53.7
gi|23478773	gi|11127755	20.83	240	161	29	244	463	95	325	2.5e+03	18.2
gi|22003413	gi|23478773	26.00	50	37	0	145	194	317	366	6.6e+02	19.9
gi|114331	gi|23478773	30.30	198	103	35	165	328	311	507	0.019	35.3
gi|50513993	gi|23478773	30.78	510	264	89	1	424	1	507	1.5e-07	52.6
gi|3122191	gi|15375064	38.46	39	23	1	100	138	108	145	4.1e+02	19.7
gi|15375064	gi|8569435	30.95	126	67	20	145	255	29	149	2.1e+03	17.0
gi|24987754	gi|15375064	30.00	20	13	1	45	64	88	106	2.2e+03	16.7
gi|15375064	gi|6435582	30.43	23	16	0	66	88	16	38	2.7e+03	16.6
gi|20073360	gi|15375064	26.99	415	204	99	3	414	3	321	0.094	32.7
gi|3122191	gi|179253	17.39	69	54	3	87	153	248	315	2.5e+03	16.7
gi|10092677	gi|3122191	34.48	29	19	0	21	49	13	41	3.3e+02	19.9
gi|3122191	gi|1709664	28.12	32	22	1	96	127	176	206	1.2e+03	18.0
gi|3122191	gi|6321271	22.00	50	34	5	76	120	283	332	2.3e+03	17.0
gi|3122191	gi|28277456	37.04	27	16	1	96	122	243	268	7.2e+02	19.2
gi|50513993	gi|3122191	25.00	32	23	1	53	84	9	39	3e+03	16.6
gi|3257339	gi|14285348	31.67	60	39	2	178	236	317	375	2.7e+02	20.7
gi|14285348	gi|27886529	34.62	439	227	60	1	394	1	424	2.5e-08	54.9
gi|14285348	gi|15982558	26.79	56	35	6	18	67	267	322	3.1e+03	17.0
gi|14285348	gi|10720391	29.49	78	49	6	311	388	191	262	24	24.4
gi|28277239	gi|14285348	34.24	441	226	64	1	424	1	394	3.4e-09	57.7
gi|14285348	gi|8100498	37.40	524	190	138	2	394	2	518	2.1e-14	75.3
gi|14285346	gi|584792	30.88	204	94	47	192	391	110	270	0.23	31.1
gi|461547	gi|14285346	34.98	426	230	47	1	414	1	391	2.4e-11	64.9
gi|14285346	gi|6563304	28.08	495	246	110	1	393	1	487	8.8e-05	43.3
gi|21618764	gi|14285346	34.73	429	225	55	1	412	1	391	1.1e-10	62.6
gi|20150361	gi|14285346	32.61	46	30	1	96	140	331	376	5.7e+02	19.1
gi|86207	gi|14285346	32.35	439	235	62	1	423	1	393	9.3e-09	56.3
gi|122212	gi|12963457	19.54	87	64	6	50	136	192	272	1.5e+03	17.9
gi|12963457	gi|18254515	21.25	80	61	2	200	278	72	150	2.5e+03	17.1
gi|21618764	gi|12963457	37.12	431	213	58	1	412	1	392	2.9e-11	64.6
gi|12963457	gi|416665	30.72	166	74	41	223	388	138	262	0.82	29.2
gi|12963457	gi|8100498	38.29	525	184	140	2	394	2	518	8.2e-16	80.0
gi|12963455	gi|584792	33.51	188	78	47	210	393	126	270	0.081	32.6
gi|12963455	gi|18254515	21.95	82	58	6	199	279	74	150	2.6e+03	17.1
gi|12963455	gi|20521652	33.33	423	240	42	1	393	1	411	3.6e-10	61.0
gi|3288523	gi|12963455	31.58	399	240	33	3	374	3	395	2.6e-11	64.6
gi|461926	gi|12963455	20.83	48	38	0	98	145	235	282	9.6e+02	18.6
gi|7493907	gi|12963455	33.80	432	231	55	1	416	1	393	1.7e-10	62.0
gi|179734	gi|114342	36.13	429	220	54	1	392	1	412	1.2e-09	59.3
gi|3913100	gi|114342	34.98	426	215	62	3	380	3	414	2.8e-14	74.5
gi|114342	gi|6688831	33.99	456	223	78	1	414	1	420	4.2e-10	60.8
gi|114342	gi|114388	73.19	414	110	1	1	414	1	413	4.7e-39	157.0
gi|114342	gi|16197630	71.57	415	115	3	1	414	1	413	6.1e-40	159.9
gi|1708375	gi|114342	33.33	27	17	1	13	39	70	95	2e+03	17.4
gi|7522600	gi|114342	32.59	451	236	68	3	426	3	412	5.6e-10	60.4
gi|114385	gi|12044396	84.06	414	66	0	1	414	1	414	2.1e-42	168.1
gi|12044396	gi|14587240	25.81	93	56	13	81	165	162	249	2.2e+03	18.1
gi|21618764	gi|12044396	73.91	414	108	0	1	414	1	414	1.2e-38	155.6
gi|12044396	gi|8745541	26.67	165	73	48	234	398	173	289	19	24.9
gi|11096277	gi|12044396	78.74	414	88	0	1	414	1	414	4e-40	160.5
gi|27924347	gi|12044396	75.60	414	101	0	1	414	1	414	6.6e-39	156.5
gi|3257339	gi|18858301	30.00	50	31	4	186	232	346	394	1.2e+03	18.5
gi|3257339	gi|6688831	37.74	53	30	3	185	236	351	401	18	24.7
gi|3257339	gi|21618764	26.47	34	25	0	203	236	362	395	8.2e+02	19.1
gi|3257339	gi|20150361	33.33	36	22	2	188	221	89	124	7.3e+02	18.0
gi|3257339	gi|114337	25.93	27	20	0	74	100	92	118	1.4e+03	17.9
gi|122212	gi|179734	20.69	87	63	6	50	136	192	272	1.1e+03	18.4
gi|6688835	gi|179734	32.86	426	237	49	1	409	1	394	1.7e-09	58.7
gi|179734	gi|24648576	35.75	428	223	52	1	392	1	412	3.8e-09	57.5
gi|179734	gi|16197630	36.71	425	222	47	1	392	1	411	1.9e-10	61.9
gi|3288523	gi|179734	31.16	398	242	32	3	374	3	394	6.2e-10	60.0
gi|28277523	gi|179734	32.35	439	235	62	1	422	1	394	4.3e-09	57.4
gi|179734	gi|417106	19.72	71	53	4	234	304	98	164	2.8e+03	16.7
gi|14587240	gi|179253	29.36	109	60	17	313	408	119	223	4.7e+02	20.4
gi|18254515	gi|179253	33.33	54	27	9	5	50	15	67	9.3e+02	18.7
gi|179253	gi|24987754	30.00	20	14	0	125	144	125	144	3.1e+03	16.0
gi|6435584	gi|179253	15.00	120	97	5	82	198	200	317	1.7e+03	17.6
gi|50513993	gi|179253	31.48	162	80	31	261	422	197	327	0.17	31.9
gi|584791	gi|4887141	39.10	156	86	9	232	387	141	287	0.00018	41.5
gi|584791	gi|1709664	28.50	393	202	79	1	387	1	320	3.7e-05	43.9
gi|584791	gi|6563304	30.93	485	233	102	4	387	4	487	6.7e-12	66.9
gi|584791	gi|2507038	38.30	47	25	4	342	387	152	195	3.2e+03	16.5
gi|3288523	gi|584791	40.61	394	203	31	1	372	1	385	1.7e-16	81.8
gi|28190681	gi|584791	31.43	35	21	3	239	270	242	276	2e+03	18.2
gi|584792	gi|584820	38.97	272	155	11	1	270	1	263	4.2e-06	46.2
gi|8569435	gi|584792	26.36	110	75	6	27	134	86	191	8.5	25.1
gi|584792	gi|6680758	43.00	307	140	35	1	272	1	307	8.4e-10	58.8
gi|114388	gi|584792	31.88	138	90	4	276	411	135	270	0.46	30.2
gi|19263746	gi|584792	42.31	78	44	1	335	412	194	270	0.56	29.9
gi|114337	gi|584792	28.09	324	177	56	3	326	3	270	0.0067	35.9
gi|7522600	gi|584792	35.54	166	69	38	261	426	143	270	0.028	34.2
gi|1346734	gi|20877656	28.07	431	200	110	3	328	3	428	0.00012	42.4
gi|14029252	gi|20877656	34.25	473	221	90	1	430	1	426	1.2e-10	62.7
gi|20877656	gi|6563304	29.10	512	254	109	1	428	1	487	7.8e-08	53.5
gi|12643673	gi|20877656	33.98	465	226	81	1	421	1	428	1.2e-10	62.7
gi|20877656	gi|416665	34.15	123	76	5	296	418	141	258	1	29.0
gi|28277239	gi|20877656	33.91	466	228	80	1	424	1	428	2.2e-10	61.8
gi|20877656	gi|14132780	33.93	112	59	15	310	411	172	278	8.1	26.2
gi|18858301	gi|122212	17.95	39	32	0	241	279	96	134	2.7e+03	16.8
gi|122212	gi|6680758	21.82	55	41	2	94	148	188	240	1.8e+02	20.8
gi|20521652	gi|122212	17.95	39	32	0	240	278	96	134	2.9e+03	16.7
gi|122212	gi|6435582	39.75	244	118	29	4	222	2	241	1.4e-18	87.4
gi|114337	gi|122212	21.57	51	40	0	196	246	167	217	3.8e+03	15.6
gi|3859490	gi|14587240	32.26	31	17	4	104	133	373	400	2.7e+03	17.8
gi|3859490	gi|23428513	32.68	459	237	72	1	433	1	413	1.1e-11	66.1
gi|3859490	gi|16197630	33.84	464	225	82	1	433	1	413	2.3e-11	65.0
gi|3859490	gi|12643614	67.67	433	130	10	1	433	1	423	6.7e-41	163.2
gi|3859490	gi|11096277	34.49	461	227	75	1	433	1	414	5e-12	67.3
gi|3859490	gi|50513993	67.90	433	130	9	1	433	1	424	7.5e-38	153.1
gi|1346734	gi|4887141	27.81	320	196	35	10	328	2	287	1.7e-05	44.6
gi|18254515	gi|1346734	23.81	63	44	4	65	127	145	203	1.3e+03	18.1
gi|1346734	gi|10720391	25.39	319	176	62	9	326	9	266	0.11	31.9
gi|1346734	gi|6435584	20.99	162	110	18	92	250	89	235	1.5e+03	17.7
gi|1346734	gi|14132780	25.00	336	198	54	3	325	3	297	0.37	30.3
gi|224905	gi|18858301	29.37	412	205	86	3	328	3	414	0.00013	42.2
gi|224905	gi|27886529	40.62	160	93	2	171	328	265	424	0.00012	42.4
gi|224905	gi|24648576	27.67	412	212	86	3	328	3	414	0.00081	39.6
gi|224905	gi|19263746	28.74	414	205	90	3	328	3	414	7e-05	43.1
gi|224905	gi|12643614	28.61	423	205	97	2	328	2	423	2.8e-05	44.5
gi|224905	gi|417106	25.00	48	34	2	266	313	107	152	3e+03	16.2
gi|14594809	gi|5915706	38.89	18	11	0	36	53	256	273	1.9e+03	17.7
gi|14594809	gi|15982558	30.68	88	42	19	39	118	233	309	2.4e+02	20.6
gi|14594809	gi|10720391	23.44	64	39	10	17	73	72	132	2.2e+03	16.8
gi|14594809	gi|14285347	33.33	42	18	10	57	91	181	219	2e+03	17.5
gi|8569435	gi|7141342	25.35	142	86	20	52	188	103	229	1.6e+03	17.9
gi|7141342	gi|24648576	33.94	442	233	59	3	415	3	414	1.5e-11	65.6
gi|22003413	gi|7141342	25.53	47	35	0	146	192	256	302	6.2e+02	19.7
gi|7141342	gi|28277523	37.78	442	226	49	2	415	2	422	9.2e-14	73.0
gi|7141342	gi|8100498	29.40	534	236	141	4	415	4	518	1.2e-07	53.0
gi|7141342	gi|7493907	34.17	439	236	53	3	413	3	416	4.2e-12	67.4
gi|114385	gi|18254515	26.47	34	25	0	211	244	34	67	3.2e+03	16.7
gi|20521652	gi|114385	77.05	414	94	1	1	413	1	414	6.6e-41	163.1
gi|2118236	gi|114385	36.15	426	225	47	1	393	1	412	1.3e-08	55.8
gi|28277523	gi|114385	34.89	450	229	64	1	422	1	414	2.8e-10	61.4
gi|114385	gi|8100498	31.59	516	243	110	4	412	4	516	1.8e-06	49.1
gi|18858301	gi|584820	31.48	108	71	3	298	405	152	256	6.5	26.3
gi|15982558	gi|18858301	30.00	40	24	4	48	87	230	265	8.1e+02	19.5
gi|28277456	gi|18858301	91.59	416	33	2	1	416	1	414	2.5e-49	191.1
gi|28277239	gi|18858301	33.55	459	225	80	1	424	1	414	2.9e-10	61.4
gi|11096277	gi|18858301	84.54	414	64	0	1	414	1	414	7.1e-46	179.6
gi|18858301	gi|8100498	30.93	514	249	106	4	412	4	516	1.9e-07	52.3
gi|7493907	gi|18858301	33.63	443	236	58	1	416	1	412	7.7e-11	63.3
gi|584820	gi|11127755	29.79	47	30	3	14	59	352	396	3.4e+03	16.5
gi|24648576	gi|584820	33.33	114	64	12	303	405	144	256	5.2	26.6
gi|584820	gi|8745541	32.53	289	151	44	1	247	1	287	0.048	33.0
gi|6435584	gi|584820	22.58	124	86	10	94	210	144	264	1.8e+03	17.2
gi|20073360	gi|584820	31.48	108	71	3	298	405	152	256	5.2	26.6
gi|10092677	gi|461547	32.35	34	22	1	17	50	153	185	1.3e+03	18.6
gi|10092677	gi|23428513	18.63	102	77	6	182	277	265	366	6.1e+02	19.8
gi|10092677	gi|20150361	28.21	78	48	8	22	91	11	88	6.8e+02	18.4
gi|10092677	gi|28190681	25.00	76	47	10	172	240	10	82	4.2e+03	15.9
gi|28373105	gi|11127755	26.67	45	33	0	41	85	376	420	2.6e+03	17.8
gi|28373105	gi|22003413	27.08	48	35	0	265	312	145	192	7.3e+02	19.5
gi|28190683	gi|28373105	23.19	69	48	5	360	426	161	226	2.1e+03	18.4
gi|14587240	gi|11127755	85.11	423	63	0	1	423	1	423	1.5e-163	570.6
gi|18202616	gi|14587240	26.32	38	27	1	72	109	154	190	2.8e+03	17.6
gi|14587240	gi|22003413	17.00	200	139	27	65	244	72	264	2.5e+03	17.3
gi|14587240	gi|20150361	25.84	89	50	16	156	228	51	139	6.7e+02	19.0
gi|417106	gi|14587240	25.30	83	48	14	111	179	214	296	2.8e+03	16.8
gi|1177876	gi|3913100	28.22	163	92	25	54	201	225	377	1.3e+03	18.3
gi|1825471	gi|3913100	22.12	104	72	9	93	196	180	274	1.3e+03	18.1
gi|3913100	gi|14285347	35.12	410	216	50	3	380	3	394	2.8e-12	67.8
gi|3913100	gi|86207	36.30	427	219	53	2	380	2	423	4.5e-13	70.6
gi|8569435	gi|4887141	29.23	65	39	7	101	161	151	212	2.1e+02	20.6
gi|4887141	gi|24987754	23.53	34	23	3	56	86	11	44	3.1e+03	15.8
gi|2118236	gi|4887141	29.28	181	99	29	215	395	136	287	0.8	29.4
gi|50513993	gi|4887141	32.70	159	95	12	266	424	141	287	0.096	32.5
gi|14029252	gi|5915706	33.70	454	235	66	1	430	1	412	4.3e-11	64.1
gi|12643673	gi|5915706	35.48	451	224	67	1	421	1	414	1e-11	66.2
gi|5915706	gi|19263746	72.95	414	112	0	1	414	1	414	7e-40	159.7
gi|461926	gi|5915706	25.45	55	40	1	94	147	102	156	1.4e+03	18.1
gi|123158	gi|5915706	21.88	32	24	1	37	67	245	276	1.7e+03	17.5
gi|8569435	gi|6688835	22.63	137	86	20	21	139	247	381	1.7e+03	17.8
gi|24987754	gi|8569435	28.26	92	57	9	38	123	79	167	13	24.0
gi|604515	gi|8569435	21.05	57	41	4	236	289	96	151	2e+03	17.4
gi|8569435	gi|20150626	26.83	41	28	2	6	44	119	159	3.7e+03	14.8
gi|6563304	gi|11127755	19.19	99	77	3	17	114	40	136	3.2e+03	17.6
gi|6325221	gi|11127755	32.65	49	26	7	43	87	265	310	2.6e+03	17.5
gi|11127755	gi|6435582	19.32	88	65	6	320	406	5	87	2.2e+03	17.5
gi|14132780	gi|11127755	22.00	50	38	1	219	267	176	225	3.2e+03	16.8
gi|461547	gi|18254515	26.47	34	25	0	230	263	94	127	2.1e+03	17.6
gi|461547	gi|416665	28.37	208	86	63	199	406	114	258	0.24	31.1
gi|28277239	gi|461547	34.72	458	223	76	1	424	1	416	3.2e-10	61.2
gi|461547	gi|20073360	74.64	418	100	6	1	416	1	414	9.9e-42	165.9
gi|14029252	gi|18202616	35.73	459	219	76	1	430	1	412	8.5e-11	63.2
gi|6321271	gi|14029252	34.35	428	231	50	3	380	3	430	2.1e-13	71.7
gi|14029252	gi|604515	34.22	453	229	69	1	430	1	407	1.7e-10	62.2
gi|461926	gi|14029252	28.30	53	34	4	100	148	224	276	9.6e+02	18.8
gi|179212	gi|18254515	21.82	55	40	3	210	264	76	127	2.3e+03	17.4
gi|18254515	gi|8745541	25.23	107	69	11	109	214	185	281	4.3e+02	19.8
gi|18254515	gi|28277523	23.47	98	63	12	49	136	123	218	1.6e+03	18.1
gi|27924347	gi|18254515	33.33	24	16	0	241	264	104	127	2.3e+03	17.4
gi|1709664	gi|27461071	23.13	294	190	36	55	320	126	411	0.86	29.5
gi|19263746	gi|27461071	28.18	440	261	55	1	414	1	411	2.6e-05	44.9
gi|461926	gi|27461071	19.40	67	50	4	98	163	256	319	1.9e+03	17.6
gi|7493907	gi|27461071	30.96	436	254	47	1	416	1	409	1.6e-07	52.2
gi|15982558	gi|27886529	21.93	114	71	18	11	121	231	329	2.1e+03	17.9
gi|2118236	gi|27886529	32.65	438	238	57	1	395	1	424	9.7e-08	52.9
gi|14285347	gi|27886529	31.59	440	239	62	1	394	1	424	6.3e-07	50.2
gi|27886529	gi|8100498	31.03	522	252	108	4	424	4	518	4e-07	51.3
gi|1177876	gi|23428513	25.49	102	65	11	93	189	230	325	5.7e+02	19.8
gi|1177876	gi|6325221	37.84	37	21	2	188	224	182	216	1.3e+03	18.2
gi|1177876	gi|28277456	25.00	88	58	8	106	189	245	328	7e+02	19.5
gi|1177876	gi|7493907	26.71	146	83	24	65	199	285	417	7e+02	19.5
gi|1709664	gi|23428513	26.15	413	208	97	3	320	3	413	0.011	35.8
gi|1709664	gi|8745541	25.08	311	183	50	9	302	10	287	2.5	27.5
gi|1709664	gi|6435582	35.71	42	19	8	275	316	106	139	2.7e+03	16.6
gi|1709664	gi|50513993	39.75	161	91	6	166	320	264	424	0.0015	38.7
gi|2507038	gi|6688831	31.82	44	25	5	87	126	169	211	1.3e+03	18.4
gi|28277523	gi|6688831	33.56	447	245	52	1	422	1	420	4.6e-09	57.4
gi|6688831	gi|8100498	36.47	521	225	106	2	420	2	518	2.5e-13	71.8
gi|6688835	gi|6563304	29.47	492	259	88	1	409	1	487	3.7e-09	57.9
gi|6688835	gi|20521652	35.88	432	235	42	1	409	1	413	8.3e-14	73.1
gi|1708375	gi|6688835	22.77	202	127	29	24	209	195	383	9.2e+02	18.7
gi|6688835	gi|8100498	28.52	519	254	117	4	409	4	518	7.7e-07	50.3
gi|6680758	gi|17556548	43.43	327	165	20	1	307	1	327	2e-12	67.7
gi|6325221	gi|6680758	30.77	156	79	29	172	327	180	306	0.061	32.9
gi|28277456	gi|6680758	44.59	74	40	1	337	410	229	301	0.55	30.1
gi|123158	gi|6680758	30.34	89	53	9	56	143	146	226	8.3e+02	18.3
gi|1825471	gi|17556548	33.93	56	29	8	136	189	197	246	2.2e+03	16.9
gi|12643614	gi|17556548	23.84	302	178	52	131	418	59	322	0.1	32.6
gi|8100498	gi|17556548	28.49	186	102	31	332	516	170	325	29	24.8
gi|114388	gi|18202616	85.75	414	58	1	1	413	1	414	4.4e-45	177.0
gi|18202616	gi|604515	73.43	414	105	5	1	414	1	409	2.3e-33	138.1
gi|12643614	gi|18202616	34.51	455	225	73	1	423	1	414	2.1e-10	61.8
gi|11096277	gi|18202616	86.96	414	54	0	1	414	1	414	1.5e-45	178.5
gi|7522600	gi|18202616	34.00	450	231	66	3	426	3	412	4.1e-10	60.9
gi|24648576	gi|6563304	30.26	499	251	97	1	414	1	487	1.1e-07	53.1
gi|19263746	gi|6563304	31.86	499	243	97	1	414	1	487	8.5e-09	56.7
gi|6563304	gi|6435582	30.23	43	28	2	301	341	2	44	2.9e+03	17.0
gi|6321271	gi|179212	37.83	423	209	54	3	382	3	414	2.2e-13	71.6
gi|179212	gi|8745541	41.30	46	26	1	353	398	245	289	25	24.5
gi|20150626	gi|179212	19.69	127	90	12	17	139	278	396	5e+02	19.4
gi|24987754	gi|397973	34.21	38	24	1	141	177	163	200	1.6e+03	17.4
gi|397973	gi|28277239	27.65	293	192	20	68	341	131	422	3e-05	44.4
gi|397973	gi|123158	29.63	27	19	0	3	29	36	62	2.7e+03	16.4
gi|24987754	gi|15982558	28.57	21	15	0	129	149	299	319	4e+03	15.2
gi|15982558	gi|6435584	26.61	124	75	16	184	300	54	168	5.7e+02	19.4
gi|114337	gi|15982558	21.50	107	69	15	203	296	60	164	3.6e+03	16.3
gi|24648576	gi|1825471	22.22	108	70	14	169	263	9	115	2e+03	17.4
gi|14285347	gi|24648576	35.20	429	224	54	1	392	1	412	2.4e-08	54.9
gi|86207	gi|24648576	33.63	455	229	73	1	423	1	414	7.3e-10	60.0
gi|7522600	gi|24648576	33.92	451	230	68	3	426	3	412	1.1e-09	59.4
gi|23428513	gi|114388	84.50	413	64	0	1	413	1	413	6.4e-47	183.1
gi|114388	gi|416665	28.91	128	84	7	276	403	138	258	0.43	30.2
gi|20150626	gi|114388	19.69	127	90	12	17	139	277	395	7e+02	18.9
gi|604515	gi|24987754	25.00	36	27	0	311	346	84	119	2.5e+03	16.8
gi|24987754	gi|11096277	18.42	38	31	0	132	169	317	354	1.2e+03	18.1
gi|23428513	gi|19263746	84.65	417	57	7	1	413	1	414	7.5e-47	182.9
gi|23428513	gi|14285347	35.61	424	228	45	1	411	1	392	6.2e-10	60.1
gi|114331	gi|23428513	27.58	417	205	97	3	328	3	413	2.1e-05	44.8
gi|7493907	gi|23428513	33.03	442	239	57	1	416	1	411	2.4e-11	64.9
gi|10835405	gi|21618764	27.66	47	33	1	78	123	218	264	1.5e+03	18.2
gi|114337	gi|21618764	27.18	412	214	86	3	328	3	414	0.00017	41.8
gi|21618764	gi|50513993	33.33	453	234	68	1	414	1	424	1.1e-09	59.4
gi|12643673	gi|19263746	33.48	454	229	73	1	421	1	414	5e-11	63.9
gi|12643673	gi|6435582	29.27	41	27	2	383	421	176	216	2.6e+03	17.1
gi|2507038	gi|20521652	25.00	32	24	0	96	127	9	40	1.7e+03	17.8
gi|28190683	gi|2507038	25.00	40	30	0	134	173	69	108	2.4e+02	21.0
gi|10835405	gi|1825471	23.76	202	132	22	2	195	2	189	32	23.1
gi|6435582	gi|1825471	27.55	196	124	18	1	185	1	189	1.4	27.6
gi|1825471	gi|114337	23.08	117	82	8	69	184	174	283	3.6e+02	19.9
gi|7493907	gi|1825471	58.33	12	5	0	5	16	209	220	2.6e+03	16.9
gi|6321271	gi|604515	37.20	422	208	57	3	382	3	409	5e-13	70.4
gi|6321271	gi|28277456	36.47	425	214	56	3	382	3	416	2e-13	71.7
gi|6321271	gi|8100498	26.78	519	236	144	4	382	4	518	1.5e-06	49.2
gi|10835405	gi|20521652	27.66	47	33	1	78	123	217	263	8.4e+02	19.1
gi|86207	gi|20521652	33.85	452	231	68	1	423	1	413	1.7e-11	65.4
gi|6325221	gi|6435582	19.75	162	112	18	92	250	89	235	1.5e+03	17.8
gi|6325221	gi|86207	35.54	166	105	2	165	328	258	423	0.00018	41.8
gi|20150361	gi|22003413	30.12	83	51	7	44	124	162	239	1.2e+03	17.4
gi|22003413	gi|114331	39.58	96	55	3	177	271	234	327	6e+02	19.4
gi|10835405	gi|10720391	22.56	133	94	9	20	151	74	198	56	22.5
gi|28190681	gi|10835405	18.83	154	110	15	252	394	24	173	5.6e+02	19.7
gi|16197630	gi|461926	22.41	116	79	11	150	261	116	224	2.6e+03	16.9
gi|7493907	gi|16197630	32.28	443	241	59	1	416	1	411	1.4e-11	65.7
gi|6435584	gi|8745541	40.54	37	20	2	115	150	258	293	2.5e+03	16.7
gi|7522600	gi|8745541	25.23	321	180	60	103	412	18	289	0.76	29.6
gi|14285347	gi|19263746	34.89	427	228	50	1	392	1	412	1.2e-09	59.2
gi|114337	gi|19263746	26.39	413	216	88	3	328	3	414	0.00074	39.7
gi|27924347	gi|19263746	74.64	414	105	0	1	414	1	414	4.1e-41	163.8
gi|604515	gi|416665	31.54	149	87	15	250	398	124	257	0.44	30.2
gi|27924347	gi|604515	70.53	414	117	5	1	414	1	409	1.5e-37	152.0
gi|10720391	gi|6435584	31.58	19	13	0	15	33	1	19	3e+03	16.1
gi|20150361	gi|416665	26.80	97	58	13	2	87	152	246	7.7e+02	18.1
gi|86207	gi|416665	27.40	292	167	45	130	413	4	258	0.057	33.2
gi|20150361	gi|461926	19.59	97	66	12	33	119	94	188	1e+03	17.4
gi|20150361	gi|20150626	96.65	179	6	0	2	180	2	180	8.6e-54	203.5
gi|3288523	gi|2118236	33.75	403	226	41	3	374	3	395	2.2e-11	64.8
gi|20150626	gi|2118236	28.05	82	54	5	64	140	297	378	7.6e+02	18.7
gi|3288523	gi|114337	28.57	378	216	54	1	374	1	328	8.2e-07	49.4
gi|3288523	gi|86207	35.06	425	221	55	2	374	2	423	6.7e-12	66.7
gi|1708375	gi|6435582	27.50	80	58	0	143	222	130	209	0.82	28.3
gi|1708375	gi|8100498	29.79	47	31	2	147	193	430	474	2.4e+03	17.4
gi|12643614	gi|8100498	30.25	519	259	103	4	423	4	518	4.4e-08	54.4
gi|12643614	gi|27924347	33.55	453	232	69	1	423	1	414	1.5e-11	65.6
gi|6435582	gi|28277239	22.37	76	51	8	65	133	305	379	1e+03	18.8
gi|6435584	gi|11096277	27.45	51	34	3	61	109	268	317	1.9e+03	17.7
gi|417106	gi|461926	37.76	196	122	0	1	196	1	196	9.4e-19	87.8
gi|461926	gi|50513993	25.81	62	45	1	96	156	274	335	1.3e+02	21.8
gi|14285347	gi|50513993	31.59	440	239	62	1	394	1	424	7.3e-07	50.0
gi|28277456	gi|8100498	30.37	517	250	110	4	414	4	516	2.1e-07	52.1
gi|7493907	gi|28277456	32.59	448	236	66	1	416	1	414	6.9e-11	63.4
gi|28277523	gi|20073360	32.89	450	238	64	1	422	1	414	2.5e-10	61.5
gi|28277239	gi|14132780	30.07	153	71	36	261	406	154	277	1.1	29.1
gi|417106	gi|28190683	33.33	15	9	1	40	54	94	107	3.7e+03	16.1
gi|114331	gi|7493907	29.83	295	176	31	64	328	125	418	7e-05	43.1
gi|11096277	gi|8100498	31.07	515	247	108	4	412	4	516	1.9e-07	52.3
gi|86207	gi|27924347	34.80	454	225	71	1	423	1	414	3.1e-12	67.9
gi|123158	gi|27924347	27.50	40	27	2	102	141	143	180	1.7e+03	17.5
gi|18858299	gi|18858297	86.96	414	54	0	1	414	1	414	9.5e-43	169.2
gi|18858297	gi|461926	17.44	172	128	14	96	262	62	224	2.1e+03	17.3
gi|7493907	gi|18858297	34.38	445	230	62	1	416	1	412	2.3e-10	61.7
gi|18858299	gi|24987639	22.86	70	47	7	303	369	4	69	2.3e+03	16.6
gi|18858299	gi|179253	33.83	133	80	8	287	412	196	327	0.75	29.7
gi|18858299	gi|4887141	31.87	182	89	35	233	414	141	287	0.9	29.3
gi|24648576	gi|18858299	76.81	414	96	0	1	414	1	414	2.2e-38	154.7
gi|16197630	gi|18858299	78.74	414	87	1	1	413	1	414	3.2e-40	160.8
gi|3288523	gi|18858299	35.56	419	216	54	3	374	3	414	1.8e-11	65.2
gi|14285347	gi|18858299	35.36	427	226	50	1	392	1	412	3.7e-08	54.3
gi|20150626	gi|18858299	33.33	39	23	3	103	139	359	396	1.3e+03	17.9
gi|13506888	gi|416666	27.57	214	114	41	203	416	93	265	0.58	29.8
gi|1890331	gi|416666	23.30	103	75	4	113	215	156	254	4.7e+02	19.2
gi|3257339	gi|416666	31.82	22	15	0	16	37	195	216	1.8e+03	17.1
gi|14029252	gi|416666	27.57	214	114	41	214	427	93	265	1.4	28.6
gi|6563304	gi|416666	22.65	309	168	71	198	485	10	268	5.8	26.7
gi|10835405	gi|416666	22.48	129	81	19	105	230	156	268	1.2e+03	17.9
gi|28277239	gi|416666	25.46	216	118	43	206	419	91	265	3	27.5
gi|20073360	gi|416666	29.89	174	95	27	238	409	117	265	3.5	27.2
gi|24987639	gi|7494088	21.59	88	59	10	18	98	41	125	7.4e+02	18.5
gi|24987639	gi|6691153	31.25	32	18	4	80	109	10	39	1.4e+03	17.2
gi|24987639	gi|179734	26.53	49	32	4	22	69	163	208	9.8e+02	18.0
gi|24987639	gi|4887141	23.81	42	28	4	101	138	188	229	2.5e+03	15.9
gi|24987639	gi|6680758	53.85	13	6	0	6	18	15	27	1.8e+03	16.7
gi|24987639	gi|23428513	26.09	46	28	6	28	69	325	368	2.3e+03	16.6
gi|2118236	gi|24987639	43.75	16	7	2	337	350	54	69	2.6e+03	16.3
gi|24987639	gi|8100498	26.09	23	17	0	23	45	243	265	2.5e+03	16.7
gi|3777495	gi|20501857	36.36	418	205	61	3	365	3	414	1.1e-12	69.2
gi|3777495	gi|1096610	37.35	415	205	55	3	365	3	414	2e-14	75.0
gi|3777495	gi|179734	31.09	402	228	49	3	365	3	394	6.1e-10	60.0
gi|10092677	gi|3777495	19.35	62	45	5	184	242	212	271	5.8e+02	19.7
gi|3777495	gi|397973	29.37	378	215	52	1	363	1	341	1.3e-09	58.7
gi|3777495	gi|12643673	36.94	425	202	66	2	365	2	421	9e-14	72.8
gi|20150361	gi|3777495	33.33	39	25	1	103	140	310	348	1.5e+03	17.5
gi|3777495	gi|27924347	37.98	416	201	57	3	365	3	414	2.1e-15	78.2
gi|13506888	gi|7531048	28.85	208	108	40	208	414	96	264	0.033	34.0
gi|13506888	gi|14286115	33.18	434	233	57	1	419	1	392	4.3e-10	60.7
gi|13506888	gi|12963455	34.10	437	226	62	1	419	1	393	6.5e-11	63.4
gi|224905	gi|13506888	31.37	271	154	32	89	328	152	421	1.9e-05	45.0
gi|13506888	gi|461547	34.45	447	232	61	1	419	1	414	2.3e-12	68.3
gi|13506888	gi|17556548	31.48	162	73	38	255	416	199	322	1.1	29.2
gi|13506888	gi|20521652	34.60	448	227	66	1	419	1	411	4e-12	67.5
gi|13506888	gi|10720391	28.32	226	109	53	194	416	88	263	0.8	29.4
gi|28190681	gi|13506888	30.43	23	16	0	328	350	154	176	2.5e+03	17.9
gi|730245	gi|3746336	18.75	96	67	11	156	251	338	422	1.9e+03	17.8
gi|23478773	gi|730245	22.64	106	64	18	411	499	3	107	2.5e+03	17.5
gi|730245	gi|20877656	21.08	185	126	20	23	207	233	397	2.3e+02	21.2
gi|730245	gi|8569435	33.33	27	18	0	121	147	106	132	8.9e+02	18.2
gi|730245	gi|6563304	28.85	52	34	3	65	116	207	255	1.2e+03	18.9
gi|604515	gi|730245	40.00	15	9	0	285	299	157	171	2.4e+03	17.3
gi|28190683	gi|730245	22.27	220	149	22	7	220	12	215	0.23	31.2
gi|730245	gi|14132780	28.57	56	36	4	195	248	242	295	1.2e+03	18.1
gi|12963663	gi|1495997	25.51	98	62	11	47	136	92	186	2.4e+02	19.5
gi|14285348	gi|1495997	33.33	48	24	8	45	87	176	220	2.2e+03	17.1
gi|1495997	gi|224905	22.82	149	95	20	32	161	62	209	8.6e+02	18.5
gi|3913100	gi|1495997	36.67	30	18	1	46	74	155	184	2.5e+03	16.8
gi|179212	gi|1495997	20.93	86	62	6	244	327	134	215	2e+03	17.4
gi|1495997	gi|20521652	21.43	210	133	32	30	215	125	326	1.5e+03	17.9
gi|12643614	gi|1495997	20.65	92	71	2	304	394	26	116	2.1e+03	17.3
gi|14132780	gi|1495997	27.27	33	23	1	19	50	5	37	3e+03	16.1
gi|12963663	gi|205632	40.00	15	9	0	51	65	245	259	2e+03	17.0
gi|12963663	gi|14285346	35.29	17	11	0	49	65	233	249	1.2e+03	17.9
gi|12963663	gi|584820	27.94	68	42	7	46	110	143	206	5e+02	18.6
gi|27461071	gi|12963663	50.00	14	6	1	215	228	123	135	2.9e+03	16.2
gi|24648576	gi|12963663	17.86	56	41	5	33	88	15	65	2.5e+03	16.6
gi|10720391	gi|12963663	37.50	16	10	0	89	104	144	159	3.1e+03	15.5
gi|12963663	gi|114331	27.27	33	24	0	127	159	221	253	2.5e+03	16.2
gi|12963663	gi|123158	20.00	40	30	2	115	152	27	66	2.1e+03	15.8
gi|205632	gi|10197684	20.93	215	145	25	65	279	30	219	2.8e+03	16.7
gi|205632	gi|15375064	27.82	417	198	103	3	414	3	321	0.047	33.7
gi|20877656	gi|205632	70.56	428	112	14	1	428	1	414	2e-37	151.6
gi|3913100	gi|205632	34.75	423	220	56	3	380	3	414	3.3e-14	74.3
gi|27886529	gi|205632	33.70	457	227	76	1	424	1	414	8.3e-09	56.5
gi|114388	gi|205632	86.96	414	53	1	1	413	1	414	2e-46	181.5
gi|10835405	gi|205632	27.27	55	37	3	72	123	210	264	1.3e+03	18.3
gi|114331	gi|205632	28.99	414	204	90	3	328	3	414	6.9e-05	43.1
gi|205632	gi|123158	22.58	31	23	1	245	275	37	66	2e+03	17.2
gi|3746336	gi|7531048	31.17	154	75	31	264	417	142	264	0.3	30.8
gi|3746336	gi|12963457	33.64	440	230	62	1	424	1	394	7.4e-10	59.9
gi|1346734	gi|3746336	36.99	173	105	4	160	328	252	424	0.0001	42.6
gi|3746336	gi|1177876	22.58	62	39	9	346	407	89	141	3.3e+03	16.7
gi|6325221	gi|3746336	36.99	173	105	4	160	328	252	424	0.0001	42.6
gi|28190683	gi|3746336	24.18	91	61	8	332	421	171	254	1.2e+03	19.3
gi|1361269	gi|4165126	30.30	33	17	6	175	207	262	288	1.3e+03	18.2
gi|179734	gi|4165126	32.95	434	229	62	1	394	1	412	1.3e-07	52.5
gi|10092677	gi|4165126	30.26	76	34	19	183	252	197	259	16	25.2
gi|4165126	gi|6680758	34.64	153	67	33	257	406	179	301	0.16	31.9
gi|4165126	gi|22003413	30.23	43	28	2	3	45	3	43	9e+02	19.1
gi|28277523	gi|4165126	46.14	427	210	20	1	422	1	412	1.9e-21	98.5
gi|4165126	gi|20073360	32.13	442	242	58	1	412	1	414	2e-08	55.2
gi|7493907	gi|4165126	31.96	438	248	50	1	416	1	410	8.7e-09	56.4
gi|20501857	gi|7494088	26.67	435	272	47	1	414	1	409	0.0071	36.8
gi|20501857	gi|23478773	30.51	508	258	95	1	414	1	507	1.9e-07	52.3
gi|584791	gi|20501857	37.64	433	201	69	3	387	3	414	3.3e-14	74.3
gi|114385	gi|20501857	75.85	414	100	0	1	414	1	414	5.9e-40	160.0
gi|20501857	gi|8569435	23.08	39	30	0	241	279	96	134	2.5e+03	17.1
gi|2507038	gi|20501857	25.00	32	24	0	96	127	9	40	2.3e+03	17.3
gi|28277239	gi|20501857	34.14	457	225	76	1	424	1	414	2.4e-09	58.3
gi|20501857	gi|8100498	31.52	514	246	106	4	412	4	516	2.9e-06	48.3
gi|10197684	gi|7531049	27.03	111	64	17	107	216	158	252	8.3e+02	18.3
gi|10197684	gi|23478773	25.35	71	45	8	40	103	223	292	1.5e+03	18.3
gi|114385	gi|10197684	42.86	14	8	0	81	94	46	59	2.9e+03	16.7
gi|10197684	gi|27461071	30.43	46	27	5	1	41	270	315	2.3e+03	17.1
gi|2507038	gi|10197684	23.53	136	83	21	10	140	1	120	2.6e+02	20.0
gi|19263746	gi|10197684	22.03	59	42	4	326	383	148	203	2.8e+03	16.7
gi|10197684	gi|11096277	29.23	65	40	6	29	91	66	126	1.2e+03	18.3
gi|20151215	gi|7531048	26.47	136	76	24	74	208	151	263	1.4e+02	20.9
gi|20151215	gi|14285348	24.74	190	110	33	48	210	205	388	2.1e+02	20.8
gi|1346734	gi|20151215	29.93	147	88	15	180	323	77	211	2.2e+02	20.5
gi|20151215	gi|4887141	22.63	137	93	13	77	207	149	278	4.2e+02	19.4
gi|20151215	gi|6688835	24.34	152	97	18	77	211	254	404	1e+02	22.0
gi|20151215	gi|20521652	26.12	134	81	18	95	211	276	408	3.1e+02	20.3
gi|20151215	gi|14285347	24.50	151	91	23	83	210	238	388	2.3e+02	20.7
gi|20151215	gi|14132780	25.83	120	76	13	80	198	170	277	73	22.0
gi|358960	gi|7531049	27.01	174	73	54	231	404	142	261	2.2	27.9
gi|20877656	gi|358960	72.66	428	103	14	1	428	1	414	8.3e-39	156.2
gi|14587240	gi|358960	23.08	104	72	8	154	254	72	170	8e+02	19.9
gi|24987754	gi|358960	21.05	38	30	0	132	169	317	354	5e+02	19.5
gi|12643614	gi|358960	33.33	453	233	69	1	423	1	414	1.2e-10	62.6
gi|28190681	gi|358960	25.21	119	66	23	155	267	268	369	1.1e+03	19.5
gi|14286104	gi|7494088	34.57	431	224	58	1	395	1	409	3.1e-08	54.5
gi|12963457	gi|7494088	34.95	432	220	61	1	394	1	409	1.7e-09	58.6
gi|1346734	gi|7494088	23.34	407	229	83	4	328	4	409	0.47	30.4
gi|7494088	gi|8569435	39.47	38	15	8	61	90	100	137	2.5e+03	17.0
gi|114388	gi|7494088	26.79	448	254	74	1	413	1	409	0.0036	37.8
gi|7494088	gi|10835405	31.03	29	17	3	28	53	125	153	2.5e+03	17.1
gi|7494088	gi|8100498	31.19	529	231	133	2	409	2	518	4.7e-05	44.3
gi|1890331	gi|14286104	21.43	154	97	24	82	215	230	379	1.1e+03	18.4
gi|14594809	gi|14286104	24.53	53	34	6	38	85	160	211	2.3e+03	17.3
gi|14286104	gi|17556548	24.30	395	215	84	3	389	3	321	2.6	27.9
gi|23428513	gi|14286104	34.91	424	232	44	1	411	1	393	1.6e-09	58.8
gi|14286104	gi|8745541	29.03	155	71	39	226	379	173	289	8.1	26.1
gi|114331	gi|14286104	25.45	393	226	67	3	328	3	395	7.2e-05	43.0
gi|7493907	gi|14286104	33.56	432	232	55	1	416	1	393	9.3e-11	62.9
gi|6691153	gi|14286105	27.85	395	217	68	3	333	3	393	1.7e-05	45.1
gi|14286105	gi|12963457	80.20	394	77	1	1	393	1	394	1.6e-45	178.3
gi|3859490	gi|14286105	34.44	450	221	74	1	433	1	393	2e-10	61.9
gi|14286105	gi|4887141	29.07	172	94	28	224	393	142	287	0.7	29.5
gi|14286105	gi|179212	35.57	433	216	63	1	391	1	412	2.6e-10	61.4
gi|12643673	gi|14286105	32.28	443	228	72	1	421	1	393	4.3e-09	57.4
gi|14286105	gi|2118236	81.27	395	72	2	1	393	1	395	4.2e-45	176.9
gi|14286105	gi|14285347	81.98	394	70	1	1	393	1	394	2.8e-47	184.1
gi|14286105	gi|8100498	36.90	523	193	137	2	393	2	518	1.4e-15	79.3
gi|14285346	gi|7531049	36.14	166	61	45	223	387	144	265	0.26	30.9
gi|122212	gi|7531049	15.79	57	47	1	96	151	151	207	1.6e+03	17.3
gi|27461071	gi|7531049	26.49	185	95	41	226	409	125	269	34	23.9
gi|23428513	gi|7531049	28.34	187	78	56	218	403	130	261	1.4	28.5
gi|19263746	gi|7531049	29.14	175	68	56	231	404	142	261	2	28.0
gi|114331	gi|7531049	28.70	324	174	57	3	326	3	269	0.00068	39.2
gi|7531049	gi|14132780	35.43	302	162	33	1	271	1	300	9.7e-06	45.2
gi|6691153	gi|7531048	26.61	327	172	68	3	326	3	264	0.2	31.0
gi|114342	gi|7531048	26.40	322	168	69	92	405	2	262	0.68	29.6
gi|18858301	gi|7531048	25.93	297	159	61	111	405	25	262	0.9	29.2
gi|461547	gi|7531048	35.51	107	62	7	307	407	157	262	1.1	28.8
gi|15982558	gi|7531048	26.00	100	63	11	32	124	116	211	3.1e+02	20.4
gi|1708375	gi|7531048	27.27	55	39	1	163	217	199	252	1.8e+03	17.0
gi|123158	gi|7531048	27.08	48	31	4	11	58	97	140	5.7e+02	18.7
gi|18203648	gi|20137568	34.95	455	224	72	1	424	1	414	8.5e-12	66.5
gi|20137568	gi|179734	35.98	428	222	52	1	412	1	392	4.5e-11	63.9
gi|20137568	gi|584820	30.56	108	72	3	298	405	152	256	6.2	26.4
gi|20137568	gi|179212	72.71	414	113	0	1	414	1	414	3.9e-40	160.6
gi|12643673	gi|20137568	34.44	450	230	65	1	421	1	414	9.1e-12	66.3
gi|20137568	gi|416665	32.81	128	79	7	277	404	138	258	0.16	31.6
gi|20137568	gi|28190681	52.00	25	8	4	99	123	110	130	2.8e+03	17.6
gi|3122191	gi|1361269	25.95	131	78	19	89	208	92	214	32	22.9
gi|179253	gi|1361269	27.03	37	27	0	58	94	169	205	3.2e+03	16.1
gi|1361269	gi|461547	21.28	47	37	0	143	189	177	223	6.3e+02	19.4
gi|23428513	gi|1361269	38.10	21	12	1	276	296	156	175	3.3e+03	16.4
gi|14285347	gi|1361269	21.28	94	57	17	177	262	49	133	2.3e+03	17.1
gi|7522600	gi|1361269	36.84	38	20	4	5	38	77	114	2.4e+03	17.2
gi|15375064	gi|729359	29.03	31	22	0	277	307	60	90	2.8e+03	16.5
gi|729359	gi|20877656	26.50	117	71	15	132	237	316	428	3.2e+02	20.6
gi|729359	gi|5915706	26.05	119	75	13	129	237	299	414	4.6e+02	20.0
gi|24987754	gi|729359	25.29	87	51	14	101	184	39	114	6.3e+02	18.4
gi|729359	gi|19263746	23.53	51	39	0	187	237	364	414	6e+02	19.6
gi|729359	gi|28190681	27.12	59	35	8	187	237	343	401	4e+03	15.9
gi|729359	gi|7493907	30.00	60	39	3	7	64	18	76	6e+02	19.6
gi|6691153	gi|20137385	28.26	414	212	85	3	333	3	414	2.7e-05	44.5
gi|6691153	gi|179253	32.49	197	87	46	139	331	173	327	0.052	33.3
gi|3913100	gi|6691153	32.19	379	200	57	1	374	1	327	1.5e-08	55.2
gi|6691153	gi|1177876	34.38	32	20	1	205	235	107	138	2.4e+03	17.1
gi|22003413	gi|6691153	30.43	184	110	18	105	270	148	331	1.3e+03	18.2
gi|6691153	gi|28277456	25.78	415	223	85	3	333	3	416	0.0005	40.3
gi|20150626	gi|6691153	29.09	55	39	0	89	143	265	319	57	22.3
gi|18203648	gi|20137385	34.66	453	228	68	1	424	1	414	3.6e-12	67.7
gi|20137385	gi|20877656	79.21	428	75	14	1	414	1	428	5.9e-46	179.9
gi|14587240	gi|20137385	26.23	61	42	3	212	269	86	146	1.2e+03	19.2
gi|20137385	gi|1825471	23.40	47	35	1	231	276	82	128	1.9e+03	17.6
gi|28277239	gi|20137385	34.14	454	229	70	1	424	1	414	2.7e-11	64.8
gi|86207	gi|20137385	34.37	451	231	65	1	423	1	414	5.6e-12	67.1
gi|1890331	gi|12044396	21.60	162	104	23	66	207	235	393	9.4e+02	18.7
gi|1890331	gi|584792	26.27	118	61	26	80	197	149	240	1.9e+02	20.6
gi|1890331	gi|5915706	19.61	102	70	12	13	110	269	362	8.1e+02	19.0
gi|1890331	gi|179212	23.73	118	74	16	105	207	277	393	7e+02	19.2
gi|1890331	gi|16197630	26.89	119	69	18	105	207	276	392	6.1e+02	19.4
gi|1890331	gi|14285347	22.08	154	96	24	82	215	229	378	7.5e+02	19.0
gi|1890331	gi|86207	19.48	154	106	18	84	225	272	419	5.2e+02	19.7
gi|14286115	gi|14285348	88.32	394	46	0	1	394	1	394	3.4e-49	190.5
gi|14286115	gi|20877656	35.15	441	222	64	1	392	1	426	4.2e-10	60.8
gi|3913100	gi|14286115	35.14	407	220	44	3	380	3	394	1.6e-11	65.3
gi|14286115	gi|6688831	42.63	434	195	54	1	394	1	420	1.8e-17	85.2
gi|14286115	gi|114388	35.29	425	228	47	1	392	1	411	3.2e-10	61.1
gi|14286115	gi|16197630	36.47	425	223	47	1	392	1	411	3.5e-10	61.0
gi|14286115	gi|6435582	29.27	41	28	1	104	143	41	81	2.3e+03	17.2
gi|123158	gi|14286115	16.51	109	82	9	47	154	191	291	1.1e+03	18.2
gi|1096610	gi|23478773	29.13	508	265	95	1	414	1	507	2e-08	55.5
gi|14594809	gi|1096610	19.57	92	68	6	36	121	256	347	3e+02	20.6
gi|1709664	gi|1096610	27.54	414	202	98	3	320	3	414	0.0007	39.7
gi|397973	gi|1096610	28.33	413	219	77	3	341	3	412	2.5e-06	48.0
gi|16197630	gi|1096610	73.25	415	108	3	1	413	1	414	1.1e-40	162.4
gi|12643614	gi|1096610	31.49	451	244	65	1	423	1	414	1.2e-10	62.6
gi|28190681	gi|1096610	30.61	49	29	5	189	237	350	393	2.1e+03	18.2
gi|122212	gi|18203648	28.77	73	40	12	25	89	75	143	9.2e+02	18.8
gi|18203648	gi|6688831	31.53	444	260	44	1	424	1	420	8.2e-09	56.6
gi|24987754	gi|18203648	28.00	50	33	3	149	197	185	232	5.1e+02	19.5
gi|18203648	gi|2118236	33.86	440	230	61	1	424	1	395	1.4e-09	59.0
gi|18203648	gi|14285347	33.03	439	234	60	1	424	1	394	2.9e-09	58.0
gi|18203648	gi|86207	80.42	424	82	1	1	424	1	423	3.2e-49	190.8
gi|584791	gi|23478773	31.56	507	221	126	4	387	4	507	4.3e-11	64.3
gi|1346734	gi|23478773	28.34	314	150	75	87	328	197	507	0.0042	37.5
gi|14029252	gi|23478773	28.79	514	277	89	1	432	1	507	2.5e-08	55.3
gi|179212	gi|23478773	29.59	507	264	93	1	414	1	507	6.6e-08	53.8
gi|6321271	gi|23478773	30.63	506	226	125	2	382	2	507	2.7e-08	54.9
gi|19263746	gi|23478773	29.27	509	263	97	1	414	1	507	9e-08	53.3
gi|23478773	gi|6435582	36.11	36	19	4	270	301	193	228	2.8e+03	17.2
gi|15375064	gi|584792	27.04	318	181	51	3	319	3	270	0.13	31.6
gi|7141342	gi|15375064	26.56	418	205	102	2	415	2	321	0.00061	40.0
gi|461547	gi|15375064	26.49	419	203	105	3	416	3	321	0.0073	36.4
gi|397973	gi|15375064	26.22	347	224	32	1	342	1	320	5.8e-06	46.4
gi|1825471	gi|15375064	23.96	96	65	8	61	152	158	249	1e+03	18.3
gi|28277523	gi|15375064	40.37	161	91	5	262	422	166	321	0.00013	42.2
gi|15375064	gi|14132780	24.92	325	189	55	3	313	3	286	11	25.4
gi|12044396	gi|3122191	25.00	44	28	5	148	191	56	94	2.2e+03	17.3
gi|3122191	gi|4887141	28.12	64	40	6	92	155	145	202	3.5e+02	19.8
gi|3122191	gi|18202616	37.04	27	16	1	96	122	241	266	7.2e+02	19.2
gi|3122191	gi|16197630	27.78	90	46	19	49	122	179	265	3.9e+02	20.1
gi|3122191	gi|28277523	26.67	30	19	3	72	98	305	334	2.2e+03	17.3
gi|12963457	gi|14285348	86.04	394	55	0	1	394	1	394	1.5e-48	188.4
gi|14285348	gi|114385	35.61	424	229	44	1	392	1	412	2.1e-08	55.1
gi|14285348	gi|1177876	35.56	45	19	10	349	390	166	203	2.6e+03	17.1
gi|14285348	gi|10835405	29.03	62	38	6	284	342	65	123	3.2e+03	16.5
gi|28190681	gi|14285348	23.97	121	76	16	40	144	17	137	83	23.2
gi|3859490	gi|14285346	32.89	450	228	74	1	433	1	393	2.2e-09	58.4
gi|10092677	gi|14285346	26.09	69	42	9	6	65	193	261	1.8e+03	17.9
gi|14285346	gi|114388	34.27	429	226	56	1	391	1	411	1.9e-09	58.5
gi|14285346	gi|604515	35.28	428	219	58	1	391	1	407	4.4e-08	54.0
gi|12643614	gi|14285346	32.35	439	235	62	1	423	1	393	1.1e-08	56.0
gi|14285346	gi|11096277	33.88	425	234	47	1	391	1	412	2.5e-09	58.1
gi|12963455	gi|12963457	82.28	395	69	1	1	395	1	394	6.9e-47	182.9
gi|12963457	gi|584820	27.33	172	82	43	219	390	131	259	18	24.7
gi|12963457	gi|17556548	24.55	387	223	69	3	388	3	321	1.2	28.9
gi|12643673	gi|12963457	34.10	437	229	59	1	421	1	394	1.2e-09	59.2
gi|12963457	gi|10720391	30.77	78	48	6	311	388	191	262	22	24.5
gi|28277523	gi|12963457	34.55	437	228	58	1	422	1	394	2.4e-10	61.6
gi|12963457	gi|27924347	35.85	424	228	44	1	392	1	412	4.6e-11	63.9
gi|12963455	gi|114342	35.45	426	228	47	1	393	1	412	3e-10	61.2
gi|12963455	gi|28373105	33.03	439	235	59	1	395	1	424	3.8e-10	60.9
gi|12963455	gi|1177876	35.56	45	19	10	350	391	166	203	2.6e+03	17.1
gi|12963455	gi|19263746	34.34	431	226	57	1	393	1	412	3.4e-10	61.0
gi|12963455	gi|6435582	28.12	64	39	7	232	288	28	91	2.2e+03	17.4
gi|3257339	gi|114342	27.45	51	36	1	186	236	346	395	1.3e+02	21.8
gi|114342	gi|27886529	34.07	455	228	72	1	414	1	424	6.1e-09	57.0
gi|397973	gi|114342	28.78	410	221	71	3	341	3	412	1.5e-06	48.7
gi|22003413	gi|114342	37.14	35	22	0	3	37	3	37	5.1e+02	20.0
gi|114342	gi|28190681	28.57	49	30	5	350	393	189	237	2.8e+03	17.6
gi|14594809	gi|12044396	25.51	98	57	16	18	114	318	400	8.5e+02	19.0
gi|1709664	gi|12044396	26.39	413	208	96	3	320	3	414	0.45	30.4
gi|397973	gi|12044396	26.52	411	229	73	3	341	3	412	0.011	35.9
gi|22003413	gi|12044396	44.12	34	19	0	3	36	3	36	2.5e+02	21.1
gi|12044396	gi|28190681	41.67	24	12	2	311	333	4	26	2.6e+03	17.8
gi|3257339	gi|7141342	23.44	64	47	2	173	236	335	396	6.5e+02	19.4
gi|3257339	gi|17556548	22.22	207	138	23	57	243	119	322	1.4e+03	17.9
gi|3257339	gi|6321271	22.22	45	34	1	192	236	320	363	7.8e+02	19.0
gi|1708375	gi|3257339	24.69	81	55	6	30	107	136	213	3.8e+03	15.2
gi|3257339	gi|20150626	33.33	36	22	2	188	221	89	124	6.5e+02	18.2
gi|179734	gi|584820	26.89	212	97	58	189	390	96	259	18	24.8
gi|179734	gi|27886529	33.79	441	228	64	1	394	1	424	2e-07	51.8
gi|179734	gi|114388	35.53	425	227	47	1	392	1	411	1.7e-10	62.0
gi|179734	gi|8745541	29.68	155	70	39	225	378	173	289	7.7	26.2
gi|28277239	gi|179734	34.01	441	227	64	1	424	1	394	1.1e-08	56.1
gi|179734	gi|20073360	34.98	426	229	48	1	392	1	412	5e-10	60.5
gi|122212	gi|179253	20.69	58	44	2	94	151	210	265	1.8e+02	20.9
gi|6563304	gi|179253	41.03	78	45	1	408	485	251	327	1.1	29.4
gi|179253	gi|8745541	30.97	339	190	44	1	328	1	306	0.0019	37.9
gi|2118236	gi|179253	24.50	400	218	84	3	393	3	327	0.64	29.9
gi|11096277	gi|179253	28.49	186	77	56	227	412	198	327	0.39	30.7
gi|7493907	gi|179253	32.73	165	73	38	253	417	202	328	0.032	34.3
gi|584791	gi|20877656	36.65	442	207	73	3	387	3	428	4.7e-14	73.9
gi|584791	gi|27886529	39.39	429	211	49	2	387	2	424	4.3e-15	77.3
gi|584791	gi|24987754	32.14	28	19	0	27	54	130	157	3e+03	16.3
gi|584791	gi|28277456	37.64	433	203	67	3	387	3	416	5.2e-14	73.7
gi|417106	gi|584791	27.59	87	55	8	100	178	80	166	2.2e+03	17.2
gi|114385	gi|584792	33.33	147	89	9	271	412	128	270	0.26	31.0
gi|584792	gi|17556548	34.25	327	160	55	1	272	1	327	6.1e-06	46.0
gi|24648576	gi|584792	32.41	145	93	5	271	412	128	270	0.47	30.1
gi|604515	gi|584792	31.97	147	91	9	266	407	128	270	0.44	30.2
gi|417106	gi|584792	23.81	84	51	13	98	180	155	226	7.4e+02	18.5
gi|14594809	gi|20877656	38.89	18	11	0	36	53	256	273	1.9e+03	17.7
gi|397973	gi|20877656	24.47	425	234	87	3	341	3	426	0.00024	41.4
gi|2507038	gi|20877656	24.49	49	33	4	18	62	22	70	2.2e+03	17.5
gi|6435584	gi|20877656	23.08	39	30	0	122	160	55	93	1.3e+03	18.4
gi|122212	gi|3859490	33.33	30	19	1	35	63	145	174	2.1e+03	17.4
gi|122212	gi|27886529	29.51	61	39	4	38	98	149	205	1.1e+03	18.5
gi|2507038	gi|122212	38.89	18	11	0	136	153	140	157	8.7e+02	18.2
gi|122212	gi|28277239	23.08	117	84	6	50	163	230	343	1.2e+03	18.4
gi|123158	gi|122212	23.20	125	80	16	57	177	105	217	2.3e+02	19.8
gi|8569435	gi|3859490	20.51	39	31	0	96	134	283	321	6.9e+02	19.3
gi|3859490	gi|12643673	66.28	433	134	12	1	433	1	421	2e-40	161.6
gi|3859490	gi|416665	31.08	222	115	38	209	423	68	258	0.013	35.4
gi|114331	gi|3859490	36.90	168	100	6	165	328	268	433	0.00026	41.3
gi|123158	gi|3859490	25.00	144	71	37	3	134	269	387	1.2e+03	18.2
gi|1346734	gi|224905	95.43	328	15	0	1	328	1	328	4.6e-46	179.6
gi|1346734	gi|1709664	43.07	332	173	16	1	328	1	320	1.8e-16	81.3
gi|1346734	gi|114388	29.23	414	202	91	3	328	3	413	2e-05	44.9
gi|10835405	gi|1346734	23.81	63	44	4	61	123	145	203	1.4e+03	18.0
gi|1346734	gi|417106	20.00	80	61	3	234	313	76	152	3e+03	16.3
gi|224905	gi|14594809	31.25	16	11	0	98	113	101	116	3.8e+03	15.7
gi|224905	gi|15982558	23.21	56	42	1	172	226	55	110	3.2e+03	16.6
gi|3288523	gi|224905	29.10	378	214	54	1	374	1	328	1.4e-06	48.6
gi|114331	gi|224905	90.24	328	32	0	1	328	1	328	5e-44	172.8
gi|224905	gi|7522600	28.37	430	204	104	1	328	1	428	2.1e-05	44.9
gi|14594809	gi|18254515	27.78	36	18	8	92	119	127	162	2.4e+03	16.6
gi|6688831	gi|14594809	28.41	88	51	12	251	326	140	227	2.5e+03	17.2
gi|14594809	gi|6321271	52.94	17	7	1	232	247	185	201	1e+03	18.6
gi|14594809	gi|6435584	45.45	11	6	0	207	217	112	122	4.2e+03	15.0
gi|14594809	gi|20150626	30.77	52	30	6	174	219	91	142	9.3e+02	17.7
gi|7141342	gi|11127755	39.13	23	12	2	143	163	244	266	3.5e+03	17.1
gi|7141342	gi|604515	34.01	441	229	62	3	415	3	409	3.6e-11	64.3
gi|7141342	gi|14285347	33.49	433	227	61	3	415	3	394	1e-09	59.4
gi|20150626	gi|7141342	36.84	38	18	6	54	87	358	393	1.2e+03	18.0
gi|114385	gi|18858301	77.05	414	95	0	1	414	1	414	1.3e-38	155.5
gi|6688835	gi|114385	34.34	431	244	39	1	409	1	414	4.4e-12	67.3
gi|114385	gi|24648576	84.78	414	63	0	1	414	1	414	1.9e-44	174.9
gi|16197630	gi|114385	75.36	414	101	1	1	413	1	414	1.8e-39	158.3
gi|12643614	gi|114385	34.29	455	226	73	1	423	1	414	6.5e-10	60.2
gi|114337	gi|114385	27.71	415	208	92	3	328	3	414	0.001	39.2
gi|27924347	gi|114385	72.22	414	115	0	1	414	1	414	5.6e-39	156.7
gi|18254515	gi|18858301	17.39	138	107	7	82	212	218	355	1.4e+03	18.4
gi|114388	gi|18858301	84.54	414	63	1	1	413	1	414	4.4e-45	177.0
gi|18858301	gi|8745541	26.40	178	83	48	221	398	160	289	16	25.2
gi|10092677	gi|584820	25.51	98	66	7	188	279	114	210	1.1e+02	21.7
gi|6563304	gi|584820	28.05	164	76	42	322	485	142	263	6.6	26.5
gi|10720391	gi|584820	29.04	272	178	15	1	266	1	263	0.026	33.6
gi|28277523	gi|584820	28.66	157	83	29	259	415	131	258	0.7	29.5
gi|10092677	gi|4887141	25.00	52	36	3	17	65	128	179	1.2e+03	18.2
gi|10092677	gi|24648576	21.69	249	149	46	39	277	155	367	2.1e+03	17.8
gi|604515	gi|10092677	17.86	28	23	0	253	280	268	295	2.6e+03	17.3
gi|10092677	gi|28190683	28.57	56	32	8	193	247	164	212	2.1e+03	17.8
gi|28373105	gi|5915706	36.84	456	214	74	1	424	1	414	6.1e-12	66.9
gi|28373105	gi|17556548	29.68	155	78	31	265	419	199	322	0.26	31.3
gi|28373105	gi|19263746	34.06	461	220	84	1	424	1	414	4.3e-11	64.1
gi|461926	gi|28373105	25.00	44	33	0	96	139	274	317	3.7e+02	20.2
gi|27461071	gi|14587240	31.58	19	13	0	4	22	184	202	2.5e+03	17.9
gi|14587240	gi|114388	25.00	72	46	8	120	190	45	109	1.8e+03	18.5
gi|14587240	gi|10720391	24.00	75	45	12	149	223	177	239	1e+03	18.9
gi|114331	gi|14587240	27.27	22	16	0	50	71	338	359	3.5e+03	16.7
gi|3913100	gi|4887141	39.75	161	86	11	220	380	138	287	0.00017	41.5
gi|3913100	gi|12643673	36.62	426	217	53	2	380	2	421	4.3e-13	70.6
gi|3913100	gi|416665	37.84	148	64	28	223	370	139	258	0.002	37.9
gi|3913100	gi|11096277	34.82	425	217	60	3	380	3	414	3e-14	74.5
gi|123158	gi|3913100	40.62	32	18	1	121	152	90	120	1.1e+02	21.7
gi|5915706	gi|4887141	32.97	182	87	35	233	414	141	287	0.069	33.0
gi|24648576	gi|4887141	30.16	189	96	36	226	414	135	287	0.53	30.0
gi|4887141	gi|8745541	27.27	319	175	57	3	287	12	307	0.17	31.2
gi|6435584	gi|4887141	22.70	163	108	18	48	199	98	253	3.6e+02	19.8
gi|114337	gi|4887141	29.15	319	193	33	10	328	2	287	2.2e-05	44.3
gi|6688835	gi|5915706	34.94	435	236	47	1	409	1	414	7.8e-13	69.9
gi|5915706	gi|114388	72.71	414	112	1	1	414	1	413	3.5e-39	157.4
gi|22003413	gi|5915706	42.86	35	20	0	3	37	3	37	3e+02	20.8
gi|28277523	gi|5915706	35.40	452	224	68	1	422	1	414	1.3e-11	65.8
gi|20150626	gi|5915706	22.41	116	85	5	28	139	282	396	1.6e+02	21.1
gi|6688831	gi|8569435	15.07	73	61	1	274	346	99	170	2.4e+03	17.1
gi|8569435	gi|8745541	18.98	137	89	22	27	142	91	226	2.1e+03	16.9
gi|6435584	gi|8569435	47.15	193	100	2	2	192	4	196	5.5e-23	102.0
gi|86207	gi|8569435	20.51	39	31	0	273	311	96	134	1.8e+03	17.7
gi|11127755	gi|397973	23.48	132	85	16	52	178	221	341	2.2e+02	21.6
gi|114388	gi|11127755	29.03	62	39	5	188	246	32	91	2.6e+03	17.8
gi|11127755	gi|604515	25.21	119	71	18	217	319	25	141	1.1e+03	19.4
gi|28190681	gi|11127755	80.85	423	80	1	1	422	1	423	1.7e-160	560.4
gi|8100498	gi|11127755	23.19	69	52	1	434	501	102	170	2.9e+03	17.9
gi|461547	gi|6688831	34.79	457	220	78	1	416	1	420	2.9e-11	64.7
gi|461547	gi|21618764	68.90	418	124	6	1	416	1	414	5e-41	163.5
gi|461547	gi|8745541	27.34	139	84	17	278	400	152	289	9.4	26.0
gi|461547	gi|461926	19.05	42	34	0	240	281	96	137	2.7e+03	16.9
gi|14029252	gi|27461071	28.34	441	273	43	1	430	1	409	2.8e-06	48.1
gi|12643673	gi|14029252	32.03	459	243	69	1	419	1	430	5.2e-10	60.6
gi|14029252	gi|10720391	29.14	175	86	38	253	427	127	263	1.4	28.6
gi|114337	gi|14029252	27.94	433	202	110	3	328	3	432	7.5e-05	43.1
gi|14029252	gi|14132780	28.65	171	88	34	262	427	154	295	3.8	27.3
gi|18254515	gi|1709664	27.50	120	66	21	108	221	135	239	1.3e+03	18.1
gi|18254515	gi|21618764	27.66	47	33	1	82	127	218	264	1.8e+03	17.9
gi|1708375	gi|18254515	28.05	82	52	7	148	223	148	228	49	22.5
gi|417106	gi|18254515	23.46	179	116	21	4	168	6	177	3.7e+02	19.5
gi|6688831	gi|27461071	37.10	442	225	53	1	420	1	411	4.8e-12	67.3
gi|12643673	gi|27461071	29.32	440	263	48	1	421	1	411	2.7e-06	48.1
gi|27461071	gi|20150361	25.00	36	27	0	267	302	39	74	2.6e+03	16.6
gi|27461071	gi|14132780	27.59	145	76	29	250	394	163	278	1.5e+02	21.9
gi|27886529	gi|114388	34.65	456	223	75	1	424	1	413	8.3e-09	56.5
gi|20521652	gi|27886529	34.29	452	230	67	1	413	1	424	2.7e-09	58.1
gi|20150361	gi|27886529	31.71	41	28	0	100	140	367	407	5.2e+02	19.4
gi|27886529	gi|50513993	96.70	424	14	0	1	424	1	424	3.9e-51	197.2
gi|1177876	gi|6680758	25.53	94	58	12	101	188	182	269	1e+03	18.4
gi|1177876	gi|22003413	25.54	231	144	28	9	232	62	271	7.4e+02	18.8
gi|1708375	gi|1177876	20.60	199	125	33	33	210	28	214	2.8e+02	20.0
gi|1177876	gi|114331	37.84	37	21	2	188	224	182	216	5.9e+02	19.4
gi|1709664	gi|6688831	34.46	177	97	19	158	320	249	420	0.083	32.9
gi|1709664	gi|461926	15.91	44	36	1	229	271	77	120	3.5e+03	15.8
gi|179212	gi|6688831	33.71	448	235	62	1	414	1	420	1.2e-09	59.3
gi|10835405	gi|6688831	29.27	41	27	2	104	144	275	313	1.9e+03	17.7
gi|417106	gi|6688831	31.25	32	20	2	107	138	357	386	2.2e+03	17.3
gi|6688835	gi|17556548	33.00	200	117	17	213	407	138	325	0.055	33.5
gi|3288523	gi|6688835	47.33	412	174	43	2	374	2	409	1.7e-24	108.5
gi|28190683	gi|6688835	33.33	33	20	2	133	165	189	219	1.8e+03	18.6
gi|12643673	gi|6680758	34.81	158	72	31	258	415	175	301	0.033	34.2
gi|19263746	gi|6680758	44.59	74	40	1	335	408	229	301	0.53	30.1
gi|20073360	gi|6680758	30.82	146	94	7	265	408	161	301	0.53	30.1
gi|397973	gi|17556548	22.29	350	231	41	2	339	2	322	0.072	32.8
gi|10835405	gi|17556548	19.42	103	76	7	108	207	216	314	1.4e+03	17.9
gi|11096277	gi|17556548	35.44	79	50	1	335	413	249	326	3.8	27.4
gi|12643673	gi|18202616	33.04	454	231	73	1	421	1	414	1.5e-10	62.3
gi|18202616	gi|8745541	26.40	178	83	48	221	398	160	289	22	24.8
gi|28277239	gi|18202616	33.19	455	232	72	1	424	1	414	9.5e-10	59.7
gi|27924347	gi|18202616	75.12	414	103	0	1	414	1	414	5.5e-40	160.1
gi|22003413	gi|6563304	24.07	54	41	0	145	198	315	368	4.4e+02	20.4
gi|28277456	gi|6563304	32.06	499	244	95	1	416	1	487	5.2e-09	57.4
gi|86207	gi|6563304	33.33	489	258	68	1	423	1	487	3.8e-10	61.2
gi|7522600	gi|6563304	30.57	494	264	79	4	428	4	487	2.3e-10	61.9
gi|12643673	gi|179212	33.70	454	228	73	1	421	1	414	5.3e-11	63.8
gi|179212	gi|10720391	28.91	128	85	6	283	409	141	263	2.8	27.5
gi|28190681	gi|179212	30.16	63	30	14	215	267	311	369	6.6e+02	20.2
gi|397973	gi|1825471	44.44	9	5	0	111	119	188	196	3.4e+03	16.0
gi|397973	gi|28277523	27.95	297	195	19	64	341	124	420	4.7e-05	43.8
gi|397973	gi|50513993	28.88	277	176	21	85	341	147	422	0.00045	40.5
gi|15982558	gi|114388	30.00	40	24	4	48	87	229	264	8.1e+02	19.5
gi|28190683	gi|15982558	22.08	77	50	10	25	101	210	276	1.7e+03	18.4
gi|15982558	gi|27924347	24.76	105	68	11	48	148	230	327	4.4e+02	20.5
gi|21618764	gi|24648576	74.88	414	104	0	1	414	1	414	5.8e-41	163.3
[truncated: 5,875 more rows]
