# Supplementary material for: Community detection in sequence similarity networks based on attribute clustering
Source: PLoS One. 2017 Jul 24;12(7):e0178650. doi: 10.1371/journal.pone.0178650 (PMC5524321; doi:10.1371/journal.pone.0178650)
Supplement: S5 Dataset — (TXT) [file pone.0178650.s009.txt]

gi|6048987	gi|14010614	26.21	103	59	17	5	90	47	149	49	22.4
gi|6048987	gi|48768083	58.47	313	130	0	1	313	1	313	1.4e-54	207.7
gi|6048987	gi|417146	31.43	35	21	3	61	95	259	290	1.2e+03	18.7
gi|2392338	gi|6048987	28.81	59	39	3	125	182	7	63	2.1e+02	20.3
gi|6048987	gi|2673755	23.01	326	214	37	1	315	1	300	0.0094	35.5
gi|2494844	gi|6048987	31.25	32	21	1	123	153	7	38	7.4e+02	18.4
gi|28870714	gi|6048987	23.37	261	153	47	46	293	32	258	5.2e+02	20.0
gi|21388665	gi|6048987	25.50	302	200	25	1	283	1	296	0.0023	37.6
gi|2189975	gi|6048987	21.69	272	190	23	7	262	3	267	0.0013	38.4
gi|3334223	gi|6048987	25.97	77	45	12	186	259	62	129	1e+03	19.2
gi|6048987	gi|402288	56.55	313	136	0	1	313	1	313	2.2e-51	197.1
gi|6048987	gi|3293055	42.31	312	167	13	2	311	4	304	5e-31	129.5
gi|16803742	gi|14010616	25.83	120	73	16	1	109	4	118	15	22.5
gi|1685019	gi|16803742	21.26	127	90	10	3	122	2	125	1.9e+02	20.0
gi|16803742	gi|2317687	30.00	20	14	0	2	21	3	22	1.9e+03	16.3
gi|16803742	gi|4504477	28.26	46	25	8	56	101	87	124	1.1e+03	17.7
gi|16803742	gi|3929478	23.21	56	41	2	68	121	64	119	2.5e+02	19.6
gi|16803742	gi|9622202	31.25	32	21	1	92	122	81	112	2.2e+03	16.1
gi|16803742	gi|23063211	36.36	22	14	0	4	25	238	259	8.8e+02	17.9
gi|16803742	gi|6048992	22.22	117	81	10	12	122	163	275	81	21.2
gi|16803742	gi|1311145	30.43	23	16	0	4	26	142	164	1.4e+03	16.8
gi|32469794	gi|1346309	22.22	108	71	13	91	191	291	392	1.2e+03	18.8
gi|1346309	gi|417146	95.21	376	18	0	4	379	1	376	1.5e-118	420.8
gi|1346309	gi|2317687	28.77	73	43	9	320	392	27	90	4.2e+02	20.3
gi|20162473	gi|1346309	36.84	19	12	0	11	29	266	284	1.8e+03	18.0
gi|1346309	gi|34811050	26.79	56	41	0	181	236	5	60	1.1e+03	19.2
gi|23472206	gi|1346309	27.35	351	220	35	65	390	42	382	2.8e-14	74.5
gi|1346309	gi|5729842	27.08	48	34	1	246	292	106	153	81	22.0
gi|1346309	gi|1085686	29.03	31	20	2	103	131	28	58	6.8e+02	19.6
gi|1346309	gi|1480640	27.27	44	30	2	231	274	113	154	2.2e+03	17.6
gi|1707308	gi|14010616	26.45	121	72	17	150	259	7	121	6e+02	18.3
gi|417146	gi|1707308	26.92	26	19	0	103	128	31	56	1.4e+03	18.4
gi|4160464	gi|1707308	41.40	314	171	13	3	314	5	307	1.2e-27	118.3
gi|4504477	gi|1707308	18.37	147	108	12	210	344	129	275	6.9e+02	19.6
gi|30679736	gi|1707308	26.89	119	75	12	251	365	150	260	5.7e+02	20.1
gi|1707308	gi|7619802	26.23	122	75	15	10	119	25	143	1.3e+02	21.6
gi|2127390	gi|1707308	23.84	281	200	14	15	284	5	282	2.6e-08	54.2
gi|1707308	gi|4104766	90.23	307	30	0	1	307	1	307	5.7e-76	278.7
gi|1707308	gi|29831692	31.37	51	30	5	137	187	14	59	7.9e+02	19.3
gi|953231	gi|8393557	44.00	25	13	1	216	239	92	116	3.6e+03	16.5
gi|953231	gi|115106	29.27	82	53	5	188	266	180	259	6.4	26.1
gi|953231	gi|4504477	30.43	23	14	2	200	222	249	269	3.6e+03	16.5
gi|953231	gi|540972	44.72	199	97	13	104	300	107	294	6.4e-23	102.5
gi|953231	gi|23472206	24.17	120	73	18	141	248	188	301	7.9	26.2
gi|953231	gi|2189975	23.15	203	131	25	102	300	107	288	9.2	25.6
gi|953231	gi|3334223	35.24	105	53	15	54	155	222	314	9e+02	19.4
gi|953231	gi|321704	83.02	212	35	1	103	314	104	314	1.2e-58	221.2
gi|127815	gi|14010616	18.57	70	53	4	126	194	54	120	1.1e+03	17.3
gi|115106	gi|14010616	35.00	20	12	1	139	157	69	88	2.3e+03	16.0
gi|21552577	gi|14010616	27.27	121	71	17	150	259	7	121	4e+02	18.9
gi|21221374	gi|14010616	24.39	41	30	1	254	294	65	104	2.2e+02	20.1
gi|15826388	gi|14010616	33.81	139	83	9	6	144	4	133	2.3e-05	41.9
gi|5360706	gi|14010616	22.58	124	75	21	140	245	10	130	5.4e+02	18.3
gi|1707312	gi|14010616	27.27	121	71	17	150	259	7	121	3.5e+02	19.1
gi|1263182	gi|14010616	37.50	32	18	2	83	114	5	34	3.2e+02	19.2
gi|1841443	gi|14010616	22.33	103	76	4	16	118	5	103	25	23.3
gi|32469794	gi|14010614	24.63	134	89	12	11	138	48	175	78	21.7
gi|3059202	gi|14010614	20.90	134	87	19	144	266	48	173	1.7e+02	20.6
gi|3694811	gi|14010614	25.20	123	72	20	212	326	30	140	0.64	29.1
gi|6323639	gi|14010614	25.17	147	93	17	177	319	40	173	3.6	26.2
gi|540972	gi|14010614	20.00	135	81	27	150	270	47	168	49	22.3
gi|32415581	gi|14010614	23.48	132	86	15	187	315	23	142	1.4e+02	21.3
gi|7672528	gi|14010614	26.37	182	100	34	90	256	1	163	98	21.3
gi|3334223	gi|14010614	25.20	123	72	20	212	326	30	140	0.65	29.1
gi|321704	gi|14010614	24.49	49	33	4	217	265	119	163	5.5e+02	18.8
gi|32469794	gi|2822270	27.27	99	54	18	4	94	23	111	4.3e+02	20.1
gi|32469794	gi|3746666	53.33	15	7	0	226	240	217	231	2.7e+02	20.8
gi|32469794	gi|4160464	22.92	48	36	1	1	48	53	99	3e+02	20.6
gi|32469794	gi|1311368	23.60	89	57	11	197	278	30	114	2.3e+03	17.2
gi|32469794	gi|23472206	22.22	99	69	8	52	142	159	257	5.6e+02	20.0
gi|32469794	gi|9369348	25.62	121	73	17	207	310	116	236	9.5e+02	18.8
gi|32469794	gi|10956982	22.64	106	62	20	202	294	183	281	3.8e+02	20.2
gi|32469794	gi|4104766	27.01	137	83	17	186	311	96	226	4.2e+02	20.1
gi|135975	gi|1685019	50.98	306	130	20	1	286	1	306	3.9e-48	186.2
gi|135975	gi|417146	23.16	95	49	24	151	234	23	104	2.3e+03	17.4
gi|135975	gi|21552577	27.14	269	169	27	3	256	5	261	1.9e-05	44.4
gi|135975	gi|15596326	30.08	123	73	13	143	264	4	114	1.6e+02	20.1
gi|135975	gi|32469902	34.81	293	180	11	2	289	6	292	1e-23	105.1
gi|135975	gi|2627152	24.25	268	178	25	3	256	5	261	0.0038	36.7
gi|135975	gi|7619802	29.63	108	55	21	62	169	92	178	60	22.7
gi|135975	gi|631903	30.46	302	190	20	1	291	1	293	5.9e-12	65.9
gi|135975	gi|6048992	20.36	275	192	27	1	256	1	267	11	25.3
gi|135975	gi|11182130	25.00	120	74	16	69	188	121	224	5.9e+02	19.5
gi|31981282	gi|33356873	23.97	121	70	22	62	174	162	268	84	21.7
gi|2392338	gi|33356873	31.11	45	27	4	133	174	86	129	2.2e+02	20.3
gi|5817852	gi|33356873	24.05	262	176	23	6	259	15	261	0.0059	36.2
gi|33356873	gi|1352082	19.06	299	217	25	15	301	3	288	0.63	29.4
gi|56205611	gi|33356873	31.11	45	27	4	134	175	86	129	2.2e+02	20.3
gi|23063211	gi|33356873	24.20	281	152	61	12	267	1	245	38	23.8
gi|33356873	gi|6048992	27.59	290	188	22	15	285	3	289	2.8e-12	67.3
gi|1841443	gi|33356873	26.79	56	41	0	181	236	5	60	9.7e+02	19.1
gi|8393557	gi|2822270	23.33	90	62	7	303	389	87	172	7.8e+02	19.4
gi|8393557	gi|115107	33.33	18	12	0	26	43	151	168	2.8e+03	17.1
gi|8393557	gi|1017439	21.30	216	149	21	87	293	52	255	3e+03	16.9
gi|8393557	gi|21221374	46.97	379	181	20	9	381	17	381	5.3e-47	183.2
gi|8393557	gi|15826388	26.96	115	68	16	181	289	10	114	0.087	31.6
gi|8393557	gi|1503984	32.56	43	25	4	245	287	132	170	3.2e+02	20.8
gi|631903	gi|8393557	34.48	29	18	1	141	168	14	42	3.7e+03	16.4
gi|8393557	gi|321704	25.56	90	63	4	264	349	6	95	4.1e+02	20.4
gi|2822270	gi|7450255	22.12	312	195	48	1	287	1	289	65	22.8
gi|3059192	gi|2822270	37.13	307	172	21	4	294	3	304	1.9e-28	120.9
gi|2822270	gi|26990146	31.43	35	15	9	207	232	226	260	2.5e+03	17.2
gi|32469902	gi|2822270	33.69	282	170	17	10	277	6	284	5.5e-21	96.1
gi|15826384	gi|2822270	34.78	23	15	0	12	34	146	168	6e+02	18.4
gi|2189975	gi|2822270	33.69	282	170	17	10	277	6	284	1.5e-20	94.6
gi|109816	gi|2822270	25.64	78	49	9	300	374	87	158	1.4e+03	18.4
gi|2822270	gi|3293055	23.00	300	188	43	7	288	9	283	0.0076	35.8
gi|7450254	gi|3059181	21.40	271	187	26	6	267	9	262	0.49	29.8
gi|3746666	gi|7450254	19.73	294	209	27	1	280	1	281	1.6	28.2
gi|7450254	gi|8978312	21.71	281	187	33	1	267	1	262	1	28.8
gi|5817852	gi|7450254	21.00	300	219	18	5	289	2	298	0.00055	39.6
gi|6226591	gi|7450254	19.68	310	201	48	1	277	1	295	39	23.5
gi|56205611	gi|7450254	32.20	59	37	3	126	183	7	63	2.1e+02	20.3
gi|7450254	gi|18150929	42.04	314	169	13	3	314	5	307	4.3e-29	123.0
gi|109816	gi|7450254	41.18	17	10	0	261	277	6	22	1.7e+03	18.0
gi|7450252	gi|7450255	42.41	316	168	14	5	309	2	314	6.1e-33	135.8
gi|9711697	gi|7450255	38.22	314	182	12	5	307	2	314	2.1e-30	127.4
gi|118688	gi|7450255	44.13	315	163	13	4	307	2	314	7.6e-32	132.2
gi|1017439	gi|7450255	20.22	277	190	31	1	256	1	267	16	24.7
gi|7450255	gi|3929478	96.18	314	12	0	1	314	1	314	3.4e-74	272.9
gi|30679736	gi|7450255	27.45	51	34	3	93	142	85	133	1.7e+03	18.4
gi|9369348	gi|7450255	17.93	251	182	24	3	236	1	244	2.4e+02	20.9
gi|109816	gi|7450255	41.18	17	10	0	261	277	6	22	1.6e+03	18.2
gi|7450252	gi|48768083	43.04	316	166	14	5	309	2	314	1.3e-33	138.0
gi|7450252	gi|45745	43.04	316	166	14	5	309	2	314	2.6e-33	137.1
gi|118688	gi|7450252	58.77	308	120	7	4	307	5	309	8.7e-45	175.2
gi|15596326	gi|7450252	23.97	121	81	11	5	114	151	271	16	23.6
gi|6226591	gi|7450252	23.71	291	174	48	18	285	19	284	1.5	28.2
gi|7450252	gi|555806	19.30	114	82	10	152	260	185	293	1.9e+03	17.9
gi|7450252	gi|33859486	33.33	18	12	0	11	28	266	283	2.5e+03	17.3
gi|151128	gi|7450252	52.09	311	143	6	1	307	1	309	2.1e-44	173.9
gi|7450252	gi|11182130	20.54	112	72	17	65	176	114	208	3.3e+02	20.5
gi|7450253	gi|3059181	22.56	266	180	26	9	261	10	262	0.045	33.2
gi|7450253	gi|2120670	89.25	307	33	0	1	307	1	307	4.3e-74	272.5
gi|8843720	gi|7450253	24.24	264	171	29	7	254	9	259	0.084	32.3
gi|5817852	gi|7450253	22.00	300	214	20	1	289	1	291	0.036	33.5
gi|32469902	gi|7450253	21.11	270	186	27	7	262	5	261	0.019	34.5
gi|7450253	gi|32415581	29.09	55	35	4	151	204	32	83	1.8e+03	18.1
gi|1707312	gi|7450253	82.41	307	54	0	1	307	1	307	4.3e-69	255.9
gi|7450253	gi|1354847	38.46	26	16	0	6	31	1	26	2.1e+02	19.8
gi|13898392	gi|7450253	25.81	93	54	15	195	283	130	211	9.8e+02	19.1
gi|31981282	gi|3059181	38.24	34	21	0	32	65	146	179	1.8e+02	20.5
gi|3046913	gi|3059181	22.88	271	192	17	8	269	9	271	0.0045	36.6
gi|3059181	gi|21314762	29.58	142	80	20	140	267	38	173	15	24.1
gi|540972	gi|3059181	22.22	279	195	22	9	276	10	277	0.024	34.1
gi|23472206	gi|3059181	21.13	71	54	2	212	281	43	112	2.1e+03	17.7
gi|2282588	gi|3059181	41.10	292	159	13	3	286	6	292	4.7e-23	102.9
gi|109816	gi|3059181	22.11	95	62	12	257	339	142	236	1e+03	18.9
gi|2252626	gi|3059181	34.18	275	173	8	10	280	9	279	1.6e-19	91.2
gi|127815	gi|1685019	33.80	287	168	22	10	277	6	289	6.7e-21	95.8
gi|127815	gi|118688	21.17	274	187	29	4	262	2	261	0.0011	38.5
gi|4504477	gi|127815	27.96	93	58	9	278	363	57	147	3.5e+02	20.6
gi|32469902	gi|127815	97.35	302	8	0	1	302	1	302	1.9e-95	343.4
gi|127815	gi|15826388	21.62	37	26	3	56	92	80	113	1.1e+03	17.4
gi|127815	gi|7433174	35.27	292	180	9	10	295	7	295	1.1e-23	104.9
gi|127815	gi|10956982	21.72	267	187	22	7	262	6	261	2.3e-05	44.2
gi|7521946	gi|127815	45.00	20	10	1	118	136	171	190	3e+03	16.8
gi|403537	gi|127817	88.27	307	36	0	1	307	1	307	3.2e-72	266.3
gi|2317687	gi|127817	19.93	286	201	28	7	279	9	279	0.012	35.1
gi|21552577	gi|127817	87.62	307	38	0	1	307	1	307	1.1e-73	271.1
gi|1311368	gi|127817	24.20	314	198	40	2	292	5	301	0.12	31.8
gi|127817	gi|4127862	21.58	139	91	18	108	238	56	184	6e+02	18.7
gi|9622202	gi|127817	22.49	249	160	33	48	285	53	279	0.3	30.5
gi|7433174	gi|127817	19.54	261	192	18	8	258	9	261	0.22	30.9
gi|2127390	gi|127817	23.86	285	203	14	15	288	5	286	4.9e-09	56.6
gi|151128	gi|127817	50.16	305	149	3	5	307	4	307	6.8e-43	168.9
gi|127817	gi|321704	40.63	315	174	13	4	307	2	314	1.3e-26	114.8
gi|31981282	gi|2120670	34.48	29	19	0	34	62	10	38	3.1e+02	19.7
gi|31981282	gi|26990146	23.33	30	23	0	124	153	238	267	1.3e+03	17.7
gi|13506822	gi|31981282	33.33	51	29	5	227	276	127	173	1.4e+02	20.9
gi|31981282	gi|2627152	32.35	34	22	1	126	158	9	42	3.4e+02	19.6
gi|31981282	gi|9369348	31.58	38	23	3	39	73	153	190	5.5e+02	18.9
gi|31981282	gi|139842	34.48	29	19	0	34	62	10	38	3.1e+02	19.7
gi|2252626	gi|31981282	27.45	51	30	7	123	173	105	148	1.5e+02	20.7
gi|1685019	gi|48768083	19.88	327	214	48	1	305	1	301	39	23.5
gi|2147172	gi|1685019	27.02	248	157	24	5	240	2	237	0.0074	35.9
gi|6323639	gi|1685019	20.35	172	107	30	60	208	5	169	6e+02	19.6
gi|1685019	gi|1352082	47.59	311	143	20	1	311	1	291	7.4e-40	158.7
gi|21388665	gi|1685019	40.13	309	163	22	1	290	1	306	1.1e-29	125.0
gi|1685019	gi|7619802	20.90	134	90	16	146	279	25	142	2.3e+02	20.8
gi|109816	gi|1685019	31.82	44	26	4	294	333	74	117	1.7e+03	18.0
gi|1685019	gi|11182130	20.93	172	106	30	5	169	60	208	2.5e+02	20.9
gi|48768083	gi|3059198	21.64	305	208	31	1	289	1	290	0.19	31.2
gi|7766898	gi|48768083	33.33	33	19	3	237	266	217	249	2e+02	21.4
gi|13506822	gi|48768083	21.12	251	154	44	9	227	63	301	6.2e+02	19.5
gi|1352082	gi|48768083	22.18	275	187	27	1	256	1	267	0.67	29.3
gi|48768083	gi|555806	24.24	198	110	40	148	311	184	375	8.8e+02	19.2
gi|33859486	gi|48768083	21.21	99	72	6	82	174	1	99	8.7e+02	19.3
gi|48768083	gi|4104766	43.49	315	165	13	2	314	4	307	7.3e-31	128.9
gi|24899150	gi|3059196	21.43	280	206	14	5	282	2	269	0.0092	35.6
gi|2392338	gi|24899150	27.27	88	55	9	92	173	34	118	4.6e+02	19.2
gi|15596326	gi|24899150	26.96	115	74	10	5	112	8	119	10	24.2
gi|1352082	gi|24899150	24.30	251	153	37	40	277	61	287	4.6	26.5
gi|24899150	gi|23472206	25.58	43	31	1	10	52	275	316	2.3e+03	17.6
gi|2282588	gi|24899150	18.79	298	220	22	3	285	5	295	0.79	29.1
gi|24899150	gi|1354847	27.50	80	47	11	193	270	53	123	3.3e+02	19.2
gi|1854493	gi|24899150	22.18	293	191	37	3	273	5	282	0.071	32.6
gi|3059202	gi|1395175	34.33	300	180	17	1	291	1	292	2e-20	94.3
gi|2392338	gi|3059202	30.43	46	32	0	8	53	121	166	1.5e+03	17.3
gi|5817852	gi|3059202	32.51	283	175	16	9	283	7	281	8.6e-16	78.8
gi|3059202	gi|34811050	22.53	293	195	32	9	292	20	289	56	23.2
gi|3059202	gi|32415581	33.33	30	20	0	138	167	26	55	1.3e+03	18.6
gi|3059202	gi|10956982	22.22	270	176	34	8	261	10	261	14	25.0
gi|3059202	gi|7521946	26.67	120	70	18	57	167	74	184	3.3e+03	16.6
gi|3746666	gi|3059198	25.00	160	105	15	152	303	143	295	0.25	30.8
gi|4504477	gi|3059198	33.33	24	16	0	260	283	139	162	1.7e+03	18.1
gi|6226591	gi|3059198	30.47	279	167	27	28	289	26	294	3.8e-10	60.0
gi|56205611	gi|3059198	25.22	115	69	17	87	184	103	217	1.4e+02	20.9
gi|7433174	gi|3059198	41.55	296	162	11	4	291	3	295	2e-27	117.4
gi|1085686	gi|3059198	21.29	310	207	37	6	296	2	293	2.3	27.5
gi|402288	gi|3059198	21.64	305	214	25	1	292	1	293	0.14	31.6
gi|417146	gi|45745	25.56	90	63	4	261	346	6	95	4.1e+02	20.4
gi|417146	gi|21314762	24.56	114	75	11	174	287	44	146	82	21.9
gi|417146	gi|2494844	26.32	38	25	3	255	289	113	150	5.8e+02	19.1
gi|417146	gi|115108	22.14	271	178	33	37	290	1	255	1.2e+03	18.5
gi|417146	gi|15809669	25.17	143	85	22	26	155	2	135	6.7e+02	19.5
gi|417146	gi|4126809	21.37	117	82	10	4	118	149	257	98	22.4
gi|417146	gi|1854493	23.64	220	139	29	84	290	52	255	1e+03	18.9
gi|115106	gi|3618271	36.81	307	171	23	4	297	5	301	2.1e-21	97.4
gi|2673755	gi|3618271	38.78	294	164	16	3	292	5	286	1.6e-22	101.1
gi|3760223	gi|3618271	20.93	215	146	24	73	276	59	260	4.4e+02	20.0
gi|15826384	gi|3618271	31.25	48	29	4	85	131	143	187	5e+02	18.7
gi|23063211	gi|3618271	19.75	81	59	6	168	242	14	94	1.9e+03	17.8
gi|3293055	gi|3618271	21.57	306	213	27	1	297	1	288	0.0044	36.6
gi|9711697	gi|403537	51.48	305	145	3	5	307	4	307	4.4e-43	169.5
gi|118688	gi|403537	86.97	307	40	0	1	307	1	307	6e-74	272.0
gi|403537	gi|21314762	23.53	136	75	29	150	270	47	168	28	23.1
gi|403537	gi|423198	36.17	47	24	6	207	251	11	53	1.7e+03	18.1
gi|403537	gi|7619802	26.23	122	75	15	10	119	25	143	1.4e+02	21.6
gi|22530912	gi|403537	36.59	41	23	3	373	411	10	49	1e+03	19.2
gi|1841443	gi|403537	18.39	261	170	43	106	347	31	267	3.4e+02	20.6
gi|2317687	gi|3059196	36.73	294	167	19	3	290	2	282	8.1e-21	95.5
gi|20162473	gi|3059196	23.81	210	138	22	72	272	67	263	0.082	32.4
gi|13506822	gi|3059196	25.24	103	64	13	188	285	111	205	2.5e+02	20.9
gi|2627152	gi|3059196	27.23	224	147	16	55	270	46	261	0.042	33.4
gi|1503984	gi|3059196	36.98	265	160	7	4	267	2	260	9e-19	88.7
gi|3059196	gi|16078847	23.81	147	93	19	142	282	4	137	42	22.3
gi|3860238	gi|3059196	33.33	21	14	0	22	42	147	167	2e+03	17.8
gi|3059192	gi|2120670	21.74	276	187	29	25	283	26	289	0.43	30.0
gi|3059192	gi|20162473	28.93	121	76	10	152	268	156	270	0.13	31.8
gi|3059192	gi|3929478	23.08	273	180	30	26	276	25	289	2.1	27.8
gi|15826384	gi|3059192	25.45	55	36	5	36	87	42	94	1.7e+03	16.8
gi|33859486	gi|3059192	28.57	35	25	0	231	265	113	147	2.5e+03	17.4
gi|3059192	gi|4104766	22.10	276	186	29	25	283	26	289	0.16	31.4
gi|1841443	gi|3059192	28.57	35	25	0	231	265	113	147	2.5e+03	17.4
gi|9711697	gi|2317687	23.27	275	189	22	10	272	7	271	0.087	32.2
gi|9711697	gi|8978312	23.51	268	175	30	11	261	8	262	0.012	35.1
gi|3760223	gi|9711697	20.93	43	32	2	223	264	5	46	1.9e+03	17.6
gi|56205611	gi|9711697	27.59	29	20	1	135	163	190	217	9.5e+02	18.0
gi|2189975	gi|9711697	22.10	267	186	22	7	262	6	261	1.2e-05	45.1
gi|9711697	gi|1085686	48.87	309	154	4	1	307	2	308	5.4e-40	159.2
gi|9711697	gi|4104766	50.49	305	148	3	5	307	4	307	2.4e-42	167.1
gi|9711697	gi|11182130	23.66	131	83	17	116	245	81	195	5.6e+02	19.6
gi|2147172	gi|1395175	19.19	271	202	17	10	270	8	271	49	23.2
gi|4160464	gi|1395175	19.20	323	235	26	3	313	4	312	1.6e+02	21.6
gi|15596326	gi|1395175	24.60	126	82	13	4	116	147	272	1.8e+02	20.2
gi|423198	gi|1395175	25.35	71	43	10	320	390	28	88	9.7e+02	19.1
gi|33356867	gi|1395175	23.71	291	198	24	20	295	9	290	0.015	35.0
gi|10956982	gi|1395175	18.38	272	207	15	10	272	8	273	36	23.7
gi|1395175	gi|320413	23.66	131	80	20	4	125	2	121	1.2e+02	20.8
gi|7766898	gi|2120670	20.13	313	216	34	23	315	8	306	1.7e+02	21.5
gi|4160464	gi|2120670	40.76	314	173	13	3	314	5	307	1.2e-27	118.3
gi|7109222	gi|2120670	93.49	307	20	0	1	307	1	307	8.4e-74	271.5
gi|1352082	gi|2120670	26.74	273	165	35	3	256	5	261	0.0015	38.1
gi|555806	gi|2120670	28.89	90	58	6	243	332	73	156	8.2e+02	19.3
gi|109816	gi|2120670	19.08	262	167	45	103	344	31	267	8.4e+02	19.2
gi|1854493	gi|2120670	23.08	312	204	36	3	293	5	301	0.088	32.2
gi|3694811	gi|3746666	24.44	180	116	20	168	337	9	178	2.1e+02	21.5
gi|3746666	gi|1311368	22.68	313	198	44	2	299	1	284	0.2	31.1
gi|3746666	gi|540972	23.24	284	186	32	14	285	16	279	0.0034	37.0
gi|3746666	gi|115108	22.93	314	198	44	1	299	1	285	0.089	32.2
gi|3746666	gi|9622202	60.51	314	123	1	1	314	1	313	4.1e-62	232.8
gi|5729842	gi|3746666	23.33	60	40	6	120	176	55	111	6.7e+02	18.6
gi|3746666	gi|402288	22.80	250	157	36	48	280	51	281	0.058	32.9
gi|2317687	gi|45745	21.20	283	184	39	1	260	1	267	15	24.9
gi|45745	gi|6323639	41.94	31	18	0	4	34	21	51	2.9e+02	20.7
gi|540972	gi|45745	40.00	315	176	13	4	307	2	314	9e-28	118.7
gi|32415581	gi|45745	18.18	88	60	12	247	329	176	256	9.6e+02	19.2
gi|45745	gi|4126809	26.77	127	75	18	5	117	24	146	1e+02	22.0
gi|7521946	gi|45745	21.90	137	81	26	156	289	3	116	1.3e+03	18.5
gi|2317687	gi|118688	20.63	286	199	28	7	279	9	279	0.0097	35.4
gi|4504477	gi|2317687	28.30	53	30	8	296	342	73	123	1.4e+03	18.4
gi|115108	gi|2317687	36.21	301	180	12	1	293	1	297	2.5e-24	107.0
gi|2317687	gi|5360706	26.94	297	186	31	1	289	2	275	6e-08	52.6
gi|2317687	gi|18150929	23.00	287	191	30	7	279	9	279	0.00013	41.6
gi|2317687	gi|320413	27.34	128	74	19	3	121	2	119	6	25.0
gi|1480640	gi|2317687	35.15	293	178	12	4	289	3	290	1.2e-20	94.9
gi|2392338	gi|115106	23.08	65	45	5	115	174	55	119	1e+03	17.8
gi|13506822	gi|115106	26.32	57	37	5	47	99	210	265	1e+03	18.7
gi|115106	gi|15826388	39.29	28	14	3	62	89	89	113	4.4e+02	18.8
gi|115106	gi|2282588	35.17	290	178	10	2	285	1	286	8.4e-23	102.0
gi|631903	gi|115106	24.91	277	188	20	1	266	2	269	4.2e-06	46.6
gi|115106	gi|1263182	24.44	266	179	22	6	267	11	258	6.5e-08	52.6
gi|1480640	gi|115106	38.75	271	160	6	1	268	1	268	3.1e-23	103.5
gi|7766898	gi|115107	23.56	174	114	19	33	193	9	176	1e+03	18.8
gi|13506822	gi|115107	20.31	64	48	3	9	69	144	207	2.7e+02	20.7
gi|28870714	gi|115107	24.14	174	113	19	39	199	9	176	8.1e+02	19.2
gi|115107	gi|33356867	23.97	292	201	21	8	288	20	301	0.00079	39.1
gi|2127390	gi|115107	23.37	291	203	20	20	300	8	288	0.0028	37.4
gi|151128	gi|115107	23.75	261	179	20	10	261	7	256	0.0032	37.1
gi|29831692	gi|115107	26.25	160	85	33	79	210	13	167	1.2e+03	18.6
gi|118688	gi|7766898	25.00	108	62	19	91	194	248	340	2.2e+03	17.4
gi|7766898	gi|2494844	28.12	32	23	0	237	268	121	152	1.6e+02	20.9
gi|7766898	gi|56205611	28.36	67	44	4	48	110	93	159	5.4e+02	19.1
gi|9369348	gi|7766898	23.19	69	44	9	86	153	79	139	2.3e+03	17.5
gi|7766898	gi|7521946	30.15	325	208	19	30	345	29	343	4.2e-15	77.0
gi|1346310	gi|7766898	29.30	355	211	40	42	383	30	357	3.6e-16	80.7
gi|7766898	gi|1311145	23.56	174	114	19	33	193	8	175	9.9e+02	18.8
gi|4160464	gi|3694811	21.43	42	32	1	78	118	141	182	1.7e+03	18.2
gi|3694811	gi|6323639	21.11	180	119	23	8	174	71	240	3.6e+02	20.8
gi|32469902	gi|3694811	28.95	38	25	2	96	133	357	392	2.6e+03	17.3
gi|3694811	gi|21388665	26.73	101	56	18	226	318	66	156	7.2e+02	19.6
gi|3694811	gi|18150929	27.73	119	74	12	223	337	150	260	3.4e+02	20.8
gi|3694811	gi|6048992	26.02	123	70	21	205	310	162	280	1.6e+03	18.3
gi|2392338	gi|20162473	25.00	32	23	1	134	165	190	220	7.3e+02	18.4
gi|2392338	gi|4127862	64.94	154	53	1	23	175	20	173	3.7e-28	118.4
gi|28870714	gi|2392338	21.88	32	25	0	243	274	123	154	1.1e+03	17.9
gi|5729842	gi|2392338	99.45	183	1	0	2	184	1	183	2e-50	192.4
gi|2392338	gi|10956982	27.59	29	20	1	134	162	190	217	9.5e+02	18.0
gi|1346310	gi|2392338	21.23	146	103	12	150	292	16	152	36	23.2
gi|123491	gi|3046913	20.74	188	118	31	9	184	4	172	5.1e+02	19.9
gi|123491	gi|3929478	20.93	129	86	16	199	321	181	299	1.6e+02	21.7
gi|123491	gi|56205611	28.36	67	44	4	48	110	93	159	5.9e+02	19.0
gi|123491	gi|18150929	20.00	115	83	9	23	137	162	267	1.2e+03	18.5
gi|123491	gi|320413	32.56	43	20	9	249	291	89	122	1.2e+03	17.5
gi|123491	gi|1311145	24.71	174	112	19	33	193	8	175	7.8e+02	19.2
gi|2147172	gi|4160464	38.66	313	180	12	6	307	3	314	5.6e-30	126.0
gi|5817852	gi|2147172	23.91	276	198	12	1	270	1	270	0.0079	35.7
gi|2147172	gi|1352082	25.62	281	185	24	6	275	3	270	0.00017	41.2
gi|2147172	gi|23472206	38.71	31	16	3	68	98	115	142	2.9e+03	17.0
gi|2147172	gi|4126809	22.34	188	131	15	125	303	1	182	83	22.3
gi|2147172	gi|6048992	40.45	314	175	12	5	307	2	314	4e-34	139.8
gi|1480640	gi|2147172	22.88	271	185	24	1	259	3	261	0.034	33.7
gi|3046913	gi|118688	40.06	312	178	9	1	308	1	307	2.2e-28	120.7
gi|1311368	gi|3046913	24.17	302	187	42	2	279	5	288	0.15	31.5
gi|423198	gi|3046913	23.46	179	115	22	39	207	7	173	10	25.8
gi|555806	gi|3046913	21.97	173	123	12	146	313	113	278	1.3e+02	22.0
gi|3046913	gi|4126809	27.78	72	50	2	66	136	191	261	4.9e+02	19.7
gi|3046913	gi|4104766	41.48	311	175	7	1	308	1	307	5.3e-30	126.0
gi|4160464	gi|26990146	27.27	33	21	3	217	249	238	267	9.7e+02	19.0
gi|26990146	gi|3929478	23.00	200	125	29	81	267	66	249	93	22.5
gi|26990146	gi|9622202	36.36	33	16	5	241	272	154	182	5.8e+02	19.8
gi|26990146	gi|4126809	28.12	32	23	0	138	169	75	106	5.5e+02	19.7
gi|26990146	gi|16078847	29.41	68	32	16	157	218	3	60	4.7e+02	19.0
gi|3293055	gi|26990146	35.29	34	20	2	64	97	260	291	2e+03	17.7
gi|5817852	gi|118688	24.11	282	187	27	3	270	2	270	0.00034	40.3
gi|118688	gi|21221374	25.68	74	48	7	125	193	159	230	5.1e+02	20.0
gi|9622202	gi|118688	23.78	286	180	38	15	285	17	279	0.12	31.9
gi|118688	gi|33859486	26.92	26	19	0	31	56	106	131	1.2e+03	18.8
gi|118688	gi|6048992	41.90	315	170	13	4	307	2	314	5.3e-31	129.4
gi|3334219	gi|8843720	27.84	194	118	22	114	299	2	181	1.5e+03	18.4
gi|8843720	gi|3929478	20.74	270	187	27	1	250	1	263	2.2	27.6
gi|23472206	gi|8843720	21.51	172	120	15	68	228	9	176	2.5e+03	17.3
gi|8843720	gi|10956982	23.62	254	167	27	44	288	51	286	0.0051	36.3
gi|8843720	gi|320413	27.52	149	88	20	3	141	2	140	9.5	24.3
gi|8843720	gi|3293055	24.91	265	168	31	7	254	9	259	0.044	33.2
gi|20162473	gi|1017439	23.88	268	170	34	10	261	7	256	0.028	33.9
gi|20162473	gi|34811050	26.76	284	196	12	6	286	15	289	4.5e-12	66.7
gi|15826384	gi|20162473	23.08	104	69	11	54	148	176	277	5.5e+02	18.5
gi|20162473	gi|5360706	22.57	257	169	30	11	261	9	241	0.3	30.4
gi|20162473	gi|18150929	48.20	305	155	3	5	307	4	307	1.4e-41	164.5
gi|20162473	gi|16078847	23.20	125	84	12	1	120	1	118	61	21.7
gi|2252626	gi|20162473	22.43	263	190	14	7	262	6	261	2.1e-05	44.3
gi|5817852	gi|8978312	37.86	280	162	12	5	276	2	277	6.5e-23	102.4
gi|4127862	gi|8978312	26.67	105	59	18	72	160	90	192	4.5e+02	19.1
gi|21388665	gi|8978312	38.91	293	169	10	4	289	3	292	2.8e-26	113.6
gi|1503984	gi|8978312	34.90	298	172	22	4	286	3	293	3.3e-19	90.1
gi|8978312	gi|4126809	30.00	50	30	5	131	175	139	188	4.1e+02	19.9
gi|8978312	gi|321704	22.04	313	203	41	1	293	1	292	0.044	33.3
gi|13898392	gi|8978312	27.50	40	26	3	162	198	20	59	1.8e+03	18.1
gi|4160464	gi|2673755	22.76	312	202	39	1	292	1	293	0.0077	35.8
gi|4160464	gi|3929478	73.89	314	82	0	1	314	1	314	1.7e-65	244.0
gi|4160464	gi|423198	25.45	55	36	5	34	86	64	115	2.6e+03	17.3
gi|4160464	gi|7672528	44.48	308	160	11	2	309	3	299	7.8e-34	138.8
gi|4160464	gi|1354847	40.74	27	16	0	4	30	1	27	1.3e+02	20.6
gi|4160464	gi|1311145	23.55	276	180	31	2	267	1	255	2.3	27.6
gi|21552577	gi|4504477	26.92	26	19	0	31	56	106	131	1.1e+03	18.9
gi|56205611	gi|21552577	21.95	123	82	14	71	183	116	234	1.4e+02	20.9
gi|9369348	gi|21552577	23.57	297	190	37	9	290	9	283	0.0097	35.5
gi|1085686	gi|21552577	92.83	307	21	1	3	308	1	307	9.5e-83	301.3
gi|21552577	gi|6048992	41.90	315	170	13	4	307	2	314	8.8e-31	128.7
gi|21552577	gi|29831692	24.32	74	49	7	125	193	159	230	6.8e+02	19.6
gi|1311368	gi|2673755	39.19	296	164	16	1	285	2	292	2.7e-24	107.0
gi|32469902	gi|2673755	35.27	292	171	18	10	288	6	292	1.8e-20	94.3
gi|2673755	gi|2627152	22.70	304	199	36	8	293	10	295	0.014	34.9
gi|2673755	gi|7619802	31.43	35	24	0	143	177	23	57	4.1e+02	19.9
gi|109816	gi|2673755	33.33	24	16	0	257	280	139	162	1.8e+03	17.9
gi|4504477	gi|15802065	21.70	106	75	8	15	120	2	99	4.4e+02	19.1
gi|28870714	gi|4504477	28.00	350	218	34	39	361	40	382	4.9e-16	80.2
gi|4504477	gi|21388665	28.26	46	31	2	229	274	111	154	1.3e+03	18.6
gi|10956982	gi|4504477	38.46	26	15	1	11	36	266	290	1.1e+03	18.9
gi|13898392	gi|4504477	50.38	395	166	30	29	419	13	381	9.2e-59	222.4
gi|15596326	gi|15802065	28.35	127	63	28	5	110	3	122	1.4e+02	19.3
gi|6226591	gi|15802065	21.77	124	87	10	145	261	3	123	4.4e+02	18.7
gi|21388665	gi|15802065	38.46	26	14	2	146	171	5	28	6.7e+02	18.1
gi|33859486	gi|15802065	21.70	106	75	8	15	120	2	99	3.3e+02	19.5
gi|7521946	gi|15802065	19.42	103	74	9	166	268	8	101	2.7e+02	19.7
gi|1311145	gi|15802065	24.22	128	78	19	143	259	3	122	2.7e+02	19.4
gi|1017439	gi|21314762	28.71	101	58	14	130	219	34	131	8.7	24.8
gi|115108	gi|21314762	25.96	104	71	6	130	231	34	133	12	24.4
gi|15809669	gi|21314762	22.58	155	101	19	125	266	24	172	1.6e+02	20.6
gi|2127390	gi|21314762	41.38	29	17	0	17	45	47	75	1.3e+02	21.1
gi|29831692	gi|21314762	27.50	120	77	10	23	140	48	159	8.1	25.3
gi|3760223	gi|1017439	23.44	64	46	3	9	69	144	207	1.7e+02	21.3
gi|1017439	gi|2627152	23.28	262	180	21	7	256	9	261	0.0087	35.6
gi|1017439	gi|7619802	25.78	128	76	19	144	260	23	142	94	22.0
gi|1017439	gi|320413	28.99	138	78	20	3	128	2	131	10	24.2
gi|1854493	gi|1017439	66.55	290	96	1	1	290	1	289	1.1e-59	224.5
gi|34811050	gi|6323639	20.75	265	172	38	27	268	70	319	87	22.7
gi|28870714	gi|6323639	31.67	60	34	7	5	58	167	225	3.6e+02	20.5
gi|5729842	gi|6323639	46.50	157	78	6	24	179	18	169	6.2e-16	78.6
gi|23063211	gi|6323639	34.62	26	17	0	238	263	114	139	5e+02	20.0
gi|402288	gi|6323639	29.07	86	58	3	131	214	73	157	53	23.2
gi|3334219	gi|13506822	28.85	52	28	9	341	391	113	156	2.6e+03	17.5
gi|3334219	gi|15826388	21.37	117	83	9	217	332	10	118	12	24.6
gi|3334219	gi|7433174	28.57	42	28	2	228	267	113	154	2.7e+03	17.3
gi|3334219	gi|1263182	31.58	38	19	7	31	61	179	216	3.3e+02	20.9
gi|2494844	gi|15596326	24.72	89	58	9	84	170	29	110	5.1e+02	17.8
gi|15596326	gi|2627152	24.35	115	74	13	7	112	10	120	30	22.7
gi|15596326	gi|7433174	36.00	25	16	0	4	28	144	168	1.5e+02	20.3
gi|1085686	gi|15596326	25.44	114	70	15	12	120	7	110	1.7e+02	20.2
gi|15596326	gi|3860238	34.21	38	22	3	63	100	2	36	1.1e+03	17.7
gi|5817852	gi|3760223	21.90	105	70	12	203	303	40	136	1.5e+02	21.6
gi|5817852	gi|23472206	25.93	135	79	21	88	222	114	227	1.2e+03	18.7
gi|5817852	gi|23063211	23.23	99	61	15	142	232	69	160	3e+02	20.7
gi|5817852	gi|4104766	23.57	280	194	20	1	270	1	270	6.5e-05	42.7
gi|13506822	gi|7109222	26.74	86	53	10	220	296	1	85	7.5e+02	19.2
gi|9622202	gi|7109222	23.23	254	166	29	48	292	53	286	0.032	33.8
gi|7109222	gi|7672528	45.25	305	161	6	5	307	4	304	1.1e-32	134.9
gi|109816	gi|7109222	18.70	262	168	45	103	344	31	267	6e+02	19.7
gi|3860238	gi|7109222	17.39	253	187	22	106	344	31	275	6.8e+02	19.6
gi|4127862	gi|1311368	27.69	65	41	6	35	93	150	214	1.8e+02	20.5
gi|1311368	gi|2627152	23.96	313	200	38	2	292	5	301	0.23	30.8
gi|5729842	gi|1311368	40.74	27	16	0	39	65	150	176	3.6e+02	19.4
gi|1354847	gi|1311368	22.50	120	74	19	5	116	145	253	4.6e+02	18.6
gi|1346310	gi|1311368	27.91	86	49	13	11	83	16	101	1.4e+03	18.3
gi|2494844	gi|4127862	82.16	185	33	0	1	185	1	185	1.4e-39	156.4
gi|56205611	gi|2494844	66.23	154	51	1	24	176	20	173	9e-28	117.2
gi|2189975	gi|2494844	26.39	72	43	10	60	122	102	172	2.8e+02	19.9
gi|1085686	gi|2494844	26.09	69	47	4	126	193	96	161	1.7e+03	17.1
gi|2494844	gi|1480640	29.79	94	44	22	66	138	7	99	4e+02	19.4
gi|13506822	gi|1352082	23.23	99	72	4	222	320	142	236	37	23.6
gi|13506822	gi|3913216	25.43	173	99	30	118	276	103	259	2.6e+02	20.9
gi|13506822	gi|7672528	17.74	62	51	0	224	285	4	65	2.4e+02	20.9
gi|13506822	gi|109816	21.15	52	30	11	76	127	60	100	1.5e+03	18.3
gi|13506822	gi|321704	34.48	29	16	3	208	233	279	307	6.9e+02	19.3
gi|3760223	gi|1352082	23.23	99	72	4	222	320	142	236	35	23.6
gi|3760223	gi|32415581	25.93	54	35	5	96	147	37	87	1.1e+03	18.9
gi|3760223	gi|33859486	25.58	86	57	7	158	236	19	104	8e+02	19.4
gi|3760223	gi|1263182	31.58	57	26	13	113	164	50	98	7.8e+02	19.1
gi|3760223	gi|2252626	30.56	36	22	3	273	305	216	251	1.3e+03	18.3
gi|423198	gi|4127862	30.23	43	26	4	254	292	108	150	2.9e+02	20.2
gi|15809669	gi|4127862	28.57	77	44	11	56	122	97	172	1.5e+02	20.7
gi|22530912	gi|4127862	20.00	160	101	27	236	381	34	180	3.4e+02	20.2
gi|3860238	gi|4127862	17.74	124	90	12	172	292	36	150	3.5e+02	19.9
gi|34811050	gi|21221374	29.82	57	35	5	161	212	108	164	6.4e+02	19.9
gi|21221374	gi|2282588	33.78	74	40	9	85	155	19	86	6.9e+02	19.5
gi|4104766	gi|21221374	25.68	74	48	7	125	193	159	230	9.5e+02	19.0
gi|32469902	gi|34811050	24.74	291	178	41	7	284	15	277	0.0071	36.1
gi|34811050	gi|3913216	24.53	265	169	31	20	267	9	259	0.18	31.5
gi|34811050	gi|7433174	21.17	307	209	33	13	302	2	292	0.48	30.0
gi|34811050	gi|2127390	78.64	337	71	1	1	337	1	336	3.5e-75	276.5
gi|34811050	gi|6048992	27.59	290	188	22	15	285	3	289	1.2e-12	68.6
gi|13898392	gi|34811050	22.22	108	68	16	300	405	60	153	6.7e+02	20.0
gi|423198	gi|3929478	44.44	18	10	0	2	19	90	107	1.5e+03	18.4
gi|3334223	gi|3929478	27.45	51	34	3	65	114	85	133	1.6e+03	18.4
gi|1311145	gi|3929478	20.96	272	190	25	2	255	3	267	3.6	26.9
gi|32469902	gi|1722889	21.53	274	186	29	4	262	2	261	0.00064	39.4
gi|32469902	gi|15809669	95.99	299	12	0	1	299	1	299	1.2e-93	337.4
gi|32469902	gi|18150929	20.74	270	187	27	7	262	5	261	0.0031	37.1
gi|32469902	gi|320413	24.79	121	77	14	10	124	5	117	27	22.9
gi|1346310	gi|32469902	27.78	72	46	6	296	363	78	147	7.4e+02	19.5
gi|540972	gi|2627152	72.31	307	85	0	1	307	1	307	8.1e-60	225.1
gi|5729842	gi|540972	21.14	123	83	14	71	183	116	234	2.8e+02	19.9
gi|1085686	gi|540972	89.25	307	32	1	3	308	1	307	2.5e-80	293.2
gi|402288	gi|540972	42.72	302	160	13	2	301	4	294	2.5e-28	120.5
gi|15826384	gi|6226591	19.23	52	33	9	4	46	130	181	1.3e+03	17.1
gi|2189975	gi|6226591	27.27	308	191	33	6	295	2	294	1.8e-10	61.0
gi|6226591	gi|3334223	28.57	35	24	1	16	50	352	385	2.3e+03	17.6
gi|30679736	gi|15826384	23.08	104	75	5	252	354	10	109	9.1	25.2
gi|30679736	gi|2282588	28.57	63	39	6	214	276	112	168	3.3e+02	20.9
gi|30679736	gi|7521946	28.99	338	204	36	132	465	42	347	1.1e-15	79.4
gi|30679736	gi|29831692	37.59	407	203	51	66	464	14	377	6e-32	133.4
gi|15826384	gi|1352082	36.00	25	16	0	10	34	144	168	2.5e+02	19.7
gi|1352082	gi|23063211	23.19	69	48	5	71	134	80	148	3e+03	16.7
gi|1480640	gi|1352082	42.71	288	160	5	4	290	3	286	5.3e-30	125.9
gi|1722889	gi|423198	22.00	100	68	10	178	275	253	344	1.8e+03	18.0
gi|423198	gi|2282588	42.86	14	8	0	251	264	168	181	3.2e+03	16.8
gi|1346310	gi|423198	89.85	394	38	2	1	393	1	393	1.6e-120	427.5
gi|423198	gi|2252626	27.78	72	46	6	296	363	78	147	8.4e+02	19.3
gi|56205611	gi|28870714	21.88	32	25	0	124	155	243	274	1.1e+03	18.0
gi|28870714	gi|2127390	28.19	188	88	47	79	253	68	221	1e+03	19.0
gi|28870714	gi|402288	30.30	33	20	3	243	272	217	249	1.9e+02	21.5
gi|1722889	gi|555806	31.37	51	29	6	137	187	14	58	6.1e+02	19.7
gi|1722889	gi|18150929	83.06	307	52	0	1	307	1	307	2.2e-69	256.9
gi|1722889	gi|16078847	22.50	120	85	8	152	269	7	120	86	21.2
gi|1722889	gi|321704	39.68	315	177	13	4	307	2	314	2.5e-28	120.5
gi|21388665	gi|115108	39.10	289	170	6	4	290	3	287	3.5e-28	119.9
gi|115108	gi|7433174	42.76	290	157	9	3	287	4	289	1.7e-30	127.6
gi|631903	gi|115108	30.29	307	175	39	1	288	1	287	1.9e-12	67.6
gi|115108	gi|6048992	19.94	311	214	35	1	286	1	301	36	23.6
gi|11182130	gi|115108	33.33	45	27	3	23	64	144	188	7.5e+02	19.1
gi|3913216	gi|15826388	39.13	46	24	4	143	187	88	130	1.8e+02	20.3
gi|15826388	gi|7672528	19.85	131	83	22	10	136	148	260	5.5e+02	18.5
gi|320413	gi|15826388	27.08	48	30	5	67	111	91	136	1.2e+03	16.2
gi|11182130	gi|15826388	21.74	161	105	21	15	169	2	147	74	21.6
gi|15826384	gi|7619802	20.97	124	88	10	12	135	25	138	19	23.4
gi|15826384	gi|9369348	34.78	23	15	0	12	34	148	170	6e+02	18.4
gi|15826384	gi|4104766	33.33	36	21	3	12	47	10	42	9.7e+02	17.6
gi|56205611	gi|21388665	27.66	47	27	7	128	173	223	263	1.4e+03	17.4
gi|1085686	gi|56205611	21.14	123	82	15	118	235	71	183	7.4e+02	18.4
gi|56205611	gi|402288	30.51	59	38	3	126	183	7	63	3.1e+02	19.7
gi|1503984	gi|2627152	22.00	300	200	34	8	286	9	295	0.044	33.3
gi|33859486	gi|2627152	25.81	31	23	0	101	131	26	56	1.3e+03	18.6
gi|2627152	gi|29831692	22.86	35	25	2	152	184	186	220	2.1e+03	17.6
gi|32415581	gi|23472206	33.55	307	169	35	117	412	107	389	3.2e-20	94.3
gi|32415581	gi|1707312	21.57	102	74	6	156	255	99	196	85	22.8
gi|32415581	gi|139842	23.29	73	50	6	166	236	107	175	4e+02	20.5
gi|32415581	gi|1311145	23.93	117	69	20	21	133	128	228	2.7e+02	21.1
gi|23472206	gi|21388665	24.84	153	93	22	69	220	39	170	5.2e+02	20.0
gi|23472206	gi|4126809	28.21	39	28	0	165	203	68	106	70	22.9
gi|23472206	gi|6048992	20.85	211	125	42	104	301	68	249	84	22.8
gi|1503984	gi|3913216	40.89	313	169	16	1	305	1	305	8e-27	115.5
gi|23063211	gi|3913216	20.69	174	125	13	122	286	145	314	1.8e+03	18.0
gi|151128	gi|3913216	24.72	271	178	26	1	261	1	255	0.00013	41.7
gi|1311145	gi|3913216	38.68	287	172	4	2	287	4	287	7.4e-25	108.9
gi|9622202	gi|7619802	23.91	138	97	8	151	284	22	155	2.1e+02	21.0
gi|1085686	gi|9622202	23.69	287	178	41	19	280	15	285	2.4	27.5
gi|1854493	gi|9622202	27.24	301	147	72	1	259	1	271	0.079	32.4
gi|21388665	gi|5360706	27.37	274	181	18	1	274	1	256	7.7e-10	58.9
gi|23063211	gi|21388665	25.00	112	64	20	64	160	12	118	1.7e+02	21.6
gi|21388665	gi|321704	19.80	303	216	27	1	283	1	296	87	22.4
gi|5360706	gi|555806	22.06	68	49	4	189	255	264	328	2.6e+03	17.1
gi|631903	gi|555806	27.42	62	35	10	223	280	149	204	6.8e+02	19.5
gi|13898392	gi|555806	45.48	398	188	29	24	419	10	380	6.4e-49	189.6
gi|2189975	gi|15809669	98.33	299	5	0	1	299	1	299	1.1e-94	340.8
gi|22530912	gi|15809669	25.64	78	46	12	67	142	130	197	1.4e+03	18.6
gi|15809669	gi|321704	19.78	273	194	25	7	262	3	267	4.5	26.6
gi|5360706	gi|7433174	27.18	298	187	30	1	277	1	289	6.8e-07	49.1
gi|3334223	gi|5360706	29.41	34	23	1	188	220	232	265	8.5e+02	19.3
gi|1480640	gi|5360706	27.01	274	182	18	1	274	1	256	2.5e-09	57.2
gi|7433174	gi|33356867	21.71	304	211	27	2	292	13	302	0.13	31.7
gi|33356867	gi|1354847	28.57	126	74	16	16	128	1	123	38	22.4
gi|33356867	gi|321704	25.64	312	205	27	15	304	3	309	1.5e-09	58.2
gi|7433174	gi|7619802	21.77	124	83	14	147	262	25	142	28	23.8
gi|16078847	gi|7619802	25.62	121	75	15	8	116	25	142	24	23.0
gi|1480640	gi|7619802	38.46	26	14	2	146	171	25	48	7.1e+02	19.1
gi|33859486	gi|1503984	32.56	43	25	4	245	287	132	170	4.5e+02	20.3
gi|151128	gi|1503984	22.22	270	188	22	3	261	1	259	3.6e-06	46.9
gi|1503984	gi|29831692	24.10	83	50	13	90	170	220	291	3.3e+02	20.7
gi|5729842	gi|7672528	25.00	60	40	5	120	174	58	117	1.5e+02	20.7
gi|5729842	gi|320413	29.85	67	42	5	109	174	52	114	41	21.6
gi|2252626	gi|5729842	27.45	51	30	7	123	173	105	148	1.4e+02	20.9
gi|22530912	gi|7433174	24.71	85	56	8	236	316	107	187	4.4e+02	20.5
gi|13898392	gi|7433174	21.90	105	72	10	274	377	87	182	1.9e+03	17.9
gi|2189975	gi|10956982	21.72	267	187	22	7	262	6	261	2.3e-05	44.2
gi|2189975	gi|7521946	37.93	29	17	1	162	190	109	136	2.9e+03	16.9
gi|9369348	gi|1707312	24.55	277	172	37	29	290	29	283	0.043	33.3
gi|9369348	gi|320413	26.77	127	74	19	5	122	2	118	15	23.7
gi|13898392	gi|9369348	20.73	82	59	6	23	99	131	211	1.1e+02	22.5
gi|7672528	gi|16078847	27.42	124	81	9	148	269	6	122	6.8	24.9
gi|402288	gi|7672528	41.59	315	172	12	1	314	1	304	1.9e-31	130.8
gi|2282588	gi|18150929	24.81	266	167	33	7	254	9	259	0.047	33.1
gi|2282588	gi|139842	24.07	295	196	28	7	289	9	287	0.011	35.2
gi|11182130	gi|2282588	22.86	105	65	16	120	208	65	169	8.1e+02	19.0
gi|33859486	gi|1085686	29.03	31	20	2	103	131	28	58	7e+02	19.6
gi|33859486	gi|1854493	19.75	81	61	4	26	104	151	229	1.7e+03	18.1
gi|1707312	gi|4126809	25.58	129	84	12	2	119	19	146	56	22.9
gi|1707312	gi|6048992	41.27	315	172	13	4	307	2	314	2.7e-30	127.0
gi|10956982	gi|18150929	49.84	305	150	3	5	307	4	307	2.3e-41	163.8
gi|6048992	gi|18150929	42.22	315	169	13	2	314	4	307	2e-30	127.5
gi|10956982	gi|4126809	24.60	187	125	16	127	303	2	182	2.2e+02	20.9
gi|1346310	gi|4126809	55.00	20	8	1	256	274	85	104	4e+02	20.4
gi|23063211	gi|2127390	23.48	264	146	56	16	257	4	233	4.7e+02	20.2
gi|23063211	gi|3860238	27.75	346	223	27	31	355	42	381	8.4e-16	79.4
gi|10956982	gi|1085686	48.54	309	155	4	1	307	2	308	6.5e-40	159.0
gi|10956982	gi|402288	40.63	315	173	14	5	307	2	314	5.4e-32	132.7
gi|3334223	gi|2127390	21.65	254	170	29	104	340	7	248	3.3e+02	21.1
gi|2127390	gi|3293055	23.51	285	204	14	15	288	5	286	3.4e-08	53.7
gi|22530912	gi|6048992	26.02	123	70	21	233	338	162	280	1.5e+03	18.6
gi|3334223	gi|7521946	28.99	338	204	36	104	437	42	347	1.1e-15	79.3
gi|3334223	gi|3293055	47.83	23	10	2	363	383	27	49	1.2e+03	19.0
gi|1085686	gi|631903	21.40	257	188	14	20	271	18	265	18	24.5
gi|631903	gi|29831692	27.42	62	35	10	223	280	150	205	6.8e+02	19.5
gi|1085686	gi|320413	21.49	121	84	11	153	270	5	117	93	21.1
gi|1085686	gi|1480640	23.99	296	187	38	12	290	9	283	47	23.2
gi|109816	gi|4104766	18.70	262	168	45	103	344	31	267	4.3e+02	20.3
gi|109816	gi|3293055	18.70	262	168	45	103	344	31	267	4.8e+02	20.1
gi|6048992	gi|1354847	26.62	139	84	18	4	129	1	134	10	24.2
gi|2252626	gi|1354847	17.57	74	59	2	25	98	18	89	1.2e+03	17.2
gi|7521946	gi|16078847	20.00	30	22	2	154	183	1	28	1.3e+03	17.4
gi|151128	gi|320413	23.08	117	75	15	11	120	7	115	60	21.7
gi|1841443	gi|320413	38.89	36	19	3	1	36	71	103	6.1e+02	18.6
gi|1263182	gi|4104766	22.43	272	187	24	14	265	10	277	0.00035	40.3
gi|7521946	gi|6048992	23.75	80	55	6	166	240	11	89	8e+02	19.3
gi|2252626	gi|139842	20.37	270	188	27	7	262	5	261	0.001	38.7
gi|1346310	gi|151128	25.38	130	78	19	266	386	11	130	1.5e+03	18.4
gi|1854493	gi|6048992	19.80	298	207	32	1	274	1	290	44	23.3
gi|321704	gi|4104766	40.95	315	173	13	2	314	4	307	2.9e-27	117.0
gi|3860238	gi|29831692	47.41	367	177	16	21	381	25	381	4.6e-48	186.7
gi|402288	gi|1346310	24.07	54	38	3	34	87	64	114	2.2e+03	17.7
gi|1854493	gi|11182130	42.31	26	15	0	144	169	23	48	7.7e+02	19.1
gi|1346310	gi|29831692	43.21	368	191	18	21	381	25	381	1.2e-43	172.1
gi|13898392	gi|29831692	45.73	398	188	28	24	419	10	381	8.1e-50	192.6
gi|1841443	gi|1480640	27.27	44	30	2	231	274	113	154	2.3e+03	17.5
gi|13898392	gi|3293055	27.47	91	55	11	195	283	130	211	3.1e+02	20.9
gi|13898392	gi|11182130	23.19	138	95	11	39	171	24	155	13	25.6
gi|2252626	gi|1311145	36.84	285	169	11	10	288	5	284	1.1e-22	101.6
gi|6048987	gi|7450255	57.51	313	133	0	1	313	1	313	3.9e-53	202.9
gi|6048987	gi|115107	22.14	280	189	29	1	271	1	260	0.87	29.0
gi|20162473	gi|6048987	38.26	311	180	12	5	304	2	311	5.1e-32	132.8
gi|13506822	gi|6048987	30.43	46	28	4	223	268	2	43	2.9e+02	20.7
gi|6048987	gi|15826384	31.48	54	31	6	60	112	86	134	66	21.7
gi|6048987	gi|7433174	20.90	268	190	22	6	267	7	258	3.5	26.9
gi|631903	gi|6048987	20.00	300	203	37	1	274	1	289	3.6e+02	20.2
gi|6048987	gi|139842	41.67	312	169	13	2	311	4	304	1.7e-30	127.7
gi|6048987	gi|321704	54.31	313	143	0	1	313	1	313	4e-51	196.3
gi|33356873	gi|16803742	25.00	132	85	14	19	142	6	131	66	21.6
gi|16803742	gi|3059198	30.43	23	16	0	4	26	142	164	6.6e+02	18.1
gi|16803742	gi|118688	19.49	118	86	9	7	121	10	121	81	21.2
gi|16803742	gi|21314762	36.00	25	16	0	5	29	48	72	2.3e+02	18.9
gi|16803742	gi|540972	20.51	117	86	7	7	121	10	121	39	22.3
gi|16803742	gi|3913216	26.74	86	46	17	4	81	143	219	1.1e+02	20.9
gi|16803742	gi|7433174	22.12	113	78	10	4	110	144	252	1.5e+02	20.2
gi|16803742	gi|22530912	31.82	22	15	0	3	24	332	353	9.9e+02	18.1
gi|16803742	gi|321704	29.31	58	37	4	68	122	219	275	98	21.0
gi|1346309	gi|8393557	95.42	393	18	0	1	393	1	393	4.5e-124	439.2
gi|1346309	gi|31981282	20.71	140	90	21	163	292	25	153	16	24.4
gi|1346309	gi|3746666	21.02	157	109	15	9	163	142	285	40	23.9
gi|1346309	gi|3046913	25.00	144	84	24	75	207	43	173	8.6	26.0
gi|1346309	gi|7109222	19.18	146	103	15	210	347	129	267	6.8e+02	19.6
gi|1346309	gi|15826384	26.09	115	69	16	181	289	10	114	0.18	30.6
gi|1346309	gi|1707312	23.53	51	39	0	106	156	31	81	1e+03	19.0
gi|1346309	gi|4104766	19.18	146	103	15	210	347	129	267	5.4e+02	20.0
gi|127815	gi|1707308	22.22	270	183	27	7	262	5	261	0.002	37.7
gi|1707308	gi|1395175	18.38	272	204	18	9	270	8	271	48	23.2
gi|1707308	gi|26990146	23.47	98	66	9	4	101	25	113	3.3e+03	16.5
gi|34811050	gi|1707308	25.53	282	195	15	15	285	5	282	1.6e-10	61.6
gi|1707308	gi|15826388	33.33	36	21	3	10	42	12	47	1.1e+03	17.5
gi|2282588	gi|1707308	25.86	263	168	27	7	254	9	259	0.013	35.0
gi|1707308	gi|1263182	24.09	274	180	28	10	277	14	265	0.00012	41.9
gi|1480640	gi|1707308	22.34	273	186	26	1	259	1	261	44	23.3
gi|953231	gi|3059181	27.08	144	78	27	171	296	162	296	15	24.9
gi|953231	gi|3618271	23.18	220	150	19	77	294	82	284	1.3	28.4
gi|953231	gi|118688	48.00	200	89	15	104	300	107	294	8.4e-24	105.5
gi|3334219	gi|953231	33.96	53	33	2	251	302	96	147	6.9e+02	19.8
gi|953231	gi|32415581	24.56	57	37	6	200	255	278	329	2e+03	17.9
gi|953231	gi|10956982	42.20	218	110	16	85	300	91	294	8e-22	98.9
gi|953231	gi|6048992	78.77	212	44	1	103	314	104	314	1.2e-56	214.6
gi|953231	gi|13898392	23.17	82	52	11	180	255	260	336	1.7e+03	18.3
gi|31981282	gi|14010616	25.00	92	63	6	76	165	33	120	76	20.6
gi|3059198	gi|14010616	25.58	86	56	8	85	170	27	104	6e+02	18.3
gi|26990146	gi|14010616	26.09	115	72	13	157	269	5	108	12	24.2
gi|5817852	gi|14010616	23.15	108	67	16	88	193	27	120	9.4e+02	17.6
gi|1352082	gi|14010616	24.10	83	55	8	144	219	8	89	1.6e+02	20.2
gi|33356867	gi|14010616	20.00	130	89	15	110	233	16	136	2.8e+02	19.5
gi|10956982	gi|14010616	24.71	85	57	7	8	88	7	88	1.8e+03	16.4
gi|14010616	gi|1854493	45.45	22	12	0	8	29	218	239	2e+03	16.2
gi|3059181	gi|14010614	28.87	142	81	20	140	267	38	173	21	23.6
gi|2120670	gi|14010614	23.04	191	105	42	95	270	5	168	21	23.6
gi|2147172	gi|14010614	19.67	122	82	16	149	259	47	163	7.2e+02	18.4
gi|1311368	gi|14010614	26.67	150	83	27	129	260	34	174	9.9	24.6
gi|423198	gi|14010614	23.70	135	91	12	157	290	23	146	12	24.8
gi|15809669	gi|14010614	23.23	155	100	19	125	266	24	172	54	22.2
gi|1707312	gi|14010614	22.06	136	77	29	150	270	47	168	96	21.4
gi|151128	gi|14010614	18.03	122	84	16	149	259	47	163	9.2e+02	18.0
gi|1841443	gi|14010614	25.93	108	69	11	177	284	44	140	22	23.8
gi|32469794	gi|7450253	28.26	138	80	19	186	311	96	226	2.3e+02	20.9
gi|32469794	gi|3059192	27.63	76	49	6	209	278	188	263	1.7e+02	21.5
gi|32469794	gi|26990146	38.46	52	25	7	223	273	236	281	1.6e+02	21.7
gi|32469794	gi|3929478	25.26	95	65	6	222	312	1	93	4.3e+02	20.1
gi|32469794	gi|56205611	26.87	67	38	11	148	210	77	136	1.2e+03	17.7
gi|32469794	gi|2189975	19.54	87	61	9	226	312	9	86	2.3e+03	17.2
gi|32469794	gi|1263182	26.67	105	61	16	221	312	61	162	2.1e+02	21.1
gi|32469794	gi|3293055	27.87	61	40	4	186	246	96	152	4.8e+02	19.9
gi|135975	gi|31981282	34.00	50	30	3	139	188	27	73	3.7e+02	19.4
gi|135975	gi|2392338	38.00	50	28	3	139	188	26	72	3.3e+02	19.5
gi|135975	gi|4127862	26.47	68	41	9	127	188	5	69	1e+03	17.8
gi|23472206	gi|135975	23.62	127	90	7	148	270	94	217	2.7e+03	17.1
gi|23063211	gi|135975	23.12	160	110	13	83	236	65	217	8.1e+02	19.1
gi|135975	gi|3860238	19.75	81	61	4	151	229	26	104	3.2e+03	16.7
gi|33356873	gi|7450252	25.26	289	198	18	15	291	6	288	2.7e-08	54.0
gi|33356873	gi|3618271	21.29	310	215	29	11	307	2	295	0.48	29.9
gi|26990146	gi|33356873	24.61	256	139	54	12	248	1	221	16	25.0
gi|1311368	gi|33356873	22.67	300	206	26	2	288	15	301	0.0007	39.2
gi|33356873	gi|1722889	24.47	282	198	15	15	285	5	282	2.1e-09	57.6
gi|5729842	gi|33356873	31.11	45	27	4	134	175	86	129	2.1e+02	20.3
gi|33356873	gi|320413	30.56	36	22	3	237	269	80	115	2.4e+02	19.8
gi|33356873	gi|3293055	24.48	286	201	15	15	289	5	286	7.4e-10	59.2
gi|8393557	gi|48768083	23.00	100	71	6	82	175	1	100	4.1e+02	20.4
gi|8393557	gi|45745	25.56	90	63	4	264	349	6	95	4.1e+02	20.4
gi|4160464	gi|8393557	22.73	88	63	5	13	100	93	175	1.1e+03	18.9
gi|8393557	gi|32469902	24.83	145	85	24	29	159	2	136	1.2e+03	18.7
gi|8393557	gi|21388665	28.26	46	31	2	229	274	111	154	1.3e+03	18.6
gi|8393557	gi|10956982	24.75	101	63	13	266	360	11	104	7e+02	19.6
gi|1854493	gi|8393557	23.64	220	139	29	52	255	87	293	1.1e+03	18.9
gi|2822270	gi|7450253	22.45	294	194	34	7	288	9	280	0.053	33.0
gi|123491	gi|2822270	21.77	147	99	16	8	139	6	151	7.2e+02	19.4
gi|2822270	gi|1017439	57.98	307	114	15	1	307	1	292	4.1e-51	196.1
gi|2822270	gi|3929478	20.08	244	169	26	1	226	1	236	17	24.7
gi|2822270	gi|2627152	25.25	301	178	47	7	287	9	282	0.00012	41.8
gi|2822270	gi|7619802	25.77	97	62	10	146	236	25	117	1.7e+02	21.3
gi|3334223	gi|2822270	31.03	29	20	0	220	248	140	168	1.3e+03	18.8
gi|2252626	gi|2822270	33.69	282	170	17	10	277	6	284	1.4e-20	94.7
gi|7450254	gi|3059196	20.77	284	183	42	6	276	8	262	3.4	27.0
gi|2392338	gi|7450254	32.20	59	37	3	125	182	7	63	2.1e+02	20.3
gi|13506822	gi|7450254	20.72	251	155	44	9	227	63	301	5e+02	19.8
gi|7450254	gi|15826384	25.00	64	44	4	60	123	86	145	78	21.5
gi|1503984	gi|7450254	21.17	307	217	25	4	289	3	305	0.00086	39.0
gi|22530912	gi|7450254	32.10	81	39	16	266	338	208	280	9.5e+02	19.4
gi|2252626	gi|7450254	21.38	276	188	29	6	262	2	267	0.023	34.2
gi|3059198	gi|7450255	21.79	312	205	39	1	293	1	292	0.19	31.2
gi|7766898	gi|7450255	36.36	33	18	3	237	266	217	249	1.2e+02	22.1
gi|2494844	gi|7450255	23.88	67	40	11	117	175	58	121	1.1e+03	17.8
gi|56205611	gi|7450255	30.51	59	38	3	126	183	7	63	1.9e+02	20.5
gi|2189975	gi|7450255	22.63	274	185	27	7	262	3	267	0.0028	37.3
gi|7450255	gi|320413	29.06	117	73	10	6	118	5	115	0.15	30.4
gi|3059192	gi|7450252	20.94	277	187	32	26	283	28	291	0.054	33.0
gi|7450252	gi|1395175	18.79	282	214	15	10	285	8	280	2.1	27.8
gi|20162473	gi|7450252	51.77	311	144	6	1	307	1	309	3.3e-46	179.9
gi|7450252	gi|7109222	57.79	308	123	7	5	309	4	307	2.3e-43	170.5
gi|7450252	gi|540972	57.79	308	123	7	5	309	4	307	3.6e-43	169.8
gi|7450252	gi|3913216	26.01	273	174	28	1	263	1	255	2.4e-05	44.2
gi|7450252	gi|7672528	53.07	309	138	7	3	309	1	304	7.3e-42	165.4
gi|7450252	gi|1354847	25.56	133	80	19	7	126	1	127	3e+02	19.3
gi|7450252	gi|3293055	57.47	308	124	7	5	309	4	307	4.4e-43	169.5
gi|7450253	gi|3618271	19.54	307	218	29	1	297	1	288	0.23	30.9
gi|7450253	gi|45745	40.95	315	173	13	4	307	2	314	1.2e-28	121.6
gi|7450253	gi|21314762	24.26	136	74	29	150	270	47	168	16	23.9
gi|6226591	gi|7450253	20.16	253	183	19	25	265	25	270	26	24.0
gi|9622202	gi|7450253	23.44	256	163	33	48	292	53	286	0.25	30.8
gi|2189975	gi|7450253	21.85	270	184	27	7	262	5	261	0.0067	36.0
gi|631903	gi|7450253	20.08	254	182	21	25	265	25	270	2.8e+02	20.5
gi|7450253	gi|4104766	89.58	307	32	0	1	307	1	307	3.6e-74	272.8
gi|3059181	gi|1395175	36.91	298	176	12	6	296	4	296	9.2e-18	85.4
gi|115106	gi|3059181	34.38	288	176	13	7	285	9	292	1e-18	88.4
gi|1017439	gi|3059181	40.55	291	161	12	3	285	6	292	3.3e-21	96.7
gi|34811050	gi|3059181	21.45	303	197	41	14	289	5	293	0.48	30.1
gi|3913216	gi|3059181	33.68	288	183	8	4	284	6	292	4.8e-18	86.3
gi|1503984	gi|3059181	33.90	295	170	25	7	286	9	293	5.1e-17	82.9
gi|23063211	gi|3059181	25.00	68	48	3	32	97	165	231	1.7e+03	17.9
gi|1346310	gi|3059181	20.85	235	146	40	91	316	62	265	1.3e+03	18.5
gi|127815	gi|48768083	22.91	275	183	29	7	262	3	267	0.0096	35.5
gi|26990146	gi|127815	35.00	20	13	0	156	175	32	51	1e+03	18.8
gi|127815	gi|21221374	22.09	163	108	19	126	275	156	312	1.8e+03	18.0
gi|127815	gi|23472206	35.00	20	13	0	32	51	190	209	1.8e+03	18.0
gi|127815	gi|1085686	20.65	276	191	28	1	262	1	262	0.0035	36.9
gi|1346310	gi|127815	29.17	72	45	6	296	363	78	147	6.6e+02	19.6
gi|9711697	gi|127817	50.49	305	148	3	5	307	4	307	1.7e-42	167.5
gi|127817	gi|7766898	21.49	121	84	11	157	267	18	137	1.7e+03	18.0
gi|5817852	gi|127817	23.57	280	194	20	1	270	1	270	0.0022	37.6
gi|28870714	gi|127817	28.57	77	45	10	195	270	168	235	9.2e+02	19.0
gi|1707312	gi|127817	86.64	307	41	0	1	307	1	307	3.8e-72	266.0
gi|109816	gi|127817	23.00	100	67	10	250	341	178	275	8.4e+02	19.2
gi|127817	gi|11182130	20.37	216	145	27	10	203	25	235	3.2e+02	20.5
gi|31981282	gi|3059192	27.66	47	27	7	128	173	223	263	1.6e+03	17.2
gi|31981282	gi|2147172	25.00	32	23	1	135	166	190	220	7.2e+02	18.4
gi|31981282	gi|15596326	24.62	130	85	13	32	149	5	133	5.6e+02	17.6
gi|31981282	gi|6226591	26.67	60	39	5	14	73	130	184	1.6e+02	20.7
gi|31981282	gi|7619802	35.81	148	65	30	32	175	23	144	2e-05	43.5
gi|31981282	gi|4126809	31.77	192	85	46	3	178	122	283	3.7e-05	42.7
gi|31981282	gi|16078847	29.09	55	36	3	32	84	6	59	59	21.1
gi|1346310	gi|31981282	23.53	153	101	16	146	292	11	153	4	26.4
gi|3746666	gi|1685019	22.41	241	153	34	1	229	1	219	0.18	31.3
gi|1685019	gi|2673755	36.62	314	168	31	1	305	1	292	3.5e-25	110.0
gi|1685019	gi|7109222	22.62	252	164	31	2	237	4	240	0.083	32.4
gi|28870714	gi|1685019	22.42	165	102	26	85	224	84	247	3.1e+02	20.7
gi|1685019	gi|1503984	34.20	307	173	29	3	305	4	285	2.7e-21	97.1
gi|3334223	gi|1685019	27.27	44	30	2	248	289	209	252	8.2e+02	19.5
gi|1841443	gi|1685019	31.82	44	26	4	297	336	74	117	1.7e+03	18.0
gi|48768083	gi|45745	82.80	314	54	0	1	314	1	314	5.9e-69	255.5
gi|48768083	gi|3694811	30.38	79	43	12	208	280	238	310	1.9e+03	18.1
gi|4127862	gi|48768083	26.50	117	64	22	62	172	173	273	4.2e+02	19.3
gi|23472206	gi|48768083	21.80	211	123	42	104	301	68	249	65	23.1
gi|9369348	gi|48768083	19.05	252	178	26	3	236	1	244	4e+02	20.1
gi|48768083	gi|1354847	26.62	139	84	18	4	129	1	134	12	24.1
gi|48768083	gi|11182130	30.30	33	23	0	5	37	182	214	2.6e+02	20.8
gi|24899150	gi|7766898	25.58	43	31	1	10	52	240	281	1.8e+03	17.9
gi|4504477	gi|24899150	21.78	101	71	8	55	149	26	124	6.2e+02	19.8
gi|34811050	gi|24899150	30.90	301	190	18	14	299	4	301	9.7e-17	82.3
gi|56205611	gi|24899150	27.27	88	55	9	93	174	34	118	4.6e+02	19.2
gi|24899150	gi|7672528	31.79	302	193	13	5	303	4	295	4.7e-17	83.1
gi|24899150	gi|16078847	23.94	142	99	9	4	140	2	139	9.2	24.5
gi|24899150	gi|11182130	20.23	257	154	51	46	276	94	325	29	24.0
gi|3059202	gi|7766898	18.18	44	32	4	185	227	185	225	3.8e+03	16.1
gi|6323639	gi|3059202	21.10	218	135	37	125	325	75	272	1.8e+03	17.7
gi|3059202	gi|423198	28.95	38	23	4	132	169	11	44	2.4e+03	17.5
gi|3059202	gi|9369348	35.62	320	177	29	4	306	5	312	1.3e-19	91.6
gi|631903	gi|3059202	30.64	297	187	19	3	288	4	292	2.5e-09	57.3
gi|3059202	gi|402288	23.99	321	204	40	7	303	6	310	0.54	29.7
gi|3059198	gi|3059196	36.18	293	172	15	3	292	2	282	2.8e-20	93.7
gi|123491	gi|3059198	28.30	53	28	10	236	284	141	187	1.1e+03	18.7
gi|3059198	gi|21221374	33.33	33	21	1	139	171	264	295	1.2e+03	18.6
gi|33356867	gi|3059198	24.09	303	190	40	19	298	7	292	0.17	31.4
gi|10956982	gi|3059198	23.72	274	179	30	5	261	2	262	0.044	33.3
gi|3059198	gi|139842	23.23	310	202	36	2	293	4	295	0.061	32.8
gi|3059198	gi|11182130	25.91	220	112	51	79	272	130	324	15	24.9
gi|417146	gi|115107	33.33	18	12	0	23	40	151	168	2.8e+03	17.0
gi|417146	gi|2673755	33.33	24	16	0	257	280	139	162	1.8e+03	17.9
gi|30679736	gi|417146	35.71	420	205	65	63	466	4	374	1.3e-29	125.6
gi|417146	gi|56205611	25.00	48	35	1	243	289	106	153	1.3e+02	21.2
gi|33859486	gi|417146	95.48	376	17	0	4	379	1	376	2.9e-118	419.9
gi|22530912	gi|417146	35.41	418	209	61	63	466	4	374	4.9e-29	123.7
gi|417146	gi|7521946	30.23	354	231	16	19	372	9	346	3.4e-18	87.3
gi|13898392	gi|417146	49.23	392	177	22	29	417	4	376	1.1e-58	222.0
gi|45745	gi|3618271	19.66	295	208	29	3	289	5	278	2.2	27.7
gi|4160464	gi|3618271	19.86	277	193	29	3	271	5	260	7.4	25.9
gi|4127862	gi|3618271	31.58	38	23	3	138	172	85	122	3.2e+02	19.7
gi|3618271	gi|555806	22.73	66	46	5	113	176	154	216	2e+03	17.7
gi|3334223	gi|3618271	28.95	76	44	10	144	215	109	178	1.4e+03	18.6
gi|115106	gi|403537	22.58	279	196	20	8	275	9	278	7.8e-05	42.4
gi|403537	gi|8978312	20.00	300	212	28	10	295	8	293	0.41	30.0
gi|3760223	gi|403537	23.38	77	51	8	220	289	1	76	1.3e+03	18.3
gi|403537	gi|555806	23.60	89	60	8	111	193	143	229	8e+02	19.3
gi|403537	gi|1263182	24.09	274	180	28	10	277	14	265	0.00017	41.3
gi|403537	gi|29831692	23.60	89	60	8	111	193	144	230	8e+02	19.3
gi|2147172	gi|3059196	23.81	210	138	22	72	272	67	263	0.097	32.1
gi|3059196	gi|4504477	33.33	21	14	0	147	167	22	42	2e+03	17.8
gi|1352082	gi|3059196	38.97	290	163	14	3	286	2	283	5.8e-22	99.2
gi|9622202	gi|3059196	27.01	211	128	26	68	276	75	261	0.45	30.0
gi|9369348	gi|3059196	35.37	311	176	25	5	311	2	291	6.2e-24	105.9
gi|3334223	gi|3059196	29.35	92	56	9	167	256	92	176	8.1e+02	19.5
gi|321704	gi|3059196	21.35	281	185	36	6	276	8	262	1.4	28.4
gi|26990146	gi|3059192	23.85	109	64	19	78	186	81	170	3.2e+02	20.7
gi|3059192	gi|15596326	27.91	129	75	18	143	269	4	116	1.9e+02	20.0
gi|3059192	gi|6226591	30.61	294	187	17	4	289	3	287	1.2e-14	75.0
gi|23472206	gi|3059192	24.77	109	63	19	112	220	81	170	3.2e+02	20.8
gi|23063211	gi|3059192	23.81	126	75	21	73	186	54	170	3.5e+02	20.5
gi|3059192	gi|321704	20.94	277	195	24	26	283	25	296	8.6	25.7
gi|26990146	gi|9711697	25.86	58	35	8	296	350	3	55	1.1e+03	18.7
gi|5817852	gi|9711697	24.64	280	191	20	1	270	1	270	0.0012	38.4
gi|9711697	gi|6226591	25.18	274	181	24	10	272	7	267	0.087	32.2
gi|9711697	gi|23472206	34.48	29	14	5	32	55	356	384	2.5e+03	17.4
gi|9711697	gi|23063211	24.21	95	56	16	9	96	24	109	1.6e+03	18.1
gi|1854493	gi|9711697	22.62	305	202	34	5	289	8	298	0.046	33.2
gi|7766898	gi|1395175	25.49	102	58	18	2	101	163	248	1.4e+03	18.3
gi|5817852	gi|1395175	33.22	292	186	9	4	287	2	292	5.7e-19	89.4
gi|540972	gi|1395175	19.77	258	181	26	27	270	26	271	1.8e+02	21.3
gi|9622202	gi|1395175	22.76	290	192	32	3	279	4	274	0.067	32.8
gi|7433174	gi|1395175	42.32	293	163	6	1	288	1	292	2.6e-26	113.8
gi|3334223	gi|1395175	27.68	112	56	25	184	284	163	260	5.8e+02	20.1
gi|2252626	gi|1395175	34.53	278	175	7	5	277	2	277	1.6e-19	91.2
gi|118688	gi|2120670	84.04	307	49	0	1	307	1	307	1.1e-71	264.5
gi|2673755	gi|2120670	20.86	302	207	32	8	293	10	295	0.066	32.7
gi|2494844	gi|2120670	26.56	64	35	12	123	182	9	64	8e+02	18.3
gi|2120670	gi|23472206	35.71	28	13	5	212	235	273	299	2.4e+03	17.4
gi|1707312	gi|2120670	84.04	307	49	0	1	307	1	307	5.3e-70	258.9
gi|2120670	gi|16078847	27.42	124	74	16	152	269	7	120	12	24.1
gi|1346310	gi|2120670	36.17	47	24	6	11	53	207	251	1.6e+03	18.2
gi|7766898	gi|3746666	34.38	32	18	3	240	271	154	182	2.1e+03	17.6
gi|32469902	gi|3746666	19.85	262	175	35	36	266	14	271	2.7e+02	20.7
gi|3746666	gi|3913216	22.73	308	199	39	3	299	4	283	0.00013	41.8
gi|3746666	gi|9369348	24.45	229	125	48	95	302	104	305	1.1	28.7
gi|3746666	gi|139842	22.91	275	182	30	14	277	16	271	0.0017	38.0
gi|13898392	gi|3746666	52.63	19	9	0	302	320	154	172	4.1e+02	20.5
gi|115107	gi|45745	20.58	277	189	31	1	256	1	267	49	23.2
gi|2494844	gi|45745	32.35	34	22	1	123	155	7	40	9.6e+02	18.0
gi|21388665	gi|45745	19.80	303	216	27	1	283	1	296	77	22.5
gi|45745	gi|7619802	27.78	126	74	17	5	117	22	143	51	23.0
gi|22530912	gi|45745	28.57	77	43	12	215	288	63	130	5.9e+02	20.1
gi|1480640	gi|45745	20.60	301	211	28	4	283	3	296	1.7e+02	21.4
gi|3694811	gi|2317687	24.47	94	62	9	301	387	32	123	3.3e+02	20.8
gi|1311368	gi|2317687	36.12	299	179	12	2	292	3	297	2.7e-24	107.0
gi|2317687	gi|1352082	40.13	299	166	13	1	295	1	290	8.6e-24	105.3
gi|2317687	gi|3913216	33.68	291	180	13	3	290	4	284	2.3e-18	87.4
gi|2189975	gi|2317687	32.35	272	175	9	10	276	6	273	1.8e-17	84.3
gi|3334223	gi|2317687	24.47	94	62	9	301	387	32	123	3.3e+02	20.9
gi|2317687	gi|1311145	41.10	292	159	13	3	290	2	284	1.1e-24	108.3
gi|115106	gi|2673755	34.55	301	171	26	2	285	1	292	1.2e-21	98.2
gi|3334219	gi|115106	27.78	18	13	0	49	66	250	267	9.6e+02	19.2
gi|115106	gi|115108	38.06	289	171	8	2	285	1	286	2.3e-25	110.5
gi|115106	gi|33356867	25.17	286	183	31	4	281	15	277	6.6e-06	46.0
gi|115106	gi|10956982	24.25	268	185	18	1	259	3	261	3.7e-07	50.1
gi|115106	gi|7521946	24.34	189	113	30	2	176	111	283	44	23.5
gi|115106	gi|1841443	30.30	33	19	4	132	160	245	277	2.1e+03	17.7
gi|3694811	gi|115107	30.51	59	35	6	190	248	116	168	3e+02	21.0
gi|32469902	gi|115107	36.84	285	169	11	10	288	6	285	3e-23	103.6
gi|32415581	gi|115107	23.93	117	69	20	21	133	129	229	1.4e+02	22.0
gi|10956982	gi|115107	22.95	292	199	26	10	286	7	287	0.0029	37.2
gi|6048992	gi|115107	18.25	274	199	25	1	267	1	256	1.5e+02	21.5
gi|11182130	gi|115107	29.85	67	37	10	151	208	104	169	5.8e+02	19.6
gi|7766898	gi|15802065	26.42	53	35	4	240	288	5	57	8.5e+02	17.9
gi|13506822	gi|7766898	23.08	195	121	29	26	212	35	208	9.7e+02	19.0
gi|7766898	gi|15826388	21.55	116	77	14	159	267	10	118	7	25.1
gi|7766898	gi|7619802	25.00	152	87	27	162	296	23	164	69	22.8
gi|10956982	gi|7766898	23.08	78	57	3	29	104	257	333	1.8e+03	17.9
gi|7766898	gi|3860238	28.03	346	222	27	30	354	42	381	3.3e-16	80.8
gi|15802065	gi|3694811	27.40	73	45	8	19	88	132	199	2.7e+03	16.1
gi|3694811	gi|2494844	29.03	62	33	11	14	75	99	149	1e+03	18.4
gi|3694811	gi|15826384	23.08	104	75	5	224	326	10	109	8.9	25.0
gi|2189975	gi|3694811	28.95	38	25	2	96	133	357	392	2.6e+03	17.4
gi|3694811	gi|7521946	29.90	301	191	20	104	400	42	326	8.8e-16	79.5
gi|3694811	gi|29831692	37.37	372	198	35	38	402	14	357	6.3e-32	133.2
gi|2392338	gi|1017439	36.36	44	25	3	38	78	151	194	4e+02	19.2
gi|13506822	gi|2392338	24.32	37	28	0	23	59	45	81	1e+02	21.4
gi|2392338	gi|15826384	27.91	43	26	5	115	157	83	120	6.7e+02	17.5
gi|2392338	gi|7433174	30.77	39	25	2	122	159	143	180	7.1e+02	18.4
gi|109816	gi|2392338	27.08	48	34	1	243	289	105	152	53	22.6
gi|13898392	gi|2392338	23.47	98	68	7	233	328	60	152	1.4e+02	21.4
gi|21552577	gi|123491	21.43	98	67	10	192	280	56	152	1.5e+03	18.1
gi|540972	gi|123491	20.93	129	89	13	164	280	25	152	1.6e+03	18.0
gi|123491	gi|2627152	25.50	149	92	19	146	292	130	261	73	22.8
gi|123491	gi|33859486	28.77	351	215	35	30	355	42	382	3.6e-16	80.6
gi|631903	gi|123491	37.50	16	10	0	118	133	15	30	3.4e+03	16.5
gi|123491	gi|3293055	20.61	131	91	13	23	152	162	280	1.2e+03	18.5
gi|2147172	gi|1017439	24.62	264	173	26	10	261	7	256	0.014	34.9
gi|2494844	gi|2147172	25.00	32	23	1	132	163	190	220	1.2e+03	17.6
gi|56205611	gi|2147172	25.00	32	23	1	135	166	190	220	7.3e+02	18.4
gi|33859486	gi|2147172	36.84	19	12	0	266	284	11	29	1.9e+03	17.9
gi|2147172	gi|402288	41.40	314	172	12	5	307	2	314	1.2e-33	138.2
gi|15596326	gi|3046913	24.79	121	79	12	5	114	149	268	1.6e+02	20.2
gi|34811050	gi|3046913	30.33	300	185	24	15	295	5	299	7.7e-16	79.2
gi|3046913	gi|15826388	25.27	91	57	11	19	105	40	123	2.3e+02	19.9
gi|5729842	gi|3046913	20.34	118	84	10	65	175	5	119	6.1e+02	18.7
gi|3334223	gi|3046913	25.53	94	65	5	220	310	4	95	2.6e+02	21.2
gi|1841443	gi|3046913	23.33	180	114	24	39	207	7	173	7.8	26.1
gi|26990146	gi|6323639	34.62	26	17	0	238	263	114	139	6.7e+02	19.6
gi|1722889	gi|26990146	23.23	99	63	13	4	101	25	111	1.4e+03	18.3
gi|26990146	gi|33356867	25.78	256	129	61	16	248	4	221	3.7e+02	20.5
gi|26990146	gi|2127390	25.78	256	129	61	16	248	4	221	3.8e+02	20.5
gi|26990146	gi|3860238	27.87	348	222	29	31	356	42	382	1.1e-15	79.1
gi|26990146	gi|1841443	28.65	349	212	37	31	353	42	379	7.2e-16	79.6
gi|1311368	gi|118688	26.62	263	156	37	48	292	58	301	0.12	31.8
gi|118688	gi|3929478	44.76	315	161	13	4	307	2	314	3.5e-32	133.3
gi|118688	gi|15826388	21.65	97	55	21	201	294	13	91	1.1e+03	17.4
gi|1503984	gi|118688	21.21	264	185	23	8	259	9	261	0.012	35.1
gi|118688	gi|23063211	21.43	98	67	10	192	280	57	153	1.5e+03	18.1
gi|1854493	gi|118688	26.27	217	136	24	49	255	58	260	0.15	31.4
gi|8843720	gi|1017439	72.70	293	79	1	1	293	1	292	2.9e-65	243.0
gi|13506822	gi|8843720	20.93	129	86	16	9	132	144	261	1.7e+02	21.4
gi|56205611	gi|8843720	29.55	44	28	3	39	79	151	194	7.1e+02	18.4
gi|8843720	gi|9369348	56.17	308	119	16	1	293	3	309	2e-49	190.5
gi|631903	gi|8843720	33.11	302	173	29	1	288	1	287	3.8e-13	69.9
gi|3860238	gi|8843720	18.75	80	63	2	26	104	151	229	2.2e+03	17.6
gi|3334219	gi|20162473	22.73	66	40	11	45	103	211	272	2.7e+03	17.3
gi|28870714	gi|20162473	41.94	31	15	3	86	113	68	98	1.3e+03	18.5
gi|20162473	gi|9369348	23.91	230	156	19	10	230	9	228	0.059	32.9
gi|1354847	gi|20162473	30.51	59	36	5	73	130	10	64	6.8e+02	18.1
gi|20162473	gi|11182130	27.37	95	53	16	116	210	81	159	3.5e+02	20.4
gi|15596326	gi|8978312	59.26	27	11	0	4	30	142	168	6.1	25.0
gi|15826384	gi|8978312	31.58	38	24	2	10	46	143	179	8.9e+02	17.7
gi|10956982	gi|8978312	23.51	268	175	30	11	261	8	262	0.021	34.3
gi|1263182	gi|8978312	25.19	270	180	22	10	260	4	270	0.0012	38.4
gi|8978312	gi|4104766	21.71	304	202	36	8	293	10	295	0.023	34.2
gi|3293055	gi|8978312	20.86	302	207	32	10	295	8	293	0.033	33.6
gi|1311368	gi|4160464	23.20	306	205	30	1	283	2	300	1.5	28.2
gi|32469902	gi|4160464	21.03	271	195	19	6	262	2	267	0.2	31.1
gi|4160464	gi|3913216	21.28	296	201	32	6	289	7	282	0.021	34.4
gi|4160464	gi|33356867	25.86	290	193	22	3	289	15	285	6.8e-08	52.7
gi|4160464	gi|18150929	41.72	314	170	13	3	314	5	307	6.2e-29	122.5
gi|4160464	gi|139842	41.08	314	172	13	3	314	5	307	6.5e-28	119.1
gi|21552577	gi|6323639	20.89	158	102	23	59	214	109	245	8.3e+02	19.0
gi|115108	gi|21552577	26.62	263	156	37	49	293	58	301	0.13	31.6
gi|21552577	gi|33356867	25.26	285	200	13	5	286	15	289	4.5e-09	56.6
gi|10956982	gi|21552577	52.79	305	141	3	5	307	4	307	2.9e-44	173.4
gi|21552577	gi|3860238	26.92	26	19	0	31	56	106	131	1.1e+03	18.9
gi|15596326	gi|2673755	59.26	27	11	0	4	30	142	168	6.1	25.0
gi|3913216	gi|2673755	36.43	291	174	11	4	284	3	292	2.1e-20	94.2
gi|5729842	gi|2673755	25.00	116	70	17	86	184	102	217	1.9e+02	20.4
gi|2673755	gi|1354847	36.36	33	21	0	143	175	3	35	3.8e+02	18.9
gi|29831692	gi|2673755	26.36	110	71	10	255	359	100	204	1.3e+02	22.0
gi|4504477	gi|34811050	26.79	56	41	0	181	236	5	60	1.1e+03	19.2
gi|4504477	gi|2627152	26.92	26	19	0	106	131	31	56	1.4e+03	18.4
gi|22530912	gi|4504477	33.96	424	217	63	58	466	2	377	1.4e-28	122.2
gi|4504477	gi|6048992	19.35	124	93	7	82	199	1	123	5e+02	20.1
gi|15802065	gi|3334219	52.00	25	7	5	94	114	222	245	2.4e+03	16.5
gi|3913216	gi|15802065	29.21	89	57	6	103	187	27	113	1.9e+02	20.1
gi|15802065	gi|7619802	60.48	124	49	0	2	125	22	145	8.8e-13	67.5
gi|23063211	gi|15802065	26.42	53	35	4	241	289	5	57	1.2e+03	17.3
gi|6048992	gi|15802065	27.34	139	83	18	4	129	1	134	13	24.0
gi|4127862	gi|21314762	22.33	103	77	3	6	106	27	128	53	21.5
gi|30679736	gi|21314762	24.39	123	73	20	240	354	30	140	2.5	27.3
gi|7433174	gi|21314762	24.55	110	60	23	128	235	33	121	1.9e+02	20.3
gi|109816	gi|21314762	25.00	108	70	11	174	281	44	140	72	22.1
gi|3293055	gi|21314762	22.51	191	106	42	95	270	5	168	64	22.0
gi|1311368	gi|1017439	65.40	289	99	1	1	289	2	289	3e-59	223.0
gi|1017439	gi|423198	28.95	38	23	4	239	274	177	212	3.8e+03	16.2
gi|2282588	gi|1017439	73.04	293	78	1	1	293	1	292	1.2e-65	244.3
gi|1017439	gi|1354847	21.43	126	84	15	144	260	3	122	69	21.4
gi|1346310	gi|1017439	28.95	38	23	4	177	212	239	274	3.8e+03	16.3
gi|3760223	gi|6323639	29.33	75	48	5	56	125	155	229	1.1e+02	22.1
gi|6323639	gi|2627152	22.76	145	92	20	109	235	61	203	42	23.5
gi|6323639	gi|7672528	21.03	233	140	44	114	326	62	270	26	24.1
gi|1085686	gi|6323639	22.73	88	63	5	126	212	89	172	1.2e+03	18.5
gi|6323639	gi|1480640	25.93	108	62	18	219	320	23	118	1.6e+03	17.9
gi|3334219	gi|1352082	28.57	70	42	8	308	376	17	79	3.2e+02	20.9
gi|3334219	gi|3913216	26.92	78	40	17	31	101	186	253	2.6e+02	21.3
gi|3334219	gi|2282588	29.45	163	96	19	141	299	34	181	8.5e+02	19.4
gi|3334219	gi|7521946	29.57	372	213	49	63	430	21	347	1e-12	69.4
gi|3334219	gi|29831692	38.40	401	202	45	37	429	14	377	1.5e-25	112.1
gi|15596326	gi|7109222	24.19	124	75	19	5	114	151	269	61	21.7
gi|15596326	gi|15826384	38.10	21	13	0	4	24	88	108	1.5e+03	15.7
gi|2189975	gi|15596326	29.92	127	60	29	149	266	4	110	1.1e+02	20.8
gi|15596326	gi|16078847	37.59	141	78	10	2	135	3	140	7.4e-05	40.2
gi|15596326	gi|29831692	20.71	140	98	13	4	130	22	161	1.4e+03	17.2
gi|5817852	gi|28870714	34.38	64	29	13	88	146	85	140	1.1e+03	18.7
gi|5817852	gi|21388665	37.68	276	162	10	6	276	4	274	3.5e-21	96.7
gi|5817852	gi|7433174	35.89	287	177	7	6	287	4	288	1.1e-25	111.6
gi|5817852	gi|1085686	22.22	279	199	18	1	270	2	271	0.00061	39.5
gi|5817852	gi|1854493	35.07	288	179	8	5	287	2	286	3.9e-23	103.1
gi|1722889	gi|7109222	83.06	307	52	0	1	307	1	307	2.6e-69	256.6
gi|115108	gi|7109222	23.00	313	203	38	3	293	5	301	0.12	31.8
gi|7109222	gi|555806	30.91	55	32	6	133	187	10	58	6.6e+02	19.6
gi|7109222	gi|1354847	38.46	26	16	0	6	31	1	26	2.5e+02	19.6
gi|1480640	gi|7109222	22.55	275	183	30	1	259	1	261	10	25.4
gi|28870714	gi|1311368	63.64	11	4	0	107	117	112	122	2.6e+03	17.1
gi|1311368	gi|1503984	35.25	295	178	13	2	290	4	291	4.1e-23	103.1
gi|1311368	gi|2127390	21.55	297	212	21	2	288	15	300	0.0063	36.2
gi|1311368	gi|151128	23.86	306	197	36	4	288	8	298	0.0026	37.3
gi|1311368	gi|29831692	31.82	44	28	2	12	54	79	121	7.6e+02	19.3
gi|32469902	gi|2494844	21.13	71	39	17	17	79	35	96	6.1e+02	18.7
gi|23472206	gi|2494844	22.22	162	103	23	18	165	20	172	1.3e+02	21.3
gi|2494844	gi|2282588	24.69	81	47	14	98	172	45	117	4.6e+02	19.1
gi|7521946	gi|2494844	28.26	46	33	0	222	267	105	150	1.5e+02	21.0
gi|28870714	gi|13506822	22.55	306	185	52	41	315	26	310	1.5e+02	21.9
gi|13506822	gi|2627152	19.51	41	32	1	220	260	1	40	1.1e+03	18.5
gi|13506822	gi|1707312	22.37	76	52	7	220	288	1	76	2e+03	17.5
gi|13506822	gi|1263182	31.58	57	26	13	113	164	50	98	7.6e+02	19.2
gi|28870714	gi|3760223	22.88	306	184	52	41	315	26	310	76	22.8
gi|3760223	gi|2627152	25.00	68	44	7	55	115	84	151	7.7e+02	19.1
gi|3760223	gi|9369348	34.09	44	19	10	227	262	148	189	1.6e+03	18.0
gi|3760223	gi|1354847	26.67	30	22	0	9	38	3	32	3.2e+02	19.3
gi|3760223	gi|1346310	32.14	28	16	3	295	319	319	346	1.3e+03	18.6
gi|56205611	gi|4127862	64.94	154	53	1	24	176	20	173	3.6e-28	118.5
gi|32415581	gi|4127862	30.00	30	21	0	292	321	121	150	8.4e+02	18.6
gi|4127862	gi|2282588	23.75	80	49	12	98	172	45	117	4e+02	19.3
gi|7521946	gi|4127862	31.43	70	39	9	203	267	85	150	57	22.4
gi|4127862	gi|1311145	27.12	59	35	8	19	69	129	187	3.7e+02	19.4
gi|115108	gi|21221374	25.00	68	44	7	118	182	163	226	1.9e+03	17.8
gi|1707312	gi|21221374	30.26	76	42	11	125	193	159	230	3.7e+02	20.5
gi|139842	gi|21221374	25.68	74	48	7	125	193	159	230	9.4e+02	19.1
gi|21221374	gi|1311145	28.57	154	77	33	85	210	18	166	4.7e+02	20.1
gi|32415581	gi|34811050	26.53	49	34	2	293	339	60	108	7.5e+02	19.8
gi|23063211	gi|34811050	24.20	281	152	61	12	267	1	245	42	23.9
gi|151128	gi|34811050	24.30	284	203	12	6	286	15	289	4.9e-11	63.3
gi|34811050	gi|11182130	21.13	265	171	38	27	268	70	319	36	24.0
gi|3929478	gi|32415581	33.33	24	16	0	8	31	34	57	2.7e+03	17.3
gi|18150929	gi|3929478	44.44	315	162	13	4	307	2	314	3.4e-30	126.7
gi|3929478	gi|16078847	19.83	121	91	6	1	118	1	118	62	21.8
gi|1841443	gi|3929478	41.18	17	10	0	264	280	6	22	1.6e+03	18.2
gi|32469902	gi|32415581	25.00	64	45	3	135	197	17	78	2.4e+03	17.5
gi|22530912	gi|32469902	28.95	38	25	2	385	420	96	133	2.6e+03	17.5
gi|9622202	gi|540972	24.65	288	175	42	15	285	17	279	0.036	33.6
gi|540972	gi|33356867	25.17	286	199	15	5	286	15	289	1.3e-08	55.0
gi|1707312	gi|540972	93.16	307	21	0	1	307	1	307	1e-77	284.6
gi|540972	gi|139842	83.06	307	52	0	1	307	1	307	2.2e-68	253.5
gi|13898392	gi|540972	27.47	91	55	11	195	283	130	211	3.5e+02	20.7
gi|6226591	gi|30679736	28.57	35	24	1	16	50	380	413	2.3e+03	17.7
gi|2127390	gi|6226591	21.74	276	190	26	35	297	25	287	1.7	28.1
gi|6226591	gi|7521946	27.87	61	39	5	142	201	116	172	2.5e+03	17.1
gi|30679736	gi|2627152	35.71	42	22	5	373	411	10	49	4.5e+02	20.5
gi|30679736	gi|18150929	27.73	119	74	12	251	365	150	260	3.5e+02	20.9
gi|30679736	gi|3860238	33.89	422	220	59	58	466	2	377	5.1e-29	123.7
gi|30679736	gi|1480640	25.00	72	49	5	233	302	85	153	1.1e+03	19.2
gi|1352082	gi|2627152	24.40	291	195	25	3	279	5	284	0.00043	39.9
gi|1352082	gi|33356867	21.07	299	211	25	3	288	15	301	0.28	30.6
gi|10956982	gi|1352082	25.27	281	186	24	6	275	3	270	0.00026	40.6
gi|1352082	gi|4104766	27.47	273	163	35	3	256	5	261	0.00043	39.9
gi|9622202	gi|423198	23.08	91	53	17	22	109	24	100	2.6e+03	17.3
gi|423198	gi|4126809	55.00	20	8	1	256	274	85	104	4.7e+02	20.1
gi|423198	gi|1854493	27.52	149	77	31	87	222	52	182	5.3e+02	19.9
gi|28870714	gi|5360706	26.00	100	64	10	15	114	134	223	16	24.9
gi|28870714	gi|9369348	26.09	69	42	9	85	145	86	153	1.1e+03	18.8
gi|28870714	gi|1346310	31.07	309	174	39	78	361	88	382	2.7e-15	77.8
gi|28870714	gi|1841443	28.00	350	212	40	39	358	40	379	1.5e-15	78.5
gi|1503984	gi|1722889	21.33	300	202	34	8	286	9	295	0.024	34.1
gi|1722889	gi|7672528	46.23	305	158	6	5	307	4	304	1.6e-34	141.0
gi|1085686	gi|1722889	85.34	307	44	1	3	308	1	307	3.4e-77	282.8
gi|402288	gi|1722889	43.89	303	155	15	2	301	4	294	3.3e-29	123.4
gi|1311145	gi|1722889	24.81	262	176	21	6	255	9	261	0.0052	36.3
gi|23472206	gi|115108	21.01	257	168	35	43	294	6	232	2.3e+03	17.5
gi|23063211	gi|115108	22.22	72	50	6	237	303	4	74	2.4e+03	17.2
gi|1854493	gi|115108	95.90	293	12	0	1	293	1	293	1.4e-83	303.8
gi|23472206	gi|15826388	23.28	116	75	14	194	302	10	118	2	27.1
gi|15826388	gi|631903	17.95	39	23	9	4	33	130	168	2.7e+03	15.8
gi|3860238	gi|15826388	26.09	115	69	16	181	289	10	114	0.13	31.0
gi|2189975	gi|15826384	24.32	37	25	3	56	92	80	113	8.1e+02	17.9
gi|1085686	gi|15826384	21.05	76	54	6	185	254	59	134	8.6e+02	17.9
gi|13898392	gi|15826384	19.82	111	81	8	217	325	10	114	66	22.1
gi|56205611	gi|9369348	26.67	30	22	0	86	115	260	289	6.7e+02	18.6
gi|33859486	gi|56205611	27.08	48	34	1	246	292	106	153	61	22.5
gi|56205611	gi|139842	29.82	57	33	7	34	87	10	62	2.8e+02	19.9
gi|1841443	gi|56205611	27.08	48	34	1	246	292	106	153	53	22.6
gi|7433174	gi|2627152	24.15	294	188	35	8	286	9	282	0.0052	36.3
gi|23063211	gi|2627152	28.21	117	65	19	172	286	155	254	2.2e+02	21.2
gi|3860238	gi|2627152	26.92	26	19	0	106	131	31	56	1.4e+03	18.4
gi|32415581	gi|555806	48.24	398	180	26	16	412	8	380	4.5e-55	210.1
gi|32415581	gi|33859486	52.94	391	160	24	25	412	12	381	5.7e-69	256.3
gi|10956982	gi|32415581	23.75	80	48	13	196	271	120	190	2.7e+03	17.2
gi|32415581	gi|1480640	28.26	46	31	2	258	303	111	154	1.3e+03	18.6
gi|23472206	gi|33859486	27.64	351	219	35	65	390	42	382	1.3e-14	75.6
gi|23472206	gi|18150929	22.37	152	101	17	42	187	140	280	1.4e+03	18.4
gi|4104766	gi|23472206	35.71	28	13	5	212	235	273	299	2.4e+03	17.4
gi|33356867	gi|3913216	26.62	263	166	27	20	267	9	259	0.019	34.6
gi|3913216	gi|16078847	22.83	127	87	11	4	124	3	124	65	21.7
gi|1346310	gi|3913216	20.65	92	65	8	20	111	194	277	7.6e+02	19.5
gi|9622202	gi|33859486	22.86	70	46	8	218	282	93	159	2e+03	17.9
gi|9622202	gi|6048992	21.82	307	204	36	1	294	11	294	1.3	28.5
gi|9622202	gi|29831692	25.27	91	58	10	17	97	35	125	8.2e+02	19.3
gi|21388665	gi|2282588	41.87	289	162	6	4	290	3	287	6.9e-30	125.6
gi|22530912	gi|21388665	26.73	101	56	18	254	346	66	156	6.6e+02	19.9
gi|1346310	gi|21388665	30.43	46	30	2	229	274	111	154	5.2e+02	20.0
gi|23063211	gi|555806	34.35	329	194	22	43	355	58	380	2.5e-24	107.7
gi|10956982	gi|555806	23.73	59	40	5	139	193	172	229	1.3e+03	18.5
gi|555806	gi|29831692	99.74	381	0	1	1	380	1	381	2.6e-116	413.4
gi|23063211	gi|15809669	35.00	20	13	0	156	175	32	51	1e+03	18.8
gi|15809669	gi|4104766	20.74	270	187	27	7	262	5	261	0.00089	38.9
gi|15809669	gi|11182130	25.76	132	73	25	15	121	188	319	82	22.5
gi|10956982	gi|5360706	23.44	256	168	28	11	261	9	241	0.08	32.3
gi|5360706	gi|139842	24.34	226	142	29	57	261	62	279	0.004	36.6
gi|13898392	gi|5360706	44.44	27	11	4	208	231	183	208	2.4e+03	17.4
gi|33356867	gi|33859486	30.95	42	19	10	256	291	320	357	2.8e+03	17.2
gi|1854493	gi|33356867	23.33	300	204	26	3	289	15	301	0.0013	38.4
gi|7672528	gi|7619802	27.56	127	75	17	147	262	22	142	42	23.2
gi|109816	gi|7619802	31.58	38	25	1	253	289	83	120	99	22.3
gi|2252626	gi|7619802	40.00	20	12	0	10	29	256	275	7.3e+02	19.0
gi|10956982	gi|1503984	21.48	270	190	22	3	261	1	259	3.4e-06	46.9
gi|3860238	gi|1503984	40.74	27	16	0	261	287	144	170	2.8e+02	21.0
gi|5729842	gi|1707312	19.51	123	85	14	71	183	116	234	5.5e+02	18.9
gi|5729842	gi|1354847	37.67	146	65	26	32	175	3	124	7e-08	50.6
gi|5729842	gi|1480640	28.57	42	20	10	103	134	49	90	1.6e+03	17.1
gi|3334223	gi|7433174	25.88	85	55	8	208	288	107	187	2e+02	21.6
gi|7433174	gi|321704	23.44	273	178	31	21	272	21	283	0.48	29.8
gi|2189975	gi|4126809	21.47	163	94	34	137	285	24	166	1.6e+03	17.8
gi|2189975	gi|321704	20.15	273	193	25	7	262	3	267	1.8	27.9
gi|9369348	gi|2127390	20.27	296	215	21	10	302	20	297	0.019	34.6
gi|9369348	gi|402288	20.31	256	170	34	3	236	1	244	19	24.6
gi|33859486	gi|7672528	22.55	235	147	35	75	293	42	257	7.7e+02	19.4
gi|29831692	gi|7672528	22.96	135	88	16	253	379	159	285	1.5e+03	18.3
gi|2282588	gi|1085686	27.65	217	130	27	49	254	60	260	0.02	34.4
gi|2282588	gi|321704	21.52	237	164	22	1	221	1	231	4.4	26.6
gi|2127390	gi|33859486	30.95	42	19	10	255	290	320	357	2.8e+03	17.3
gi|13898392	gi|33859486	48.73	394	180	22	29	419	7	381	2.2e-58	221.1
gi|1707312	gi|16078847	23.39	124	79	16	152	269	7	120	88	21.2
gi|1707312	gi|3293055	87.30	307	39	0	1	307	1	307	4.2e-73	269.2
gi|151128	gi|18150929	48.85	305	153	3	5	307	4	307	2e-41	164.0
gi|18150929	gi|321704	40.95	315	173	13	4	307	2	314	1.2e-27	118.3
gi|6048992	gi|4126809	25.40	126	78	16	5	117	24	146	1e+02	22.0
gi|4126809	gi|1311145	41.38	29	14	3	163	191	150	175	7.3e+02	19.0
gi|23063211	gi|6048992	23.94	71	49	5	200	267	181	249	2.5e+02	21.1
gi|23063211	gi|1841443	28.24	347	216	33	31	353	42	379	1.2e-15	78.9
gi|10956982	gi|4104766	50.49	305	148	3	5	307	4	307	3.5e-42	166.5
gi|1854493	gi|10956982	22.95	305	201	34	5	289	8	298	0.057	32.8
gi|2127390	gi|6048992	26.21	290	191	23	15	284	3	289	4.7e-10	59.9
gi|1854493	gi|2127390	22.41	299	207	25	3	289	15	300	0.0082	35.8
gi|22530912	gi|1263182	22.14	131	79	23	242	362	4	121	2.2e+02	21.6
gi|22530912	gi|13898392	35.07	402	216	45	75	460	38	410	2.6e-33	138.1
gi|3334223	gi|1354847	19.57	92	67	7	82	169	22	110	1.7e+03	17.1
gi|3334223	gi|13898392	34.83	402	217	45	47	432	38	410	1e-33	139.4
gi|631903	gi|1354847	38.46	26	16	0	145	170	3	28	3.7e+02	18.9
gi|1085686	gi|16078847	23.39	124	78	17	154	270	7	120	2.1e+02	19.9
gi|13898392	gi|1085686	27.14	70	45	6	195	262	132	197	2.2e+02	21.4
gi|109816	gi|3860238	89.89	376	38	0	1	376	4	379	6.3e-114	405.5
gi|109816	gi|1311145	33.33	18	12	0	23	40	150	167	2.8e+03	17.0
gi|3293055	gi|1354847	38.46	26	16	0	6	31	1	26	2.4e+02	19.7
gi|3860238	gi|16078847	22.12	113	78	10	249	359	34	138	3.3e+02	19.6
gi|1854493	gi|320413	27.78	126	72	19	3	119	2	117	2.4e+02	19.6
gi|1263182	gi|29831692	24.32	37	28	0	6	42	17	53	1.4e+03	18.4
gi|7521946	gi|4104766	25.00	104	60	18	213	302	29	128	1e+02	22.3
gi|1841443	gi|139842	19.47	262	166	45	106	347	31	267	4.3e+02	20.3
gi|13898392	gi|151128	23.75	80	48	13	331	398	26	104	2.2e+03	17.7
gi|6048992	gi|321704	81.21	314	59	0	1	314	1	314	1.9e-68	253.8
gi|13898392	gi|4104766	26.37	91	56	11	195	283	130	211	3.1e+02	20.9
gi|402288	gi|29831692	21.92	146	101	13	148	291	185	319	1.5e+03	18.4
gi|1854493	gi|1841443	23.74	219	140	27	52	255	87	293	1.7e+03	18.0
gi|1346310	gi|1841443	78.25	377	80	2	4	379	4	379	2e-102	367.3
gi|2252626	gi|3293055	19.63	270	190	27	7	262	5	261	0.0031	37.1
gi|953231	gi|6048987	42.54	315	177	4	1	313	1	313	6.3e-39	155.7
gi|115106	gi|6048987	22.99	274	188	23	2	259	1	267	4.2e-05	43.3
gi|6048987	gi|8978312	23.01	326	214	37	1	315	1	300	0.016	34.8
gi|5817852	gi|6048987	19.85	272	195	23	6	261	3	267	0.0014	38.3
gi|6048987	gi|6226591	21.45	303	195	43	1	289	1	274	14	24.9
gi|6048987	gi|3913216	23.57	297	187	40	3	286	4	273	0.0065	36.1
gi|6048987	gi|1503984	24.04	287	193	25	3	282	4	272	0.00094	38.9
gi|6048987	gi|23063211	27.59	58	35	7	217	268	238	294	2.1e+03	17.6
gi|1346310	gi|6048987	38.24	34	18	3	262	292	61	94	6.7e+02	19.7
gi|16803742	gi|2822270	17.89	95	67	11	2	94	3	88	7.9e+02	17.8
gi|127817	gi|16803742	22.22	117	84	7	10	121	7	121	77	21.3
gi|16803742	gi|45745	28.07	57	37	4	68	121	64	119	1.1e+02	20.8
gi|16803742	gi|21552577	19.49	118	86	9	7	121	10	121	81	21.2
gi|16803742	gi|21221374	16.67	96	76	4	2	97	20	111	1.2e+03	17.4
gi|16803742	gi|1722889	25.42	59	40	4	67	122	212	269	1.7e+02	20.1
gi|15809669	gi|16803742	18.27	104	76	9	10	105	5	107	7.8e+02	17.8
gi|10956982	gi|16803742	24.58	118	79	10	11	121	7	121	4.8	25.3
gi|16803742	gi|1263182	21.09	128	82	19	5	124	12	128	2.1e+02	19.9
gi|13898392	gi|16803742	33.33	21	14	0	298	318	3	23	9.9e+02	17.9
gi|1346309	gi|7450254	41.18	17	10	0	264	280	6	22	1.7e+03	18.1
gi|1346309	gi|1395175	20.69	116	81	11	88	195	142	254	1.9e+03	18.0
gi|1346309	gi|8843720	38.89	18	11	0	26	43	151	168	2.3e+03	17.4
gi|30679736	gi|1346309	34.12	422	219	59	58	466	2	377	1.1e-28	122.6
gi|32415581	gi|1346309	52.94	391	160	24	25	412	12	381	6.5e-69	256.1
gi|1346309	gi|1503984	32.56	43	25	4	245	287	132	170	4.3e+02	20.3
gi|109816	gi|1346309	98.40	376	6	0	1	376	4	379	1.3e-123	437.6
gi|1346309	gi|139842	19.18	146	103	15	210	347	129	267	5.4e+02	20.0
gi|8393557	gi|1707308	26.92	26	19	0	106	131	31	56	1.4e+03	18.4
gi|3746666	gi|1707308	25.09	275	176	30	14	277	16	271	0.0004	40.1
gi|1707308	gi|8978312	19.71	274	197	23	10	270	8	271	1	28.7
gi|1707308	gi|6323639	18.87	106	84	2	99	203	131	235	4.2e+02	20.1
gi|1707308	gi|423198	36.17	47	24	6	207	251	11	53	1.7e+03	18.1
gi|5729842	gi|1707308	34.48	29	19	0	34	62	10	38	3.7e+02	19.4
gi|1707308	gi|16078847	26.61	124	75	16	152	269	7	120	23	23.2
gi|13898392	gi|1707308	25.76	66	45	4	101	164	136	199	1.3e+03	18.6
gi|135975	gi|953231	25.59	211	134	23	61	256	64	266	71	22.6
gi|953231	gi|9711697	42.20	218	110	16	85	300	91	294	9e-22	98.7
gi|953231	gi|3694811	35.24	105	53	15	54	155	222	314	8.9e+02	19.3
gi|953231	gi|1017439	28.89	135	80	16	162	289	148	273	21	24.3
gi|953231	gi|32469902	23.15	203	131	25	102	300	107	288	5.7	26.3
gi|953231	gi|3913216	28.26	138	78	21	161	291	13	136	4	26.9
gi|953231	gi|7672528	49.76	211	95	11	104	314	105	304	2.6e-31	130.4
gi|953231	gi|1085686	45.96	198	91	16	106	300	111	295	1e-20	95.3
gi|953231	gi|3860238	30.00	30	18	3	280	306	188	217	3.6e+03	16.5
gi|1685019	gi|14010616	22.02	109	68	17	146	244	10	111	1.9e+02	20.0
gi|9711697	gi|14010616	23.53	85	58	7	8	88	7	88	1.8e+03	16.5
gi|14010616	gi|2147172	24.58	118	77	12	7	123	8	114	1.4e+03	16.9
gi|14010616	gi|1311368	45.45	22	12	0	8	29	217	238	2e+03	16.2
gi|14010616	gi|115108	45.45	22	12	0	8	29	218	239	2e+03	16.2
gi|5729842	gi|14010616	25.00	92	63	6	76	165	33	120	80	20.5
gi|2127390	gi|14010616	24.62	65	44	5	110	174	16	75	3.9e+02	19.1
gi|1346310	gi|14010616	20.72	111	71	17	181	289	8	103	27	23.2
gi|127817	gi|14010614	21.32	136	78	29	150	270	47	168	1.8e+02	20.4
gi|14010614	gi|1395175	23.02	126	85	12	31	154	132	247	1.5e+02	20.8
gi|2392338	gi|14010614	24.00	75	54	3	31	102	48	122	1.9e+02	19.6
gi|1017439	gi|14010614	28.71	101	58	14	130	219	34	131	8.7	24.8
gi|6226591	gi|14010614	24.18	153	94	22	121	261	31	173	1.8	27.1
gi|3913216	gi|14010614	21.74	92	63	9	144	226	48	139	25	23.4
gi|33859486	gi|14010614	25.93	108	69	11	177	284	44	140	26	23.6
gi|14010614	gi|16078847	30.77	26	18	0	48	73	6	31	4.3e+02	18.1
gi|13898392	gi|14010614	21.97	132	81	22	8	138	20	130	81	22.1
gi|32469794	gi|7450254	22.18	257	156	44	5	229	57	301	2.4e+02	20.9
gi|32469794	gi|3059198	53.85	13	6	0	266	278	254	266	1.9e+03	17.6
gi|32469794	gi|2392338	26.87	67	38	11	148	210	76	135	1.2e+03	17.7
gi|32469794	gi|6323639	23.46	162	95	29	11	149	23	178	3.9e+02	20.3
gi|32469794	gi|6226591	32.86	70	37	10	221	285	199	263	1e+03	18.6
gi|32469794	gi|3913216	23.35	167	110	18	120	278	103	259	15	25.0
gi|32469794	gi|7672528	21.65	97	70	6	224	316	206	300	1.4e+02	21.6
gi|32469794	gi|1354847	21.32	136	97	10	11	143	3	131	3.5e+02	19.1
gi|32469794	gi|402288	28.57	63	39	6	227	285	218	278	6.1e+02	19.5
gi|135975	gi|7450255	22.18	275	187	27	1	256	1	267	0.95	28.8
gi|135975	gi|1395175	36.43	291	175	10	3	285	4	292	6.3e-23	102.5
gi|135975	gi|26990146	25.35	71	41	12	76	145	275	334	1.3e+03	18.4
gi|135975	gi|34811050	21.28	296	208	25	3	285	15	298	0.082	32.6
gi|135975	gi|1722889	23.70	270	177	29	3	256	5	261	0.0027	37.3
gi|135975	gi|33356867	22.30	296	205	25	3	285	15	298	0.33	30.4
gi|135975	gi|9369348	50.17	301	135	15	1	286	3	303	1.8e-47	184.0
gi|135975	gi|3334223	25.25	99	65	9	173	268	50	142	1.9e+03	18.0
gi|135975	gi|13898392	25.78	128	72	23	65	179	133	250	1.9e+03	18.0
gi|33356873	gi|24899150	30.90	301	190	18	14	299	4	301	2.8e-16	80.5
gi|33356873	gi|403537	25.52	286	198	15	15	289	5	286	1.4e-10	61.5
gi|2147172	gi|33356873	27.11	284	195	12	6	286	15	289	2.6e-12	67.3
gi|33356873	gi|1017439	21.11	289	207	21	20	298	8	285	0.015	34.9
gi|33356873	gi|4127862	35.42	48	27	4	83	129	128	172	80	21.8
gi|23472206	gi|33356873	23.44	256	142	54	46	282	1	221	52	23.5
gi|33356873	gi|7672528	30.00	280	183	13	15	285	4	279	6.3e-14	72.7
gi|33356873	gi|1354847	27.48	131	69	26	16	128	1	123	50	22.0
gi|33356873	gi|321704	27.56	312	199	27	15	304	3	309	1.7e-11	64.6
gi|7450253	gi|8393557	26.92	26	19	0	31	56	106	131	1.5e+03	18.4
gi|8393557	gi|115106	33.33	30	16	4	245	274	132	157	1.7e+03	18.1
gi|8393557	gi|6323639	21.43	224	141	35	1	196	1	217	1.9e+02	21.6
gi|8393557	gi|3929478	23.00	100	71	6	82	175	1	100	1.8e+03	18.1
gi|8393557	gi|15809669	25.17	143	85	22	29	158	2	135	6.8e+02	19.6
gi|8393557	gi|18150929	26.87	67	46	3	99	164	49	113	8.6e+02	19.2
gi|8393557	gi|139842	26.92	26	19	0	106	131	31	56	1.4e+03	18.4
gi|8393557	gi|1480640	30.95	84	42	16	229	312	111	178	1.4e+03	18.4
gi|417146	gi|2822270	26.92	78	48	9	300	374	87	158	1.1e+03	18.9
gi|2822270	gi|3046913	23.17	315	203	39	3	301	5	296	0.12	31.8
gi|2822270	gi|21314762	24.59	122	87	5	134	255	38	154	12	24.4
gi|30679736	gi|2822270	31.03	29	20	0	248	276	140	168	1.3e+03	18.8
gi|23063211	gi|2822270	26.09	69	42	9	80	140	84	151	8.5e+02	19.2
gi|3860238	gi|2822270	20.00	100	74	6	297	390	74	173	1.2e+03	18.8
gi|7450254	gi|48768083	97.77	314	7	0	1	314	1	314	9.2e-80	291.4
gi|9711697	gi|7450254	38.02	313	182	12	6	307	3	314	7.3e-31	128.9
gi|118688	gi|7450254	42.36	314	168	13	5	307	3	314	8.5e-31	128.7
gi|7450254	gi|21314762	32.43	37	22	3	5	38	47	83	2.6e+02	19.9
gi|7450254	gi|3929478	79.62	314	64	0	1	314	1	314	2.7e-66	246.7
gi|7450254	gi|32415581	18.40	125	81	21	148	256	210	329	2.4e+03	17.6
gi|3334223	gi|7450254	30.38	79	43	12	238	310	208	280	9.3e+02	19.3
gi|7450254	gi|11182130	25.00	144	71	37	5	117	182	319	2.2e+02	21.1
gi|7450253	gi|7450255	42.86	315	167	13	4	307	2	314	9.2e-30	125.3
gi|7450255	gi|2120670	43.49	315	165	13	2	314	4	307	1.3e-28	121.5
gi|26990146	gi|7450255	23.00	200	125	29	81	267	66	249	64	23.0
gi|13506822	gi|7450255	34.48	29	16	3	208	233	279	307	8.5e+02	19.0
gi|23472206	gi|7450255	24.87	189	111	31	121	301	84	249	8.7	26.0
gi|1707312	gi|7450255	42.86	315	167	13	4	307	2	314	7.9e-31	128.8
gi|7450255	gi|1354847	25.71	140	86	18	4	130	1	135	30	22.7
gi|7450252	gi|24899150	29.57	301	196	16	6	296	5	299	3.3e-17	83.6
gi|3746666	gi|7450252	25.50	298	190	32	8	293	11	288	1.1e-05	45.3
gi|7450252	gi|8978312	20.63	252	183	17	22	263	18	262	0.18	31.3
gi|3760223	gi|7450252	27.27	66	43	5	94	157	45	107	1.1e+03	18.6
gi|56205611	gi|7450252	24.14	29	19	3	147	175	203	228	8.8e+02	18.1
gi|7450252	gi|18150929	57.79	308	123	7	5	309	4	307	2.3e-43	170.5
gi|7450252	gi|16078847	27.05	122	79	10	152	271	7	120	17	23.6
gi|13898392	gi|7450252	24.14	116	73	15	64	164	86	201	3.1e+02	20.9
gi|9711697	gi|7450253	50.16	305	149	3	5	307	4	307	1.7e-41	164.2
gi|7450253	gi|115107	24.63	272	164	41	9	261	7	256	0.023	34.2
gi|7450253	gi|1017439	24.63	268	169	33	9	261	7	256	0.04	33.3
gi|7450253	gi|21221374	31.37	51	30	5	137	187	14	59	8.8e+02	19.2
gi|21388665	gi|7450253	21.43	154	116	5	147	299	153	302	61	22.8
gi|33859486	gi|7450253	18.49	146	104	15	210	347	129	267	8.6e+02	19.3
gi|151128	gi|7450253	49.51	305	151	3	5	307	4	307	1.3e-41	164.6
gi|1480640	gi|7450253	21.24	113	85	4	147	259	153	261	1.5e+02	21.6
gi|1685019	gi|3059181	36.33	311	166	32	3	305	6	292	8.5e-22	98.8
gi|3746666	gi|3059181	21.63	319	215	35	3	309	6	301	0.11	31.9
gi|4160464	gi|3059181	21.64	305	207	32	6	295	9	296	0.081	32.4
gi|15596326	gi|3059181	40.48	42	25	0	4	45	145	186	36	22.4
gi|1352082	gi|3059181	38.41	289	170	8	3	285	6	292	6.5e-21	95.7
gi|555806	gi|3059181	25.13	195	110	36	20	209	6	169	2.3e+02	21.2
gi|18150929	gi|3059181	24.81	266	174	26	9	261	10	262	0.00049	39.8
gi|1263182	gi|3059181	25.46	271	175	27	10	260	7	270	0.00022	40.9
gi|1480640	gi|3059181	33.11	293	187	9	2	289	4	292	1.1e-18	88.5
gi|127815	gi|3618271	33.00	297	179	20	7	294	5	290	1.3e-17	84.8
gi|127815	gi|115107	36.49	285	170	11	10	288	6	285	9.5e-23	101.9
gi|127815	gi|21552577	21.40	271	184	29	7	262	5	261	0.0013	38.4
gi|127815	gi|34811050	24.40	291	179	41	7	284	15	277	0.016	35.0
gi|127815	gi|1722889	21.17	274	187	29	4	262	2	261	0.0013	38.4
gi|127815	gi|33356867	24.91	289	180	37	7	284	15	277	0.0017	38.1
gi|127815	gi|4126809	21.47	163	94	34	137	285	24	166	1.6e+03	17.8
gi|127815	gi|151128	22.85	267	184	22	7	262	6	261	8.4e-06	45.6
gi|1480640	gi|127815	38.81	286	163	12	1	278	1	282	1.9e-24	107.5
gi|127817	gi|2120670	86.97	307	40	0	1	307	1	307	2.2e-70	260.2
gi|115107	gi|127817	25.64	273	168	35	7	260	9	265	0.0093	35.5
gi|4504477	gi|127817	26.92	26	19	0	106	131	31	56	1.4e+03	18.4
gi|32469902	gi|127817	19.63	270	190	27	7	262	5	261	0.011	35.3
gi|127817	gi|3913216	27.07	266	163	31	9	261	8	255	0.00011	41.9
gi|9369348	gi|127817	23.08	299	189	41	9	290	9	283	0.066	32.7
gi|3334223	gi|127817	47.83	23	10	2	363	383	27	49	1.2e+03	19.0
gi|13898392	gi|127817	27.45	51	30	7	195	243	130	175	7.9e+02	19.5
gi|31981282	gi|24899150	28.16	103	56	18	87	174	19	118	2.2e+02	20.3
gi|7766898	gi|31981282	21.88	32	25	0	237	268	124	155	6.1e+02	18.9
gi|31981282	gi|1311368	34.21	38	22	3	39	73	150	187	2.1e+02	20.2
gi|31981282	gi|115108	34.21	38	22	3	39	73	151	188	2.1e+02	20.2
gi|31981282	gi|1503984	27.45	51	30	7	105	148	120	170	1.9e+02	20.4
gi|109816	gi|31981282	20.71	140	90	21	160	289	25	153	14	24.5
gi|31981282	gi|321704	38.89	54	30	3	126	178	7	58	51	22.4
gi|1685019	gi|403537	22.53	253	163	33	2	237	4	240	0.033	33.7
gi|2392338	gi|1685019	29.69	64	36	9	117	173	55	116	6.7e+02	18.6
gi|1685019	gi|2494844	23.08	78	49	11	139	211	18	89	2e+02	20.4
gi|1685019	gi|1722889	23.60	250	164	27	2	237	4	240	0.21	31.0
gi|1685019	gi|5360706	25.63	316	187	48	3	309	4	280	5.5e-06	46.1
gi|1685019	gi|2127390	23.18	289	204	18	8	292	20	294	0.00022	41.1
gi|151128	gi|1685019	25.00	244	167	16	5	240	2	237	0.0015	38.2
gi|13898392	gi|1685019	19.51	82	60	6	23	99	129	209	9.9e+02	19.1
gi|3059202	gi|48768083	21.77	271	187	25	7	261	6	267	52	23.1
gi|2392338	gi|48768083	32.20	59	37	3	125	182	7	63	2.1e+02	20.3
gi|2494844	gi|48768083	26.50	117	64	22	62	172	173	273	2.1e+02	20.3
gi|48768083	gi|15826388	22.14	140	83	26	6	123	10	145	70	21.6
gi|5360706	gi|48768083	29.58	71	50	0	180	250	206	276	5.9	26.1
gi|22530912	gi|48768083	32.10	81	39	16	266	338	208	280	1.8e+03	18.3
gi|13898392	gi|48768083	24.42	86	53	12	256	336	178	256	9e+02	19.3
gi|45745	gi|24899150	26.90	316	205	26	3	307	5	305	3.3e-13	70.3
gi|3694811	gi|24899150	27.37	95	59	10	196	284	121	211	9.4e+02	19.2
gi|7109222	gi|24899150	27.57	301	209	9	1	294	1	299	5.9e-14	72.8
gi|6226591	gi|24899150	22.15	289	196	29	18	290	18	293	0.021	34.3
gi|24899150	gi|2627152	28.57	301	206	9	1	299	1	294	5.2e-14	72.9
gi|24899150	gi|7619802	42.86	56	27	5	75	129	100	151	9.1	25.5
gi|22530912	gi|24899150	27.37	95	59	10	224	312	121	211	9.5e+02	19.4
gi|321704	gi|24899150	26.90	316	205	26	3	307	5	305	1.8e-13	71.2
gi|3059202	gi|2317687	41.36	295	167	6	3	294	2	293	3.9e-30	126.4
gi|3059202	gi|2147172	20.97	267	183	28	8	261	10	261	20	24.5
gi|3334219	gi|3059202	33.33	42	24	4	345	384	90	129	2.1e+03	17.9
gi|3059202	gi|1722889	24.81	262	162	35	26	270	27	270	4.7	26.5
gi|3059202	gi|555806	36.54	52	26	7	121	167	160	209	1.3e+02	22.0
gi|3059202	gi|2127390	22.68	291	196	29	9	292	20	288	35	23.8
gi|3059202	gi|139842	24.01	279	179	33	8	270	9	270	0.2	31.1
gi|3059202	gi|3293055	23.66	279	180	33	8	270	9	270	0.48	29.8
gi|115107	gi|3059198	39.53	296	164	15	1	285	1	292	1.3e-23	104.7
gi|118688	gi|3059198	22.18	284	189	32	28	295	26	293	0.68	29.3
gi|3059198	gi|7109222	22.89	284	188	31	2	271	4	270	0.18	31.2
gi|540972	gi|3059198	20.97	310	209	36	4	295	2	293	1	28.7
gi|32415581	gi|3059198	29.03	31	22	0	26	56	137	167	1.6e+03	18.2
gi|109816	gi|3059198	33.33	24	16	0	257	280	139	162	1.5e+03	18.2
gi|1480640	gi|3059198	38.72	297	164	18	4	289	3	292	4.5e-25	109.6
gi|417146	gi|3746666	19.75	162	112	18	2	160	139	285	37	23.9
gi|417146	gi|8843720	38.89	18	11	0	23	40	151	168	2.3e+03	17.4
gi|417146	gi|3929478	23.00	100	71	6	79	172	1	100	1.7e+03	18.0
gi|33356867	gi|417146	26.47	34	23	2	201	234	81	112	2.9e+03	17.1
gi|417146	gi|16078847	21.24	113	79	10	246	356	34	138	9e+02	18.0
gi|417146	gi|11182130	22.05	195	121	31	23	193	30	217	96	22.6
gi|3746666	gi|3618271	22.77	303	192	42	10	307	28	293	0.0015	38.1
gi|8843720	gi|3618271	41.44	292	155	16	3	287	5	287	2.3e-27	117.2
gi|7109222	gi|3618271	20.20	307	216	29	1	297	1	288	0.005	36.4
gi|30679736	gi|3618271	28.95	76	44	10	172	243	109	178	1.5e+03	18.6
gi|33356867	gi|3618271	23.72	312	207	31	10	307	1	295	0.004	36.8
gi|2127390	gi|3618271	22.83	311	210	30	10	306	1	295	0.024	34.3
gi|3618271	gi|320413	25.00	124	76	17	147	264	5	117	6.6	24.9
gi|402288	gi|3618271	19.80	303	210	33	3	295	5	284	1.1	28.6
gi|403537	gi|45745	40.95	315	173	13	4	307	2	314	7e-28	119.0
gi|8843720	gi|403537	25.25	297	190	32	7	289	9	287	0.0057	36.2
gi|5817852	gi|403537	22.94	279	197	18	1	270	1	270	0.0015	38.1
gi|6226591	gi|403537	20.55	253	182	19	25	265	25	270	13	25.0
gi|15826384	gi|403537	33.33	36	21	3	12	47	10	42	9.7e+02	17.6
gi|403537	gi|18150929	90.23	307	30	0	1	307	1	307	1.1e-73	271.1
gi|403537	gi|139842	93.49	307	20	0	1	307	1	307	8e-76	278.2
gi|1346310	gi|403537	36.17	47	24	6	11	53	207	251	1.6e+03	18.2
gi|123491	gi|3059196	25.96	104	66	11	188	286	14	111	21	24.6
gi|3059196	gi|15802065	21.14	123	84	13	144	256	3	122	1.9e+02	20.0
gi|32469902	gi|3059196	34.80	273	167	11	7	276	2	266	4.1e-20	93.2
gi|23472206	gi|3059196	25.56	90	56	11	223	307	14	97	1.1e+02	22.4
gi|3059196	gi|4126809	21.74	92	59	13	144	225	25	113	5.6e+02	19.5
gi|6048992	gi|3059196	19.79	283	187	40	6	276	8	262	20	24.5
gi|13898392	gi|3059196	25.00	28	21	0	36	63	142	169	9.8e+02	19.1
gi|3746666	gi|3059192	25.46	326	197	46	5	312	6	303	0.002	37.8
gi|3059192	gi|8843720	40.00	295	167	10	4	294	3	291	1.7e-27	117.7
gi|3334219	gi|3059192	28.85	52	33	4	185	236	53	100	3.3e+02	20.9
gi|32415581	gi|3059192	26.32	95	58	12	102	186	36	128	2.5e+03	17.5
gi|3059192	gi|2282588	40.34	295	166	10	4	294	3	291	6.2e-28	119.1
gi|109816	gi|3059192	28.57	35	25	0	228	262	113	147	2.5e+03	17.3
gi|3059192	gi|29831692	22.70	141	90	19	23	154	103	233	1.6e+03	18.2
gi|9711697	gi|45745	39.49	314	178	12	5	307	2	314	2.3e-31	130.6
gi|20162473	gi|9711697	88.27	307	36	0	1	307	1	307	1.2e-83	304.2
gi|1311368	gi|9711697	23.45	307	197	38	4	288	8	298	0.0032	37.0
gi|30679736	gi|9711697	20.29	69	49	6	65	131	207	271	1.8e+03	18.2
gi|9711697	gi|1503984	22.22	270	188	22	3	261	1	259	1.1e-06	48.5
gi|9711697	gi|4126809	25.13	187	124	16	127	303	2	182	1.7e+02	21.2
gi|3860238	gi|9711697	34.62	26	16	1	266	290	11	36	1.2e+03	18.8
gi|123491	gi|1395175	28.00	25	18	0	79	103	66	90	2.1e+03	17.6
gi|2494844	gi|1395175	30.51	59	32	9	119	170	210	266	94	21.5
gi|15826384	gi|1395175	39.13	23	14	0	10	32	148	170	6e+02	18.5
gi|4126809	gi|1395175	36.11	36	20	3	158	190	150	185	1.3e+02	21.7
gi|402288	gi|1395175	21.13	284	190	34	26	295	27	290	84	22.5
gi|13898392	gi|1395175	21.08	166	102	29	180	335	106	252	1.6e+03	18.4
gi|2120670	gi|26990146	35.29	34	20	2	64	97	260	291	2.1e+03	17.6
gi|13506822	gi|2120670	26.74	86	53	10	220	296	1	85	1.1e+03	18.5
gi|9622202	gi|2120670	23.69	249	157	33	48	285	53	279	0.073	32.6
gi|9369348	gi|2120670	23.05	308	194	43	1	290	1	283	0.012	35.2
gi|631903	gi|2120670	20.47	254	181	21	25	265	25	270	2.5e+02	20.7
gi|6048992	gi|2120670	42.54	315	168	13	2	314	4	307	8.5e-31	128.7
gi|2120670	gi|11182130	20.83	216	144	27	10	203	25	235	2.8e+02	20.7
gi|3746666	gi|3046913	20.49	283	198	27	3	276	5	269	0.0022	37.7
gi|6323639	gi|3746666	45.00	20	10	1	38	57	21	39	1.2e+03	18.4
gi|3746666	gi|15826388	24.10	83	48	15	218	298	10	79	7.9e+02	18.0
gi|3746666	gi|1503984	24.83	286	172	43	3	271	4	263	1.2	28.5
gi|3746666	gi|1085686	23.30	279	180	34	13	277	14	272	0.16	31.5
gi|3746666	gi|1854493	22.61	314	199	44	1	299	1	285	0.43	30.0
gi|26990146	gi|45745	24.79	121	71	20	154	267	142	249	2.5e+02	21.0
gi|1311368	gi|45745	21.05	304	204	36	2	279	3	296	2	27.7
gi|6226591	gi|45745	21.01	276	183	35	25	274	23	289	35	23.6
gi|3913216	gi|45745	22.15	316	214	32	4	298	3	307	0.019	34.6
gi|5729842	gi|45745	38.98	59	33	3	126	183	7	63	29	23.2
gi|6048992	gi|45745	81.85	314	57	0	1	314	1	314	1.1e-69	258.0
gi|2252626	gi|45745	21.17	274	189	27	7	262	3	267	0.81	29.1
gi|123491	gi|2317687	26.83	41	29	1	259	298	201	241	2.2e+03	17.4
gi|2317687	gi|2494844	23.94	188	109	34	92	264	2	170	1.6e+02	20.6
gi|2317687	gi|15826388	25.00	24	18	0	143	166	10	33	1.7e+03	16.6
gi|2317687	gi|7672528	25.38	264	176	21	6	260	7	258	0.0035	36.9
gi|2317687	gi|1263182	25.19	266	181	18	4	268	10	258	6.5e-07	49.3
gi|2317687	gi|402288	22.84	289	172	51	1	260	1	267	8.2	25.7
gi|115106	gi|20162473	25.75	268	181	18	1	259	3	261	1.5e-07	51.4
gi|5817852	gi|115106	66.33	297	100	0	5	301	3	299	2e-65	243.6
gi|32469902	gi|115106	59.80	296	119	0	6	301	3	298	9.8e-58	218.1
gi|115106	gi|9622202	22.61	283	186	33	2	263	1	271	0.87	29.0
gi|115106	gi|7672528	25.75	268	180	19	1	259	1	258	1.5e-07	51.4
gi|115106	gi|320413	22.95	122	78	16	7	121	5	117	1.2e+02	20.7
gi|115106	gi|402288	21.09	275	192	25	2	259	1	267	0.00057	39.5
gi|2147172	gi|115107	25.00	308	192	39	10	301	7	291	0.01	35.4
gi|115107	gi|21314762	30.69	101	56	14	130	219	34	131	2.8	26.5
gi|6226591	gi|115107	37.12	299	164	24	1	288	1	286	6e-17	82.6
gi|23472206	gi|115107	24.14	174	113	19	68	228	9	176	6.5e+02	19.7
gi|2282588	gi|115107	75.86	290	69	1	1	290	1	289	2.8e-67	249.8
gi|115107	gi|1354847	24.22	128	78	19	144	260	3	122	48	22.0
gi|1346310	gi|115107	17.50	80	64	2	26	104	151	229	3.8e+03	16.3
gi|2147172	gi|7766898	37.84	37	21	2	15	49	277	313	1.9e+03	17.8
gi|5817852	gi|7766898	23.21	112	63	23	142	237	68	172	2.7e+02	20.9
gi|28870714	gi|7766898	87.39	357	45	0	7	363	1	357	1.9e-116	413.6
gi|7766898	gi|9622202	36.36	33	16	5	240	271	154	182	2.3e+02	21.2
gi|7766898	gi|4126809	28.21	39	28	0	130	168	68	106	2.1e+02	21.2
gi|7766898	gi|4104766	19.81	313	217	34	23	315	8	306	6.5e+02	19.6
gi|3694811	gi|123491	30.74	283	169	27	127	400	64	328	6.4e-15	76.6
gi|15596326	gi|3694811	37.50	24	15	0	93	116	208	231	1.9e+03	16.8
gi|3694811	gi|28870714	30.39	283	170	27	127	400	70	334	7.4e-15	76.4
gi|3694811	gi|9622202	25.85	147	87	22	121	259	42	174	2.4e+02	21.3
gi|3694811	gi|23063211	29.68	283	172	27	127	400	65	329	5.6e-15	76.8
gi|320413	gi|3694811	16.87	83	65	4	57	138	334	413	2.6e+03	16.3
gi|2392338	gi|6323639	46.50	157	78	6	23	178	18	169	9.2e-16	78.1
gi|15596326	gi|2392338	35.48	31	20	0	5	35	31	61	6.7e+02	17.4
gi|2392338	gi|1352082	25.53	94	60	10	26	109	139	232	1.7e+02	20.5
gi|23472206	gi|2392338	22.66	128	87	12	16	135	24	147	6.4e+02	19.0
gi|2392338	gi|2282588	29.55	44	28	3	38	78	151	194	7.1e+02	18.4
gi|2392338	gi|320413	28.36	67	43	5	108	173	52	114	77	20.6
gi|2392338	gi|3293055	34.48	29	19	0	33	61	10	38	3.8e+02	19.4
gi|2147172	gi|123491	23.24	142	94	15	142	273	7	143	1.9e+03	17.8
gi|123491	gi|1311368	33.33	27	15	3	236	260	3	28	1.3e+03	18.3
gi|123491	gi|3913216	20.69	174	125	13	121	285	145	314	1.3e+03	18.5
gi|123491	gi|1503984	35.14	37	17	7	79	108	86	122	1.8e+03	17.8
gi|123491	gi|16078847	24.81	133	81	19	156	280	3	124	2.1e+02	20.2
gi|123491	gi|13898392	34.42	308	166	36	72	354	123	419	3e-19	91.0
gi|2147172	gi|21552577	51.48	305	145	3	5	307	4	307	3.1e-44	173.3
gi|2147172	gi|7109222	48.20	305	155	3	5	307	4	307	6.3e-41	162.3
gi|2147172	gi|423198	22.83	127	85	13	11	130	266	386	1.6e+03	18.2
gi|2147172	gi|1503984	23.42	269	186	20	3	261	1	259	1.7e-06	47.9
gi|2147172	gi|23063211	24.58	118	76	13	166	273	30	144	2.6e+03	17.2
gi|2147172	gi|4104766	48.85	305	153	3	5	307	4	307	6.6e-42	165.6
gi|2252626	gi|2147172	22.43	263	190	14	7	262	6	261	2.4e-05	44.1
gi|3046913	gi|6323639	20.35	113	71	19	63	174	114	208	56	23.0
gi|6226591	gi|3046913	21.43	154	103	18	141	284	4	149	9.7	25.4
gi|23472206	gi|3046913	22.41	116	69	21	115	219	67	172	7.4e+02	19.5
gi|3046913	gi|2127390	27.42	299	194	23	5	299	15	294	1.3e-13	71.8
gi|3046913	gi|139842	41.48	311	175	7	1	308	1	307	6.4e-30	125.8
gi|3046913	gi|3293055	41.99	312	172	9	1	308	1	307	7.8e-30	125.5
gi|20162473	gi|26990146	23.94	71	51	3	67	134	171	241	2.7e+03	17.1
gi|26990146	gi|4127862	30.23	43	26	4	229	267	108	150	1.5e+02	21.0
gi|23472206	gi|26990146	86.87	358	47	0	35	392	1	358	1.2e-111	397.8
gi|7433174	gi|26990146	25.00	60	42	3	198	257	259	315	1.8e+03	17.8
gi|3334223	gi|26990146	30.16	315	178	42	127	432	65	346	4.9e-14	73.8
gi|1854493	gi|26990146	42.86	14	7	1	173	185	103	116	3.5e+03	16.4
gi|118688	gi|6323639	20.89	158	102	23	59	214	109	245	8.3e+02	19.0
gi|118688	gi|1352082	24.81	266	179	21	5	261	3	256	0.0048	36.4
gi|118688	gi|23472206	40.74	27	11	5	213	235	274	299	1.4e+03	18.5
gi|10956982	gi|118688	52.46	305	142	3	5	307	4	307	4.4e-44	172.8
gi|151128	gi|118688	52.46	305	142	3	5	307	4	307	1.2e-44	174.7
gi|118688	gi|321704	40.00	315	176	13	4	307	2	314	2.1e-28	120.7
gi|15596326	gi|8843720	26.79	112	71	11	4	104	143	254	1.1e+02	20.7
gi|8843720	gi|540972	26.24	263	167	27	7	254	9	259	0.076	32.4
gi|8843720	gi|2627152	25.57	262	170	25	7	254	9	259	0.019	34.5
gi|5729842	gi|8843720	29.55	44	28	3	39	79	151	194	7.1e+02	18.4
gi|8843720	gi|16078847	23.31	133	81	21	1	122	1	123	1.7e+02	20.2
gi|2252626	gi|8843720	35.40	274	169	8	6	276	2	270	8.5e-21	95.4
gi|15596326	gi|20162473	24.00	125	79	16	3	114	148	269	1.1e+02	20.8
gi|32469902	gi|20162473	22.43	263	190	14	7	262	6	261	1.5e-05	44.7
gi|56205611	gi|20162473	25.00	32	23	1	135	166	190	220	7.3e+02	18.4
gi|20162473	gi|7672528	42.33	300	172	1	3	302	1	299	3.1e-36	146.7
gi|20162473	gi|22530912	21.54	65	42	9	211	272	74	132	1.1e+03	19.2
gi|13506822	gi|8978312	22.45	147	101	13	115	250	22	166	1.2e+03	18.3
gi|1352082	gi|8978312	39.74	302	165	17	1	290	1	297	6.9e-23	102.3
gi|15809669	gi|8978312	35.27	292	171	18	10	288	6	292	7.5e-21	95.6
gi|33859486	gi|8978312	23.88	67	47	4	274	336	52	118	1.3e+03	18.6
gi|4160464	gi|21552577	39.81	314	176	13	3	314	5	307	2.6e-27	117.2
gi|34811050	gi|4160464	25.52	290	194	22	15	285	3	289	3.1e-08	54.0
gi|4160464	gi|15826388	23.53	102	64	14	11	112	47	134	73	21.6
gi|4160464	gi|2282588	21.85	270	184	27	1	263	1	250	9.8	25.5
gi|4160464	gi|109816	29.41	17	12	0	6	22	261	277	1.9e+03	17.9
gi|4160464	gi|11182130	30.77	26	18	0	5	30	182	207	7.8e+02	19.2
gi|21552577	gi|15802065	20.16	129	86	17	149	266	1	123	2.8e+02	19.4
gi|21552577	gi|3929478	44.76	315	161	13	4	307	2	314	6e-32	132.5
gi|21388665	gi|21552577	23.63	292	194	29	9	283	10	289	1.5	28.2
gi|5729842	gi|21552577	22.40	125	79	18	71	183	116	234	2.3e+02	20.2
gi|21552577	gi|1354847	27.61	134	76	21	6	124	1	128	89	21.1
gi|1346310	gi|21552577	23.15	108	69	14	253	348	178	283	1.5e+03	18.4
gi|2673755	gi|7109222	21.94	278	186	31	8	271	10	270	0.13	31.7
gi|2673755	gi|3929478	23.89	314	196	43	1	293	1	292	0.029	33.9
gi|23472206	gi|2673755	26.32	38	28	0	222	259	190	227	5.1e+02	20.0
gi|1707312	gi|2673755	21.13	284	192	32	28	295	26	293	0.28	30.6
gi|2673755	gi|16078847	23.31	133	87	15	1	126	1	125	16	23.6
gi|1480640	gi|2673755	38.91	293	169	10	4	289	3	292	3e-26	113.5
gi|4504477	gi|2494844	20.63	126	84	16	172	292	36	150	1.6e+02	21.1
gi|423198	gi|4504477	88.43	389	45	0	1	389	1	389	1.1e-120	428.0
gi|9622202	gi|4504477	22.34	94	58	15	168	249	122	212	2e+03	17.9
gi|4504477	gi|18150929	17.79	253	186	22	106	344	31	275	2e+02	21.5
gi|151128	gi|4504477	38.46	26	15	1	11	36	266	290	1.1e+03	18.8
gi|34811050	gi|15802065	29.23	130	74	18	16	131	1	126	31	22.9
gi|15826388	gi|15802065	18.94	132	94	13	12	141	5	125	2.4e+02	18.6
gi|5360706	gi|15802065	22.58	124	71	25	11	117	9	124	9.3e+02	17.5
gi|631903	gi|15802065	38.46	26	16	0	145	170	3	28	5.8e+02	18.3
gi|402288	gi|15802065	25.71	140	86	18	4	130	1	135	28	22.8
gi|540972	gi|21314762	20.00	135	81	27	150	270	47	168	49	22.3
gi|1722889	gi|21314762	22.06	136	77	29	150	270	47	168	44	22.5
gi|5729842	gi|21314762	24.00	75	54	3	32	103	48	122	3.4e+02	18.8
gi|22530912	gi|21314762	26.02	123	71	20	240	354	30	140	2.8	27.1
gi|402288	gi|21314762	38.46	26	16	0	5	30	47	72	4.2e+02	19.2
gi|2494844	gi|1017439	25.42	59	36	8	19	69	130	188	7.1e+02	18.4
gi|555806	gi|1017439	26.25	160	85	33	78	209	13	167	1.2e+03	18.6
gi|2127390	gi|1017439	23.61	288	200	20	20	297	8	285	0.0017	38.1
gi|1017439	gi|139842	26.42	265	168	27	7	256	9	261	0.0013	38.3
gi|1017439	gi|3293055	26.04	265	169	27	7	256	9	261	0.003	37.1
gi|6323639	gi|1311368	31.11	45	28	3	23	64	143	187	1e+03	18.6
gi|6323639	gi|15826384	19.50	159	111	17	15	169	2	147	2.1e+02	20.1
gi|6323639	gi|7619802	31.35	303	157	51	15	315	16	269	2.1e-09	57.5
gi|2127390	gi|6323639	23.12	173	105	28	116	279	28	181	2.4e+02	21.1
gi|3860238	gi|6323639	19.31	145	105	12	1	133	164	308	2.3e+02	21.4
gi|1841443	gi|6323639	22.69	119	75	17	78	186	94	205	4.5e+02	20.3
gi|3334219	gi|540972	33.90	59	35	4	197	253	130	186	2.9e+02	21.1
gi|3334219	gi|21388665	26.72	116	66	19	137	237	10	121	80	23.0
gi|3334219	gi|4126809	35.00	40	25	1	292	331	87	125	21	24.8
gi|3334219	gi|402288	27.38	84	47	14	173	243	97	179	6.9e+02	19.8
gi|32469902	gi|15596326	29.13	127	61	29	149	266	4	110	2.2e+02	19.8
gi|15596326	gi|115108	40.74	27	16	0	4	30	143	169	1.1e+02	20.7
gi|15596326	gi|7619802	29.17	120	71	14	5	110	23	142	1.2e+02	20.5
gi|2127390	gi|15596326	26.98	126	76	16	150	271	2	115	70	21.6
gi|15596326	gi|151128	25.60	125	77	16	3	114	148	269	1.1e+02	20.8
gi|2252626	gi|15596326	29.13	127	61	29	149	266	4	110	2.2e+02	19.8
gi|5817852	gi|1352082	38.62	290	169	9	5	289	2	287	7e-23	102.3
gi|5817852	gi|115108	35.07	288	179	8	5	287	2	286	2.2e-23	104.0
gi|5817852	gi|5360706	23.13	281	193	23	8	286	6	265	4.8e-05	43.0
gi|5817852	gi|2189975	59.73	298	120	0	3	300	4	301	2.3e-59	223.5
gi|5817852	gi|109816	23.75	80	55	6	207	285	240	314	4.4e+02	20.2
gi|5817852	gi|11182130	22.29	166	94	35	122	277	94	234	7.5e+02	19.2
gi|28870714	gi|7109222	22.36	161	108	17	4	158	131	280	3.5e+02	20.5
gi|21388665	gi|7109222	21.90	306	211	28	9	299	10	302	6.5	26.1
gi|9369348	gi|7109222	22.82	298	188	42	9	290	9	280	0.013	35.0
gi|3334223	gi|7109222	27.73	119	74	12	223	337	150	260	3.4e+02	20.9
gi|3293055	gi|7109222	93.49	307	20	0	1	307	1	307	5e-75	275.6
gi|1311368	gi|540972	26.72	262	157	35	48	292	58	301	0.68	29.3
gi|1311368	gi|9622202	27.03	296	152	64	1	258	2	271	0.044	33.2
gi|1311368	gi|9369348	52.79	305	128	16	2	291	5	308	3.6e-48	186.3
gi|1085686	gi|1311368	25.94	212	134	23	60	258	48	249	1.5	28.1
gi|1311368	gi|321704	21.38	304	203	36	2	279	3	296	0.68	29.3
gi|30679736	gi|2494844	29.03	62	33	11	42	103	99	149	1e+03	18.5
gi|555806	gi|2494844	21.66	157	85	38	202	341	44	179	1.5e+02	21.1
gi|33859486	gi|2494844	19.05	126	86	16	172	292	36	150	2.2e+02	20.6
gi|2494844	gi|1263182	27.14	70	46	5	106	170	185	254	2.5e+02	20.0
gi|2494844	gi|11182130	48.00	150	66	12	27	171	22	164	2.3e-14	73.5
gi|13506822	gi|32469902	30.56	36	22	3	273	305	216	251	1.4e+03	18.2
gi|13506822	gi|33356867	24.64	207	135	21	110	303	96	294	58	23.0
gi|13506822	gi|4126809	22.56	133	98	5	9	139	156	285	1e+02	22.0
gi|13506822	gi|151128	23.71	97	58	16	223	304	5	100	1.3e+03	18.3
gi|13506822	gi|2252626	30.56	36	22	3	273	305	216	251	1.4e+03	18.2
gi|30679736	gi|3760223	26.83	82	51	9	76	152	226	303	5.9e+02	20.2
gi|3760223	gi|5729842	24.32	37	28	0	23	59	46	82	1e+02	21.4
gi|3760223	gi|631903	30.00	30	21	0	2	31	138	167	1.2e+03	18.3
gi|13898392	gi|3760223	27.78	54	34	5	43	93	96	147	2.3e+02	21.4
gi|30679736	gi|4127862	27.63	76	42	13	42	117	99	161	4.8e+02	19.7
gi|5360706	gi|4127862	28.36	67	44	4	53	119	112	174	3.9e+02	19.3
gi|4127862	gi|18150929	19.82	111	82	7	56	160	108	217	2.4e+02	20.1
gi|4127862	gi|1263182	21.56	167	119	12	14	170	90	254	1.7e+02	20.6
gi|4127862	gi|1480640	28.72	94	45	22	66	138	7	99	8.3e+02	18.2
gi|21221374	gi|1352082	19.41	273	188	32	46	313	25	270	4.2e+02	20.2
gi|555806	gi|21221374	91.86	381	30	1	1	380	1	381	2.6e-108	386.8
gi|33859486	gi|21221374	46.44	379	183	20	9	381	17	381	1.1e-46	182.2
gi|22530912	gi|21221374	37.59	407	203	51	66	464	14	377	1.3e-30	129.0
gi|7521946	gi|21221374	34.18	354	219	14	6	346	23	375	5.8e-22	99.9
gi|29831692	gi|21221374	92.13	381	30	0	1	381	1	381	8.8e-105	375.1
gi|34811050	gi|1352082	19.06	299	217	25	15	301	3	288	0.57	29.8
gi|15809669	gi|34811050	24.74	291	178	41	7	284	15	277	0.0048	36.7
gi|34811050	gi|4126809	22.14	271	186	25	11	266	18	278	11	25.5
gi|34811050	gi|320413	30.56	36	22	3	237	269	80	115	2.7e+02	19.8
gi|34811050	gi|3293055	24.48	286	201	15	15	289	5	286	3.8e-10	60.3
gi|30679736	gi|3929478	27.45	51	34	3	93	142	85	133	1.7e+03	18.4
gi|23063211	gi|3929478	25.68	74	44	11	200	267	181	249	1.7e+02	21.6
gi|321704	gi|3929478	83.12	314	53	0	1	314	1	314	3.3e-67	249.7
gi|32469902	gi|1352082	36.05	294	171	17	6	290	2	287	9.5e-22	98.5
gi|32469902	gi|21388665	39.36	282	158	13	7	282	4	278	1e-24	108.4
gi|32469902	gi|2282588	35.77	274	168	8	6	276	2	270	3e-21	96.9
gi|32469902	gi|1085686	21.30	277	188	30	1	262	1	262	0.002	37.8
gi|32469902	gi|6048992	22.18	275	185	29	7	262	3	267	0.014	35.0
gi|32469902	gi|1841443	22.69	119	74	18	126	239	237	342	1.8e+03	18.0
gi|540972	gi|423198	18.87	265	168	47	38	283	112	348	1.5e+03	18.4
gi|540972	gi|7433174	19.47	262	191	20	9	261	8	258	0.36	30.2
gi|631903	gi|540972	21.92	260	184	19	18	265	18	270	46	23.2
gi|151128	gi|540972	51.48	305	145	3	5	307	4	307	1.5e-43	171.0
gi|2252626	gi|540972	21.17	274	187	29	4	262	2	261	0.00066	39.3
gi|6226591	gi|3913216	29.56	274	170	23	25	287	23	284	7.5e-09	55.8
gi|15809669	gi|6226591	26.62	308	193	33	6	295	2	294	6.7e-10	59.2
gi|2282588	gi|6226591	35.91	298	170	21	1	287	1	288	1.1e-16	81.6
gi|6226591	gi|1354847	23.77	122	87	6	145	261	3	123	2.1e+02	19.8
gi|6226591	gi|321704	21.01	276	183	35	25	274	23	289	29	23.9
gi|30679736	gi|23472206	31.75	315	173	42	155	460	99	380	1.1e-15	79.4
gi|30679736	gi|1503984	31.71	41	28	0	380	420	90	130	9.3e+02	19.4
gi|631903	gi|30679736	25.81	93	60	9	121	209	241	328	6.8e+02	19.8
gi|30679736	gi|13898392	34.83	402	217	45	75	460	38	410	9.5e-34	139.5
gi|1352082	gi|15826388	36.00	25	16	0	144	168	10	34	2.7e+02	19.5
gi|2127390	gi|1352082	21.83	229	163	16	15	231	3	227	1.7	28.1
gi|3860238	gi|1352082	23.74	139	98	8	160	295	124	257	66	23.0
gi|423198	gi|56205611	29.17	48	33	1	246	292	106	153	47	22.8
gi|423198	gi|2189975	29.17	72	45	6	296	363	78	147	7.6e+02	19.4
gi|320413	gi|423198	46.67	15	8	0	89	103	22	36	1.4e+03	17.3
gi|423198	gi|3293055	19.75	157	106	20	210	348	129	283	8.5e+02	19.3
gi|28870714	gi|23472206	98.32	357	6	0	7	363	36	392	2.4e-129	456.7
gi|28870714	gi|1503984	35.29	34	22	0	3	36	156	189	4.4e+02	20.2
gi|28870714	gi|109816	28.00	350	212	40	39	358	37	376	1.5e-15	78.5
gi|28870714	gi|321704	21.57	204	132	28	75	272	68	249	85	22.6
gi|5360706	gi|1722889	23.83	277	180	31	9	261	10	279	0.0058	36.1
gi|1722889	gi|7433174	19.85	262	190	20	9	261	8	258	3.9	26.8
gi|10956982	gi|1722889	53.44	305	139	3	5	307	4	307	2.4e-44	173.7
gi|151128	gi|1722889	52.79	305	141	3	5	307	4	307	1.1e-44	174.8
gi|1480640	gi|1722889	22.93	266	176	29	9	259	10	261	44	23.3
gi|56205611	gi|115108	40.74	27	16	0	39	65	151	177	3.7e+02	19.4
gi|115108	gi|2127390	21.55	297	212	21	3	289	15	300	0.0073	36.0
gi|115108	gi|139842	24.28	313	199	38	3	293	5	301	0.029	33.8
gi|115108	gi|321704	21.57	306	204	36	1	280	1	296	0.35	30.3
gi|555806	gi|15826388	25.86	116	73	13	187	295	9	118	25	23.4
gi|15826388	gi|2282588	24.00	25	19	0	10	34	144	168	2e+03	16.4
gi|139842	gi|15826388	24.10	83	44	19	9	72	45	127	5.4e+02	18.6
gi|15826388	gi|1311145	28.00	25	18	0	10	34	143	167	6.8e+02	18.2
gi|32415581	gi|15826384	22.32	112	77	10	210	318	10	114	13	24.5
gi|15826384	gi|2282588	24.00	25	19	0	10	34	144	168	1.6e+03	16.7
gi|7521946	gi|15826384	28.18	110	70	9	159	264	10	114	3.4	26.2
gi|2252626	gi|15826384	27.03	37	24	3	56	92	80	113	3.7e+02	19.1
gi|56205611	gi|2627152	32.35	34	22	1	126	158	9	42	3.4e+02	19.6
gi|56205611	gi|18150929	34.48	29	19	0	34	62	10	38	3.8e+02	19.4
gi|56205611	gi|4104766	34.48	29	19	0	34	62	10	38	3.8e+02	19.4
gi|9622202	gi|2627152	23.86	285	181	36	15	285	17	279	0.059	32.9
gi|2282588	gi|2627152	24.23	260	176	21	7	254	9	259	0.034	33.6
gi|2627152	gi|16078847	22.56	133	81	22	146	269	1	120	82	21.3
gi|1346310	gi|2627152	22.73	132	85	17	81	207	80	199	2.2e+03	17.6
gi|5360706	gi|32415581	22.78	79	51	10	74	152	23	91	2.9e+03	17.0
gi|32415581	gi|22530912	35.75	400	215	42	32	403	75	460	7.8e-34	139.8
gi|6048992	gi|32415581	26.87	67	40	9	117	180	176	236	2e+03	17.9
gi|32415581	gi|2252626	25.00	64	45	3	17	78	135	197	2.4e+03	17.5
gi|23472206	gi|15809669	24.82	141	89	17	45	177	169	300	1.6e+03	18.2
gi|1085686	gi|23472206	27.78	72	43	9	172	236	230	299	1e+03	19.0
gi|3293055	gi|23472206	40.74	27	11	5	213	235	274	299	1.4e+03	18.4
gi|2282588	gi|3913216	38.62	290	169	9	3	289	4	287	1.1e-26	115.1
gi|3913216	gi|1354847	20.66	121	86	10	146	259	5	122	1.6e+02	20.3
gi|3913216	gi|321704	21.73	313	219	26	4	298	3	307	0.013	35.1
gi|9622202	gi|5360706	25.41	307	195	34	1	302	2	279	0.00016	41.3
gi|23063211	gi|9622202	36.36	33	16	5	241	272	154	182	1.9e+02	21.4
gi|9622202	gi|3860238	23.00	100	63	14	218	312	93	183	1.1e+03	18.9
gi|21388665	gi|7433174	40.40	297	168	9	1	292	1	293	3e-29	123.5
gi|21388665	gi|10956982	24.74	287	190	26	9	280	11	286	0.0055	36.3
gi|21388665	gi|139842	23.29	292	195	29	9	283	10	289	3	27.2
gi|11182130	gi|21388665	29.87	77	43	11	143	208	95	171	9.6e+02	18.8
gi|555806	gi|7672528	22.96	135	88	16	252	378	159	285	1.5e+03	18.3
gi|109816	gi|555806	45.36	377	185	21	6	376	17	378	2e-45	177.8
gi|4104766	gi|555806	26.13	111	75	7	52	156	223	332	7.5e+02	19.4
gi|15809669	gi|33356867	25.26	289	179	37	7	284	15	277	0.00048	39.9
gi|631903	gi|15809669	25.00	308	198	33	2	294	6	295	2.1e-07	50.9
gi|15809669	gi|7521946	37.93	29	17	1	162	190	109	136	2.9e+03	16.9
gi|5360706	gi|18150929	23.02	278	181	33	9	261	10	279	0.0027	37.2
gi|1085686	gi|5360706	23.79	269	175	30	19	280	16	261	0.0012	38.4
gi|5360706	gi|402288	23.47	196	120	30	104	274	105	295	0.43	29.9
gi|33356867	gi|7672528	29.29	280	185	13	15	285	4	279	3.5e-13	70.2
gi|33356867	gi|320413	33.33	36	21	3	237	269	80	115	1.3e+02	20.7
gi|1311145	gi|33356867	24.32	292	200	21	7	287	20	301	0.00038	40.2
gi|22530912	gi|7619802	22.79	136	83	22	73	208	21	134	56	23.5
gi|4104766	gi|7619802	25.62	121	77	13	10	119	25	143	27	23.9
gi|9369348	gi|1503984	32.56	301	181	22	5	302	4	285	1.8e-21	97.7
gi|1503984	gi|1354847	20.00	120	87	9	147	260	3	119	1.2e+02	20.7
gi|13898392	gi|1503984	27.27	55	38	2	333	385	76	130	7e+02	19.7
gi|33859486	gi|5729842	27.08	48	34	1	246	292	106	153	86	22.0
gi|5729842	gi|4104766	34.48	29	19	0	34	62	10	38	3.7e+02	19.4
gi|1085686	gi|7433174	21.72	267	178	31	11	262	8	258	5.3	26.3
gi|7433174	gi|7521946	22.66	128	86	13	108	225	231	355	8.1e+02	19.2
gi|2189975	gi|109816	22.69	119	74	18	126	239	234	339	1.6e+03	18.2
gi|2189975	gi|402288	20.57	316	215	36	7	295	3	309	0.026	34.0
gi|2189975	gi|11182130	23.13	147	93	20	15	155	188	320	47	23.3
gi|9369348	gi|1085686	23.57	297	185	42	29	308	31	302	0.091	32.3
gi|9369348	gi|4104766	23.33	300	187	43	9	290	9	283	0.0037	36.9
gi|2252626	gi|9369348	32.62	282	173	17	10	277	8	286	2e-20	94.3
gi|631903	gi|7672528	23.22	267	182	23	2	256	3	258	1e+02	22.0
gi|1854493	gi|7672528	25.00	264	171	27	2	250	3	254	0.051	33.0
gi|33859486	gi|2282588	18.82	85	65	4	26	107	151	234	2.2e+03	17.6
gi|1480640	gi|2282588	41.87	289	162	6	4	290	3	287	6e-30	125.8
gi|109816	gi|33859486	98.67	376	5	0	1	376	4	379	6.6e-124	438.6
gi|33859486	gi|4104766	19.18	146	103	15	210	347	129	267	5.6e+02	19.9
gi|33859486	gi|11182130	19.31	145	105	12	1	133	164	308	2.7e+02	21.1
gi|1707312	gi|139842	84.36	307	48	0	1	307	1	307	3e-70	259.7
gi|1707312	gi|4104766	84.69	307	47	0	1	307	1	307	1.5e-70	260.7
gi|631903	gi|18150929	19.44	252	186	17	25	265	25	270	5e+02	19.7
gi|1346310	gi|18150929	18.12	149	106	16	210	344	129	275	1.5e+03	18.4
gi|7521946	gi|4126809	22.02	109	72	13	164	268	159	258	34	23.8
gi|631903	gi|23063211	37.50	16	10	0	118	133	16	31	3.4e+03	16.5
gi|13898392	gi|23063211	33.77	308	168	36	123	419	73	355	3e-19	91.0
gi|10956982	gi|6048992	39.17	314	179	12	5	307	2	314	1.3e-31	131.5
gi|1346310	gi|10956982	24.62	130	79	19	266	386	11	130	1.3e+03	18.5
gi|2127390	gi|7521946	25.76	66	40	9	20	85	8	64	1.8e+03	18.1
gi|22530912	gi|1354847	19.57	92	67	7	110	197	22	110	1.7e+03	17.1
gi|22530912	gi|3293055	47.83	23	10	2	391	411	27	49	1.2e+03	19.0
gi|16078847	gi|3334223	50.00	20	10	0	14	33	425	444	1.7e+03	17.1
gi|3334223	gi|1311145	30.51	59	35	6	190	248	115	167	2.9e+02	21.0
gi|631903	gi|6048992	33.33	27	18	0	141	167	2	28	1.1e+03	18.5
gi|1085686	gi|29831692	29.41	51	31	5	139	189	14	59	1.1e+03	18.9
gi|109816	gi|139842	19.47	262	166	45	103	344	31	267	4.3e+02	20.3
gi|13898392	gi|109816	48.21	392	181	22	29	417	4	376	3.4e-57	217.1
gi|1354847	gi|151128	31.03	29	20	0	1	29	7	35	1e+03	17.4
gi|151128	gi|16078847	21.77	124	87	10	1	120	1	118	36	22.5
gi|1311145	gi|16078847	21.77	124	84	13	2	118	3	120	2.1e+02	19.9
gi|3860238	gi|320413	35.29	34	21	1	3	36	71	103	7.2e+02	18.4
gi|13898392	gi|1263182	28.57	98	55	15	8	103	155	239	1.4e+03	18.6
gi|13898392	gi|7521946	34.36	326	192	22	95	417	47	353	5.1e-23	103.5
gi|1480640	gi|139842	23.29	292	195	29	9	283	10	289	6.5	26.1
gi|151128	gi|321704	37.90	314	183	12	5	307	2	314	1.2e-29	124.9
gi|1480640	gi|6048992	22.22	297	197	34	4	276	3	289	3.2e+02	20.4
gi|3293055	gi|4104766	97.07	307	9	0	1	307	1	307	2.6e-77	283.2
gi|3860238	gi|321704	26.67	90	62	4	264	349	6	95	2.8e+02	21.0
gi|402288	gi|1841443	29.41	17	12	0	6	22	264	280	2.6e+03	17.3
gi|1346310	gi|1480640	28.26	46	31	2	229	274	111	154	9.5e+02	19.1
gi|1841443	gi|29831692	45.36	377	186	20	9	379	17	379	3e-46	180.6
gi|1841443	gi|3293055	18.70	262	168	45	106	347	31	267	4.8e+02	20.1
gi|6048987	gi|3059181	20.65	310	212	34	6	305	9	294	2.6	27.4
gi|127815	gi|6048987	22.06	272	189	23	7	262	3	267	0.00083	39.0
gi|31981282	gi|6048987	27.12	59	40	3	126	183	7	63	3.5e+02	19.6
gi|6048987	gi|403537	41.03	312	171	13	2	311	4	304	1e-29	125.1
gi|6048987	gi|45745	54.63	313	142	0	1	313	1	313	4.9e-52	199.3
gi|6048987	gi|3046913	45.66	311	157	12	2	310	4	304	4.4e-35	143.0
gi|6048987	gi|21552577	41.21	313	169	15	2	311	4	304	1.1e-30	128.3
gi|15596326	gi|6048987	26.73	101	64	10	24	114	175	275	2.5e+02	19.6
gi|6048987	gi|34811050	25.41	307	199	30	3	305	15	295	4e-08	53.6
gi|6048987	gi|1722889	42.49	313	165	15	2	311	4	304	4.5e-32	133.0
gi|15809669	gi|6048987	22.63	274	185	27	7	262	3	267	0.0016	38.1
gi|2282588	gi|6048987	22.79	272	179	31	1	250	1	263	1.7	28.0
gi|1085686	gi|6048987	38.98	313	175	16	6	305	2	311	1.1e-28	121.7
gi|3860238	gi|6048987	22.95	122	77	17	96	207	66	180	7.7e+02	19.5
gi|16803742	gi|14010614	36.00	25	16	0	5	29	48	72	2.3e+02	18.9
gi|16803742	gi|24899150	28.80	125	73	16	2	120	5	119	0.044	32.1
gi|115106	gi|16803742	17.71	96	65	14	4	89	2	93	9.2e+02	17.5
gi|16803742	gi|2673755	30.43	23	16	0	4	26	142	164	9.3e+02	17.5
gi|16803742	gi|34811050	25.00	132	85	14	6	131	19	142	69	21.7
gi|16803742	gi|15826388	23.81	42	30	2	68	109	90	129	3.5e+02	18.0
gi|16803742	gi|7619802	23.44	128	78	20	5	119	23	143	1.7e+02	20.0
gi|631903	gi|16803742	24.74	97	64	9	142	234	2	93	7.5	24.6
gi|16803742	gi|402288	27.12	59	35	8	68	121	64	119	2.7e+02	19.5
gi|1346309	gi|127817	23.00	100	67	10	253	344	178	275	8.4e+02	19.3
gi|1346309	gi|2120670	24.32	111	67	17	92	186	64	173	1e+03	19.0
gi|4160464	gi|1346309	29.41	17	12	0	6	22	264	280	1.9e+03	17.9
gi|540972	gi|1346309	26.92	26	19	0	31	56	106	131	1.4e+03	18.5
gi|1346309	gi|21388665	29.55	44	29	2	231	274	113	154	1.4e+03	18.4
gi|23063211	gi|1346309	28.08	349	218	33	31	355	42	381	1.9e-15	78.2
gi|1346309	gi|320413	53.33	15	7	0	22	36	89	103	7.9e+02	18.3
gi|1841443	gi|1346309	98.40	376	6	0	4	379	4	379	1.2e-123	437.7
gi|1707308	gi|7450252	58.12	308	122	7	4	307	5	309	9.1e-44	171.8
gi|1707308	gi|24899150	27.57	301	209	9	1	294	1	299	9e-15	75.5
gi|2392338	gi|1707308	34.48	29	19	0	33	61	10	38	3.8e+02	19.4
gi|5817852	gi|1707308	22.33	300	213	20	1	289	1	291	0.01	35.4
gi|32469902	gi|1707308	21.48	270	185	27	7	262	5	261	0.0054	36.3
gi|1707308	gi|32415581	29.09	55	35	4	151	204	32	83	1.6e+03	18.3
gi|10956982	gi|1707308	50.49	305	148	3	5	307	4	307	3.9e-42	166.3
gi|1707308	gi|320413	25.22	115	76	10	10	120	7	115	1.3e+02	20.7
gi|1841443	gi|1707308	18.39	261	170	43	106	347	31	267	2.7e+02	21.0
gi|31981282	gi|953231	26.47	34	21	4	147	180	207	236	2e+03	16.8
gi|953231	gi|48768083	80.19	212	41	1	103	314	104	314	9.4e-58	218.3
gi|953231	gi|115107	26.32	171	104	22	102	266	102	256	49	23.2
gi|953231	gi|15802065	28.30	53	33	5	219	270	74	122	1.3e+03	17.0
gi|953231	gi|6226591	23.13	134	88	15	162	288	149	274	78	22.4
gi|953231	gi|9622202	25.25	202	127	24	92	281	92	281	4	26.8
gi|953231	gi|33859486	19.31	233	161	27	28	251	81	295	1.8e+03	18.1
gi|953231	gi|320413	21.05	114	81	9	162	274	12	117	1.1e+02	20.9
gi|953231	gi|29831692	33.33	39	26	0	177	215	86	124	3.1e+02	20.8
gi|7450254	gi|14010616	25.74	101	60	15	175	265	26	121	5.8e+02	18.4
gi|3059202	gi|14010616	25.61	82	47	14	74	151	14	85	1.7e+03	16.6
gi|3694811	gi|14010616	24.58	118	73	16	222	339	6	107	9.5	24.8
gi|14010616	gi|1017439	23.44	64	37	12	54	117	26	77	2e+03	16.2
gi|30679736	gi|14010616	24.58	118	73	16	250	367	6	107	9.6	25.0
gi|9622202	gi|14010616	28.57	14	10	0	218	231	78	91	1.9e+03	16.4
gi|1085686	gi|14010616	28.93	121	68	18	152	260	7	121	1.9e+02	20.0
gi|29831692	gi|14010616	21.50	107	77	7	21	127	6	105	1.9e+02	20.3
gi|7450253	gi|14010614	24.26	136	74	29	150	270	47	168	15	24.1
gi|3618271	gi|14010614	26.27	118	69	18	141	241	38	154	1.7	27.2
gi|123491	gi|14010614	23.26	86	49	17	214	296	101	172	4.5e+02	19.3
gi|3334219	gi|14010614	27.03	111	65	16	212	319	43	140	1.7	27.7
gi|1352082	gi|14010614	32.58	89	42	18	144	219	48	131	5.9	25.3
gi|1503984	gi|14010614	26.81	138	79	22	122	244	24	154	25	23.3
gi|1085686	gi|14010614	22.73	154	84	35	133	271	35	168	5.5	25.5
gi|3293055	gi|14010614	22.51	191	106	42	95	270	5	168	64	22.0
gi|32469794	gi|127815	33.33	36	20	4	7	42	47	78	1.3e+03	18.3
gi|32469794	gi|7766898	23.23	99	68	8	52	142	124	222	3.7e+02	20.5
gi|32469794	gi|21314762	24.63	134	89	12	11	138	48	175	69	21.9
gi|32469794	gi|34811050	32.00	25	17	0	208	232	180	204	1.8e+03	18.0
gi|32469794	gi|9622202	29.36	109	53	24	142	240	137	231	91	22.4
gi|32469794	gi|7433174	26.79	56	41	0	9	64	143	198	2.3e+02	20.9
gi|32469794	gi|320413	32.76	58	36	3	224	281	62	116	2.5e+02	19.7
gi|32469794	gi|2252626	20.69	87	60	9	226	312	9	86	1.6e+03	17.9
gi|135975	gi|8393557	23.16	95	49	24	151	234	26	107	2.4e+03	17.4
gi|135975	gi|3694811	25.25	99	65	9	173	268	50	142	1.9e+03	18.0
gi|135975	gi|7109222	25.83	271	170	31	3	256	5	261	1.5e-05	44.7
gi|28870714	gi|135975	23.62	127	90	7	119	241	94	217	2.6e+03	17.1
gi|135975	gi|1503984	34.62	286	180	7	3	285	4	285	4.8e-23	102.8
gi|135975	gi|2127390	21.69	295	207	24	3	285	15	297	7.6	25.9
gi|135975	gi|4104766	27.11	273	164	35	3	256	5	261	7.4e-06	45.7
gi|33356873	gi|7450254	27.24	290	189	22	15	285	3	289	3.7e-12	66.9
gi|33356873	gi|3059196	25.97	154	91	23	153	298	144	282	1.1	28.8
gi|3046913	gi|33356873	30.67	300	184	24	5	299	15	295	1.2e-15	78.4
gi|33356873	gi|6323639	20.75	265	172	38	27	268	70	319	84	22.5
gi|33356873	gi|30679736	22.58	124	84	12	8	128	133	247	2e+03	18.2
gi|33356873	gi|555806	31.58	57	34	5	161	212	107	163	5.5e+02	20.0
gi|33356873	gi|16078847	29.31	58	35	6	214	270	67	119	69	21.6
gi|1480640	gi|33356873	22.97	296	198	30	8	289	19	298	0.014	35.0
gi|8393557	gi|7450254	25.49	51	31	7	262	305	61	111	1.2e+03	18.8
gi|8393557	gi|2392338	25.00	48	35	1	246	292	105	152	1.4e+02	21.3
gi|15596326	gi|8393557	40.00	20	12	0	81	100	17	36	1.1e+03	17.7
gi|8393557	gi|115108	22.14	271	178	33	40	293	1	255	1.3e+03	18.6
gi|8393557	gi|5360706	26.32	38	25	3	261	295	189	226	7.3e+02	19.4
gi|8393557	gi|4126809	21.37	117	82	10	7	121	149	257	99	22.4
gi|1346310	gi|8393557	77.95	390	84	2	1	389	1	389	4.5e-106	379.4
gi|8393557	gi|11182130	21.88	224	140	35	1	196	1	217	55	23.4
gi|2822270	gi|3059181	36.81	307	165	29	3	300	6	292	2.5e-21	97.2
gi|2822270	gi|3059196	36.01	311	173	26	3	308	2	291	9.8e-24	105.2
gi|2147172	gi|2822270	24.12	228	158	15	10	230	7	226	0.041	33.4
gi|2822270	gi|6323639	20.93	172	106	30	5	169	60	208	4e+02	20.2
gi|2822270	gi|6226591	29.55	308	190	27	1	301	1	288	1.7e-12	67.8
gi|2822270	gi|3913216	37.21	301	168	21	3	301	4	285	1.2e-24	108.4
gi|2822270	gi|1503984	33.00	300	181	20	3	300	4	285	2.3e-21	97.4
gi|22530912	gi|2822270	31.03	29	20	0	248	276	140	168	1.3e+03	18.8
gi|2822270	gi|321704	20.82	245	166	28	1	226	1	236	4.5	26.7
gi|7450253	gi|7450254	41.72	314	170	13	5	307	3	314	1.3e-28	121.4
gi|7450254	gi|1395175	19.93	271	196	21	25	290	26	280	27	24.1
gi|20162473	gi|7450254	39.62	313	177	12	6	307	3	314	9.1e-34	138.6
gi|15596326	gi|7450254	22.58	124	85	11	1	114	153	275	1.2e+02	20.7
gi|32469902	gi|7450254	21.38	276	188	29	6	262	2	267	0.019	34.5
gi|9622202	gi|7450254	21.43	308	204	38	1	294	11	294	3.5	27.1
gi|7450254	gi|7672528	43.13	313	167	11	2	314	3	304	9.9e-33	135.1
gi|631903	gi|7450254	20.39	309	200	46	1	277	1	295	3.2e+02	20.4
gi|6048992	gi|7450254	96.50	314	11	0	1	314	1	314	2e-80	293.6
gi|7450254	gi|29831692	24.24	198	110	40	148	311	185	376	9.1e+02	19.1
gi|127815	gi|7450255	22.99	274	184	27	7	262	3	267	0.0018	37.9
gi|3746666	gi|7450255	18.46	298	208	35	1	280	1	281	1.4	28.4
gi|20162473	gi|7450255	37.90	314	183	12	5	307	2	314	2.9e-32	133.6
gi|1311368	gi|7450255	23.23	297	194	34	2	273	3	290	0.15	31.5
gi|6226591	gi|7450255	18.86	297	210	31	1	274	1	289	24	24.2
gi|21388665	gi|7450255	22.98	309	202	36	1	286	1	296	3.8	26.9
gi|7433174	gi|7450255	18.73	267	197	20	7	258	6	267	13	25.1
gi|2127390	gi|7450255	24.57	289	197	21	15	284	3	289	3.8e-08	53.6
gi|6048992	gi|7450255	82.17	314	56	0	1	314	1	314	1.3e-69	257.7
gi|321704	gi|7450255	85.03	314	47	0	1	314	1	314	1.3e-68	254.3
gi|3059202	gi|7450252	21.90	242	173	16	28	261	30	263	11	25.3
gi|115107	gi|7450252	21.76	262	185	20	7	256	10	263	0.0085	35.6
gi|7450252	gi|2673755	20.63	252	183	17	22	263	18	262	0.16	31.4
gi|4127862	gi|7450252	24.14	29	19	3	144	172	203	228	9.9e+02	18.0
gi|32415581	gi|7450252	25.00	112	69	15	62	158	90	201	5.2e+02	20.1
gi|7450252	gi|3334223	20.86	139	95	15	1	133	276	405	2e+03	18.0
gi|7450252	gi|321704	42.72	316	167	14	5	309	2	314	1.6e-32	134.5
gi|1685019	gi|7450253	23.35	257	156	41	2	237	4	240	0.1	32.1
gi|115106	gi|7450253	21.80	289	205	21	8	284	9	288	0.0011	38.6
gi|7450253	gi|8978312	19.34	274	198	23	10	270	8	271	3.2	27.1
gi|7450253	gi|2494844	32.35	34	22	1	9	42	123	155	9e+02	18.1
gi|1722889	gi|7450253	83.39	307	51	0	1	307	1	307	1e-69	258.0
gi|5360706	gi|7450253	21.58	278	185	33	9	261	10	279	0.17	31.2
gi|7450253	gi|18150929	92.51	307	23	0	1	307	1	307	2.6e-76	279.9
gi|7450253	gi|1263182	24.73	279	172	38	10	277	14	265	0.00023	40.9
gi|1346310	gi|7450253	36.17	47	24	6	11	53	207	251	1.6e+03	18.2
gi|3059192	gi|3059181	31.85	292	192	7	2	289	4	292	1.1e-17	85.1
gi|123491	gi|3059181	25.00	68	48	3	31	96	165	231	1.8e+03	17.8
gi|5817852	gi|3059181	33.79	290	180	12	1	284	1	284	7.6e-19	88.9
gi|30679736	gi|3059181	28.67	150	82	25	182	312	117	260	5.7e+02	20.1
gi|7433174	gi|3059181	38.93	298	172	10	1	291	1	295	1e-21	98.4
gi|3059181	gi|16078847	24.81	129	85	12	5	127	2	124	78	21.4
gi|402288	gi|3059181	21.86	311	218	25	6	308	9	302	0.087	32.3
gi|127815	gi|31981282	27.45	51	30	7	123	173	105	148	1.2e+02	21.1
gi|127815	gi|4160464	21.77	271	193	19	6	262	2	267	0.19	31.1
gi|5817852	gi|127815	59.40	298	121	0	3	300	4	301	5.2e-59	222.3
gi|127815	gi|540972	20.80	274	188	29	4	262	2	261	0.001	38.7
gi|127815	gi|9622202	24.26	202	120	33	112	283	100	298	4.9	26.5
gi|127815	gi|2189975	99.34	302	2	0	1	302	1	302	4.5e-96	345.5
gi|22530912	gi|127815	28.95	38	25	2	385	420	96	133	2.6e+03	17.5
gi|127815	gi|1311145	36.49	285	170	11	10	288	5	284	1.3e-22	101.4
gi|127817	gi|3059196	22.83	254	169	27	55	296	46	284	0.071	32.6
gi|2147172	gi|127817	50.16	305	149	3	5	307	4	307	4.2e-44	172.9
gi|127817	gi|21314762	21.32	136	78	29	150	270	47	168	1.8e+02	20.4
gi|540972	gi|127817	85.67	307	44	0	1	307	1	307	8.8e-71	261.5
gi|127817	gi|15826388	53.85	13	6	0	282	294	79	91	9.3e+02	17.7
gi|33859486	gi|127817	23.00	100	67	10	253	344	178	275	8.6e+02	19.3
gi|6048992	gi|127817	41.90	315	170	13	2	314	4	307	1.3e-29	124.8
gi|1311145	gi|127817	26.01	273	167	35	6	259	9	265	0.0047	36.5
gi|31981282	gi|9711697	27.59	29	20	1	135	163	190	217	9.3e+02	18.0
gi|123491	gi|31981282	21.88	32	25	0	237	268	124	155	7.4e+02	18.6
gi|31981282	gi|7109222	34.48	29	19	0	34	62	10	38	3.1e+02	19.7
gi|31981282	gi|1352082	26.04	96	57	14	27	110	139	232	96	21.4
gi|555806	gi|31981282	21.50	107	72	12	202	296	48	154	49	22.7
gi|31981282	gi|1707312	20.33	123	84	14	71	183	116	234	4.1e+02	19.3
gi|31981282	gi|1263182	24.24	66	45	5	113	173	189	254	2.6e+02	20.0
gi|1841443	gi|31981282	20.71	140	90	21	163	292	25	153	14	24.5
gi|1685019	gi|1395175	34.74	308	177	24	3	305	4	292	1.1e-21	98.5
gi|7766898	gi|1685019	20.99	243	159	33	8	218	6	247	1.7e+03	17.9
gi|3334219	gi|1685019	23.64	55	33	9	26	71	60	114	2.7e+03	17.3
gi|1685019	gi|15826388	28.57	42	22	8	146	179	12	53	5.1e+02	18.7
gi|23063211	gi|1685019	20.82	245	157	37	9	219	6	247	4.4e+02	20.2
gi|1685019	gi|4104766	23.05	256	158	39	2	237	4	240	0.027	34.0
gi|2252626	gi|1685019	34.49	287	166	22	10	277	6	289	2.7e-21	97.1
gi|417146	gi|48768083	23.00	100	71	6	79	172	1	100	4.1e+02	20.4
gi|48768083	gi|15802065	27.34	139	83	18	4	129	1	134	16	23.7
gi|32469902	gi|48768083	22.91	275	183	29	7	262	3	267	0.0044	36.6
gi|56205611	gi|48768083	32.20	59	37	3	126	183	7	63	2.1e+02	20.3
gi|2282588	gi|48768083	18.53	232	165	24	1	214	1	226	2.9e+02	20.5
gi|1263182	gi|48768083	22.11	285	192	30	11	269	5	285	0.0017	38.1
gi|48768083	gi|29831692	24.24	198	110	40	148	311	185	376	8.8e+02	19.2
gi|2120670	gi|24899150	27.57	301	209	9	1	294	1	299	2.6e-13	70.6
gi|26990146	gi|24899150	19.18	73	48	11	239	302	214	284	1.3e+03	18.5
gi|3929478	gi|24899150	24.52	314	215	22	3	307	5	305	4.5e-11	63.2
gi|24899150	gi|28870714	25.58	43	31	1	10	52	246	287	2.2e+03	17.5
gi|2189975	gi|24899150	24.31	325	198	48	5	298	3	310	0.00043	40.0
gi|1085686	gi|24899150	26.25	301	211	11	3	294	1	299	3.8e-13	70.1
gi|4104766	gi|24899150	27.57	301	209	9	1	294	1	299	1.3e-13	71.6
gi|1311145	gi|24899150	22.22	297	185	46	2	271	5	282	0.47	29.9
gi|3059202	gi|3059196	35.84	293	171	17	4	291	2	282	2.4e-20	93.9
gi|3059202	gi|26990146	30.19	53	27	10	6	57	238	281	2e+03	17.7
gi|3760223	gi|3059202	29.41	51	35	1	223	272	211	261	8.5e+02	19.0
gi|3059202	gi|23472206	24.00	50	30	8	142	190	152	194	2.9e+03	17.0
gi|3059202	gi|23063211	25.00	68	36	15	6	61	238	302	2.5e+03	17.2
gi|1480640	gi|3059202	34.11	299	179	18	1	289	1	291	8e-18	85.6
gi|3059198	gi|3618271	37.07	294	169	16	3	292	5	286	2.1e-21	97.4
gi|3046913	gi|3059198	19.70	269	196	20	4	260	2	262	0.12	31.8
gi|1017439	gi|3059198	38.51	296	167	15	1	285	1	292	7.1e-23	102.3
gi|32469902	gi|3059198	33.21	277	171	14	10	277	6	277	3.8e-19	89.9
gi|3059198	gi|2627152	24.09	274	179	29	2	262	4	261	0.015	34.8
gi|15809669	gi|3059198	32.85	277	172	14	10	277	6	277	4.5e-19	89.7
gi|33859486	gi|3059198	33.33	24	16	0	260	283	139	162	1.5e+03	18.2
gi|151128	gi|3059198	23.08	273	182	28	5	261	2	262	0.041	33.4
gi|1841443	gi|3059198	33.33	24	16	0	260	283	139	162	1.5e+03	18.2
gi|417146	gi|9711697	23.76	101	64	13	263	357	11	104	1e+03	18.9
gi|118688	gi|417146	26.67	30	22	0	27	56	99	128	1e+03	18.9
gi|13506822	gi|417146	19.02	163	112	20	162	317	192	341	1.3e+03	18.6
gi|32415581	gi|417146	53.21	389	158	24	25	410	9	376	8.2e-69	255.7
gi|417146	gi|7433174	24.18	91	58	11	98	183	109	193	8.3e+02	19.2
gi|109816	gi|417146	95.48	376	17	0	1	376	1	376	1.7e-121	430.5
gi|417146	gi|6048992	24.00	100	70	6	79	172	1	100	2.1e+02	21.4
gi|3618271	gi|2120670	21.22	311	208	37	1	288	1	297	0.006	36.2
gi|21552577	gi|3618271	21.69	249	171	24	58	297	55	288	0.021	34.4
gi|2494844	gi|3618271	21.52	79	47	15	102	177	61	127	3.3e+02	19.6
gi|3618271	gi|28870714	27.27	22	16	0	14	35	173	194	2.4e+03	17.3
gi|33859486	gi|3618271	19.48	77	56	6	26	101	154	225	1.6e+03	18.2
gi|321704	gi|3618271	20.00	295	207	29	3	289	5	278	0.8	29.1
gi|403537	gi|3059196	24.14	145	103	7	153	296	146	284	0.071	32.6
gi|3334219	gi|403537	27.41	135	77	21	137	261	11	134	8.7e+02	19.4
gi|1722889	gi|403537	82.41	307	54	0	1	307	1	307	1.5e-69	257.4
gi|21388665	gi|403537	22.60	292	197	29	9	283	10	289	9.1	25.6
gi|1503984	gi|403537	21.72	267	180	29	8	259	9	261	0.059	32.9
gi|2127390	gi|403537	23.86	285	203	14	15	288	5	286	1.2e-08	55.3
gi|403537	gi|3860238	18.71	139	101	12	129	267	210	336	9.7e+02	19.1
gi|7766898	gi|3059196	26.67	90	55	11	188	272	14	97	73	22.8
gi|1017439	gi|3059196	41.58	291	159	11	3	288	2	286	3e-23	103.5
gi|3929478	gi|3059196	21.07	299	195	41	6	293	8	276	2	27.8
gi|3059196	gi|15826388	26.47	34	25	0	144	177	10	43	4.1e+02	19.0
[truncated: 6,911 more rows]
