# Supplementary material for: Community detection in sequence similarity networks based on attribute clustering
Source: PLoS One. 2017 Jul 24;12(7):e0178650. doi: 10.1371/journal.pone.0178650 (PMC5524321; doi:10.1371/journal.pone.0178650)
Supplement: S6 Dataset — (TXT) [file pone.0178650.s010.txt]

gi|42518800	gi|28212141	22.01	418	253	73	17	409	36	405	69	23.6
gi|34858165	gi|28212141	21.39	374	220	74	106	460	93	411	26	25.1
gi|14719485	gi|28212141	29.41	68	43	5	125	192	130	192	1.3e+03	18.8
gi|3182927	gi|28212141	21.05	38	29	1	173	210	160	196	4.4e+03	16.4
gi|28212141	gi|14010614	26.15	65	40	8	112	175	108	165	1.7e+03	17.4
gi|205632	gi|28212141	23.75	160	102	20	245	396	39	186	2.3e+03	18.1
gi|8393557	gi|28212141	27.54	69	44	6	297	361	289	355	5.1e+02	20.5
gi|2822270	gi|28212141	28.57	70	41	9	139	202	75	141	2.8e+03	17.2
gi|7450253	gi|28212141	26.67	60	40	4	160	216	284	342	2.5e+03	17.4
gi|28212141	gi|20151215	26.98	63	45	1	256	317	48	110	1.5e+03	17.9
gi|28212141	gi|16132149	23.01	113	75	12	24	126	246	356	1.1e+03	19.2
gi|119336	gi|28212141	20.00	105	79	5	316	416	302	405	8.3e+02	19.9
gi|38112061	gi|28212141	23.01	352	206	65	73	402	97	405	63	23.7
gi|32029561	gi|28212141	20.62	388	253	55	9	391	42	379	1.3e+02	22.7
gi|20127408	gi|28212141	36.36	11	7	0	2	12	376	386	2.6e+03	17.3
gi|28277353	gi|28212141	20.28	360	225	62	69	413	93	405	35	24.6
gi|23478773	gi|28212141	19.10	89	66	6	155	238	264	351	1.8e+03	18.8
gi|115106	gi|28212141	24.11	112	68	17	145	242	25	133	5.3e+02	20.1
gi|17137654	gi|28212141	22.46	334	202	57	69	392	93	379	11	26.3
gi|28212141	gi|12963457	25.00	104	51	27	11	99	95	186	1.1e+03	19.3
gi|28212141	gi|3257339	25.00	24	18	0	39	62	70	93	3.3e+03	16.5
gi|28212141	gi|584792	22.54	244	149	40	31	253	25	249	1.7e+03	18.0
gi|8572760	gi|28212141	21.84	87	57	11	271	357	45	120	2.1e+03	18.1
gi|20162473	gi|28212141	29.17	24	17	0	191	214	43	66	2.9e+03	17.1
gi|467660	gi|28212141	21.95	82	63	1	316	397	299	379	6.5e+02	20.3
gi|28212141	gi|15802065	34.29	35	20	3	126	160	4	35	7.7e+02	18.3
gi|24583077	gi|28212141	26.32	38	27	1	8	44	121	158	2.4e+03	17.6
gi|28212141	gi|15596326	27.27	44	25	7	293	335	79	116	1.2e+03	17.5
gi|462011	gi|28212141	21.43	322	200	53	73	368	97	391	2.5e+02	21.7
gi|4416383	gi|28212141	22.09	335	201	60	50	372	93	379	6.2	26.9
gi|7109222	gi|28212141	22.41	116	85	5	6	119	218	330	9.6e+02	19.1
gi|13506822	gi|28212141	30.23	43	29	1	50	92	1	42	7.4e+02	19.6
gi|34811050	gi|28212141	18.72	187	136	16	116	294	1	179	2.5e+03	17.7
gi|28212141	gi|48788203	23.69	325	201	47	38	360	18	297	1.2e+02	22.6
gi|27371000	gi|28212141	22.53	364	212	70	77	413	85	405	49	24.1
gi|119349	gi|28212141	21.73	359	221	60	69	413	93	405	6.1	27.1
gi|2392482	gi|28212141	27.91	43	25	6	67	107	104	142	2.6e+03	17.2
gi|11999261	gi|28212141	22.02	386	221	80	6	363	43	376	1.5e+02	22.2
gi|1352082	gi|28212141	23.72	215	129	35	4	206	202	393	1.5e+03	18.3
gi|887833	gi|28212141	28.57	49	29	6	386	433	255	298	2e+03	18.4
gi|18158999	gi|28212141	90.53	412	39	0	1	412	1	412	9.3e-110	391.8
gi|28212141	gi|23094408	23.76	101	65	12	300	393	240	335	4e+02	20.8
gi|15643577	gi|28212141	27.78	54	30	9	20	72	215	260	9.4e+02	19.4
gi|19171969	gi|28212141	24.84	157	105	13	269	414	251	405	2.8	28.2
gi|5360706	gi|28212141	28.72	94	51	16	49	134	29	114	5e+02	20.1
gi|11999247	gi|28212141	23.40	235	151	29	44	261	93	315	4.4	27.3
gi|16122873	gi|28212141	25.00	36	26	1	509	543	131	166	1.5e+03	19.3
gi|28212141	gi|12018256	27.06	85	48	14	68	143	100	179	1.1e+03	19.0
gi|17367042	gi|28212141	22.22	333	203	56	69	391	93	379	12	26.2
gi|2506025	gi|28212141	63.64	11	4	0	402	412	382	392	2.8e+03	17.8
gi|7245287	gi|28212141	34.78	69	34	11	501	560	129	195	1.3e+03	19.5
gi|16801611	gi|28212141	22.37	380	240	55	44	409	67	405	83	23.3
gi|30583767	gi|28212141	22.54	386	228	71	51	413	68	405	12	26.2
gi|3122248	gi|28212141	25.00	140	78	27	84	204	36	167	1.6e+03	18.8
gi|42784284	gi|28212141	21.25	353	225	53	71	410	93	405	57	23.9
gi|28212141	gi|16078847	42.11	19	11	0	115	133	76	94	9.3e+02	18.1
gi|28212141	gi|16080130	20.61	262	162	46	99	359	75	291	9.1	26.3
gi|33415263	gi|28212141	22.13	357	213	65	55	401	78	379	4.6	27.5
gi|56107	gi|28212141	23.74	337	193	64	69	391	93	379	44	24.3
gi|4545295	gi|28212141	23.40	141	89	19	167	300	65	193	2.5e+03	18.4
gi|321704	gi|28212141	34.21	38	20	5	212	249	161	193	2e+03	18.0
gi|28212141	gi|15802037	24.71	85	53	11	274	353	222	300	2.5e+03	17.6
gi|6048987	gi|23099889	22.50	80	60	2	20	98	1	79	9.9e+02	19.2
gi|6048987	gi|12313641	25.47	106	67	12	51	144	10	115	4.5e+02	20.8
gi|19111945	gi|6048987	22.22	54	41	1	333	386	253	305	1.6e+03	19.1
gi|6048987	gi|47229720	33.82	68	37	8	233	295	213	277	2.1e+03	17.9
gi|6048987	gi|4165126	31.43	35	22	2	173	205	198	232	1.4e+03	18.6
gi|6323606	gi|6048987	25.58	43	31	1	403	444	39	81	2.3e+02	22.2
gi|6048987	gi|14286105	21.92	146	95	19	31	165	197	334	2.5e+03	17.4
gi|6048987	gi|23058236	25.69	109	64	17	51	145	8	113	6.6e+02	20.2
gi|6048987	gi|3059202	23.94	330	199	52	6	315	7	304	1.5e+02	21.6
gi|6048987	gi|729359	32.00	25	17	0	52	76	84	108	3.3e+03	16.1
gi|6048987	gi|17977844	34.78	23	13	2	28	48	50	72	2.1e+03	17.6
gi|9711697	gi|6048987	38.91	311	178	12	5	304	2	311	1e-30	128.5
gi|6048987	gi|2120670	41.35	312	170	13	2	311	4	304	3.1e-30	126.9
gi|6048987	gi|16766266	27.94	68	39	10	79	138	248	313	1.3e+03	18.8
gi|15597209	gi|6048987	30.43	46	30	2	202	247	54	97	2.3e+03	17.0
gi|14285348	gi|6048987	32.14	28	18	1	205	231	132	159	2.7e+03	17.2
gi|6048987	gi|12044396	19.77	263	183	28	5	255	23	269	1.1e+03	19.0
gi|6048987	gi|31873302	30.00	10	7	0	45	54	301	310	3.1e+03	17.0
gi|6048987	gi|48823965	28.57	42	24	6	216	257	297	332	3.3e+03	16.9
gi|6048987	gi|46320161	20.63	63	47	3	193	255	73	132	1.5e+03	18.7
gi|6048987	gi|15235527	25.00	64	46	2	186	248	29	91	2.3e+03	17.0
gi|6048987	gi|224905	21.05	57	45	0	25	81	12	68	2.3e+03	17.3
gi|6048987	gi|416950	27.03	37	24	3	1	37	342	375	3.7e+03	16.6
gi|6048987	gi|16761739	27.94	68	39	10	79	138	248	313	1.3e+03	18.8
gi|6048987	gi|10120813	35.00	20	13	0	192	211	2	21	3.9e+03	16.0
gi|6048987	gi|462011	19.82	111	70	19	87	194	223	317	3e+03	17.2
gi|6048987	gi|4416381	29.55	44	19	12	20	51	208	251	2.3e+03	17.5
gi|11269128	gi|6048987	19.51	82	60	6	74	150	32	112	1.9e+03	17.3
gi|7839375	gi|6048987	30.77	39	27	0	20	58	59	97	9e+02	19.8
gi|6048987	gi|1174889	22.22	54	42	0	229	282	52	105	1.7e+03	18.6
gi|32469902	gi|6048987	21.32	272	191	23	7	262	3	267	0.0014	38.2
gi|6048987	gi|3023714	25.00	96	59	13	51	145	32	115	2.8e+03	17.3
gi|2392482	gi|6048987	36.84	19	12	0	66	84	154	172	2.5e+03	16.9
gi|6048987	gi|6688835	24.10	83	54	9	3	85	66	139	4.6e+02	20.3
gi|6048987	gi|47567341	21.52	79	62	0	20	98	1	79	4.7e+02	20.4
gi|6563304	gi|6048987	29.27	41	28	1	387	426	131	171	3.1e+03	17.2
gi|6048987	gi|15800441	25.64	78	51	7	233	304	218	294	1.9e+03	18.0
gi|3116017	gi|6048987	28.77	73	42	10	1	72	221	284	2.5e+03	16.9
gi|17547470	gi|6048987	31.15	61	33	9	300	354	236	293	4e+03	16.1
gi|6048987	gi|1706654	28.21	39	24	4	8	42	221	259	2.1e+03	17.9
gi|6048987	gi|119356	27.78	54	31	8	45	92	301	352	2.8e+03	17.3
gi|6048987	gi|15595634	29.76	84	46	13	150	228	209	284	6.8e+02	19.8
gi|6048987	gi|20521652	19.92	236	162	27	32	255	48	268	6.1e+02	19.9
gi|6048987	gi|7672528	41.85	313	170	12	1	312	1	302	8.9e-34	138.6
gi|6048987	gi|22003413	23.96	96	66	7	11	105	2	91	1.7e+03	17.6
gi|6048987	gi|8745541	25.83	120	67	22	178	293	37	138	1.3e+03	18.3
gi|30315823	gi|6048987	24.10	83	59	4	128	207	115	196	8.6e+02	19.4
gi|6048987	gi|5915882	24.43	131	81	18	85	198	3	132	1.5e+03	18.2
gi|4757968	gi|6048987	19.64	112	80	10	31	141	49	151	2.7e+03	16.7
gi|6048987	gi|30583767	38.71	31	15	4	264	292	266	294	3.7e+03	16.6
gi|6048987	gi|461926	26.42	53	29	10	23	67	173	223	2.8e+03	16.3
gi|6048987	gi|28277239	26.36	110	71	10	10	114	252	356	9.8e+02	19.2
gi|6048987	gi|21263619	25.97	77	45	12	18	87	245	316	3.3e+03	16.9
gi|6048987	gi|11096277	37.93	29	16	2	77	105	247	273	1.2e+03	18.9
gi|6048987	gi|402288	56.55	313	136	0	1	313	1	313	2.2e-51	197.1
gi|16129025	gi|6048987	53.85	13	6	0	14	26	226	238	2.4e+03	17.3
gi|6048987	gi|29831692	31.58	19	13	0	113	131	206	224	2.8e+03	17.1
gi|6048987	gi|6680636	29.51	61	35	8	25	84	48	101	1.6e+03	18.1
gi|2737971	gi|42518800	27.27	55	34	6	253	304	31	82	2.6e+03	17.5
gi|42518800	gi|66046349	47.62	21	11	0	169	189	241	261	1.1e+03	19.5
gi|19111945	gi|42518800	25.00	176	102	30	92	249	267	430	3.2e+02	22.1
gi|42518800	gi|47229720	51.72	437	194	17	1	427	1	430	2.9e-68	254.1
gi|137073	gi|42518800	24.59	61	38	8	41	100	291	344	3.7e+03	17.4
gi|7450254	gi|42518800	17.32	127	97	8	2	126	225	345	2.9e+03	17.2
gi|6323606	gi|42518800	23.75	80	47	14	196	275	365	430	6.7e+02	21.0
gi|42518800	gi|23394379	49.78	452	200	27	1	430	1	447	6.8e-65	243.0
gi|23058236	gi|42518800	23.27	245	164	24	99	333	17	247	3e+03	18.0
gi|42518800	gi|119339	50.57	437	199	17	1	427	1	430	5.8e-66	246.5
gi|42518800	gi|1361269	32.65	49	26	7	160	202	35	82	4e+03	15.9
gi|42518800	gi|1890331	20.00	35	28	0	297	331	111	145	3.2e+03	16.5
gi|17558304	gi|42518800	31.37	51	32	3	177	227	302	349	2.4e+03	17.5
gi|42518800	gi|15375064	39.02	41	22	3	192	229	258	298	7.8e+02	19.6
gi|42518800	gi|30749888	52.59	424	190	11	4	419	6	426	2.8e-62	234.3
gi|13929094	gi|42518800	36.00	25	14	2	418	442	73	95	4.2e+03	16.6
gi|42518800	gi|28870449	47.62	21	11	0	169	189	241	261	1.1e+03	19.5
gi|34392443	gi|42518800	51.85	432	189	19	3	429	4	421	2.5e-67	251.0
gi|17546751	gi|42518800	24.81	258	163	31	91	335	8	247	3.1e+03	17.9
gi|21263586	gi|42518800	65.42	428	139	9	1	425	1	422	5e-93	336.4
gi|42518800	gi|8843720	24.29	70	49	4	304	370	75	143	4.7e+02	20.2
gi|21362600	gi|42518800	19.07	215	160	14	9	214	191	400	2.6e+03	18.0
gi|42518800	gi|26988860	29.73	37	22	4	324	357	13	48	2.3e+03	17.4
gi|40743649	gi|42518800	52.55	432	186	19	3	429	4	421	3.8e-67	250.4
gi|42518800	gi|290541	27.42	62	42	3	1	61	80	139	1.4e+03	18.9
gi|42518800	gi|16151617	67.74	434	136	4	1	430	1	434	5.8e-98	352.8
gi|44532155	gi|42518800	22.68	97	64	11	196	281	172	268	2.9e+03	17.7
gi|167228	gi|42518800	19.86	146	94	23	233	371	215	344	3.7e+03	18.0
gi|2506874	gi|42518800	25.00	104	71	7	174	270	259	362	3.8e+03	16.5
gi|42518800	gi|461547	30.65	62	37	6	303	360	354	413	5.5e+02	20.5
gi|50427089	gi|42518800	51.39	432	192	18	3	430	4	421	1.4e-72	268.5
gi|32440997	gi|42518800	51.15	436	195	18	3	432	4	427	1.3e-71	265.3
gi|27371000	gi|42518800	52.33	430	186	19	3	425	4	421	1.7e-65	244.9
gi|42518800	gi|10336584	23.47	213	131	32	17	218	100	291	2.8e+03	18.2
gi|2392482	gi|42518800	26.42	53	35	4	53	105	237	285	2.7e+03	17.1
gi|14599435	gi|42518800	23.08	104	63	17	291	382	17	115	3.9e+03	17.8
gi|42518800	gi|18158999	21.75	331	223	36	44	360	67	375	7.9e+02	20.0
gi|42518800	gi|13124133	69.07	430	132	1	1	430	1	429	5e-98	353.0
gi|42518800	gi|11999251	49.59	363	167	16	31	382	4	361	5.2e-51	196.5
gi|465008	gi|42518800	19.86	146	94	23	233	371	215	344	3.7e+03	18.0
gi|16329675	gi|42518800	32.35	34	20	3	14	47	301	331	2.4e+03	18.5
gi|42518800	gi|119356	52.09	430	187	19	4	421	3	425	8.2e-65	242.7
gi|42518800	gi|27315022	66.59	434	141	4	1	430	1	434	2.2e-95	344.2
gi|42518800	gi|15595634	32.14	28	19	0	171	198	110	137	2.9e+03	17.6
gi|42518800	gi|14423688	52.53	434	187	19	4	421	5	435	2.6e-65	244.4
gi|42518800	gi|6325221	24.14	87	62	4	275	360	81	164	7.2e+02	19.8
gi|42518800	gi|16078614	41.38	29	13	4	71	99	24	48	2.2e+03	18.2
gi|7245287	gi|42518800	26.76	71	42	10	29	99	284	344	2.4e+03	18.4
gi|42518800	gi|16801611	69.07	430	133	0	1	430	1	430	2.5e-100	360.6
gi|631903	gi|42518800	27.91	43	27	4	24	65	75	114	2.5e+03	17.4
gi|42518800	gi|22125140	22.30	148	96	19	17	153	2	141	1.5e+03	19.3
gi|42518800	gi|24113637	25.47	106	61	18	270	366	166	262	2.2e+02	21.5
gi|42518800	gi|16080130	23.22	211	139	23	223	422	150	348	0.2	31.9
gi|22988607	gi|42518800	22.63	243	168	20	101	335	17	247	3.4e+03	17.6
gi|42518800	gi|20150626	28.38	74	51	2	291	363	27	99	3.3e+02	20.1
gi|37589645	gi|42518800	52.62	439	187	21	1	430	1	427	2.9e-69	257.5
gi|1854493	gi|42518800	24.14	58	40	4	50	103	365	422	3.7e+03	16.5
gi|42518800	gi|7522600	31.68	101	60	9	266	360	328	425	49	24.1
gi|67158186	gi|42518800	24.64	69	43	9	231	294	23	87	2.7e+03	17.3
gi|16123902	gi|2737971	28.15	270	170	24	4	252	43	309	0.21	30.9
gi|38649320	gi|2737971	20.65	184	120	26	16	183	10	183	9.4e+02	19.4
gi|2737971	gi|3182927	34.48	29	17	2	188	214	409	437	2.6e+03	17.6
gi|995562	gi|2737971	23.44	128	74	24	16	143	23	126	1.6e+03	19.0
gi|2737971	gi|2624847	23.08	78	56	4	33	109	487	561	2.5e+03	17.9
gi|10197684	gi|2737971	38.10	21	13	0	82	102	195	215	1.2e+03	18.0
gi|23103221	gi|2737971	29.01	262	158	28	73	312	54	309	0.33	30.9
gi|2737971	gi|48768083	33.33	48	24	8	162	209	78	117	2.7e+03	16.9
gi|2737971	gi|119338	18.25	137	100	12	48	183	20	145	2.5e+03	17.6
gi|729359	gi|2737971	25.00	44	32	1	200	243	190	232	2e+03	17.1
gi|17977844	gi|2737971	22.89	83	58	6	102	179	203	284	1.3e+03	18.5
gi|2737971	gi|28277353	36.84	19	12	0	130	148	59	77	2.8e+03	17.3
gi|2737971	gi|23478773	31.03	29	18	2	95	121	17	45	2.1e+03	18.1
gi|2737971	gi|115106	30.30	33	23	0	235	267	202	234	2.9e+03	16.7
gi|2737971	gi|17137654	27.50	40	27	2	198	237	386	423	2.3e+03	17.6
gi|119826	gi|2737971	32.80	186	118	7	13	195	52	233	3.6	26.6
gi|2737971	gi|1657533	24.44	45	27	7	190	234	290	327	2.7e+03	17.4
gi|2737971	gi|23136289	24.11	112	78	7	25	131	264	373	2.7e+03	17.8
gi|2737971	gi|6015090	46.67	15	8	0	108	122	348	362	2.5e+03	17.5
gi|2737971	gi|4579699	40.54	37	15	7	227	262	347	377	2.7e+03	17.1
gi|2737971	gi|49333355	33.33	24	16	0	210	233	392	415	2.8e+03	17.2
gi|2737971	gi|24983094	22.92	48	33	4	88	131	218	265	2.4e+03	17.6
gi|6323639	gi|2737971	33.33	27	17	1	271	297	117	142	2.2e+03	17.4
gi|15596326	gi|2737971	38.46	26	12	4	38	59	7	32	2.1e+03	16.2
gi|2737971	gi|167228	19.05	105	68	17	30	129	326	418	2.4e+03	18.6
gi|11269128	gi|2737971	37.22	180	107	6	9	182	51	230	7.7	25.6
gi|8569435	gi|2737971	19.32	88	71	0	79	166	98	185	1.5e+03	17.6
gi|4557249	gi|2737971	20.65	92	68	5	142	230	9	98	1.9e+03	17.8
gi|48788203	gi|2737971	20.83	168	119	14	195	354	75	236	2.3e+03	17.4
gi|2737971	gi|13925873	22.22	81	61	2	194	273	331	410	2.5e+03	17.5
gi|26991438	gi|2737971	26.87	67	42	7	253	317	170	231	1.8e+03	18.2
gi|2737971	gi|1709664	25.93	54	34	6	204	257	187	234	2.4e+03	17.2
gi|2737971	gi|18859679	22.92	48	29	8	34	73	290	337	2.7e+03	18.0
gi|2737971	gi|3023702	25.27	91	59	9	108	196	349	432	2.5e+03	17.6
gi|50926833	gi|2737971	29.49	78	42	13	73	145	114	183	1.4e+03	18.6
gi|2737971	gi|37681795	22.58	93	63	9	108	198	348	433	2.5e+03	17.5
gi|2737971	gi|4033703	41.67	12	7	0	217	228	370	381	2.8e+03	17.4
gi|5360706	gi|2737971	20.93	86	58	10	122	205	15	92	9.9e+02	18.6
gi|5729842	gi|2737971	26.25	80	48	11	73	145	48	123	6.1e+02	18.7
gi|16122873	gi|2737971	27.08	48	33	2	298	344	185	231	1.8e+03	18.6
gi|2737971	gi|14423687	21.11	90	65	6	111	196	354	441	2.6e+03	17.5
gi|2737971	gi|10835405	33.33	27	16	2	256	282	32	56	2.9e+03	16.5
gi|2737971	gi|728827	29.73	37	23	3	198	231	387	423	2.7e+03	17.3
gi|2737971	gi|10720391	20.31	64	45	6	15	76	63	122	2.7e+03	16.7
gi|2737971	gi|416665	22.09	249	169	25	27	262	9	245	2e+03	17.3
gi|2737971	gi|22530912	18.60	43	34	1	26	68	149	190	2.6e+03	17.6
gi|1708375	gi|2737971	30.00	40	21	7	4	36	166	205	1.3e+03	17.7
gi|2737971	gi|461926	20.51	117	83	10	48	161	7	116	2.6e+03	16.4
gi|28277239	gi|2737971	26.51	83	53	8	117	196	40	117	1.4e+03	18.5
gi|24371621	gi|2737971	30.42	263	155	28	13	252	52	309	0.68	29.2
gi|2737971	gi|2494354	28.57	28	19	1	246	273	381	407	2.9e+03	17.2
gi|2737971	gi|56107	24.18	91	60	9	108	196	348	431	2.3e+03	17.7
gi|4545295	gi|2737971	27.27	33	23	1	537	569	196	227	2e+03	18.4
gi|29831692	gi|2737971	22.39	67	43	9	172	232	234	297	1.8e+03	18.0
gi|2737971	gi|6680636	33.33	39	21	5	100	136	57	92	2.7e+03	17.1
gi|16803742	gi|18858297	27.27	33	21	3	36	66	22	53	1.1e+03	17.6
gi|18858297	gi|13310123	38.78	49	21	9	373	413	48	95	1.4e+03	18.1
gi|18858297	gi|14010616	40.00	10	6	0	346	355	127	136	2.1e+03	16.6
gi|18858297	gi|32469794	33.33	15	10	0	34	48	49	63	3.2e+03	17.0
gi|18858297	gi|15608987	19.78	91	55	18	290	373	294	373	3.2e+03	17.8
gi|18858297	gi|20151215	21.95	164	108	20	249	409	65	211	4.9e+02	19.7
gi|14286104	gi|18858297	35.73	431	220	57	1	393	1	412	1.2e-07	52.5
gi|18858297	gi|27364416	21.79	156	108	14	255	398	50	203	1.8e+03	17.7
gi|18858297	gi|17432321	34.62	26	17	0	381	406	100	125	2.4e+03	18.1
gi|18858297	gi|26990423	24.39	123	70	23	274	393	51	153	1.6e+03	18.6
gi|18858297	gi|30064859	29.79	47	26	7	365	409	28	69	2.2e+03	17.7
gi|18858297	gi|23472449	23.33	30	23	0	384	413	340	369	2.6e+03	18.0
gi|18858297	gi|45745	32.50	40	25	2	337	376	200	237	2.8e+03	17.2
gi|14285348	gi|18858297	35.65	432	218	60	1	392	1	412	6.5e-08	53.4
gi|18858297	gi|119348	30.77	65	35	10	39	103	90	144	2.5e+03	17.9
gi|12963457	gi|18858297	36.57	432	214	60	1	392	1	412	3.2e-08	54.5
gi|18858297	gi|21637202	40.00	15	9	0	283	297	47	61	3e+03	17.3
gi|18858297	gi|47572881	26.85	108	57	22	268	364	45	141	2.8e+03	17.8
gi|18858297	gi|22988246	20.00	35	28	0	360	394	5	39	1.8e+03	18.8
gi|1346734	gi|18858297	27.54	414	210	90	3	328	3	414	0.0056	36.8
gi|6753960	gi|18858297	27.27	55	33	7	403	453	80	131	1.3e+03	19.2
gi|18858297	gi|15803420	26.47	34	23	2	261	294	1	32	3e+03	17.5
gi|21552577	gi|18858297	41.18	34	19	1	2	34	75	108	1.9e+03	18.0
gi|18858297	gi|24115140	29.79	47	26	7	365	409	70	111	2.3e+03	17.8
gi|18858297	gi|23101955	20.62	97	61	16	317	401	305	397	2.9e+03	18.0
gi|18858297	gi|50556202	53.33	15	7	0	39	53	90	104	2.6e+03	17.9
gi|18858297	gi|4887141	29.41	187	97	35	228	414	136	287	0.98	29.1
gi|18858297	gi|15602430	33.33	30	19	1	36	65	56	84	2.3e+03	18.1
gi|7533042	gi|18858297	27.27	55	33	7	403	453	80	131	1.3e+03	19.2
gi|18858297	gi|3929478	22.73	22	17	0	323	344	15	36	2.6e+03	17.4
gi|18858297	gi|421269	29.63	54	34	4	359	408	501	554	2.4e+03	18.4
gi|18858297	gi|18158850	25.00	44	33	0	286	329	28	71	2e+03	18.1
gi|6688835	gi|18858297	34.49	432	242	41	1	409	1	414	6.8e-11	63.4
gi|18859679	gi|18858297	23.81	63	37	11	191	245	100	159	1.1e+03	20.2
gi|21311925	gi|18858297	27.27	77	51	5	254	328	115	188	7.4e+02	20.8
gi|18858297	gi|13124133	27.78	54	34	5	247	295	350	403	2e+03	18.3
gi|18858297	gi|4416379	37.50	24	15	0	148	171	113	136	2.2e+03	18.0
gi|18858297	gi|24987754	20.00	30	24	0	325	354	140	169	2.4e+03	16.9
gi|23000615	gi|18858297	25.71	70	41	11	141	206	352	414	1.4e+03	19.6
gi|18858297	gi|2507038	25.00	32	24	0	9	40	96	127	2.3e+03	17.3
gi|18858297	gi|400909	18.18	33	23	4	116	148	171	199	2.7e+03	17.7
gi|18858297	gi|32450571	40.00	25	15	0	29	53	80	104	2.1e+03	18.3
gi|18858297	gi|48845368	21.90	137	81	26	281	395	15	147	2.4e+03	18.0
gi|18858297	gi|2340847	30.77	26	17	1	13	38	54	78	2.6e+03	18.2
gi|18858297	gi|7272374	31.11	45	25	6	358	396	75	119	1.7e+03	19.2
gi|18858297	gi|4558756	35.90	39	19	6	75	111	49	83	1.9e+03	17.9
gi|18858297	gi|33147912	24.60	126	82	13	271	392	6	122	1.8e+03	18.5
gi|18858297	gi|6435584	28.21	39	27	1	34	72	34	71	2.1e+03	17.5
gi|18858297	gi|8569414	28.92	83	49	10	253	327	150	230	8.2e+02	19.2
gi|25453481	gi|18858297	26.92	26	18	1	229	254	102	126	2.5e+03	17.3
gi|18858297	gi|21263598	31.43	35	19	5	353	385	305	336	2.2e+03	18.2
gi|18858297	gi|4104766	37.84	37	17	6	298	334	131	161	2.9e+03	17.1
gi|18858297	gi|23039910	23.58	106	70	11	208	313	325	419	2.6e+03	18.2
gi|18858297	gi|1169529	37.50	24	15	0	148	171	110	133	2.2e+03	18.0
gi|18858297	gi|2655161	37.50	24	15	0	148	171	112	135	2.6e+03	17.8
gi|23099889	gi|6015047	28.33	60	37	6	239	292	259	318	1.5e+03	18.6
gi|6015047	gi|3182927	44.44	18	10	0	145	162	289	306	2.1e+03	18.1
gi|6015047	gi|538726	40.00	20	12	0	102	121	34	53	2.7e+03	17.4
gi|6015047	gi|8393557	20.45	44	32	3	111	154	172	212	2.4e+03	17.5
gi|16130785	gi|6015047	23.86	88	58	9	75	159	45	126	1.5e+03	18.6
gi|6015047	gi|32035526	18.26	115	87	7	192	299	285	399	2.1e+03	18.0
gi|15607688	gi|6015047	24.64	280	188	23	31	303	54	317	1.1e+02	22.1
gi|6015047	gi|1706698	40.00	20	12	0	102	121	32	51	2.4e+03	17.7
gi|6015047	gi|7531048	21.54	130	86	16	160	279	131	254	2.1e+03	17.3
gi|6015047	gi|1361269	18.87	53	43	0	234	286	92	144	2.9e+03	16.3
gi|6015047	gi|30064859	25.26	194	136	9	71	264	22	206	1.6e+02	21.6
gi|6015047	gi|28373486	18.52	27	22	0	211	237	68	94	2.6e+03	17.2
gi|6015047	gi|25777621	27.63	228	151	14	50	275	48	263	8.5	25.8
gi|6015047	gi|15375064	27.14	70	40	11	50	111	56	122	2.2e+03	17.4
gi|15803675	gi|6015047	53.85	13	6	0	60	72	115	127	2e+03	17.9
gi|6015047	gi|22976226	25.81	31	21	2	124	154	11	39	2.6e+03	17.9
gi|15212234	gi|6015047	24.47	94	68	3	30	121	171	263	7.2e+02	19.6
gi|6015047	gi|47572881	23.08	156	101	19	100	239	24	176	2.5e+03	17.6
gi|729971	gi|6015047	42.86	28	11	5	68	90	100	127	1.9e+03	18.1
gi|15235527	gi|6015047	25.00	192	132	12	27	207	78	268	1.6e+02	21.3
gi|18404701	gi|6015047	26.39	72	43	10	145	210	29	96	1.6e+03	19.1
gi|17943407	gi|6015047	26.44	261	176	16	20	268	64	320	17	24.6
gi|6015047	gi|40743649	22.15	158	104	19	159	312	147	289	2.2e+03	17.8
gi|14579320	gi|6015047	23.57	157	107	13	256	400	169	324	4.7e+02	20.8
gi|6015047	gi|10120813	20.51	39	31	0	121	159	119	157	2.6e+03	17.1
gi|6015047	gi|28373105	21.62	111	75	12	18	116	77	187	2.3e+03	17.7
gi|6015047	gi|4416381	25.86	58	39	4	102	157	13	68	2.2e+03	17.6
gi|6015047	gi|18426812	22.22	27	21	0	211	237	69	95	2.4e+03	17.4
gi|6015047	gi|11999267	25.49	51	36	2	96	146	1	49	2.3e+03	17.5
gi|119119	gi|6015047	28.67	279	179	20	20	283	44	317	0.75	29.2
gi|6015047	gi|25010672	24.64	69	45	7	88	154	351	414	2.1e+03	17.9
gi|3929478	gi|6015047	26.53	49	35	1	74	122	203	250	1.7e+03	17.8
gi|6015047	gi|10336584	53.33	15	6	1	105	118	118	132	2.3e+03	18.1
gi|18677763	gi|6015047	34.81	181	103	15	52	221	69	245	9.8	25.6
gi|6015047	gi|1352082	85.71	7	1	0	198	204	220	226	2.8e+03	16.7
gi|18202616	gi|6015047	26.09	69	45	6	313	376	116	183	2.2e+03	17.8
gi|6015047	gi|115713	25.60	125	72	21	5	121	115	226	2.2e+03	17.6
gi|2627152	gi|6015047	23.17	82	49	14	32	111	69	138	2e+03	17.6
gi|6015047	gi|17547470	25.81	62	37	9	115	173	84	139	2.9e+03	17.1
gi|6015047	gi|1706654	28.85	52	32	5	55	103	352	401	2.3e+03	17.8
gi|6015047	gi|34597332	40.00	25	15	0	103	127	35	59	2.5e+03	17.6
gi|15595638	gi|6015047	28.95	38	25	2	20	57	98	133	1.6e+03	18.6
gi|6015047	gi|20521652	26.09	69	45	6	116	183	312	375	2.3e+03	17.7
gi|6015047	gi|16767756	29.82	57	39	1	200	256	306	361	2.6e+03	17.4
gi|6015047	gi|2282588	23.21	56	41	2	192	245	213	268	2.7e+03	16.9
gi|23501177	gi|6015047	28.57	21	15	0	494	514	232	252	1.8e+03	18.6
gi|6015047	gi|4126809	25.00	16	12	0	296	311	276	291	2.7e+03	16.9
gi|22530912	gi|6015047	32.14	56	32	6	208	261	24	75	1.5e+03	18.7
gi|6015047	gi|3122248	23.33	30	23	0	250	279	2	31	2.6e+03	17.6
gi|6015047	gi|8132069	19.18	73	52	7	16	81	132	204	2.5e+03	17.5
gi|6015047	gi|8919731	21.71	129	79	22	102	221	34	149	2.3e+03	17.8
gi|6015047	gi|16080130	17.16	134	103	8	172	303	168	295	2.4e+03	17.5
gi|6015047	gi|21263599	24.64	69	45	7	88	154	350	413	2.1e+03	17.9
gi|3860238	gi|6015047	27.03	37	23	4	178	212	120	154	1.8e+03	18.1
gi|31226567	gi|6015047	26.36	239	153	23	6	225	8	242	1.8e+02	21.4
gi|6015047	gi|321704	32.14	28	19	0	102	129	30	57	2.4e+03	17.2
gi|6015047	gi|123158	31.25	16	11	0	87	102	89	104	2.8e+03	16.2
gi|7436972	gi|16803742	28.57	28	19	1	191	218	80	106	3.1e+03	15.1
gi|66046349	gi|16803742	31.71	41	23	5	76	111	1	41	2.2e+03	16.6
gi|131696	gi|16803742	55.56	9	4	0	396	404	91	99	2.8e+03	16.0
gi|19310948	gi|16803742	24.24	33	25	0	113	145	94	126	7.9e+02	18.7
gi|15966223	gi|16803742	25.00	36	27	0	114	149	93	128	7.8e+02	18.7
gi|16803742	gi|7450252	20.93	129	87	15	3	122	149	271	61	21.6
gi|127817	gi|16803742	22.22	117	84	7	10	121	7	121	77	21.3
gi|16803742	gi|23103221	21.95	41	30	2	57	97	83	121	2.8e+03	16.1
gi|16803742	gi|24899150	28.80	125	73	16	2	120	5	119	0.044	32.1
gi|16803742	gi|119339	20.25	79	53	10	14	90	278	348	1.5e+03	17.3
gi|417146	gi|16803742	40.91	22	13	0	259	280	3	24	8.5e+02	18.0
gi|16803742	gi|37590349	18.75	32	26	0	59	90	317	348	3.4e+03	15.5
gi|16803742	gi|17558304	25.71	35	24	2	54	88	41	73	3.2e+03	15.2
gi|16803742	gi|28377645	30.77	39	24	3	1	37	168	205	2.8e+03	16.1
gi|50289857	gi|16803742	22.08	77	54	6	281	351	14	90	6.6e+02	18.6
gi|16803742	gi|14285346	21.62	37	27	2	53	89	276	310	2.3e+03	16.4
gi|21637205	gi|16803742	29.79	47	31	2	23	69	5	49	2.9e+03	15.8
gi|16803742	gi|15803308	23.08	39	29	1	20	58	85	122	1.3e+03	17.6
gi|16803742	gi|20877656	28.89	45	28	4	24	66	11	53	1.6e+03	17.1
gi|16803742	gi|1346734	23.16	95	56	17	22	108	138	223	1.7e+03	16.7
gi|14599415	gi|16803742	22.41	58	45	0	356	413	30	87	1.8e+03	17.6
gi|16803742	gi|8978312	30.43	23	16	0	4	26	142	164	9.3e+02	17.5
gi|15807978	gi|16803742	29.03	31	22	0	371	401	79	109	2.8e+03	16.4
gi|16803742	gi|17367183	19.48	77	56	6	14	90	278	348	1.6e+03	17.2
gi|16803742	gi|15596326	30.53	131	77	14	1	128	1	120	0.043	30.9
gi|16803742	gi|22096350	20.25	79	53	10	14	90	278	348	2e+03	16.8
gi|16803742	gi|4416381	16.88	77	58	6	14	90	259	329	2.6e+03	16.0
gi|16803742	gi|37359340	25.00	44	30	3	76	119	228	268	2.3e+03	16.5
gi|26109055	gi|16803742	50.00	10	5	0	29	38	51	60	1.2e+03	17.3
gi|16803742	gi|25010672	18.75	32	26	0	59	90	318	349	2.8e+03	16.1
gi|16803742	gi|39597532	53.85	13	5	1	111	123	301	312	3.8e+03	15.3
gi|21294189	gi|16803742	25.53	47	34	1	122	168	2	47	4.8e+02	19.9
gi|16803742	gi|31981810	22.22	72	49	7	38	107	160	226	3.2e+03	15.2
gi|16803742	gi|11999261	27.12	59	36	7	25	83	18	69	3.1e+03	15.6
gi|28870714	gi|16803742	66.67	12	4	0	137	148	102	113	1e+03	17.7
gi|119350	gi|16803742	20.25	79	59	4	283	357	12	90	1.7e+03	17.0
gi|16803742	gi|47210809	21.74	23	16	2	74	96	85	105	3.3e+03	15.7
gi|16803742	gi|32415581	33.33	21	14	0	3	23	291	311	9.7e+02	17.9
gi|4033703	gi|16803742	46.15	13	7	0	264	276	120	132	2.1e+03	16.8
gi|22831365	gi|16803742	31.58	19	13	0	128	146	51	69	2.2e+03	17.3
gi|49176390	gi|16803742	29.17	24	15	2	317	340	32	53	2.3e+03	16.3
gi|16767253	gi|16803742	26.92	26	19	0	162	187	27	52	3.4e+03	15.1
gi|6321693	gi|16803742	22.08	77	54	6	281	351	14	90	6.3e+02	18.7
gi|16803742	gi|1706655	45.00	20	9	2	86	103	5	24	2.6e+03	16.2
gi|16803742	gi|1707312	20.34	118	85	9	7	121	10	121	74	21.4
gi|16803742	gi|19263746	27.27	33	21	3	36	66	22	53	1.1e+03	17.6
gi|16803742	gi|23063211	36.36	22	14	0	4	25	238	259	8.8e+02	17.9
gi|1170131	gi|16803742	28.57	35	22	3	78	112	10	41	1.5e+03	17.3
gi|16803742	gi|12643614	28.00	25	18	0	74	98	150	174	2.3e+03	16.5
gi|16130196	gi|16803742	50.00	10	5	0	29	38	51	60	1.2e+03	17.2
gi|28190681	gi|16803742	46.15	13	7	0	387	399	88	100	1.4e+03	17.3
gi|16803742	gi|2494354	18.75	32	26	0	59	90	318	349	3.9e+03	15.1
gi|16803742	gi|2392291	21.25	80	59	4	11	88	179	256	5e+02	18.3
gi|16803742	gi|86207	28.00	25	18	0	74	98	150	174	2.3e+03	16.5
gi|23039910	gi|16803742	33.33	24	16	0	114	137	93	116	1.1e+03	18.2
gi|16803742	gi|7522600	30.00	30	20	1	95	123	270	299	1.5e+03	17.3
gi|7493907	gi|16803742	31.82	22	13	2	49	70	27	46	3e+03	15.9
gi|18858299	gi|23099889	26.23	122	81	9	267	383	2	119	1.5e+03	18.9
gi|18858299	gi|1346309	40.00	25	12	3	161	183	173	196	2.8e+03	17.5
gi|13506888	gi|18858299	34.38	445	233	59	1	419	1	412	3.9e-10	60.9
gi|538726	gi|18858299	24.19	124	82	12	299	418	19	134	8.3e+02	19.9
gi|205632	gi|18858299	85.75	414	59	0	1	414	1	414	1.6e-44	175.1
gi|18858299	gi|137073	26.98	63	36	10	358	414	68	126	1.9e+03	18.9
gi|18858299	gi|7450253	21.37	131	88	15	295	414	128	254	2.1e+03	17.8
gi|7494088	gi|18858299	25.75	435	276	47	1	409	1	414	0.016	35.6
gi|18858299	gi|24159081	23.75	160	96	26	257	410	52	191	1.6e+03	18.0
gi|18858299	gi|23058236	25.45	55	33	8	317	363	305	359	2.1e+03	18.7
gi|18858299	gi|145900	24.79	121	74	17	304	411	58	174	1.5e+03	18.1
gi|18858299	gi|30064859	24.79	121	74	17	304	411	58	174	1.6e+03	18.3
gi|18858299	gi|9711697	41.38	29	15	2	360	386	72	100	2.3e+03	17.6
gi|18858299	gi|21294381	27.59	29	19	2	60	86	333	361	2.3e+03	18.1
gi|18858299	gi|3023708	27.87	61	38	6	57	115	296	352	1.7e+03	18.6
gi|12963457	gi|18858299	35.93	437	210	70	1	392	1	412	1.6e-08	55.5
gi|18858299	gi|34880725	46.15	26	11	3	254	278	304	327	2.3e+03	18.0
gi|179734	gi|18858299	34.79	434	219	64	1	392	1	412	7.9e-09	56.5
gi|18858299	gi|21219743	23.79	206	124	33	198	393	322	504	1.5e+03	19.4
gi|18858299	gi|122212	28.95	38	25	2	54	91	6	41	3.2e+03	16.5
gi|18858299	gi|23024413	21.77	147	98	17	173	312	289	425	1.8e+03	18.6
gi|224905	gi|18858299	27.18	412	214	86	3	328	3	414	0.0037	37.4
gi|7141342	gi|18858299	34.47	441	232	57	3	415	3	414	1.8e-10	62.0
gi|18858299	gi|416950	22.45	98	67	9	1	90	338	434	1.9e+03	18.5
gi|15803300	gi|18858299	29.79	47	30	3	52	96	353	398	1.2e+03	19.3
gi|18858299	gi|17367183	22.00	50	38	1	340	388	272	321	2e+03	18.4
gi|18858299	gi|3334219	29.63	54	31	7	336	388	31	78	2.5e+03	18.0
gi|18858299	gi|462011	23.21	56	42	1	270	324	230	285	2e+03	18.4
gi|15800666	gi|18858299	34.48	58	30	8	510	561	98	153	1.1e+03	19.8
gi|2494844	gi|18858299	23.66	93	59	12	73	156	92	181	6.1e+02	19.1
gi|18858299	gi|48788775	23.33	30	23	0	384	413	303	332	2.9e+03	17.6
gi|18858299	gi|49257392	21.95	82	50	14	123	200	246	317	3e+03	17.5
gi|18858299	gi|21294189	32.26	31	20	1	155	185	129	158	2.6e+03	18.6
gi|18858299	gi|225714	29.63	54	30	8	318	363	580	633	2.9e+03	18.6
gi|18858299	gi|28870714	21.15	52	40	1	6	56	31	82	2.5e+03	17.6
gi|3023702	gi|18858299	25.30	83	59	3	226	305	102	184	6e+02	20.4
gi|18858299	gi|50926833	38.30	47	25	4	234	278	289	333	2.3e+03	18.1
gi|18858299	gi|15643577	26.09	23	15	2	389	411	245	265	3.1e+03	17.2
gi|18858299	gi|1706654	20.17	119	88	7	281	394	14	130	2.1e+03	18.3
gi|18858299	gi|34597332	28.33	60	36	7	40	96	90	145	2.7e+03	17.8
gi|18858299	gi|5729842	26.47	34	23	2	194	227	53	84	2.5e+03	16.7
gi|18858299	gi|16974909	22.50	80	57	5	19	96	320	396	2.8e+03	18.1
gi|18858299	gi|16767756	21.45	275	179	37	148	413	34	280	2e+03	18.2
gi|18858299	gi|693933	28.21	78	50	6	242	318	32	104	2.7e+03	17.8
gi|18858299	gi|19570352	30.14	73	44	7	55	124	136	204	1.4e+03	18.4
gi|604515	gi|18858299	72.46	414	109	5	1	409	1	414	1.6e-33	138.6
gi|18858299	gi|4126809	30.43	23	15	1	206	227	56	78	2.1e+03	17.7
gi|18858299	gi|10956982	25.00	72	44	10	276	344	69	133	2.2e+03	17.7
gi|18858299	gi|3122249	32.35	34	21	2	302	335	110	141	2.2e+03	18.3
gi|18858299	gi|21637179	23.64	55	37	5	319	373	319	368	2.5e+03	17.7
gi|18858299	gi|320413	28.57	49	28	7	267	309	79	126	2.2e+03	16.6
gi|7521946	gi|18858299	25.00	184	100	38	166	327	189	356	6.5e+02	20.0
gi|18858299	gi|15982640	26.67	60	41	3	354	410	136	195	2.1e+03	17.6
gi|18858299	gi|6048992	20.00	140	101	11	32	164	16	151	2.1e+03	17.9
gi|18858299	gi|586164	31.71	41	26	2	358	398	70	108	1.7e+03	19.1
gi|18858299	gi|17105223	31.37	51	30	5	268	313	7	57	2e+03	17.7
gi|18858299	gi|1169529	42.86	14	8	0	148	161	110	123	2.7e+03	17.6
gi|18858299	gi|50122496	25.00	84	55	8	304	382	324	404	2.4e+03	18.1
gi|16123902	gi|7436975	33.33	210	137	3	15	222	16	224	0.88	28.5
gi|7436975	gi|37702655	23.60	89	55	13	4	87	313	393	2.3e+03	17.4
gi|7436975	gi|13506888	27.78	36	23	3	52	87	352	384	2.5e+03	17.2
gi|7436975	gi|32469794	35.00	20	12	1	14	33	80	98	2.4e+03	16.8
gi|7436975	gi|2624847	32.14	28	17	2	107	132	146	173	2.6e+03	17.5
gi|7436975	gi|15889672	30.43	23	16	0	69	91	351	373	2.5e+03	17.6
gi|7436975	gi|20302047	21.88	32	22	3	51	82	114	142	2.6e+03	17.9
gi|7436975	gi|46113189	32.43	37	22	3	76	109	326	362	2.7e+03	17.0
gi|145900	gi|7436975	32.44	225	142	10	4	227	6	221	2.4	26.9
gi|7436975	gi|1827628	30.30	33	18	5	106	138	266	293	2.2e+03	17.2
gi|7436975	gi|3059196	29.55	44	24	7	34	74	221	260	2.6e+03	16.6
gi|18203648	gi|7436975	19.70	66	51	2	256	321	9	72	1.4e+03	18.2
gi|7436975	gi|24377625	26.58	79	44	14	44	109	289	366	2.5e+03	17.2
gi|16131692	gi|7436975	32.44	225	142	10	4	227	6	221	2.4	26.9
gi|7436975	gi|17231162	31.51	73	36	14	134	202	505	567	2.6e+03	17.5
gi|119826	gi|7436975	39.44	180	105	4	29	204	28	207	1.2	27.9
gi|7436975	gi|1657533	25.30	83	50	12	125	199	318	396	2.4e+03	17.3
gi|7436975	gi|584792	26.35	148	88	21	51	188	84	220	2.2e+03	16.8
gi|26991438	gi|7436975	27.87	61	38	6	259	316	135	192	1.5e+03	18.2
gi|18677763	gi|7436975	36.70	188	111	8	39	224	9	190	1.9	27.6
gi|7436975	gi|13431506	33.33	24	16	0	213	236	339	362	2.4e+03	17.3
gi|7436975	gi|887833	26.00	50	36	1	15	64	386	434	2.4e+03	17.4
gi|15598210	gi|7436975	36.64	232	130	17	29	253	28	249	1.7	27.4
gi|7436975	gi|47210809	44.83	29	12	4	78	106	60	84	2.2e+03	17.5
gi|7436975	gi|4416379	28.12	64	39	7	54	110	211	274	2.8e+03	16.8
gi|7436975	gi|114388	25.81	62	38	8	25	79	222	282	2.2e+03	17.4
gi|7436975	gi|16329675	21.43	126	82	17	76	199	415	525	2.6e+03	17.5
gi|3643989	gi|7436975	18.32	131	97	10	201	321	6	136	1.7e+03	17.7
gi|49176390	gi|7436975	37.93	29	18	0	173	201	113	141	1.5e+03	18.0
gi|7436975	gi|19856524	26.32	57	34	8	148	204	45	93	2.3e+03	17.9
gi|7672528	gi|7436975	39.13	23	13	1	202	224	57	78	2.1e+03	17.1
gi|1346930	gi|7436975	37.50	40	23	2	123	162	46	83	1.5e+03	18.1
gi|19570352	gi|7436975	29.28	181	125	3	16	196	16	193	15	24.4
gi|19263746	gi|7436975	26.98	63	38	8	222	283	24	79	1.8e+03	17.8
gi|7436975	gi|7531230	40.00	25	9	6	187	211	26	44	2.5e+03	17.3
gi|7436975	gi|3288523	26.00	100	65	9	47	138	167	265	2.5e+03	17.0
gi|7436975	gi|22125140	21.57	51	37	3	126	176	58	105	2.3e+03	17.7
gi|16078847	gi|7436975	30.77	26	15	3	34	56	61	86	1.8e+03	16.2
gi|7436975	gi|21263619	25.35	71	47	6	113	183	178	242	2.6e+03	17.2
gi|7436975	gi|21263599	29.17	24	17	0	213	236	339	362	2.5e+03	17.2
gi|19921000	gi|7436975	37.26	212	125	8	58	267	16	221	0.52	29.7
gi|7436975	gi|19570348	22.69	216	154	13	4	213	10	218	3.8e+02	19.7
gi|7436975	gi|11359582	31.82	22	15	0	152	173	49	70	2.2e+03	18.3
gi|7436975	gi|15643639	31.37	102	48	22	53	138	33	128	2.4e+03	17.3
gi|50122496	gi|7436975	25.00	72	48	6	264	332	143	211	8.3e+02	19.2
gi|32479358	gi|23099889	24.07	54	40	1	25	77	82	135	2.4e+03	17.4
gi|1169533	gi|23099889	52.33	430	188	17	3	429	4	419	2.1e-79	291.1
gi|28896287	gi|23099889	70.44	433	121	7	1	433	1	426	8.4e-98	352.3
gi|995562	gi|23099889	31.11	45	22	9	507	547	291	330	3.8e+03	17.6
gi|2624847	gi|23099889	28.17	71	41	10	30	100	282	342	9.4e+02	20.1
gi|2880043	gi|23099889	35.00	20	13	0	91	110	133	152	2.5e+03	17.8
gi|23103221	gi|23099889	23.26	129	84	15	55	177	271	390	2.5e+03	17.9
gi|27364416	gi|23099889	24.14	116	72	16	24	136	209	311	2.4e+03	17.2
gi|23099889	gi|15886859	22.31	121	77	17	184	287	8	128	1.6e+03	18.2
gi|3059198	gi|23099889	25.00	36	23	4	107	142	175	206	2.3e+03	17.6
gi|23099889	gi|30064859	24.73	186	111	29	60	242	114	273	5.4e+02	20.1
gi|34877732	gi|23099889	47.47	434	203	25	3	423	4	425	2e-65	244.7
gi|1096610	gi|23099889	21.54	65	49	2	333	395	11	75	2e+03	18.4
gi|21294381	gi|23099889	26.19	42	29	2	359	398	31	72	2.7e+03	17.9
gi|15597209	gi|23099889	28.57	21	15	0	175	195	337	357	2.2e+03	17.5
gi|114342	gi|23099889	21.54	65	49	2	333	395	11	75	1.9e+03	18.4
gi|26990146	gi|23099889	20.61	165	114	17	6	167	157	307	7.3e+02	19.9
gi|13928736	gi|23099889	20.51	39	31	0	290	328	58	96	3.2e+03	18.2
gi|23099889	gi|27380983	21.80	211	141	24	190	396	149	339	4.6e+02	20.9
gi|467660	gi|23099889	52.29	436	186	22	1	431	1	419	9.1e-74	272.4
gi|23099889	gi|26988860	26.26	99	62	11	17	111	137	228	1.6e+03	18.0
gi|731075	gi|23099889	31.58	38	23	3	394	428	180	217	2.7e+03	18.2
gi|17367186	gi|23099889	51.38	434	193	18	3	430	4	425	1e-68	255.6
gi|23027998	gi|23099889	31.25	80	50	5	381	457	168	245	2.9e+03	18.0
gi|28373105	gi|23099889	19.05	168	119	17	63	226	259	413	2.7e+03	17.8
gi|50287797	gi|23099889	48.17	436	206	20	3	433	4	424	1.5e-70	261.7
gi|11999263	gi|23099889	51.09	366	162	17	1	361	27	380	5.1e-58	219.8
gi|5915706	gi|23099889	30.61	49	29	5	353	398	86	132	2.6e+03	17.9
gi|15826830	gi|23099889	26.56	64	40	7	30	93	223	279	2.1e+03	17.7
gi|3929478	gi|23099889	21.96	255	166	33	3	251	167	394	2e+03	18.0
gi|11269130	gi|23099889	25.32	79	50	9	130	203	206	280	2.3e+03	17.4
gi|18254515	gi|23099889	23.40	47	30	6	222	265	47	90	2.6e+03	17.2
gi|23099889	gi|6688831	33.33	84	48	8	184	263	86	165	4.6e+02	20.8
gi|887833	gi|23099889	20.81	149	104	14	280	426	288	424	1.7e+03	18.8
gi|3023702	gi|23099889	47.82	435	208	19	3	431	4	425	3.7e-80	293.6
gi|23099889	gi|3891690	28.91	128	79	12	70	196	56	172	40	24.2
gi|11999251	gi|23099889	48.91	366	170	17	1	361	27	380	6.7e-57	216.1
gi|18478562	gi|23099889	22.33	103	73	7	325	420	196	298	1.1e+03	19.6
gi|1706654	gi|23099889	49.53	428	199	17	3	425	4	419	4.3e-72	266.8
gi|55491	gi|23099889	50.46	434	197	18	3	430	4	425	3.3e-73	270.5
gi|5360706	gi|23099889	26.53	49	29	7	163	205	326	373	3.6e+03	16.4
gi|11999249	gi|23099889	50.55	366	164	17	1	361	27	380	1.6e-58	221.5
gi|2189975	gi|23099889	37.50	24	15	0	74	97	182	205	3.4e+03	16.7
gi|14423687	gi|23099889	52.28	438	187	22	5	438	4	423	8.8e-64	239.3
gi|23099889	gi|6325221	18.99	179	123	22	185	358	3	164	1.5e+03	18.6
gi|23099889	gi|44561888	21.50	200	137	20	197	394	154	335	3.7e+02	21.2
gi|16080717	gi|23099889	23.08	117	80	10	17	127	304	416	1.7e+03	19.1
gi|3122654	gi|23099889	28.33	60	38	5	240	296	348	405	3.6e+03	17.1
gi|23099889	gi|1633161	28.91	128	79	12	70	196	70	186	43	24.1
gi|16128322	gi|23099889	22.97	74	52	5	77	145	339	412	1.4e+03	19.0
gi|37681002	gi|23099889	64.32	426	146	6	22	447	1	420	5.3e-95	343.0
gi|23099889	gi|24113637	34.21	38	24	1	327	364	226	262	5.8e+02	20.1
gi|23099889	gi|16080130	18.38	234	161	30	207	425	135	353	1.3e+02	22.5
gi|21263598	gi|23099889	69.27	423	130	0	7	429	4	426	1.7e-102	367.8
gi|151128	gi|23099889	22.33	103	77	3	8	107	232	334	2.1e+03	17.8
gi|24580920	gi|23099889	50.82	429	193	18	70	493	4	419	7.8e-74	272.8
gi|23039910	gi|23099889	29.51	61	36	7	42	102	289	342	3.5e+03	17.5
gi|49236275	gi|23099889	70.19	426	127	0	1	426	1	426	2.3e-98	354.1
gi|2252626	gi|23099889	33.33	24	16	0	74	97	182	205	3.7e+03	16.5
gi|7436972	gi|25989631	26.00	50	34	3	57	106	137	183	2.5e+03	17.2
gi|7436972	gi|182118	25.35	71	47	6	33	101	142	208	2.4e+03	17.2
gi|7436972	gi|729422	26.92	52	32	6	54	99	239	290	2.2e+03	17.6
gi|7436972	gi|137070	23.33	60	43	3	66	125	264	320	1.9e+03	18.1
gi|2501623	gi|7436972	22.76	123	77	18	217	325	7	125	9.7e+02	19.4
gi|7436972	gi|127815	34.78	23	13	2	147	167	171	193	2.8e+03	16.4
gi|48768083	gi|7436972	32.35	34	21	2	208	239	21	54	1.9e+03	17.3
gi|7436972	gi|15886859	23.19	207	151	8	3	202	18	223	2.1e+02	20.6
gi|7436972	gi|38511762	22.97	74	51	6	33	104	168	237	2.5e+03	17.3
gi|7436972	gi|16080988	29.73	37	24	2	157	192	9	44	2.3e+03	17.4
gi|7436972	gi|24113013	28.00	25	18	0	49	73	160	184	2.4e+03	16.9
gi|7436972	gi|1395175	28.21	39	27	1	36	73	40	78	2.8e+03	16.6
gi|7436972	gi|2317687	20.34	59	44	3	23	79	202	259	2.6e+03	16.6
gi|7436972	gi|15803675	26.61	124	74	17	91	213	264	371	2.7e+03	16.9
gi|7436972	gi|2392338	22.92	48	35	2	116	161	8	55	2.7e+03	15.8
gi|119826	gi|7436972	35.41	209	117	18	29	231	28	224	1.6	27.5
gi|7436972	gi|123491	47.06	17	9	0	134	150	105	121	2.5e+03	17.0
gi|7436972	gi|584792	26.72	131	73	23	5	123	129	248	2.1e+03	16.9
gi|7436972	gi|6322218	29.41	34	18	6	4	31	74	107	2.3e+03	17.5
gi|7436972	gi|886331	22.03	59	43	3	67	125	272	327	1.9e+03	18.2
gi|7436972	gi|14278353	20.00	110	77	11	88	193	243	345	2.2e+03	17.9
gi|7436972	gi|40743649	24.24	132	84	16	42	166	295	417	2.4e+03	17.3
gi|7436972	gi|13938134	19.58	143	99	16	87	221	65	199	2.5e+03	17.4
gi|7436972	gi|7436883	24.32	74	52	4	42	112	20	92	2.2e+03	17.6
gi|7436972	gi|15600061	18.75	96	62	16	41	125	229	319	2.2e+03	17.9
gi|7436972	gi|15800666	23.33	60	43	3	66	125	265	321	1.9e+03	18.1
gi|7436972	gi|47211348	37.04	27	17	0	54	80	211	237	2.3e+03	17.3
gi|16120505	gi|7436972	28.00	100	67	5	60	157	116	212	1.3e+03	18.4
gi|10441766	gi|7436972	31.66	259	165	12	4	260	6	254	0.45	29.7
gi|11270756	gi|7436972	19.02	163	118	14	17	169	82	240	1.8e+03	17.7
gi|11269130	gi|7436972	31.68	202	127	11	7	201	10	207	19	24.0
gi|15834028	gi|7436972	33.59	259	160	12	4	260	6	254	0.53	29.4
gi|18158850	gi|7436972	24.79	117	80	8	173	287	126	236	1.9e+03	17.6
gi|6688835	gi|7436972	24.10	83	58	5	241	318	14	96	1.4e+03	18.2
gi|7436972	gi|17556548	22.65	181	114	26	6	176	23	187	2.3e+03	17.0
gi|7436972	gi|15826388	37.50	16	10	0	43	58	90	105	2.6e+03	15.6
gi|7436972	gi|119355	19.77	86	67	2	167	250	331	416	2.1e+03	17.6
gi|7436972	gi|50926833	23.08	52	39	1	205	255	359	410	2.4e+03	17.3
gi|37681795	gi|7436972	26.42	53	33	6	230	282	54	100	1.7e+03	18.0
gi|7436972	gi|19171969	26.67	30	22	0	155	184	210	239	2.4e+03	17.4
gi|7436972	gi|23428513	31.82	44	23	7	23	59	220	263	2.2e+03	17.5
gi|7436972	gi|27315022	27.78	36	22	4	214	245	397	432	2.4e+03	17.3
gi|7436972	gi|2189975	34.78	23	13	2	147	167	171	193	2.8e+03	16.4
gi|7436972	gi|12018256	27.68	177	116	12	39	204	88	263	47	23.0
gi|7436972	gi|32450571	25.53	47	34	1	205	250	359	405	2.5e+03	17.3
gi|27805909	gi|7436972	38.22	191	106	12	48	234	8	190	1.4	28.1
gi|19570352	gi|7436972	29.08	196	131	8	16	206	16	208	15	24.5
gi|19263746	gi|7436972	34.88	43	21	7	222	264	24	59	1.4e+03	18.3
gi|51011814	gi|7436972	27.94	68	40	9	261	328	54	112	1.2e+03	18.7
gi|7436972	gi|3334223	28.81	59	28	14	146	202	22	68	2.6e+03	17.2
gi|34897626	gi|7436972	67.76	245	79	0	1	245	11	255	1.8e-10	60.6
gi|7436972	gi|461926	21.33	75	49	10	140	211	112	179	2.8e+03	16.1
gi|7436972	gi|28277239	26.09	46	24	10	18	62	265	301	2.7e+03	17.0
gi|139842	gi|7436972	35.48	31	18	2	185	214	150	179	2.5e+03	16.8
gi|7436972	gi|6624229	27.69	65	39	8	54	110	191	255	2.3e+03	17.3
gi|7436972	gi|4545295	24.00	100	63	13	52	150	75	162	2.5e+03	17.7
gi|50513993	gi|7436972	29.09	55	27	12	256	301	11	62	2.1e+03	17.6
gi|7436972	gi|15643639	27.37	179	94	36	53	213	33	193	2.6e+03	17.1
gi|7436972	gi|2252626	23.28	116	74	15	5	115	2	107	2.6e+03	16.7
gi|16123902	gi|32479358	23.96	192	143	3	14	203	30	220	36	23.3
gi|15077078	gi|16123902	53.11	241	112	1	1	241	1	240	5e-07	49.2
gi|3182927	gi|16123902	29.27	82	49	9	370	451	152	224	1.6e+02	21.9
gi|16123902	gi|1495997	40.00	15	9	0	182	196	130	144	2.4e+03	16.5
gi|16123902	gi|15966223	40.91	22	13	0	25	46	297	318	2.8e+03	17.5
gi|7450252	gi|16123902	27.78	108	55	23	114	202	103	206	1.3e+03	18.0
gi|15804904	gi|16123902	24.00	100	64	12	276	374	131	219	1.7e+03	17.9
gi|16132149	gi|16123902	24.00	100	64	12	276	374	131	219	1.7e+03	17.9
gi|15612817	gi|16123902	25.69	144	83	24	84	216	132	262	9.4e+02	19.5
gi|119337	gi|16123902	29.70	101	52	19	147	246	101	183	61	23.2
gi|16080988	gi|16123902	32.84	67	39	6	80	142	85	149	8.9e+02	19.1
gi|14286115	gi|16123902	36.11	36	22	1	344	378	150	185	2.4e+03	17.3
gi|18203648	gi|16123902	33.33	24	16	0	265	288	181	204	2.4e+03	17.4
gi|16123902	gi|24377625	54.55	11	5	0	101	111	142	152	2.7e+03	17.2
gi|16123902	gi|7766898	17.65	85	64	6	13	96	104	183	2.9e+03	16.7
gi|34880725	gi|16123902	50.00	16	8	0	145	160	101	116	1.3e+03	18.5
gi|16123902	gi|26990146	37.50	24	14	1	129	151	100	123	2.7e+03	16.9
gi|22988246	gi|16123902	23.03	165	109	18	169	321	89	247	2.6e+02	21.2
gi|16123902	gi|118688	33.33	21	14	0	11	31	246	266	2.9e+03	16.5
gi|15803420	gi|16123902	25.00	40	24	6	10	49	178	211	2.1e+03	17.7
gi|4160464	gi|16123902	27.34	139	72	29	146	257	11	147	1.2e+03	18.2
gi|4416385	gi|16123902	24.14	203	127	27	71	248	17	217	4e+02	20.2
gi|16123902	gi|12084365	28.00	25	17	1	48	71	141	165	3e+03	16.5
gi|126968	gi|16123902	27.78	216	136	20	32	244	15	213	39	23.2
gi|22096350	gi|16123902	27.08	96	65	5	137	231	114	205	7.9e+02	19.3
gi|4416381	gi|16123902	26.80	97	66	5	118	213	114	206	5.1e+02	19.8
gi|15602430	gi|16123902	27.27	55	39	1	118	171	184	238	2.1e+03	17.6
gi|14029252	gi|16123902	37.78	45	26	2	374	416	141	185	1.8e+03	17.9
gi|4557311	gi|16123902	33.33	33	19	3	584	613	62	94	2.3e+03	18.3
gi|16123902	gi|540972	33.33	21	14	0	11	31	246	266	2.9e+03	16.5
gi|32880095	gi|16123902	26.42	193	113	29	62	232	21	206	78	22.8
gi|16123902	gi|6688835	37.50	40	18	7	16	55	210	242	2.8e+03	17.0
gi|16123902	gi|2134756	27.50	40	28	1	43	82	15	53	3e+03	17.8
gi|56205611	gi|16123902	40.00	15	9	0	86	100	206	220	2.1e+03	16.5
gi|16123902	gi|36784331	22.89	83	59	5	141	219	329	410	2.7e+03	17.1
gi|16123902	gi|17986930	20.91	110	72	15	154	248	394	503	2.7e+03	17.5
gi|1706654	gi|16123902	23.21	168	115	14	90	244	17	183	5.3e+02	19.9
gi|33356867	gi|16123902	47.37	19	10	0	105	123	141	159	1.9e+03	17.4
gi|15595638	gi|16123902	25.93	162	97	23	170	317	95	247	5.4e+02	20.1
gi|9369348	gi|16123902	24.14	87	56	10	199	282	74	153	1.3e+03	18.0
gi|6325221	gi|16123902	26.25	80	49	10	60	129	180	259	2.5e+03	16.9
gi|16123902	gi|1346930	23.58	123	72	22	135	249	198	306	2.6e+03	17.2
gi|16123902	gi|12644702	24.77	109	64	18	143	241	297	397	2.8e+03	17.0
gi|604515	gi|16123902	23.88	134	84	18	260	380	23	151	7.9e+02	19.2
gi|26109595	gi|16123902	26.92	52	36	2	287	337	24	74	1.2e+03	18.4
gi|109215	gi|16123902	22.62	168	116	14	89	243	17	183	1.3e+03	18.6
gi|16123902	gi|3122249	38.30	47	21	8	108	152	29	69	2.8e+03	17.2
gi|16123902	gi|461926	21.59	176	107	31	1	148	38	210	2.4e+03	16.5
gi|28277523	gi|16123902	28.85	52	30	7	200	248	149	196	3e+03	16.9
gi|16123902	gi|21263619	27.66	47	28	6	101	147	142	182	2.5e+03	17.3
gi|16123902	gi|21263599	27.66	47	28	6	101	147	142	182	2.5e+03	17.3
gi|3860238	gi|16123902	23.91	92	67	3	303	392	57	147	1.1e+03	18.7
gi|31226567	gi|16123902	31.82	264	147	33	54	310	15	252	0.36	30.1
gi|26250612	gi|16123902	77.32	269	61	0	43	311	1	269	6.3e-16	79.3
gi|7522600	gi|16123902	24.74	190	111	32	249	412	2	185	1.4e+03	18.4
gi|2655161	gi|16123902	23.33	180	122	16	67	238	14	185	79	22.7
gi|25989631	gi|32479358	25.93	54	39	1	134	186	123	176	2.1e+03	17.7
gi|25989631	gi|3777495	33.96	53	31	4	48	98	301	351	7.1e+02	19.9
gi|25989631	gi|25777617	25.93	54	39	1	134	186	123	176	2.1e+03	17.7
gi|25989631	gi|137073	21.82	110	76	10	9	108	115	224	2.8e+03	18.2
gi|15608987	gi|25989631	26.56	128	83	11	137	260	20	140	3.3e+03	17.8
gi|127817	gi|25989631	25.58	43	31	1	73	114	332	374	4.1e+03	16.2
gi|14286104	gi|25989631	19.27	192	143	12	2	181	215	406	2.5e+03	17.8
gi|6330926	gi|25989631	30.00	40	24	4	119	158	145	180	2.5e+03	18.1
gi|417146	gi|25989631	21.82	55	42	1	230	284	280	333	3.1e+03	17.3
gi|25989631	gi|4249601	31.75	63	35	8	41	99	25	83	1.5e+03	19.4
gi|18203648	gi|25989631	16.00	75	59	4	73	147	342	412	2.8e+03	17.7
gi|4502079	gi|25989631	32.20	59	36	4	407	464	249	304	2.7e+03	18.7
gi|25989631	gi|137074	23.28	116	67	22	9	108	115	224	3e+03	18.0
gi|21637205	gi|25989631	28.12	32	22	1	286	317	4	34	2.4e+03	17.9
gi|5922018	gi|25989631	32.43	37	24	1	320	356	375	410	2.8e+03	18.6
gi|3859490	gi|25989631	27.27	44	32	0	374	417	53	96	2.1e+03	18.4
gi|27361094	gi|25989631	88.68	433	49	0	1	433	1	433	7.8e-132	465.3
gi|21362600	gi|25989631	20.91	110	81	6	107	214	299	404	3.5e+03	17.3
gi|8978312	gi|25989631	27.27	66	42	6	20	85	258	317	2.1e+03	17.8
gi|15803300	gi|25989631	87.10	434	53	3	1	432	1	433	1.1e-126	448.2
gi|14579320	gi|25989631	23.81	21	16	0	121	141	262	282	4.4e+03	16.7
gi|15596326	gi|25989631	42.11	19	11	0	112	130	346	364	1.5e+03	17.3
gi|17508953	gi|25989631	24.30	107	68	13	55	153	97	198	2.3e+03	17.9
gi|7109222	gi|25989631	25.00	24	18	0	86	109	384	407	3.2e+03	17.0
gi|25989631	gi|8569435	29.41	102	57	15	37	129	95	190	3.4e+03	16.4
gi|25989631	gi|21221374	22.00	100	65	13	297	391	198	289	3.4e+02	21.1
gi|3929478	gi|25989631	17.50	40	33	0	73	112	296	335	3.2e+03	17.0
gi|25989631	gi|46316600	25.51	98	67	6	171	268	239	330	1.2e+03	19.5
gi|25989631	gi|17066742	58.16	435	174	8	1	431	1	431	2e-82	301.1
gi|11999265	gi|25989631	52.80	375	162	15	1	368	21	387	3.9e-54	206.9
gi|25989631	gi|5913962	21.50	107	77	7	4	107	286	388	1.2e+03	19.8
gi|6563304	gi|25989631	44.44	27	14	1	420	446	193	218	2.3e+03	18.3
gi|56205611	gi|25989631	28.26	46	28	5	142	182	278	323	2.5e+03	16.8
gi|25989631	gi|16767113	23.70	270	162	44	9	247	30	286	2.6e+03	17.7
gi|25989631	gi|3659633	29.31	58	34	7	7	61	455	508	2.3e+03	18.6
gi|15809669	gi|25989631	27.03	37	23	4	8	44	27	59	3.6e+03	16.6
gi|25989631	gi|15595638	22.45	147	102	12	266	407	138	277	1.1e+03	19.6
gi|400909	gi|25989631	25.68	74	49	6	47	118	329	398	1.7e+03	18.8
gi|22003413	gi|25989631	25.00	220	123	42	41	247	53	243	3.1e+03	16.9
gi|25989631	gi|1942652	49.65	431	203	14	4	425	2	427	4.5e-61	230.2
gi|16272483	gi|25989631	34.78	46	23	7	391	429	305	350	3.9e+03	17.3
gi|25989631	gi|26109595	28.00	100	51	21	153	246	139	223	5e+02	20.5
gi|25989631	gi|20150361	25.77	163	95	26	284	433	9	158	1.3e+02	21.4
gi|34897626	gi|25989631	23.86	88	63	4	88	175	13	96	2.4e+03	17.3
gi|25989631	gi|47939355	53.49	430	185	15	4	425	3	425	1.2e-67	252.1
gi|25989631	gi|3023683	50.23	434	201	15	4	427	3	431	8.2e-60	226.1
gi|1263182	gi|25989631	28.33	60	37	6	98	153	45	102	3.6e+03	16.6
gi|16760039	gi|25989631	38.24	34	19	2	70	101	238	271	1.4e+03	18.7
gi|25989631	gi|19921000	31.03	29	18	2	137	165	303	329	1.2e+03	19.2
gi|11359582	gi|25989631	25.41	122	69	22	345	460	223	328	1.7e+03	19.5
gi|2494044	gi|25989631	23.53	51	38	1	479	529	56	105	3e+03	18.4
gi|25989631	gi|23100291	31.37	51	33	2	166	214	19	69	2.3e+03	18.3
gi|32479358	gi|416666	24.72	89	55	12	48	124	117	205	2.3e+03	16.8
gi|32479358	gi|24987639	31.82	22	15	0	15	36	93	114	2.7e+03	15.6
gi|729422	gi|32479358	20.00	130	91	13	186	310	8	129	1.2e+03	18.8
gi|32479358	gi|8393557	25.00	44	28	5	218	259	170	210	2.4e+03	17.3
gi|32479358	gi|4165126	23.71	97	56	18	142	236	250	330	2.3e+03	17.5
gi|32479358	gi|3059181	28.89	45	27	5	132	176	145	184	2.4e+03	16.9
gi|32479358	gi|7494088	32.14	28	19	0	194	221	311	338	2.4e+03	17.4
gi|29126583	gi|32479358	27.01	174	104	23	36	201	46	204	1.1e+02	21.5
gi|32479358	gi|7331	38.89	18	11	0	206	223	147	164	2.6e+03	17.2
gi|171053	gi|32479358	18.37	49	40	0	199	247	97	145	1.1e+03	19.6
gi|14286115	gi|32479358	24.18	91	60	9	51	139	46	129	7.8e+02	19.2
gi|32479358	gi|2120670	27.27	33	17	7	165	197	89	114	2.7e+03	16.7
gi|4502079	gi|32479358	30.26	76	47	6	586	658	165	237	1.8e+03	18.9
gi|32479358	gi|17137654	26.09	23	17	0	45	67	70	92	2.3e+03	17.5
gi|32479358	gi|28870449	34.48	29	18	1	52	80	14	41	2.8e+03	17.1
gi|32479358	gi|34392443	50.00	18	6	3	216	230	330	347	2.4e+03	17.5
gi|32479358	gi|8509	38.46	13	8	0	230	242	86	98	2.9e+03	17.0
gi|32479358	gi|279570	40.00	15	9	0	32	46	242	256	2.8e+03	16.8
gi|32479358	gi|467660	19.51	41	31	2	192	232	43	81	2.6e+03	17.3
gi|32479358	gi|15802065	41.67	12	7	0	154	165	107	118	2.9e+03	15.3
gi|32479358	gi|290541	50.00	16	8	0	216	231	195	210	2.5e+03	17.1
gi|32479358	gi|21264318	29.41	34	23	1	38	70	22	55	2.5e+03	18.1
gi|32479358	gi|16764519	40.00	15	9	0	32	46	242	256	2.8e+03	16.8
gi|32479358	gi|18426812	25.64	39	25	4	106	140	77	115	2.8e+03	16.8
gi|32479358	gi|7839375	25.00	56	35	7	128	178	162	215	2.6e+03	17.7
gi|32479358	gi|34811050	28.00	25	18	0	111	135	52	76	2.5e+03	17.1
gi|32479358	gi|39597532	21.43	70	53	2	132	199	139	208	2.5e+03	17.3
gi|32479358	gi|3023714	21.01	119	82	12	16	129	191	302	2.2e+03	17.7
gi|27886529	gi|32479358	26.67	45	31	2	178	222	178	220	2.2e+03	17.6
gi|32479358	gi|11999265	23.44	64	39	10	206	260	285	347	2.5e+03	17.1
gi|423198	gi|32479358	24.26	169	114	14	176	334	82	246	4e+02	20.3
gi|32479358	gi|29898732	24.69	81	56	5	99	176	176	254	2.1e+03	17.7
gi|15804436	gi|32479358	26.14	176	127	3	14	187	30	204	59	22.7
gi|32479358	gi|6321693	29.09	55	38	1	19	72	76	130	2.7e+03	17.1
gi|1706655	gi|32479358	27.66	47	30	4	236	281	51	94	1.9e+03	17.9
gi|32479358	gi|2340847	35.00	20	13	0	246	265	361	380	2.6e+03	17.6
gi|32479358	gi|10720391	26.53	49	36	0	181	229	166	214	2.1e+03	17.0
gi|32479358	gi|4558756	99.64	274	1	0	1	274	1	274	1.1e-20	94.8
gi|32479358	gi|22530912	31.25	32	20	2	93	122	382	413	2.3e+03	17.7
gi|34897626	gi|32479358	28.00	175	118	8	10	180	37	207	23	23.8
gi|32479358	gi|21637179	22.22	45	32	3	5	48	324	366	2.6e+03	17.0
gi|32479358	gi|16078847	22.73	22	17	0	33	54	65	86	2.8e+03	15.5
gi|4584722	gi|32479358	26.14	176	127	3	14	187	30	204	58	22.5
gi|3885968	gi|32479358	47.06	17	9	0	74	90	180	196	1.8e+03	18.0
gi|2392291	gi|32479358	25.65	230	164	7	30	253	46	274	0.38	29.8
gi|2935031	gi|32479358	26.23	61	38	7	297	357	155	208	2e+03	17.5
gi|32479358	gi|1651519	33.33	30	20	0	45	74	300	329	2.4e+03	17.1
gi|32479358	gi|29831692	31.25	32	19	3	92	122	311	340	3e+03	16.8
gi|32479358	gi|1518868	50.00	14	7	0	49	62	220	233	2.5e+03	17.0
gi|34858165	gi|416666	25.68	148	87	23	114	260	2	127	5.4e+02	20.0
gi|13310123	gi|416666	24.71	174	105	26	38	194	8	172	1.9e+03	17.0
gi|730245	gi|416666	30.77	52	35	1	25	76	72	122	1.6e+03	17.4
gi|205632	gi|416666	29.89	174	95	27	238	409	117	265	3.5	27.2
gi|137071	gi|416666	22.22	72	54	2	236	305	8	79	1.8e+03	18.4
gi|7450253	gi|416666	22.11	95	59	15	130	221	188	270	2.1e+03	17.2
gi|15804904	gi|416666	21.46	233	157	26	94	322	46	256	2e+03	17.6
gi|15607688	gi|416666	26.04	96	61	10	171	264	2	89	2.5e+03	16.9
gi|16763320	gi|416666	21.01	138	94	15	94	222	46	177	1.6e+03	18.0
gi|7531048	gi|416666	34.31	274	173	7	1	271	1	270	2.7e-06	46.9
gi|38112061	gi|416666	25.93	54	37	3	156	206	150	203	2.1e+03	17.6
gi|3618271	gi|416666	32.14	28	18	1	62	88	28	55	3.5e+03	16.0
gi|28870678	gi|416666	26.05	215	122	37	38	224	8	213	1.7e+03	17.3
gi|1395175	gi|416666	42.86	14	8	0	119	132	52	65	2.2e+03	17.1
gi|416666	gi|608499	20.00	55	42	2	153	207	95	147	4.1e+03	16.5
gi|14285348	gi|416666	26.20	187	89	49	205	385	118	261	5.4	26.5
gi|114342	gi|416666	37.50	72	44	1	341	412	198	268	8.7	25.9
gi|191173	gi|416666	19.00	100	78	3	138	235	22	120	9.9e+02	19.0
gi|23136289	gi|416666	26.51	83	52	9	341	416	39	119	6.4e+02	20.1
gi|8843720	gi|416666	30.16	63	36	8	8	67	193	250	8.4e+02	18.7
gi|14599415	gi|416666	33.33	42	26	2	85	124	198	239	1.4e+03	19.1
gi|14594809	gi|416666	28.57	35	20	5	145	174	230	264	1.7e+03	17.3
gi|3122243	gi|416666	33.33	21	14	0	35	55	199	219	2.8e+03	17.2
gi|6323639	gi|416666	26.87	67	39	10	162	218	37	103	3.4e+03	16.2
gi|48832201	gi|416666	28.17	71	43	8	40	106	195	261	1.3e+03	18.6
gi|19338960	gi|416666	20.71	198	134	23	233	424	8	188	1.4e+03	18.8
gi|3287879	gi|416666	33.33	18	12	0	43	60	144	161	2.6e+03	17.5
gi|3760223	gi|416666	21.05	57	40	5	248	301	66	120	1.1e+03	18.3
gi|25010672	gi|416666	24.32	74	43	13	34	97	165	235	1.2e+03	18.7
gi|39597532	gi|416666	28.44	109	68	10	63	165	141	245	6.8e+02	19.6
gi|3023714	gi|416666	33.33	42	23	5	291	329	183	222	1.7e+03	18.1
gi|18158850	gi|416666	26.92	52	36	2	141	192	198	247	1.3e+03	18.3
gi|416666	gi|6680758	34.20	307	165	37	1	270	1	307	5.3e-06	46.1
gi|1352082	gi|416666	26.44	87	56	8	10	90	36	120	9.4e+02	18.5
gi|887833	gi|416666	24.69	81	50	11	349	421	72	149	2e+03	17.8
gi|115713	gi|416666	21.95	205	121	39	48	223	29	223	1.8e+03	17.8
gi|13124133	gi|416666	32.31	65	38	6	277	337	183	245	1.3e+03	18.6
gi|37681795	gi|416666	24.32	148	89	23	77	223	2	127	1.6e+03	18.2
gi|4033703	gi|416666	36.84	38	21	3	308	342	221	258	1.9e+03	18.0
gi|33356867	gi|416666	31.82	22	15	0	45	66	45	66	3e+03	16.5
gi|5729842	gi|416666	19.35	93	65	10	69	154	131	220	2.6e+03	16.0
gi|21637192	gi|416666	25.71	35	26	0	283	317	155	189	2.6e+03	17.1
gi|14423684	gi|416666	22.76	123	80	15	171	282	150	268	1.6e+03	18.2
gi|2501620	gi|416666	24.04	183	114	25	235	408	98	264	8.8e+02	20.1
gi|16078614	gi|416666	25.53	47	33	2	378	424	196	240	2.4e+03	17.4
gi|7320802	gi|416666	16.67	150	124	1	184	333	56	204	1.3e+03	18.9
gi|416666	gi|416665	36.56	279	157	20	1	270	1	268	7e-06	45.5
gi|4757968	gi|416666	27.50	40	24	5	95	129	138	177	2.1e+03	17.0
gi|16128322	gi|416666	27.03	37	22	5	347	383	218	249	3.4e+03	16.6
gi|16130196	gi|416666	30.91	55	31	7	71	122	217	267	2e+03	17.4
gi|2655163	gi|416666	28.00	25	18	0	204	228	215	239	2e+03	17.7
gi|139842	gi|416666	21.05	95	60	15	130	221	188	270	2.5e+03	16.8
gi|21263599	gi|416666	32.43	74	36	14	300	362	199	269	2.9e+02	20.8
gi|19921000	gi|416666	21.74	138	89	19	209	334	117	247	1.6e+03	18.0
gi|24580920	gi|416666	26.09	92	57	11	70	158	159	242	9.2e+02	19.3
gi|321704	gi|416666	22.31	121	76	18	26	135	144	257	1.9e+03	17.4
gi|34861961	gi|416666	35.48	31	19	1	206	235	2	32	1.3e+03	19.0
gi|15801179	gi|150773	27.94	68	46	3	275	342	184	248	1.1e+03	18.9
gi|15801179	gi|1169533	25.00	76	41	16	89	155	21	89	2.1e+03	18.1
gi|205632	gi|15801179	23.60	89	57	11	112	189	160	248	2.9e+03	17.3
gi|15801179	gi|13194736	22.81	114	77	11	107	214	181	289	1.1e+03	19.3
gi|15801179	gi|2501623	34.62	26	17	0	308	333	492	517	2e+03	18.6
gi|15801179	gi|15804904	44.44	27	11	4	234	258	88	112	2.8e+03	17.3
gi|15607688	gi|15801179	37.50	24	15	0	250	273	120	143	2.7e+03	17.1
gi|24899150	gi|15801179	26.09	46	28	6	70	115	9	48	3.5e+03	16.4
gi|15801179	gi|1361269	27.42	62	36	9	147	199	8	69	3e+02	20.3
gi|15801179	gi|16080988	33.33	48	25	7	173	217	46	89	1.6e+03	18.5
gi|23472449	gi|15801179	32.56	43	22	7	399	434	3	45	3.4e+03	17.1
gi|15801179	gi|2317687	22.88	153	96	22	13	151	109	253	1.6e+03	18.0
gi|26990767	gi|15801179	36.67	30	16	3	179	208	276	302	2.6e+03	16.9
gi|15801179	gi|119348	33.33	42	21	7	18	54	47	86	4e+03	16.4
gi|28870449	gi|15801179	30.95	42	22	7	363	397	3	44	3.8e+03	16.6
gi|584792	gi|15801179	28.21	39	25	3	165	202	167	203	3.9e+03	15.9
gi|15801179	gi|3859490	24.32	74	48	8	183	249	203	275	1.5e+03	18.7
gi|15801179	gi|15903080	36.67	30	16	3	235	261	223	252	3.8e+03	16.6
gi|15801179	gi|14594809	22.12	208	130	32	26	210	24	222	2.2e+03	17.2
gi|2673755	gi|15801179	27.59	29	21	0	74	102	162	190	3.5e+03	16.4
gi|15801179	gi|14579320	22.52	111	78	8	195	299	140	248	3.1e+03	17.6
gi|15801179	gi|10120813	47.06	17	9	0	313	329	245	261	2.4e+03	17.3
gi|15801179	gi|50556202	21.31	61	42	6	93	153	38	92	1.7e+03	18.5
gi|15801179	gi|3913100	21.28	94	63	11	163	256	178	260	2.3e+03	17.7
gi|15801179	gi|2494844	39.13	23	13	1	116	138	126	147	1e+03	18.1
gi|15801179	gi|16120505	25.93	108	71	9	145	251	224	323	6.1e+02	20.1
gi|15801179	gi|16129581	35.48	31	17	3	268	295	126	156	3e+03	16.9
gi|7387634	gi|15801179	18.02	111	75	16	186	285	128	233	2.4e+03	17.2
gi|15801179	gi|3023714	23.58	123	82	12	18	133	25	142	3.1e+03	17.2
gi|27461071	gi|15801179	38.10	21	11	2	320	340	119	137	2.9e+03	17.3
gi|6688835	gi|15801179	41.18	17	10	0	183	199	181	197	3e+03	17.2
gi|2134756	gi|15801179	25.64	78	47	11	469	542	188	258	5.4e+02	21.1
gi|15801179	gi|115713	32.43	37	24	1	294	330	113	148	1.3e+03	18.7
gi|15801179	gi|2627152	22.58	124	77	19	61	166	105	227	1.7e+03	17.9
gi|15801179	gi|16767113	21.65	97	68	8	83	178	127	216	2.3e+03	17.7
gi|15801179	gi|19171969	71.43	7	2	0	18	24	49	55	4e+03	16.4
gi|33356867	gi|15801179	28.21	39	26	2	20	58	157	193	3.4e+03	16.5
gi|15801179	gi|11999249	30.77	26	15	3	8	30	234	259	2.2e+03	17.7
gi|15801179	gi|21637192	23.91	46	32	3	119	164	299	341	3.8e+03	16.5
gi|15801179	gi|14423687	23.73	59	38	7	214	265	217	275	3.8e+03	16.6
gi|15801179	gi|10835405	52.63	19	7	2	231	247	52	70	1.1e+03	18.4
gi|15801179	gi|2506025	24.59	366	216	60	5	348	62	389	14	25.8
gi|15801179	gi|16080717	20.51	39	31	0	90	128	499	537	3.8e+03	17.0
gi|15801179	gi|3122654	25.00	328	197	49	15	307	53	366	0.073	33.2
gi|15801179	gi|50302929	36.36	33	15	6	18	46	47	77	3.6e+03	16.8
gi|631903	gi|15801179	43.48	23	10	3	188	210	160	179	2.9e+03	16.8
gi|16077318	gi|15801179	31.43	35	23	1	295	329	273	306	3e+03	17.4
gi|28277456	gi|15801179	25.53	47	31	4	142	184	106	152	3e+03	17.2
gi|15801179	gi|14192678	34.62	52	30	4	165	212	19	70	4.9e+02	21.4
gi|15801179	gi|1174887	26.03	73	48	6	186	256	20	88	2.1e+03	18.4
gi|15801179	gi|19570348	22.79	136	81	24	63	195	115	229	1.4e+03	18.2
gi|15801179	gi|23039910	19.83	116	81	12	76	188	318	424	3.6e+03	17.2
gi|4502327	gi|15801179	23.81	42	32	0	78	119	97	138	2.6e+03	17.0
gi|15801179	gi|6680636	26.21	103	63	13	84	177	162	260	2.9e+03	17.1
gi|38649320	gi|150773	18.52	108	83	5	312	419	201	303	28	24.9
gi|150773	gi|3182927	34.21	38	23	2	90	125	210	247	3.4e+03	17.2
gi|25777619	gi|150773	21.31	61	43	5	175	232	273	331	2.4e+03	17.2
gi|137073	gi|150773	30.00	40	24	4	326	361	208	247	3.4e+03	17.4
gi|3059181	gi|150773	30.30	66	42	4	23	85	88	152	1e+03	18.9
gi|31981282	gi|150773	19.59	148	104	15	46	183	109	251	6e+02	19.0
gi|150773	gi|27364416	22.54	71	50	5	148	214	161	230	1.7e+03	17.7
gi|150773	gi|7531048	24.14	58	38	6	79	130	207	264	2.5e+03	17.1
gi|1361269	gi|150773	41.18	34	14	6	167	194	119	152	1.8e+03	17.5
gi|403537	gi|150773	25.00	60	45	0	134	193	176	235	1.1e+03	18.8
gi|1395175	gi|150773	25.57	176	114	17	12	182	203	366	4e+02	20.4
gi|16766266	gi|150773	22.17	406	255	61	12	407	7	361	3.2	27.9
gi|608499	gi|150773	25.00	60	41	4	61	118	73	130	1.7e+03	19.0
gi|14285346	gi|150773	22.94	109	70	14	266	371	165	262	2.6e+03	17.6
gi|34880725	gi|150773	26.32	57	32	10	4	56	312	362	1.6e+03	18.6
gi|2147172	gi|150773	25.00	128	84	12	30	146	214	340	49	23.4
gi|150773	gi|17546751	31.75	63	35	8	77	131	399	461	4.1e+03	16.8
gi|50083417	gi|150773	22.20	410	256	63	8	405	3	361	13	25.9
gi|6015090	gi|150773	19.44	108	82	5	274	381	201	303	65	23.5
gi|150773	gi|1718044	27.69	65	41	6	173	235	350	410	3.9e+03	17.0
gi|114385	gi|150773	21.12	322	207	47	17	332	56	336	1.5e+03	18.7
gi|731075	gi|150773	20.49	327	229	31	190	504	18	325	3e+03	17.8
gi|290541	gi|150773	24.50	351	230	35	24	362	39	366	0.00075	39.7
gi|15290204	gi|150773	30.00	50	32	3	186	235	248	294	1.8e+03	17.8
gi|150773	gi|224797	26.67	45	31	2	185	227	60	104	4.3e+03	17.1
gi|150773	gi|14587240	30.61	49	26	8	174	222	81	121	3.4e+03	17.0
gi|2506874	gi|150773	26.41	337	217	31	12	321	14	346	0.33	30.7
gi|2494844	gi|150773	30.30	33	22	1	139	171	211	242	1e+03	18.1
gi|15826830	gi|150773	21.95	41	32	0	2	42	309	349	2.3e+03	17.3
gi|50427089	gi|150773	26.53	98	66	6	277	371	201	295	1e+02	22.9
gi|27371000	gi|150773	16.67	108	85	5	274	381	201	303	28	24.7
gi|150773	gi|15834028	29.33	75	44	9	148	220	161	228	2.2e+03	17.5
gi|18677763	gi|150773	42.86	21	12	0	146	166	124	144	2.4e+03	17.4
gi|150773	gi|5913962	29.17	120	67	18	33	151	145	247	3.6e+03	17.2
gi|150773	gi|13605430	29.17	120	67	18	33	151	145	247	3.6e+03	17.2
gi|28866546	gi|150773	19.57	92	67	7	289	380	219	303	2e+03	18.2
gi|150773	gi|17986930	30.43	46	29	3	60	102	345	390	3.7e+03	17.2
gi|55491	gi|150773	18.52	108	83	5	274	381	201	303	26	24.8
gi|7484807	gi|150773	40.00	15	9	0	446	460	350	364	3.8e+03	17.2
gi|150773	gi|16767253	27.27	77	47	9	45	112	147	223	2.2e+03	17.5
gi|150773	gi|7672528	50.00	16	6	2	344	359	107	120	2.8e+03	17.0
gi|150773	gi|1346930	50.00	14	7	0	256	269	127	140	3.4e+03	17.0
gi|13124125	gi|150773	20.65	92	66	7	288	379	219	303	1e+03	19.3
gi|3122654	gi|150773	32.43	37	25	0	5	41	158	194	2.9e+03	17.4
gi|2127390	gi|150773	25.53	47	30	5	11	57	171	212	2.7e+03	17.2
gi|20141178	gi|150773	25.52	145	92	16	71	211	93	225	1.8e+02	21.8
gi|42784284	gi|150773	21.47	163	111	17	71	230	67	215	5.1e+02	20.5
gi|150773	gi|1354847	39.47	38	21	2	182	218	21	57	1.1e+03	17.6
gi|227457	gi|150773	30.00	40	24	4	326	361	208	247	3.5e+03	17.4
gi|150773	gi|15982640	25.32	79	48	11	180	257	156	224	2.1e+03	17.4
gi|150773	gi|6048992	17.95	39	32	0	236	274	49	87	3.5e+03	16.5
gi|586164	gi|150773	26.79	56	36	5	212	267	46	96	2.4e+03	18.2
gi|4502327	gi|150773	38.89	36	19	3	162	196	85	118	2.1e+03	17.5
gi|2252626	gi|150773	21.21	198	137	19	67	258	70	254	9.1e+02	19.0
gi|150773	gi|1311145	32.14	56	31	7	285	339	66	115	2.3e+03	17.4
gi|9967069	gi|15925280	57.10	599	225	32	2	598	3	571	7.7e-111	396.4
gi|9967069	gi|21730171	21.56	473	305	66	75	497	2	458	13	26.6
gi|1707308	gi|9967069	23.26	43	32	1	7	48	372	414	3.5e+03	17.1
gi|32469794	gi|9967069	26.67	105	60	17	175	274	192	284	2.9e+03	17.7
gi|4165126	gi|9967069	30.77	39	27	0	374	412	236	274	2.3e+03	18.6
gi|9967069	gi|15804904	22.55	235	140	42	92	309	27	236	9.5e+02	20.0
gi|9967069	gi|1685019	28.12	32	20	3	353	384	23	51	1.6e+03	18.9
gi|9967069	gi|48770970	22.83	92	60	11	420	500	9	100	2.5e+03	18.5
gi|9967069	gi|119339	19.57	322	227	32	153	472	34	325	2.7e+02	22.1
gi|3059202	gi|9967069	37.50	16	10	0	161	176	9	24	3.6e+03	17.0
gi|171053	gi|9967069	22.86	140	98	10	7	142	243	376	5.5e+02	21.8
gi|9967069	gi|32029561	26.32	76	46	10	345	419	351	417	4e+03	17.2
gi|9967069	gi|17977844	25.37	67	48	2	430	496	288	352	2.5e+03	18.2
gi|1096610	gi|9967069	23.73	59	40	5	13	69	357	412	2.5e+03	18.4
gi|9967069	gi|23062845	24.75	299	183	42	73	356	1	272	53	24.6
gi|6753048	gi|9967069	19.12	204	136	29	135	317	215	410	4.3e+03	17.5
gi|50420053	gi|9967069	19.00	379	261	46	18	372	147	503	2.3e+03	18.7
gi|21637202	gi|9967069	59.90	384	144	10	1	377	1	381	1.7e-72	268.4
gi|9967069	gi|1657533	23.75	80	49	12	239	308	207	284	2.4e+03	18.6
gi|13928736	gi|9967069	17.61	159	107	24	552	694	258	408	4.5e+03	17.3
gi|9967069	gi|279570	20.00	60	44	4	543	598	147	206	4.1e+03	16.8
gi|7141342	gi|9967069	29.51	61	38	5	109	168	241	297	2.8e+03	18.2
gi|9967069	gi|24115140	22.92	96	56	18	388	477	181	264	1.7e+03	18.9
gi|9967069	gi|16151617	33.33	48	27	5	170	215	300	344	2.2e+03	18.7
gi|9967069	gi|22096350	20.00	305	219	25	153	454	34	316	4.4e+02	21.4
gi|23126033	gi|9967069	54.67	600	238	34	3	571	2	598	1.5e-109	392.1
gi|21325986	gi|9967069	20.61	165	120	11	208	365	281	441	2.6e+03	18.4
gi|9967069	gi|930101	21.24	339	225	42	124	441	47	364	3e+02	22.0
gi|9967069	gi|4127862	19.42	103	75	8	303	400	10	109	3e+03	16.8
gi|9967069	gi|3089611	20.87	230	153	29	329	552	18	224	2.4e+03	18.4
gi|9967069	gi|45190897	30.00	30	18	3	20	49	404	430	3.8e+03	17.4
gi|540972	gi|9967069	34.48	29	17	2	24	52	8	34	2.4e+03	18.0
gi|9967069	gi|16878083	33.33	30	17	3	20	49	401	427	3.6e+03	17.6
gi|9967069	gi|13431506	26.32	76	46	10	345	419	351	417	4e+03	17.2
gi|9967069	gi|29898732	30.00	60	37	5	283	339	152	209	1e+03	20.1
gi|9967069	gi|115713	24.78	113	76	9	128	238	49	154	2.6e+03	18.2
gi|36784331	gi|9967069	23.88	201	123	30	174	355	251	440	3e+03	18.1
gi|15982558	gi|9967069	19.42	103	75	8	221	322	226	321	1.5e+03	19.0
gi|9967069	gi|11999259	20.35	339	228	42	124	441	23	340	3.8e+03	17.1
gi|9967069	gi|7619802	31.03	58	31	9	13	64	211	265	6.7e+02	20.1
gi|32405096	gi|9967069	22.60	208	139	22	56	245	66	269	2.1e+03	18.8
gi|400909	gi|9967069	23.20	250	153	39	27	252	132	366	3.1e+03	17.9
gi|7672528	gi|9967069	20.71	140	96	15	3	129	369	506	3.1e+03	17.5
gi|16197630	gi|9967069	23.53	51	36	3	285	333	311	360	3.5e+03	17.6
gi|1707312	gi|9967069	34.48	29	17	2	24	52	8	34	2.2e+03	18.2
gi|4126809	gi|9967069	23.68	38	29	0	70	107	333	370	2.8e+03	17.6
gi|4757968	gi|9967069	27.27	22	15	1	160	181	285	305	2.8e+03	17.6
gi|631903	gi|9967069	26.83	41	26	4	245	281	408	448	1.9e+03	18.5
gi|9967069	gi|34897626	36.00	25	14	2	247	271	79	101	1.7e+03	18.4
gi|9967069	gi|8569414	22.81	114	78	10	249	359	143	249	5e+02	20.5
gi|9967069	gi|4584722	23.96	96	55	18	388	477	139	222	9.9e+02	19.4
gi|114331	gi|9967069	23.53	51	38	1	183	233	236	285	3.7e+03	17.1
gi|9967069	gi|6048992	21.54	195	120	33	285	452	112	300	5.6e+02	20.6
gi|20073360	gi|9967069	43.48	23	12	1	130	151	575	597	3.4e+03	17.7
gi|4502327	gi|9967069	50.00	12	6	0	9	20	56	67	2.7e+03	17.7
gi|9967069	gi|2252626	22.11	95	64	10	271	358	136	227	2.7e+03	17.8
gi|38649320	gi|15832403	24.83	145	97	12	266	408	128	262	1.4e+02	22.3
gi|13506888	gi|15832403	22.12	113	75	13	273	383	23	124	2.2e+03	17.8
gi|19310948	gi|15832403	25.00	40	25	5	80	114	129	168	2.7e+03	17.8
gi|16762096	gi|15832403	34.09	44	26	3	376	418	232	273	1.4e+03	18.6
gi|20501857	gi|15832403	20.22	89	67	4	70	158	71	155	1.5e+03	18.4
gi|31981282	gi|15832403	26.83	41	26	4	131	167	152	192	1.2e+03	17.6
gi|14286105	gi|15832403	45.45	11	6	0	170	180	108	118	3.2e+03	16.9
gi|15832403	gi|7531048	24.53	53	37	3	225	274	141	193	1.9e+03	17.4
gi|15832403	gi|26990423	25.75	167	114	10	121	282	157	318	35	24.0
gi|15832403	gi|30064859	33.33	72	41	7	57	126	81	147	2e+03	17.5
gi|34877732	gi|15832403	25.23	107	73	7	259	363	161	262	99	22.7
gi|18203648	gi|15832403	25.81	31	23	0	3	33	245	275	2.8e+03	17.3
gi|4502079	gi|15832403	20.66	121	81	15	349	464	113	223	3.3e+03	17.7
gi|17137654	gi|15832403	34.48	29	17	2	2	28	291	319	3.5e+03	16.8
gi|119826	gi|15832403	20.59	102	73	8	139	232	219	320	2.5e+03	16.7
gi|179734	gi|15832403	33.33	39	21	5	112	145	122	160	2.1e+03	17.8
gi|23502230	gi|15832403	27.16	81	48	11	335	408	220	296	3.2e+03	17.4
gi|886331	gi|15832403	25.40	63	39	8	55	109	94	156	7.7e+02	20.0
gi|467660	gi|15832403	20.25	158	108	18	226	376	116	262	1.3e+03	18.8
gi|17943407	gi|15832403	34.09	44	27	2	226	267	261	304	2.4e+03	17.0
gi|15803300	gi|15832403	36.84	38	23	1	332	369	226	262	3.3e+02	20.9
gi|16151617	gi|15832403	30.77	39	27	0	332	370	224	262	3.9e+02	20.7
gi|22096350	gi|15832403	24.50	151	102	12	228	376	128	268	1e+02	22.6
gi|461547	gi|15832403	23.40	47	36	0	5	51	247	293	1.9e+03	18.0
gi|1352082	gi|15832403	23.53	68	49	3	133	198	135	201	2.4e+03	17.1
gi|15832403	gi|48729290	23.75	160	112	10	128	282	168	322	1.1e+02	22.4
gi|119355	gi|15832403	22.22	117	81	10	266	381	155	262	2.1e+03	17.9
gi|15220459	gi|15832403	25.67	187	104	35	204	377	125	289	8.5e+02	20.4
gi|15982558	gi|15832403	37.50	16	10	0	238	253	105	120	2.5e+03	17.2
gi|55491	gi|15832403	23.97	146	97	14	228	370	128	262	5.2e+02	20.2
gi|12643673	gi|15832403	22.94	109	71	13	184	289	112	210	2.3e+03	17.7
gi|32405096	gi|15832403	50.00	12	5	1	47	58	33	43	2.7e+03	17.4
gi|20521652	gi|15832403	22.41	58	45	0	5	62	247	304	2.5e+03	17.5
gi|6325221	gi|15832403	35.48	31	17	3	290	319	205	233	2.4e+03	17.3
gi|15832403	gi|44561888	26.20	187	115	23	131	304	210	386	9	26.2
gi|15832403	gi|19570352	21.79	78	59	2	156	233	10	85	1.8e+03	17.5
gi|7245287	gi|15832403	40.91	22	13	0	41	62	131	152	2.8e+03	17.7
gi|48729892	gi|15832403	26.70	206	124	27	188	383	116	304	3.2	27.7
gi|3122248	gi|15832403	27.88	104	65	10	271	366	214	315	6.2e+02	20.0
gi|21637179	gi|15832403	29.41	34	20	4	328	361	234	263	3.5e+03	16.6
gi|15832403	gi|16078847	24.32	37	25	3	3	39	81	114	1.9e+03	16.5
gi|25453481	gi|15832403	23.40	47	34	2	127	171	142	188	2.5e+03	16.9
gi|15832403	gi|15982640	24.72	89	55	12	50	130	89	173	1.2e+03	18.2
gi|56107	gi|15832403	24.50	151	102	12	228	376	128	268	90	22.8
gi|24580920	gi|15832403	34.48	29	17	2	69	95	291	319	3.6e+03	16.8
gi|15832403	gi|26250612	33.33	72	41	7	57	126	123	189	2.2e+03	17.5
gi|3023685	gi|15832403	20.55	73	58	0	363	435	34	106	1.3e+03	18.8
gi|23100291	gi|15832403	25.25	198	122	26	197	384	118	299	26	24.7
gi|23003759	gi|34858165	48.16	434	204	21	1	425	41	462	2.2e-60	228.0
gi|3182927	gi|23003759	22.22	90	55	15	32	110	203	288	4.8e+03	15.7
gi|23003759	gi|1495997	36.36	22	14	0	219	240	132	153	2e+03	17.4
gi|33356873	gi|23003759	22.22	99	65	12	97	183	181	279	9.2e+02	19.4
gi|15608987	gi|23003759	23.13	134	84	19	44	160	54	185	4.5e+03	16.6
gi|32035526	gi|23003759	61.86	430	155	9	1	429	1	422	7.8e-88	319.1
gi|31981282	gi|23003759	28.12	32	21	2	106	135	40	71	3.9e+03	15.6
gi|23003759	gi|14286105	30.14	73	44	7	348	420	234	299	1.1e+03	19.4
gi|17432321	gi|23003759	22.86	105	77	4	348	452	289	389	2.7e+03	17.9
gi|23003759	gi|16080988	22.50	120	88	5	276	392	260	377	7.2e+02	20.1
gi|23003759	gi|34597330	50.46	438	196	21	1	421	1	434	2e-63	238.1
gi|28277353	gi|23003759	52.63	437	190	17	1	430	1	427	4.7e-70	260.1
gi|23003759	gi|3746666	21.15	52	41	0	35	86	209	260	6.8e+02	19.8
gi|3122191	gi|23003759	25.49	51	36	2	77	126	1	50	4.3e+03	15.5
gi|23003759	gi|119348	53.10	435	186	18	4	427	3	430	1.1e-69	258.8
gi|23003759	gi|114342	23.70	135	93	10	230	360	283	411	1.2e+02	22.8
gi|2147172	gi|23003759	25.00	36	25	2	8	43	232	265	3.5e+03	16.7
gi|23003759	gi|20877656	21.28	188	124	24	241	418	134	307	7.4e+02	20.1
gi|23003759	gi|6015090	53.56	435	184	18	4	427	3	430	1e-70	262.2
gi|23003759	gi|23024413	73.72	430	111	2	1	428	1	430	1.2e-103	371.7
gi|23003759	gi|21362600	26.47	68	42	8	145	208	377	440	2e+03	18.5
gi|23003759	gi|26988860	28.33	60	39	4	324	380	13	71	2.3e+03	17.4
gi|23003759	gi|14209510	19.33	150	110	11	228	377	165	303	1.7e+02	22.1
gi|15290204	gi|23003759	24.14	116	69	19	93	200	1	105	2.3e+03	17.5
gi|584820	gi|23003759	42.86	21	11	1	203	223	193	212	3.3e+03	16.7
gi|4416383	gi|23003759	49.74	378	175	15	1	373	21	388	3.7e-53	203.7
gi|50287797	gi|23003759	51.16	430	189	21	1	423	1	416	1.8e-70	261.5
gi|1311368	gi|23003759	20.09	219	153	22	39	249	222	426	3.8e+03	16.4
gi|7839375	gi|23003759	24.44	90	62	6	248	335	155	240	2.6e+03	18.3
gi|1174889	gi|23003759	22.30	148	96	19	24	163	17	153	1.9e+03	18.9
gi|27371000	gi|23003759	51.86	430	188	19	3	425	4	421	3.8e-65	243.8
gi|540972	gi|23003759	21.10	109	72	14	1	98	226	331	1.9e+03	18.0
gi|23003759	gi|32880095	53.33	435	185	18	4	427	3	430	1.3e-69	258.6
gi|23003759	gi|1709664	30.00	40	27	1	260	298	125	164	1.1e+03	19.0
gi|28870714	gi|23003759	34.29	35	16	7	153	187	278	305	1.8e+03	18.3
gi|3023702	gi|23003759	48.51	437	206	19	2	431	3	427	2.2e-73	271.1
gi|47210809	gi|23003759	52.34	428	189	15	3	425	4	421	9.4e-66	245.8
gi|23003759	gi|50926833	51.60	438	193	19	1	427	1	430	2.3e-67	251.1
gi|23003759	gi|397973	27.07	133	68	29	252	364	142	265	8.7e+02	19.5
gi|23003759	gi|15642751	30.56	36	21	4	388	423	216	247	2.2e+03	17.5
gi|55491	gi|23003759	51.37	438	194	19	1	430	1	427	3.9e-67	250.4
gi|23003759	gi|48733237	24.34	152	99	16	288	428	173	319	5.3e+02	20.4
gi|6324969	gi|23003759	51.36	442	192	23	3	436	4	430	2.3e-64	241.2
gi|23003759	gi|49176390	23.57	140	82	25	216	350	55	174	1.4e+03	18.9
gi|19856524	gi|23003759	24.64	276	164	44	101	362	41	286	4.1e+03	17.1
gi|23003759	gi|6321693	49.89	441	200	21	4	430	3	436	5.2e-64	240.0
gi|2501620	gi|23003759	20.15	134	89	18	301	427	299	421	2.9e+03	18.6
gi|1707312	gi|23003759	30.36	56	30	9	40	86	262	317	1.1e+03	18.9
gi|23003759	gi|10720391	22.84	289	168	55	88	357	14	266	2.5e+02	21.1
gi|23003759	gi|51011814	53.44	436	184	19	4	427	34	462	6.6e-67	249.7
gi|23003759	gi|1633161	21.43	154	105	16	288	430	173	321	2.1e+03	18.1
gi|1708375	gi|23003759	20.21	94	59	16	79	165	153	237	2.1e+03	17.4
gi|627281	gi|23003759	33.33	30	17	3	68	94	273	302	1.9e+03	18.5
gi|23003759	gi|3023683	52.31	432	187	19	4	421	3	429	6e-64	239.8
gi|4584722	gi|23003759	45.45	11	6	0	101	111	142	152	2.8e+03	17.0
gi|22988607	gi|23003759	23.69	249	158	32	101	335	17	247	4.1e+03	17.1
gi|23003759	gi|20150626	29.73	74	50	2	291	363	27	99	1.1e+02	21.6
gi|16129025	gi|23003759	22.52	111	72	14	139	236	71	180	3.3e+03	17.0
gi|1480640	gi|23003759	41.18	17	10	0	151	167	391	407	4e+03	16.3
gi|6680636	gi|23003759	23.75	80	54	7	184	256	306	385	3.4e+02	21.0
gi|38649320	gi|15925280	20.99	243	159	33	106	340	223	440	90	23.8
gi|13506888	gi|38649320	28.30	53	33	5	287	334	246	298	2.6e+03	18.0
gi|3746336	gi|38649320	25.37	67	36	14	244	299	294	357	2.7e+03	17.9
gi|4165126	gi|38649320	33.33	33	22	0	245	277	236	268	2.4e+03	18.1
gi|38649320	gi|116506	20.55	73	57	1	330	402	219	290	1.9e+02	22.1
gi|38649320	gi|15607688	28.89	45	32	0	259	303	148	192	9.5e+02	19.4
gi|38649320	gi|7531049	21.28	94	67	7	72	163	159	247	1.7e+03	18.2
gi|119339	gi|38649320	94.70	434	23	0	1	434	39	472	9.4e-149	521.6
gi|38511762	gi|38649320	87.73	432	53	0	1	432	39	470	1.7e-135	477.6
gi|22832393	gi|38649320	32.26	31	19	2	291	319	282	312	2.7e+03	17.9
gi|14286115	gi|38649320	22.89	83	55	9	219	293	372	453	2.2e+03	18.3
gi|22297549	gi|38649320	21.43	42	31	2	225	265	386	426	4.1e+03	17.2
gi|6753048	gi|38649320	23.38	77	51	8	351	427	43	111	2.5e+03	18.8
gi|38649320	gi|12963457	31.17	77	42	11	298	371	201	269	1.7e+03	18.8
gi|31873302	gi|38649320	94.24	434	25	0	1	434	39	472	4.1e-148	519.5
gi|38649320	gi|15803308	19.52	210	149	20	45	248	229	424	2.7e+03	18.0
gi|38649320	gi|20877656	29.73	37	26	0	170	206	148	184	1.6e+03	18.9
gi|38649320	gi|6015090	84.45	431	67	0	39	469	1	431	1e-130	461.7
gi|23024413	gi|38649320	50.46	436	198	18	4	429	41	468	4.5e-64	240.4
gi|38649320	gi|14599413	25.17	151	87	26	89	235	661	789	7.2e+02	21.2
gi|38649320	gi|26988860	22.69	216	150	17	62	270	2	207	6.2e+02	19.7
gi|38649320	gi|24983094	51.61	436	191	20	41	467	4	428	7e-66	246.3
gi|18858301	gi|38649320	25.00	108	72	9	281	382	52	156	2.1e+03	18.4
gi|3334219	gi|38649320	40.00	25	14	1	248	272	242	265	3e+03	17.8
gi|38649320	gi|141917	20.55	73	57	1	330	402	219	290	1.9e+02	22.1
gi|50287797	gi|38649320	62.12	433	158	6	1	432	39	466	1e-99	358.8
gi|18426812	gi|38649320	21.43	140	104	6	5	139	186	324	5.6e+02	20.4
gi|11127755	gi|38649320	34.38	32	17	4	7	36	117	146	3.3e+03	17.4
gi|38649320	gi|16129581	26.47	136	80	20	135	255	120	250	1.9e+03	18.3
gi|38649320	gi|8895751	30.00	30	21	0	391	420	180	209	4.1e+03	16.5
gi|38649320	gi|18158850	20.09	229	159	24	193	407	76	294	4.6	27.4
gi|38649320	gi|6688831	29.63	81	48	9	296	371	232	308	4.1e+02	21.1
gi|38649320	gi|20260174	70.14	442	118	14	40	470	3	441	7.8e-105	375.8
gi|38649320	gi|48729290	24.82	141	87	19	106	243	74	198	6.5e+02	20.2
gi|15598210	gi|38649320	24.62	199	135	15	16	207	80	270	2.4e+03	17.5
gi|38649320	gi|28866546	47.61	439	212	18	39	468	1	430	2.6e-66	247.8
gi|38649320	gi|397973	33.96	53	31	4	41	90	162	213	1.2e+03	19.2
gi|38649320	gi|4033703	26.32	38	27	1	357	394	354	390	2.4e+03	18.3
gi|7619802	gi|38649320	27.27	44	31	1	124	167	237	279	2.9e+03	17.2
gi|15595638	gi|38649320	24.05	79	52	8	93	168	321	394	3.5e+03	17.5
gi|38649320	gi|6014740	26.15	65	41	7	120	180	1	62	1.5e+03	19.0
gi|17367042	gi|38649320	92.58	431	32	0	1	431	39	469	1.3e-146	514.6
gi|5566208	gi|38649320	57.80	372	149	8	3	370	64	431	4.8e-73	269.9
gi|38649320	gi|23501177	23.44	128	87	11	193	309	279	406	6.6e+02	20.8
gi|38649320	gi|26109595	19.05	210	150	20	45	248	158	353	1.8e+03	18.6
gi|38649320	gi|4757968	20.99	81	59	5	258	333	49	129	1.6e+03	18.3
gi|16128322	gi|38649320	27.78	54	26	13	331	384	149	189	4e+03	16.8
gi|38649320	gi|627281	25.00	88	48	18	355	440	15	86	7.6e+02	20.2
gi|28190683	gi|38649320	26.09	69	43	8	199	261	132	198	2.2e+03	18.4
gi|2494354	gi|38649320	73.84	432	112	1	1	432	39	469	3.9e-115	409.9
gi|38649320	gi|1174887	19.37	315	224	30	95	397	197	493	3.6e+02	21.8
gi|6048992	gi|38649320	22.83	92	63	8	45	129	339	429	1.3e+03	18.9
gi|31226567	gi|38649320	34.78	23	15	0	247	269	104	126	2.4e+03	17.7
gi|2494043	gi|38649320	17.82	101	77	6	638	734	207	305	1.7e+03	19.7
gi|38649320	gi|6624235	82.74	394	68	0	78	471	1	394	3.2e-116	413.4
gi|15231317	gi|34858165	26.47	68	47	3	124	189	10	76	2.1e+03	17.7
gi|1707308	gi|34858165	25.00	44	27	6	16	53	100	143	1.8e+03	18.2
gi|627094	gi|34858165	68.06	432	130	8	1	431	41	465	4.3e-106	379.9
gi|137071	gi|34858165	22.22	45	35	0	379	423	36	80	3.4e+03	17.8
gi|34858165	gi|7450255	23.66	93	65	6	335	427	45	131	1.2e+03	19.1
gi|31981282	gi|34858165	20.24	84	58	9	75	155	226	303	3e+03	16.5
gi|24159081	gi|34858165	26.42	53	35	4	182	231	207	258	2.5e+03	17.4
gi|6330926	gi|34858165	22.11	95	68	6	384	473	257	350	4.6e+03	16.3
gi|1361269	gi|34858165	54.55	11	5	0	165	175	168	178	4.7e+03	15.0
gi|3059196	gi|34858165	21.95	41	24	8	3	35	319	359	3.3e+03	17.0
gi|23030094	gi|34858165	32.61	46	28	3	13	57	224	267	2.4e+03	17.1
gi|3688063	gi|34858165	21.21	99	70	8	58	148	281	379	1.6e+02	23.5
gi|34858165	gi|14285348	35.29	51	29	4	302	349	201	250	1.8e+03	18.6
gi|21637205	gi|34858165	30.56	36	21	4	22	57	437	468	2.7e+03	17.8
gi|34392443	gi|34858165	60.37	434	162	10	1	434	41	464	1.8e-91	331.4
gi|34858165	gi|17546751	25.64	78	49	9	134	208	56	127	1.2e+03	19.9
gi|34858165	gi|6015090	78.65	431	86	6	41	465	1	431	8.3e-124	438.8
gi|34858165	gi|15235527	34.21	38	23	2	351	387	188	224	7.4e+02	19.5
gi|467660	gi|34858165	59.13	438	167	12	1	438	41	466	9e-91	329.0
gi|8978312	gi|34858165	28.95	38	24	3	46	82	320	355	3.1e+03	17.1
gi|34858165	gi|4416385	85.25	373	49	6	60	426	1	373	1.6e-113	404.3
gi|34858165	gi|17367183	84.69	431	60	6	41	465	1	431	8.1e-132	465.4
gi|34858165	gi|16151617	46.10	436	214	21	41	462	1	429	3.9e-63	237.2
gi|44532155	gi|34858165	30.23	43	23	7	406	446	334	371	3.4e+03	17.4
gi|34858165	gi|141917	19.18	73	58	1	326	398	219	290	2.1e+02	21.9
gi|50287797	gi|34858165	59.12	433	165	12	1	432	41	462	5.3e-90	326.5
gi|34858165	gi|15602430	19.68	188	138	13	262	447	152	328	3e+03	17.6
gi|34858165	gi|4127862	23.16	95	66	7	325	417	74	163	5.9e+02	19.4
gi|34858165	gi|1174889	33.33	21	14	0	46	66	525	545	4.5e+03	16.6
gi|34858165	gi|49257392	74.13	433	106	6	41	467	1	433	4.2e-118	419.8
gi|32440997	gi|34858165	65.37	436	141	10	1	435	41	467	7e-113	402.5
gi|119344	gi|34858165	77.88	434	90	6	1	434	41	468	8.8e-129	455.3
gi|34858165	gi|421269	17.39	92	68	8	193	281	14	100	4.5e+03	16.6
gi|27886529	gi|34858165	29.63	54	32	6	288	336	416	468	2.8e+03	17.8
gi|21637244	gi|34858165	17.53	154	115	12	116	266	8	152	2e+03	18.4
gi|115108	gi|34858165	35.56	45	24	5	172	211	171	215	2.1e+03	17.9
gi|15598210	gi|34858165	26.67	30	22	0	224	253	437	466	2.2e+03	17.6
gi|34858165	gi|13124133	49.88	431	195	21	43	462	4	424	1.9e-65	244.9
gi|3116017	gi|34858165	21.30	108	65	20	121	220	144	239	2.3e+03	17.7
gi|23472206	gi|34858165	24.00	200	125	27	196	387	65	245	2.7e+02	21.6
gi|3021301	gi|34858165	20.00	80	59	5	99	178	110	184	2.1e+03	17.9
gi|6324969	gi|34858165	56.25	432	178	11	1	431	41	462	7.2e-86	312.7
gi|34858165	gi|27262298	47.58	433	209	18	37	460	2	425	6.5e-68	253.1
gi|34858165	gi|1073151	23.76	101	70	7	193	292	15	109	3.5e+02	21.8
gi|34858165	gi|20521652	20.00	125	94	6	54	175	280	401	1.5e+03	19.0
gi|17367042	gi|34858165	86.08	431	54	6	1	431	41	465	7.1e-134	472.2
gi|44561888	gi|34858165	19.80	202	136	26	178	367	240	427	3.1e+03	17.7
gi|34858165	gi|16272483	25.40	63	43	4	89	151	212	270	2.2e+03	18.7
gi|23063211	gi|34858165	20.44	225	145	34	71	268	105	322	2.2e+03	18.1
gi|1170131	gi|34858165	23.42	111	83	2	123	233	11	119	2.9e+03	17.8
gi|34858165	gi|47207875	70.27	444	94	38	41	446	1	444	6.5e-109	389.5
gi|627281	gi|34858165	23.73	59	33	12	31	86	387	436	2.3e+03	18.3
gi|28190681	gi|34858165	25.26	95	61	10	58	145	313	404	2.4e+03	18.2
gi|34858165	gi|171366	22.88	118	74	17	228	333	115	227	76	23.7
gi|34858165	gi|2935031	16.88	77	62	2	325	400	221	296	2.8e+03	17.7
gi|11359582	gi|34858165	23.60	178	97	39	298	463	215	365	2.1e+03	19.3
gi|2494044	gi|34858165	31.82	44	30	0	510	553	287	330	3.2e+03	18.4
gi|15231317	gi|182118	45.45	11	6	0	7	17	175	185	2.9e+03	16.8
gi|15231317	gi|14010616	50.00	12	6	0	15	26	110	121	2.9e+03	15.2
gi|15231317	gi|25777619	23.93	163	122	2	29	190	46	207	2.6e+02	20.3
gi|15231317	gi|15966223	25.90	139	75	28	53	183	35	153	2.3e+03	17.8
gi|7450252	gi|15231317	20.43	93	68	6	180	270	144	232	1.5e+03	17.7
gi|15231317	gi|15804904	37.50	16	10	0	65	80	337	352	2.4e+03	17.2
gi|48770970	gi|15231317	32.35	34	20	3	289	319	159	192	1.8e+03	17.9
gi|15231317	gi|46113189	36.36	33	15	6	38	70	209	235	2.6e+03	17.1
gi|15231317	gi|1361269	25.71	70	49	3	73	142	136	202	2.8e+03	16.0
gi|15231317	gi|16080988	21.69	83	55	10	74	152	13	89	2.2e+03	17.4
gi|15231317	gi|37590349	30.30	66	36	10	54	110	230	294	2.4e+03	17.3
gi|57333	gi|15231317	27.00	200	138	8	28	224	4	198	43	23.0
gi|15231317	gi|28377645	25.56	90	45	22	38	112	211	293	2.3e+03	17.4
gi|15231317	gi|50289857	27.85	79	47	10	44	113	223	300	2.4e+03	17.3
gi|17137654	gi|15231317	26.09	69	42	9	216	282	38	99	8.7e+02	19.1
gi|34880725	gi|15231317	27.08	96	54	16	160	248	15	101	4.1e+02	20.2
gi|15231317	gi|15212234	30.77	39	23	4	36	73	270	305	2.7e+03	16.9
gi|47572881	gi|15231317	30.91	55	35	3	391	442	149	203	4.6e+02	20.1
gi|15231317	gi|20877656	30.23	43	23	7	24	59	222	264	2e+03	17.6
gi|15231317	gi|1346734	23.88	67	47	4	6	72	110	172	2.2e+03	17.1
gi|15231317	gi|27361094	28.57	28	18	2	36	61	150	177	2.4e+03	17.3
gi|15231317	gi|224905	35.14	37	18	6	174	204	162	198	2.1e+03	17.2
gi|26988860	gi|15231317	35.02	217	127	14	29	238	28	237	0.54	29.0
gi|15231317	gi|3122243	20.51	156	118	6	69	219	120	274	2.6e+03	17.2
gi|15231317	gi|6015099	30.56	36	19	6	34	69	186	215	2.5e+03	17.2
gi|23101955	gi|15231317	27.16	81	47	12	491	565	128	202	1.4e+03	18.6
gi|15231317	gi|50556202	31.43	35	19	5	6	35	50	84	2.6e+03	17.2
gi|15231317	gi|4416381	26.04	96	55	16	15	101	141	229	2.1e+03	17.3
gi|15231317	gi|15800066	24.39	41	28	3	149	189	285	322	2.6e+03	17.1
gi|15231317	gi|16766629	23.93	117	81	8	99	212	36	147	2.4e+03	17.3
gi|15231317	gi|400237	24.79	121	70	21	35	143	263	374	2.4e+03	17.2
gi|11270756	gi|15231317	25.00	140	91	14	1	135	23	153	2e+03	17.4
gi|15231317	gi|27371000	25.00	96	56	16	15	101	160	248	2.6e+03	17.2
gi|11270764	gi|15231317	21.01	119	82	12	214	321	19	136	1.8e+03	17.6
gi|15231317	gi|3334230	25.56	90	56	11	140	228	174	253	2.5e+03	17.4
gi|15231317	gi|18859679	28.57	49	34	1	145	192	437	485	2.3e+03	18.0
gi|119351	gi|15231317	26.87	67	40	9	216	280	38	97	1e+03	18.8
gi|15231317	gi|13991101	26.83	82	46	14	44	113	222	301	2.3e+03	17.4
gi|15231317	gi|37681795	30.23	43	29	1	116	157	391	433	2.4e+03	17.3
gi|15231317	gi|19171969	23.33	30	23	0	155	184	210	239	2.6e+03	17.1
gi|15231317	gi|23000615	27.78	54	37	2	59	111	119	171	2.4e+03	17.9
gi|15231317	gi|15595638	29.79	47	31	2	159	203	201	247	2.4e+03	17.4
gi|15231317	gi|20521652	22.22	63	39	10	18	80	231	283	2.2e+03	17.4
gi|15231317	gi|11282499	25.53	94	54	16	46	124	63	155	2.4e+03	17.2
gi|15231317	gi|5566208	25.00	56	36	6	15	65	135	189	2.4e+03	17.1
gi|15231317	gi|18150929	38.10	21	13	0	215	235	232	252	2.6e+03	16.6
gi|26109595	gi|15231317	31.15	61	36	6	185	242	135	192	6.6e+02	19.3
gi|15231317	gi|22530912	38.10	21	13	0	65	85	49	69	2.2e+03	17.6
gi|20141178	gi|15231317	25.00	40	29	1	296	334	25	64	1.2e+03	18.3
gi|15231317	gi|37681002	26.67	45	30	3	27	68	8	52	2.4e+03	17.4
gi|15231317	gi|28190681	25.00	56	41	1	151	205	52	107	2.6e+03	17.1
gi|15231317	gi|139842	38.10	21	13	0	215	235	232	252	2.6e+03	16.6
gi|151128	gi|15231317	20.31	64	48	3	43	103	43	106	6.2e+02	19.1
gi|21232671	gi|15231317	27.20	125	79	12	30	148	35	153	1.4e+03	18.4
gi|15231317	gi|27924347	27.91	43	24	7	24	59	222	264	2.1e+03	17.5
gi|15231317	gi|1169528	31.37	51	31	4	109	155	392	442	2.3e+03	17.4
gi|15231317	gi|6624235	27.45	51	31	6	53	97	190	240	2.5e+03	17.1
gi|12313641	gi|15925280	57.14	567	240	3	5	568	5	571	1.7e-88	322.1
gi|1169533	gi|15925280	21.47	177	125	14	156	321	281	454	4.3e+02	21.4
gi|19310948	gi|15925280	57.54	570	237	5	2	568	4	571	2.8e-93	338.0
gi|25777619	gi|15925280	26.47	34	25	0	172	205	536	569	2.5e+03	17.8
gi|15925280	gi|16762096	26.74	86	51	12	195	270	152	235	1.2e+03	19.7
gi|15925280	gi|576098	27.54	69	44	6	204	268	325	391	3.3e+03	17.8
gi|15925280	gi|28870678	29.17	48	32	2	347	393	175	221	2.3e+03	17.8
gi|17545798	gi|15925280	21.92	73	52	5	354	425	417	485	3.5e+03	17.7
gi|15925280	gi|115107	19.78	268	168	47	150	381	18	274	1.7e+03	18.7
gi|7766898	gi|15925280	25.49	102	62	14	6	97	414	511	3.4e+03	17.4
gi|119826	gi|15925280	25.00	44	32	1	176	218	348	391	2.5e+03	17.5
gi|5922018	gi|15925280	29.73	37	24	2	30	64	247	283	3.2e+03	18.6
gi|3859490	gi|15925280	21.32	136	92	15	190	322	448	571	1.5e+03	19.4
gi|15925280	gi|21362600	22.87	481	296	75	71	502	2	456	0.0032	38.5
gi|15925280	gi|224905	28.81	59	34	8	178	236	256	306	1.8e+03	18.6
gi|15925280	gi|3122243	20.71	425	269	68	71	466	3	388	0.46	31.4
gi|15925280	gi|24115140	23.40	141	85	23	352	480	140	269	6.9e+02	20.3
gi|23101955	gi|15925280	60.04	568	224	3	2	566	4	571	1.8e-109	391.8
gi|3334219	gi|15925280	22.22	81	59	4	167	244	20	99	1.8e+03	19.0
gi|23126033	gi|15925280	61.95	573	214	4	1	571	1	571	5.2e-130	460.0
gi|21325986	gi|15925280	20.99	162	113	15	155	304	281	439	2.3e+03	18.6
gi|15925280	gi|15602430	26.05	119	72	16	195	297	147	265	7.6e+02	20.4
gi|15826830	gi|15925280	25.27	91	61	7	41	129	18	103	1.8e+03	18.4
gi|15925280	gi|10441766	26.24	141	81	23	352	480	98	227	1.3e+02	22.6
gi|27371000	gi|15925280	22.83	92	64	7	301	388	179	267	3.2e+03	17.9
gi|15925280	gi|11270764	22.05	127	89	10	315	433	87	211	1.2e+03	19.6
gi|16878083	gi|15925280	22.78	259	168	32	63	316	220	451	15	26.3
gi|14599435	gi|15925280	58.60	570	233	3	268	834	2	571	4e-90	328.1
gi|115108	gi|15925280	28.57	91	53	12	31	116	367	450	2e+03	18.3
gi|3023702	gi|15925280	21.77	124	84	13	155	267	281	402	1.8e+02	22.6
gi|15925280	gi|23094408	33.33	54	30	6	411	464	314	361	2.1e+03	18.5
gi|15982558	gi|15925280	22.03	177	119	19	150	322	158	319	1.6e+02	22.5
gi|15925280	gi|555806	20.79	202	128	32	291	479	69	251	1.6e+03	19.0
gi|33356867	gi|15925280	26.58	79	50	8	112	190	18	88	1.5e+03	18.9
gi|15595634	gi|15925280	24.71	85	54	10	147	230	195	270	9.7e+02	20.1
gi|14423684	gi|15925280	20.58	277	186	34	17	273	143	405	1.7e+03	19.2
gi|15925280	gi|8388689	22.56	133	95	8	105	231	292	422	4.2e+03	17.0
gi|2506025	gi|15925280	20.47	298	191	46	25	290	81	364	1.1e+03	19.9
gi|7320802	gi|15925280	62.35	571	214	1	1	570	1	571	1.3e-104	375.6
gi|3122654	gi|15925280	24.59	183	113	25	12	188	99	262	1.5e+03	19.3
gi|4558756	gi|15925280	26.47	34	25	0	172	205	536	569	2.5e+03	17.8
gi|15925280	gi|16128322	23.96	96	56	17	195	281	153	240	2.7e+03	18.2
gi|15925280	gi|42784284	23.11	212	120	43	104	288	17	212	1.2e+03	19.7
gi|15925280	gi|320413	44.44	9	5	0	218	226	26	34	2.7e+03	16.6
gi|2494354	gi|15925280	21.46	233	157	26	75	303	230	440	1.5e+02	22.9
gi|11096277	gi|15925280	23.08	65	40	10	356	414	70	130	2.8e+03	18.1
gi|21232671	gi|15925280	28.36	67	38	10	337	398	225	286	3.6e+03	17.6
gi|15925280	gi|26250612	24.11	141	84	23	352	480	140	269	8.2e+02	20.0
gi|15925280	gi|7522600	25.00	88	61	5	5	89	327	412	1.4e+03	19.5
gi|6624235	gi|15925280	22.62	252	165	30	19	265	213	439	15	26.2
gi|24987639	gi|12313641	22.92	96	64	10	56	145	289	380	1.3e+02	21.6
gi|953231	gi|12313641	20.51	39	31	0	253	291	5	43	2.2e+03	18.2
gi|12313641	gi|12963663	24.07	54	37	4	347	396	105	158	2e+03	17.5
gi|2822270	gi|12313641	33.33	36	22	2	111	146	132	165	2.1e+03	18.3
gi|12313641	gi|15804904	23.44	273	160	49	87	340	27	269	3e+02	21.7
gi|15607688	gi|12313641	32.14	28	18	1	83	109	152	179	2e+03	18.3
gi|12313641	gi|24115394	31.48	54	29	8	87	140	27	72	3.3e+02	21.6
gi|3059202	gi|12313641	27.27	44	30	2	219	261	238	280	3.2e+03	17.3
gi|20137385	gi|12313641	37.50	32	19	1	360	390	72	103	2.1e+03	18.7
gi|3059192	gi|12313641	21.79	156	101	21	59	207	35	176	1.7e+03	18.7
gi|3746666	gi|12313641	23.41	205	130	27	52	242	8	199	2.1e+02	22.0
gi|12313641	gi|2317687	25.35	71	47	6	79	147	207	273	3.5e+03	17.1
gi|12313641	gi|16131692	32.84	67	36	9	36	101	132	190	1e+03	19.2
gi|12963455	gi|12313641	24.49	49	36	1	85	133	439	486	2.1e+03	18.6
gi|1706653	gi|12313641	22.99	174	104	30	68	235	221	370	1.5e+02	22.9
gi|13928736	gi|12313641	25.00	68	46	5	62	127	175	239	4.1e+03	17.8
gi|15235527	gi|12313641	26.09	46	32	2	21	65	5	49	2.5e+03	17.6
gi|40806812	gi|12313641	27.66	47	34	0	367	413	54	100	5.7e+02	20.9
gi|12313641	gi|15802065	36.67	60	24	14	42	99	87	134	6.8e+02	19.0
gi|16761739	gi|12313641	20.83	240	159	31	102	328	239	460	2.7e+03	18.3
gi|224797	gi|12313641	62.32	568	211	3	273	840	4	568	3.4e-127	451.2
gi|24112473	gi|12313641	24.07	54	32	9	211	264	128	172	3.1e+03	17.6
gi|12313641	gi|4887141	32.00	75	43	8	177	248	67	136	1.8e+03	18.4
gi|12313641	gi|2494844	28.89	45	28	4	186	226	59	103	1.8e+03	17.8
gi|7533042	gi|12313641	45.45	22	12	0	381	402	418	439	9.6e+02	20.2
gi|12313641	gi|39597532	32.56	43	29	0	54	96	364	406	2.3e+03	18.6
gi|12313641	gi|19070377	76.14	570	134	2	1	568	1	570	6.6e-123	436.4
gi|119346	gi|12313641	40.54	37	19	3	41	75	81	116	1.3e+03	19.6
gi|12313641	gi|3334230	22.91	419	255	68	68	439	1	398	0.93	30.5
gi|21637244	gi|12313641	65.96	376	125	3	4	378	5	378	1.4e-68	255.3
gi|1722889	gi|12313641	26.47	34	22	3	22	52	349	382	2.2e+03	18.2
gi|119351	gi|12313641	23.96	96	65	8	155	242	279	374	3.8e+02	21.5
gi|12313641	gi|23094408	20.16	124	96	3	280	402	59	180	6e+02	20.6
gi|12313641	gi|15643577	19.90	397	232	86	71	436	2	343	2.5e+03	18.2
gi|3659633	gi|12313641	72.18	568	157	1	1	568	1	567	5.4e-125	443.4
gi|12313641	gi|24987754	29.03	31	16	6	14	38	120	150	3.5e+03	16.4
gi|12313641	gi|48733237	24.49	98	63	11	175	266	279	371	3.2e+03	17.6
gi|12313641	gi|27315022	25.00	152	97	17	81	225	43	184	4.8e+02	21.2
gi|21637192	gi|12313641	66.05	377	125	3	4	379	5	379	1.1e-86	315.5
gi|9369348	gi|12313641	29.55	44	30	1	77	120	523	565	1.8e+03	18.5
gi|12313641	gi|47094180	29.41	34	24	0	63	96	368	401	2.1e+03	18.7
gi|5566208	gi|12313641	40.54	37	19	3	18	52	81	116	1.7e+03	18.9
gi|13959023	gi|12313641	75.96	570	135	2	1	570	1	568	3.4e-138	487.2
gi|12313641	gi|6226558	22.83	184	106	36	88	269	26	175	48	24.7
gi|2127390	gi|12313641	26.47	68	39	11	143	205	12	73	3.4e+03	17.3
gi|20141178	gi|12313641	20.10	209	148	19	14	215	76	272	4.6e+02	21.0
gi|12313641	gi|42784284	28.00	175	90	36	81	232	43	204	2.6e+03	18.3
gi|12313641	gi|320413	37.04	27	11	6	218	239	28	53	2e+03	17.2
gi|12313641	gi|2494354	32.56	43	29	0	54	96	364	406	2.3e+03	18.6
gi|12313641	gi|2392291	29.63	81	48	9	442	516	110	187	6.1e+02	20.1
gi|1651519	gi|12313641	23.84	151	85	30	35	177	104	232	3.1e+03	17.5
gi|12313641	gi|17105223	52.94	17	6	2	541	555	8	24	1.9e+03	18.3
gi|7522600	gi|12313641	22.76	246	149	41	182	415	225	441	1.7e+03	19.1
gi|2655161	gi|12313641	22.92	96	66	8	135	222	279	374	5e+02	21.1
gi|14719485	gi|37702655	34.78	23	15	0	160	182	32	54	1.4e+03	18.7
gi|19310948	gi|14719485	22.35	85	53	13	312	391	190	266	3e+03	17.6
gi|14719485	gi|137073	36.17	47	25	5	2	45	112	156	1.7e+03	18.7
gi|16130785	gi|14719485	30.19	53	27	10	124	176	252	294	3e+03	17.3
gi|14719485	gi|20151215	32.35	34	21	2	210	243	93	124	2.5e+03	16.6
gi|14286105	gi|14719485	34.29	35	22	1	253	286	4	38	2.8e+03	17.3
gi|14719485	gi|46113189	24.24	99	58	17	160	252	32	119	1.8e+03	18.3
gi|14719485	gi|145900	24.59	61	42	4	230	289	42	99	2.8e+03	16.7
gi|14719485	gi|20137385	31.86	113	57	20	188	287	11	116	3.5e+02	20.9
gi|14719485	gi|9711697	30.00	80	39	17	36	112	43	108	1.3e+03	18.3
gi|2120670	gi|14719485	57.14	7	3	0	43	49	36	42	3.8e+03	16.1
gi|14719485	gi|115106	24.53	106	73	7	164	263	84	188	43	23.4
gi|17231162	gi|14719485	28.99	69	39	10	313	379	190	250	3.5e+03	17.2
gi|3915207	gi|14719485	33.33	18	12	0	329	346	288	305	4e+03	16.8
gi|5922018	gi|14719485	24.05	79	56	4	555	629	94	172	3.7e+03	17.5
gi|14719485	gi|46320161	29.63	27	19	0	261	287	338	364	2.7e+03	17.5
gi|14719485	gi|279570	19.51	123	93	6	191	307	215	337	6.6e+02	19.6
gi|18404701	gi|14719485	20.21	193	143	11	524	706	81	272	1.2e+03	19.8
gi|14719485	gi|2673755	28.07	57	34	7	81	130	214	270	2.6e+03	17.0
gi|14719485	gi|290541	21.79	234	149	34	13	232	76	289	1.9e+02	21.6
gi|17367189	gi|14719485	30.51	59	35	6	225	279	152	208	2e+03	18.1
gi|14719485	gi|914897	26.87	67	47	2	259	323	430	496	1.3e+03	19.4
gi|14719485	gi|4416381	24.34	152	103	12	51	196	105	250	2.2e+03	17.7
gi|14719485	gi|1311368	23.23	198	131	21	39	227	17	202	2.9e+03	16.8
gi|7839375	gi|14719485	30.43	23	14	2	220	242	186	206	3.8e+03	16.9
gi|4557311	gi|14719485	40.00	20	12	0	242	261	206	225	1.9e+03	18.9
gi|21542398	gi|14719485	21.74	92	65	7	105	193	98	185	2.7e+03	16.7
gi|5922016	gi|14719485	24.05	79	56	4	555	629	94	172	3.7e+03	17.5
gi|11999265	gi|14719485	75.00	8	2	0	301	308	320	327	4.4e+03	15.7
gi|14719485	gi|20260174	21.39	187	119	28	145	310	165	344	8.2e+02	19.6
gi|21311925	gi|14719485	24.05	79	56	4	556	630	94	172	3.7e+03	17.4
gi|14719485	gi|50123334	19.84	126	91	10	114	232	167	289	1.7e+03	18.2
gi|14719485	gi|37681795	33.33	27	18	0	156	182	28	54	1e+03	19.2
gi|14719485	gi|9622202	23.55	259	160	38	45	295	39	267	3.1e+02	20.6
gi|23000615	gi|14719485	28.99	69	39	10	391	457	190	250	3.6e+03	17.3
gi|5729842	gi|14719485	55.56	9	4	0	106	114	232	240	3.9e+03	15.3
gi|16974909	gi|14719485	30.00	60	34	8	182	239	154	207	3.1e+03	17.5
gi|14719485	gi|6325221	30.77	78	40	14	151	226	1	66	7e+02	19.4
gi|14719485	gi|2282588	22.93	157	104	17	184	329	38	188	1.8e+03	17.7
gi|14719485	gi|12644702	23.62	326	195	54	24	333	71	358	52	23.6
gi|14719485	gi|19263746	22.37	76	47	12	136	209	255	320	1.7e+03	18.3
gi|14719485	gi|51011814	26.04	96	56	15	156	245	59	145	1.4e+02	22.4
gi|2127390	gi|14719485	23.17	82	57	6	220	301	225	300	2.1e+03	17.6
gi|3334223	gi|14719485	19.67	61	46	3	279	336	167	227	1.7e+03	18.4
gi|14719485	gi|33147912	22.73	66	45	6	160	224	180	240	3.4e+03	16.9
gi|20141178	gi|14719485	35.71	14	9	0	93	106	294	307	4.1e+03	16.0
gi|22125140	gi|14719485	30.77	52	30	6	382	432	7	53	3.2e+03	17.4
gi|37681002	gi|14719485	23.40	47	34	2	318	362	271	317	4.6e+03	15.7
gi|14719485	gi|24113637	33.33	39	25	1	122	159	216	254	5.8e+02	19.7
gi|14719485	gi|42545184	34.78	23	15	0	160	182	32	54	2.1e+03	18.0
gi|14719485	gi|114331	29.49	78	41	14	151	226	1	66	1.6e+03	18.1
gi|14719485	gi|151125	25.86	116	73	13	82	192	3	110	3.5e+02	20.7
gi|86207	gi|14719485	34.62	52	23	11	191	242	287	327	2.2e+03	17.9
gi|14719485	gi|321704	24.64	138	91	13	203	333	46	177	1.9e+02	21.3
gi|34861961	gi|14719485	26.47	34	25	0	46	79	265	298	3.4e+03	17.3
gi|1346309	gi|182118	23.88	67	45	6	38	102	206	268	3.5e+03	17.0
gi|1346309	gi|11595498	24.39	41	30	1	94	133	211	251	2.9e+02	20.8
gi|1346309	gi|33356873	26.79	56	41	0	181	236	5	60	9.7e+02	19.1
gi|1346309	gi|23200220	30.00	30	21	0	266	295	20	49	2.4e+03	18.0
gi|1346309	gi|32035526	23.81	105	70	10	56	154	231	331	1.2e+03	19.2
gi|15607688	gi|1346309	31.82	22	13	2	34	53	201	222	2.7e+03	17.2
gi|1346309	gi|24899150	44.83	29	13	3	262	287	62	90	6.2e+02	19.8
gi|1346309	gi|3023710	19.70	66	51	2	213	277	319	383	3.9e+03	16.7
gi|1346309	gi|32029561	20.83	96	72	4	212	304	90	184	1.6e+03	18.7
gi|1346309	gi|24113013	33.33	36	20	4	173	204	35	70	2e+03	18.0
gi|1346309	gi|3746666	21.02	157	109	15	9	163	142	285	40	23.9
gi|1346309	gi|2317687	28.77	73	43	9	320	392	27	90	4.2e+02	20.3
gi|1346309	gi|15803675	28.57	28	20	0	267	294	166	193	2.3e+03	17.8
gi|1346309	gi|14285346	45.16	31	14	3	123	150	295	325	2.2e+03	18.0
gi|1346309	gi|34880725	27.08	48	35	0	195	242	247	294	3.7e+03	16.8
gi|1346309	gi|3046913	25.00	144	84	24	75	207	43	173	8.6	26.0
gi|1346309	gi|23136289	21.05	76	55	5	253	326	8	80	3.9e+03	17.1
gi|118688	gi|1346309	26.92	26	19	0	31	56	106	131	1.2e+03	18.8
gi|1346309	gi|27380983	21.74	69	49	5	38	103	204	270	2e+03	18.4
gi|1346309	gi|7141342	28.81	59	41	1	83	140	356	414	1.3e+03	19.0
gi|1346309	gi|24983094	28.36	67	46	2	296	361	300	365	3.5e+03	17.0
gi|1346309	gi|17367183	24.24	66	48	2	213	277	318	382	3.5e+03	17.0
gi|126968	gi|1346309	25.23	107	62	18	174	265	184	287	2.4e+03	17.3
gi|1346309	gi|15600061	27.08	48	29	6	90	132	17	63	3.9e+03	17.1
gi|1346309	gi|17987935	24.29	70	42	11	90	154	19	82	2.7e+03	18.1
gi|1346309	gi|13357995	47.37	19	10	0	24	42	182	200	2.6e+03	18.3
gi|1346309	gi|4557249	30.95	42	27	2	45	84	82	123	1.2e+03	19.0
gi|1346309	gi|49257392	26.83	41	29	1	238	277	342	382	3.9e+03	16.7
gi|21542398	gi|1346309	23.08	39	29	1	26	63	324	362	2.6e+03	17.1
gi|27461071	gi|1346309	23.64	55	40	2	353	406	83	136	2.6e+03	17.7
gi|30679736	gi|1346309	34.12	422	219	59	58	466	2	377	1.1e-28	122.6
gi|18859679	gi|1346309	22.39	67	46	6	436	497	156	221	1e+03	20.2
gi|1346309	gi|18202616	25.00	40	29	1	90	128	95	134	1.7e+03	18.5
gi|1346309	gi|47210809	22.96	196	120	31	67	242	114	298	2.9e+03	17.5
gi|191364	gi|1346309	22.92	96	65	9	336	422	104	199	3.1e+03	17.5
gi|1346309	gi|465008	25.93	81	45	15	50	119	146	222	3.3e+03	18.2
gi|1346309	gi|555806	46.17	379	183	21	9	381	17	380	7.9e-46	179.3
gi|1346309	gi|3021301	26.61	109	71	9	39	140	190	296	4.8e+02	20.1
gi|1346309	gi|6324969	25.24	103	61	16	136	230	219	313	1.2e+03	19.2
gi|1346309	gi|1246354	25.53	47	33	2	317	361	196	242	1.5e+03	18.9
gi|1346309	gi|24114071	28.95	38	26	1	326	362	383	420	2.8e+03	17.7
gi|1346309	gi|11282499	44.00	25	12	2	33	57	344	366	8.5e+02	19.7
gi|1346309	gi|728827	24.37	119	64	26	200	296	165	279	1.3e+03	19.0
gi|1346309	gi|13959023	24.29	70	42	11	90	154	19	82	2.7e+03	18.1
gi|1346309	gi|416665	24.05	79	56	4	27	102	170	247	1.9e+03	17.7
gi|3334223	gi|1346309	34.12	422	219	59	30	438	2	377	1.2e-28	122.5
gi|1346309	gi|3288523	22.86	280	171	45	84	348	84	333	92	22.9
gi|1346309	gi|16077318	26.74	86	55	8	39	119	208	290	1.1e+03	19.4
gi|1346309	gi|20141354	24.24	66	48	2	213	277	318	382	3.5e+03	17.0
gi|1346309	gi|1263182	24.24	66	46	4	58	121	169	232	4.4e+02	20.3
gi|178547	gi|1346309	26.60	94	52	17	459	540	133	221	1.8e+03	19.3
gi|1346309	gi|56107	27.08	48	34	1	48	95	56	102	2.9e+03	17.5
gi|1346309	gi|20073360	18.25	274	201	23	90	354	95	354	1.2e+03	19.2
gi|1346309	gi|17105223	24.36	78	57	2	189	264	187	264	64	23.0
gi|1346309	gi|11182130	19.31	145	105	12	1	133	164	308	2.3e+02	21.3
gi|1841443	gi|1346309	98.40	376	6	0	4	379	4	379	1.2e-123	437.7
gi|4758426	gi|37702655	25.64	39	25	4	194	230	179	215	4.2e+03	16.6
gi|25777617	gi|37702655	21.28	47	35	2	186	232	37	81	2.2e+03	17.7
gi|137070	gi|37702655	38.89	18	11	0	417	434	375	392	3.8e+03	17.4
gi|15889672	gi|37702655	22.95	61	39	8	348	400	375	435	4.3e+03	16.9
gi|3618271	gi|37702655	30.36	56	32	7	64	116	162	213	3.6e+03	16.6
gi|37702655	gi|23472449	24.69	162	104	18	128	274	57	215	1.2e+02	23.1
gi|25777621	gi|37702655	21.28	47	35	2	216	262	37	81	2.2e+03	17.8
gi|4502079	gi|37702655	21.70	106	71	12	110	208	119	219	7.2e+02	21.0
gi|37702655	gi|119348	62.07	435	159	6	1	435	1	429	3.8e-97	350.1
gi|12963455	gi|37702655	27.78	54	32	7	226	272	293	346	2.1e+03	18.2
gi|37702655	gi|31873302	61.19	438	164	6	1	438	1	432	6.2e-99	356.0
gi|26990146	gi|37702655	25.00	52	37	2	126	177	10	59	9.3e+02	19.5
gi|6322218	gi|37702655	20.95	105	77	6	330	430	192	294	3.4e+03	17.4
gi|37702655	gi|12862418	24.20	219	123	43	49	243	39	238	1.1e+03	19.3
gi|4579699	gi|37702655	21.00	100	63	16	103	192	333	426	3e+03	17.4
gi|8978312	gi|37702655	20.00	65	49	3	57	121	302	363	3.4e+03	16.8
gi|37702655	gi|15807978	29.07	86	54	7	318	401	194	274	2.4e+03	18.5
gi|23027998	gi|37702655	30.95	42	28	1	247	287	180	221	3.8e+03	17.4
gi|50556202	gi|37702655	73.73	434	112	2	1	432	1	434	9.7e-122	431.8
gi|23126033	gi|37702655	24.74	97	69	4	177	272	308	401	1.5e+03	19.4
gi|37702655	gi|930101	62.36	433	157	6	3	435	2	428	2.5e-97	350.7
gi|13506822	gi|37702655	28.57	28	19	1	288	315	256	282	2.5e+03	17.6
gi|15611138	gi|37702655	24.29	70	51	2	108	177	328	395	2.4e+03	18.5
gi|37702655	gi|45190897	74.38	441	108	5	1	440	1	437	2.9e-117	416.9
gi|19070377	gi|37702655	24.59	61	38	8	349	401	375	435	3.5e+03	17.6
gi|595267	gi|37702655	18.84	69	52	4	23	89	372	438	2.3e+03	17.6
gi|1352082	gi|37702655	20.91	110	75	12	50	155	169	270	2.2e+03	17.7
gi|37702655	gi|48729290	24.60	187	114	27	67	243	73	242	2.9e+02	21.4
gi|37702655	gi|115713	25.67	187	112	27	67	243	71	240	2.9e+02	21.4
gi|191364	gi|37702655	30.00	30	21	0	261	290	199	228	2.9e+03	17.8
gi|37702655	gi|15642751	22.92	192	118	30	65	234	24	207	1.3e+03	18.5
gi|22831365	gi|37702655	20.90	134	100	6	177	307	242	372	2.3e+03	18.9
gi|37702655	gi|9837270	44.44	18	10	0	227	244	59	76	2.7e+03	16.9
gi|16974909	gi|37702655	24.29	70	51	2	108	177	328	395	2.4e+03	18.5
gi|6014740	gi|37702655	21.51	93	60	13	103	188	333	419	3e+03	17.4
gi|37702655	gi|693933	61.42	438	163	6	1	438	1	432	2.3e-99	357.5
gi|37702655	gi|16078614	24.09	137	80	24	79	211	17	133	65	23.8
gi|37702655	gi|7320802	22.73	242	141	46	9	237	50	258	2.9e+03	18.1
gi|4126809	gi|37702655	32.26	31	18	3	58	88	257	284	3.4e+03	16.8
gi|862457	gi|37702655	30.56	36	23	2	191	226	391	424	2.4e+03	17.6
gi|37702655	gi|20981682	62.53	435	157	6	1	435	1	429	8e-98	352.4
gi|37702655	gi|21637179	21.51	265	172	36	3	246	1	250	1.8e+03	18.5
gi|8569414	gi|37702655	19.44	36	28	1	95	130	146	180	2.5e+03	17.3
gi|37702655	gi|21263619	49.88	433	201	16	3	431	4	424	2.3e-72	267.7
gi|171366	gi|37702655	20.95	105	77	6	330	430	192	294	3.3e+03	17.5
gi|4104766	gi|37702655	23.81	84	62	2	147	230	175	256	2.8e+03	17.2
gi|37702655	gi|31226567	22.91	275	161	51	58	292	44	307	9.8e+02	19.2
gi|2494043	gi|37702655	20.69	116	78	14	111	219	129	237	2.3e+03	19.1
gi|37702655	gi|67158186	24.11	112	74	11	225	332	36	140	1.9e+02	21.7
gi|66046349	gi|15077078	23.91	46	35	0	391	436	150	195	1.9e+03	17.8
gi|538726	gi|66046349	21.19	151	104	15	246	394	197	334	1.8e+02	22.3
gi|32469794	gi|66046349	43.48	23	13	0	204	226	123	145	2.6e+03	17.6
gi|2624847	gi|66046349	23.39	124	88	7	246	365	184	304	3.3e+03	17.8
gi|66046349	gi|116506	23.35	364	234	45	53	411	40	363	0.7	30.1
gi|66046349	gi|20151215	34.29	35	22	1	192	225	105	139	1.6e+03	17.9
gi|66046349	gi|29126583	24.77	109	69	13	69	170	65	167	2e+03	17.7
gi|7331	gi|66046349	22.81	57	38	6	270	322	356	410	1.3e+03	19.2
gi|20137568	gi|66046349	50.00	14	6	1	61	74	242	254	3.2e+03	17.4
gi|403537	gi|66046349	29.63	27	18	1	9	34	304	330	2.2e+03	17.8
gi|1096610	gi|66046349	25.00	64	46	2	41	104	90	151	2.8e+03	17.7
gi|23062845	gi|66046349	21.05	171	109	26	314	473	264	419	9.4e+02	19.9
gi|6753048	gi|66046349	22.54	71	52	3	332	402	182	249	2.7e+03	18.5
gi|2392338	gi|66046349	20.95	105	75	8	79	180	313	412	1.2e+03	18.1
gi|3915207	gi|66046349	23.48	132	87	14	42	164	266	392	3.1e+03	18.0
gi|66046349	gi|15803308	74.03	439	113	1	13	450	8	446	1.3e-63	238.7
gi|584791	gi|66046349	19.90	206	153	12	164	363	83	282	1.9e+03	18.5
gi|66046349	gi|729971	31.43	35	22	2	392	426	379	411	2.6e+03	17.9
gi|66046349	gi|279570	32.56	43	22	7	363	398	3	45	3.5e+03	16.9
gi|66046349	gi|49333355	31.88	69	33	14	241	295	169	237	1.8e+03	18.7
gi|66046349	gi|731075	20.00	105	79	5	207	309	271	372	3.7e+03	17.5
gi|17367186	gi|66046349	31.67	60	32	9	172	230	241	292	1e+03	19.7
gi|66046349	gi|584820	22.36	161	104	21	10	154	59	214	1.7e+03	18.1
gi|66046349	gi|141917	23.87	222	160	9	194	411	147	363	0.7	30.1
gi|66046349	gi|4887141	29.17	48	30	4	386	433	203	246	3.2e+03	16.9
gi|11999267	gi|66046349	30.23	43	22	8	147	189	241	275	2.5e+03	17.8
gi|15826830	gi|66046349	21.43	28	21	1	240	267	358	384	3.3e+03	16.8
gi|50427089	gi|66046349	27.88	104	62	13	155	253	339	434	8.9e+02	19.9
gi|27371000	gi|66046349	34.88	43	20	8	172	214	241	275	1.1e+03	19.5
gi|5922016	gi|66046349	26.09	92	55	13	536	614	104	195	2.9e+03	18.5
gi|21637244	gi|66046349	22.90	131	77	24	202	328	311	421	2.2e+03	18.1
gi|887833	gi|66046349	28.89	45	29	3	82	124	132	175	2.8e+03	17.8
gi|3023702	gi|66046349	30.23	43	22	8	172	214	241	275	3.2e+02	21.5
gi|66046349	gi|28866546	28.57	70	40	10	241	304	169	234	2.2e+03	18.3
gi|17547470	gi|66046349	24.34	378	224	62	20	353	48	407	34	24.6
gi|4033703	gi|66046349	26.53	49	30	6	349	394	181	226	3.5e+03	17.4
gi|22831365	gi|66046349	24.00	75	54	3	541	613	110	183	3.1e+03	18.3
gi|5729842	gi|66046349	20.95	105	75	8	80	181	313	412	1.1e+03	18.4
gi|66046349	gi|15595634	17.60	125	93	10	219	337	21	141	3e+03	17.6
gi|66046349	gi|15804436	30.43	46	32	0	212	257	4	49	2.4e+03	17.7
gi|32450571	gi|66046349	32.26	62	33	9	172	232	241	294	7.3e+02	20.2
gi|66046349	gi|16078614	26.32	114	62	22	246	339	232	343	9.8e+02	19.7
gi|66046349	gi|66046519	23.38	77	53	6	296	369	123	196	2.2e+03	17.4
gi|66046349	gi|5915882	25.00	296	185	37	117	409	104	365	1	29.6
gi|66046349	gi|1633161	24.60	313	173	63	117	413	104	369	2.1	28.6
gi|1085686	gi|66046349	20.91	110	72	15	109	209	83	186	2.5e+03	17.6
gi|66046349	gi|6435584	31.37	51	30	5	190	240	96	141	2.4e+03	17.3
gi|66046349	gi|24113637	26.05	215	131	28	193	395	118	316	1.6	28.7
gi|42545184	gi|66046349	21.91	178	116	23	220	386	189	354	81	23.5
gi|66046349	gi|2494354	33.33	39	25	1	241	278	172	210	2.4e+03	18.2
gi|66046349	gi|2392291	20.00	75	58	2	263	335	47	121	2e+03	17.7
gi|402288	gi|66046349	25.00	80	58	2	157	236	188	265	9.5e+02	19.3
gi|27924347	gi|66046349	26.32	38	28	0	70	107	193	230	3.3e+03	17.3
gi|3023685	gi|66046349	33.33	39	25	1	178	216	241	278	1.6e+03	18.9
gi|6624237	gi|66046349	30.65	62	34	9	133	193	241	294	1.2e+03	19.3
gi|6633958	gi|15077078	38.24	34	18	3	102	135	170	200	9.1e+02	19.3
gi|995562	gi|15077078	21.74	69	42	12	55	120	152	211	1.5e+03	18.8
gi|15077078	gi|4165126	25.00	24	17	1	39	62	266	288	2.5e+03	17.1
gi|116506	gi|15077078	28.30	53	31	7	61	112	178	224	1.6e+03	17.8
gi|15077078	gi|7638159	35.71	28	17	1	14	40	597	624	2.9e+03	17.4
gi|119339	gi|15077078	27.59	116	76	8	128	239	104	215	8e+02	19.2
gi|26990423	gi|15077078	27.84	97	52	18	221	300	23	118	1.4e+03	18.0
gi|15077078	gi|403537	36.00	25	14	2	23	45	142	166	2.7e+03	16.5
gi|15077078	gi|1395175	31.82	22	14	1	215	235	34	55	2.8e+03	16.5
gi|608499	gi|15077078	33.33	24	16	0	60	83	195	218	2.1e+03	18.0
gi|17137654	gi|15077078	32.39	71	45	3	42	111	160	228	1.7e+02	21.5
gi|15077078	gi|22976226	32.56	43	25	4	47	88	83	122	2.6e+03	17.5
gi|644509	gi|15077078	33.33	24	16	0	189	212	195	218	2.3e+03	18.1
gi|15077078	gi|8572760	24.02	204	147	8	7	203	2	204	2.1e+02	21.0
gi|6015094	gi|15077078	27.36	106	62	15	314	410	59	158	1.6e+03	18.1
gi|14599413	gi|15077078	29.79	47	31	2	367	413	170	214	1.8e+03	18.7
gi|15077078	gi|21552577	36.36	11	7	0	16	26	30	40	3e+03	16.2
gi|15077078	gi|16761739	22.92	48	37	0	150	197	387	434	2.4e+03	17.3
gi|10120813	gi|15077078	23.66	93	67	4	94	186	40	128	2e+03	17.2
gi|28373105	gi|15077078	26.92	52	38	0	360	411	27	78	1.7e+03	17.9
gi|15077078	gi|21325986	29.21	89	49	14	63	139	312	398	2.8e+03	16.9
gi|15077078	gi|11269128	32.40	179	114	7	16	194	15	186	31	23.2
gi|15077078	gi|5915706	22.73	44	29	5	2	45	108	146	2.5e+03	17.1
gi|21221374	gi|15077078	22.78	79	59	2	164	240	104	182	8.4e+02	18.9
gi|39597532	gi|15077078	22.33	215	150	17	24	231	2	206	1.2e+03	18.5
gi|119344	gi|15077078	26.92	26	19	0	385	410	10	35	2.1e+03	17.5
gi|15077078	gi|27461071	25.27	91	63	5	119	204	7	97	2.6e+03	17.0
gi|6688831	gi|15077078	31.65	79	44	10	196	267	38	113	1.6e+03	18.0
gi|18175728	gi|15077078	26.98	63	41	5	17	79	137	194	1.5e+03	18.1
gi|18202616	gi|15077078	32.65	49	24	9	373	413	48	95	2.1e+03	17.5
gi|13991101	gi|15077078	26.32	171	107	19	65	232	52	206	2.3e+03	17.3
gi|11999257	gi|15077078	32.14	28	18	1	35	62	204	230	1.7e+03	17.7
gi|15077078	gi|586167	24.62	65	47	2	8	70	494	558	2.8e+03	17.3
gi|15077078	gi|28896804	48.55	241	123	1	1	241	1	240	3.6e-06	46.1
gi|7619802	gi|15077078	29.31	58	37	4	2	57	154	209	1.8e+03	17.2
gi|119354	gi|15077078	26.19	42	31	0	397	438	13	54	1.1e+03	18.6
gi|15077078	gi|2189975	55.56	9	4	0	147	155	293	301	2.8e+03	16.4
gi|14423684	gi|15077078	28.45	116	76	7	128	240	104	215	4.5e+02	20.1
gi|32450571	gi|15077078	22.97	209	146	15	32	232	6	207	7.9e+02	19.2
gi|44561888	gi|15077078	28.57	49	31	4	392	438	151	197	1.8e+03	17.9
gi|7320802	gi|15077078	32.35	34	20	3	102	135	170	200	2e+03	18.0
gi|15077078	gi|416665	27.13	129	80	14	112	235	1	120	2e+03	16.9
gi|1170131	gi|15077078	29.17	48	34	0	392	439	150	197	2.6e+02	20.9
gi|12643614	gi|15077078	24.19	62	47	0	359	420	27	88	2e+03	17.5
gi|37681002	gi|15077078	25.47	106	66	13	277	378	14	110	1.5e+03	18.2
gi|15077078	gi|8569414	23.35	197	138	13	1	194	1	187	1.5e+02	21.0
gi|15077078	gi|227457	30.49	82	42	15	47	118	82	158	2.3e+03	17.7
gi|21263598	gi|15077078	34.09	44	26	3	215	256	37	79	1.5e+03	18.1
gi|56107	gi|15077078	21.76	216	152	17	24	232	2	207	5.7e+02	19.7
gi|21232671	gi|15077078	25.00	52	38	1	392	443	150	200	1.7e+03	18.0
gi|15077078	gi|17105223	33.67	196	120	10	29	223	26	212	3.3	26.5
gi|15077078	gi|2494044	31.03	29	17	3	40	65	353	381	2.5e+03	18.0
gi|4758426	gi|3182927	22.41	348	234	36	76	401	68	401	0.00013	42.9
gi|4758426	gi|14010614	27.78	54	34	5	203	255	16	65	1.4e+03	17.9
gi|4758426	gi|627094	18.75	64	50	2	365	428	226	287	3.2e+03	17.5
gi|4758426	gi|13937125	30.00	50	32	3	359	405	220	269	1.4e+03	19.1
gi|4758426	gi|7450253	24.24	99	62	13	89	184	193	281	2.8e+03	17.3
gi|23103221	gi|4758426	34.00	50	25	8	88	134	355	399	2.9e+03	17.7
gi|4758426	gi|7531049	25.21	119	77	12	334	445	89	202	1.4e+03	18.5
gi|4758426	gi|3023713	26.67	30	20	2	231	258	263	292	2.4e+03	18.2
gi|4758426	gi|16080988	20.61	393	253	59	26	399	32	384	1.2e+02	22.9
gi|4758426	gi|1890331	29.79	47	30	3	405	449	81	126	9.4e+02	18.9
gi|4758426	gi|9931313	61.54	13	5	0	72	84	50	62	3.2e+02	21.6
gi|23478773	gi|4758426	31.71	41	23	5	78	118	242	277	2.8e+03	18.1
gi|4758426	gi|115106	26.19	42	26	5	58	99	262	298	3.2e+03	17.0
gi|4758426	gi|3694811	44.44	18	10	0	113	130	46	63	4.4e+03	16.3
gi|4758426	gi|3915207	27.63	76	39	16	362	433	402	465	2.5e+02	22.2
gi|4758426	gi|3046913	31.82	44	26	4	406	449	235	274	1.5e+03	18.6
gi|4758426	gi|23136289	24.29	70	41	12	357	426	397	454	6.4e+02	20.8
gi|4758426	gi|6015094	25.64	39	25	4	194	230	179	215	4.2e+03	16.6
gi|4758426	gi|6141557	21.07	356	236	45	64	401	44	372	49	24.1
gi|7141342	gi|4758426	28.17	71	45	6	78	145	130	197	3.7e+03	17.1
gi|4758426	gi|15807978	40.00	30	18	0	373	402	411	440	3.1e+02	21.9
gi|4758426	gi|22218649	61.54	13	5	0	72	84	50	62	3.2e+02	21.6
gi|4758426	gi|10092677	42.86	14	8	0	210	223	222	235	4.3e+03	15.9
gi|4758426	gi|4416383	20.46	303	191	50	129	428	13	268	2.7e+03	17.7
gi|4758426	gi|4887141	22.73	66	47	4	372	433	82	147	2.8e+03	17.2
gi|4758426	gi|47211348	33.33	33	22	0	420	452	212	244	2.3e+03	18.1
gi|4758426	gi|4557249	23.35	227	146	28	129	341	33	245	3.3e+03	17.2
gi|4758426	gi|10441766	31.03	29	20	0	99	127	70	98	7.6e+02	19.6
gi|4758426	gi|119344	22.86	70	51	3	359	428	221	287	8.3e+02	20.0
gi|4758426	gi|10336584	36.67	30	19	0	373	402	408	437	3.1e+02	21.9
gi|4758426	gi|11270764	26.27	118	72	15	323	437	42	147	2.9e+03	17.5
gi|4758426	gi|18158850	24.24	33	25	0	66	98	315	347	1.1e+03	19.3
gi|4758426	gi|31981810	23.08	52	37	3	207	255	229	280	1.8e+03	18.1
gi|4758426	gi|17066742	36.36	33	18	3	114	145	354	384	4.6e+03	16.1
gi|4758426	gi|30679736	44.44	18	10	0	113	130	74	91	4.6e+03	16.2
gi|4758426	gi|47567341	24.12	199	120	31	256	434	129	316	2.1e+03	18.4
gi|4758426	gi|43635	28.26	46	33	0	357	402	394	439	4.4e+02	21.4
gi|4758426	gi|119350	30.00	30	19	2	231	258	261	290	2.6e+03	18.0
gi|4758426	gi|37531422	26.67	30	20	2	231	258	264	293	2.3e+03	18.2
gi|4758426	gi|3116017	29.70	101	58	13	5	96	49	145	5.2e+02	20.1
gi|4758426	gi|3659633	34.21	38	25	0	365	402	402	439	2.2e+02	22.4
gi|4758426	gi|15809669	42.86	14	8	0	410	423	279	292	3.6e+03	16.6
gi|4758426	gi|119354	22.54	71	53	2	359	428	225	294	2.2e+03	18.4
gi|4758426	gi|16122873	31.11	45	30	1	359	403	400	443	5.1e+02	21.2
gi|4758426	gi|14423688	30.00	30	19	2	231	258	262	291	2.6e+03	18.0
gi|4758426	gi|8388689	34.62	26	17	0	415	440	300	325	2.1e+03	18.4
gi|4758426	gi|728827	38.46	13	8	0	75	87	69	81	1.7e+03	18.8
gi|4758426	gi|7320802	38.71	31	19	0	373	403	411	441	5.1e+02	21.2
gi|4758426	gi|1363309	21.13	71	52	4	359	428	220	287	1.9e+03	18.6
gi|4758426	gi|20150361	41.18	17	9	1	83	98	97	113	1.6e+03	17.7
gi|4758426	gi|16077318	18.92	74	56	4	205	278	188	257	2.2e+03	18.4
gi|4758426	gi|16130196	39.39	33	16	4	22	51	9	40	1e+03	19.2
gi|28190681	gi|4758426	34.38	32	19	2	55	86	196	225	1.3e+03	19.2
gi|114331	gi|4758426	23.44	64	43	6	183	244	330	389	4e+03	16.5
gi|4758426	gi|6048992	29.87	77	43	11	306	372	107	182	2.7e+03	17.5
gi|4758426	gi|20073360	26.42	53	36	3	403	453	80	131	1.1e+03	19.5
gi|4758426	gi|26250612	31.03	29	20	0	99	127	112	140	9.3e+02	19.5
gi|4758426	gi|49236275	21.43	70	53	2	311	380	295	362	4e+03	16.8
gi|4758426	gi|6624237	25.00	40	27	3	62	101	359	395	3.8e+03	16.9
gi|182118	gi|1169534	71.60	412	104	13	4	405	33	441	6.1e-98	352.7
gi|730245	gi|182118	21.12	161	106	21	23	172	35	185	1.9e+03	17.8
gi|32469794	gi|182118	31.11	45	28	3	189	233	24	65	1.5e+03	18.4
gi|33113259	gi|182118	70.12	415	109	15	31	442	3	405	4.9e-99	356.3
gi|7450252	gi|182118	23.97	121	72	20	59	161	176	294	1.8e+03	18.1
gi|31981282	gi|182118	30.00	40	26	2	127	166	320	357	2.5e+03	16.7
gi|48770970	gi|182118	19.05	126	88	14	234	355	241	356	3.4e+03	17.2
gi|3023713	gi|182118	69.88	415	110	15	31	442	3	405	9.9e-99	355.3
gi|16945394	gi|182118	22.97	74	45	12	345	417	198	260	3.2e+03	18.2
gi|182118	gi|13124132	50.74	408	186	15	3	404	30	428	6.6e-66	246.2
gi|182118	gi|16131692	26.02	196	110	35	36	206	21	206	31	24.0
gi|182118	gi|15833269	21.95	82	59	5	7	84	281	361	2.7e+03	17.6
gi|182118	gi|28870449	34.88	43	20	8	146	188	241	275	8.4e+02	19.9
gi|182118	gi|21219743	21.69	166	111	19	3	153	148	309	1.3e+03	19.6
gi|182118	gi|729971	21.69	415	254	71	27	392	18	410	42	24.2
gi|1346734	gi|182118	21.49	121	86	9	188	303	127	243	2e+03	17.9
gi|4579699	gi|182118	27.59	58	38	4	166	219	281	338	2.4e+03	17.8
gi|15833010	gi|182118	33.33	27	18	0	21	47	295	321	3.9e+03	16.8
gi|15803300	gi|182118	53.02	398	174	13	35	424	7	399	4.3e-66	246.8
gi|24583077	gi|182118	43.48	23	13	0	36	58	158	180	2.4e+03	17.6
gi|182118	gi|7436883	69.51	410	112	13	6	405	34	440	4.8e-97	349.7
gi|182118	gi|48832201	54.03	409	169	19	3	404	31	427	3.8e-69	256.9
gi|15600061	gi|182118	27.38	84	47	14	52	128	72	148	2.5e+03	18.3
gi|7109222	gi|182118	17.48	103	76	9	143	236	166	268	2.9e+03	17.1
gi|47211348	gi|182118	73.20	403	82	26	29	405	3	405	6.9e-107	382.2
gi|182118	gi|26109055	25.60	168	102	23	188	344	107	262	5.3e+02	20.1
gi|182118	gi|21221374	28.07	57	34	7	218	267	293	349	2e+03	18.2
gi|3929478	gi|182118	24.44	135	77	25	3	134	144	256	2e+03	17.9
gi|540972	gi|182118	29.79	94	45	21	102	177	1	91	1.3e+03	18.7
gi|13637776	gi|182118	83.37	403	67	0	29	431	3	405	2.1e-125	443.8
gi|16878083	gi|182118	84.12	403	64	0	29	431	3	405	8.1e-132	465.2
gi|21637244	gi|182118	50.00	12	6	0	277	288	182	193	3.5e+03	16.9
gi|182118	gi|18175728	70.66	409	107	13	7	405	35	440	4.2e-96	346.5
gi|182118	gi|48729290	27.03	74	45	9	281	349	170	239	4.1e+02	20.8
gi|182118	gi|18158999	21.69	415	254	71	27	392	18	410	42	24.2
gi|37531422	gi|182118	65.38	416	109	35	31	424	3	405	2.3e-86	314.2
gi|182118	gi|2627152	21.97	132	82	21	156	268	107	236	7.2e+02	19.6
gi|3659633	gi|182118	26.67	75	49	6	202	272	297	369	7.9e+02	20.3
gi|11999259	gi|182118	85.56	360	52	0	4	363	3	362	1.3e-116	414.4
gi|15809669	gi|182118	29.31	58	27	14	96	151	206	251	1e+03	19.0
gi|182118	gi|49176390	21.24	193	123	29	158	335	98	276	4.2e+02	20.7
gi|13786719	gi|182118	23.91	92	55	15	156	241	6	88	1e+03	19.1
gi|182118	gi|14423688	71.12	412	106	13	4	405	33	441	2.5e-97	350.6
gi|6753398	gi|182118	23.44	64	39	10	206	260	278	340	2.4e+03	17.4
gi|182118	gi|16078614	23.97	121	78	14	70	182	133	247	1.7e+03	18.6
gi|182118	gi|604515	28.36	67	47	1	7	73	123	188	1.8e+03	18.5
gi|182118	gi|416665	20.76	236	161	26	51	268	3	230	1.2e+03	18.6
gi|182118	gi|1633161	20.79	202	141	19	148	341	107	297	1.3e+02	22.4
gi|182118	gi|3288523	21.32	136	91	16	166	293	143	270	1.6e+03	18.5
gi|22125140	gi|182118	29.69	64	40	5	316	377	149	209	3.7e+03	17.2
gi|28190683	gi|182118	23.53	85	57	8	24	102	193	275	3.3e+03	17.3
gi|114337	gi|182118	30.26	76	46	7	236	309	145	215	3.1e+03	17.0
gi|182118	gi|460259	51.22	410	180	20	3	404	30	427	1.1e-66	248.8
gi|182118	gi|49483034	49.02	408	196	12	3	404	30	431	8.7e-65	242.5
gi|24580920	gi|182118	73.02	404	108	1	96	499	3	405	8.9e-114	405.4
gi|182118	gi|8569461	34.88	43	20	8	146	188	236	270	2.2e+03	18.2
gi|2494044	gi|182118	20.63	63	46	4	173	235	238	296	4.1e+03	17.4
gi|21730171	gi|24987639	35.29	17	11	0	96	112	99	115	1.8e+03	17.2
gi|19310948	gi|24987639	38.10	21	12	1	188	208	12	31	2.5e+03	16.9
gi|17532699	gi|24987639	32.14	28	19	0	23	50	76	103	2.1e+03	16.7
gi|2501623	gi|24987639	29.82	57	32	8	85	134	5	60	1.7e+03	17.6
gi|24987639	gi|15804904	24.00	100	65	11	5	98	193	287	1.7e+02	20.7
gi|7638159	gi|24987639	50.00	12	6	0	153	164	108	119	1.1e+03	18.5
gi|7331	gi|24987639	45.45	11	6	0	206	216	26	36	1.4e+03	17.6
gi|3059198	gi|24987639	28.00	25	18	0	84	108	84	108	3.7e+03	15.0
gi|24987639	gi|1890331	53.33	15	7	0	9	23	16	30	3.8e+02	18.7
gi|24987639	gi|34877732	26.67	60	40	4	30	89	81	136	1.4e+03	17.6
gi|22297549	gi|24987639	33.33	15	10	0	237	251	114	128	2e+03	17.3
gi|24987639	gi|115106	21.62	37	22	7	77	113	21	50	2.5e+03	15.9
gi|16131692	gi|24987639	30.77	13	9	0	20	32	10	22	2.7e+03	15.5
gi|50420053	gi|24987639	25.44	114	56	29	2	87	17	129	1.6e+02	20.9
gi|24987639	gi|23814070	25.00	28	21	0	15	42	53	80	1.4e+03	17.6
gi|24987639	gi|34392443	34.48	29	19	0	15	43	51	79	1.5e+02	21.0
gi|24987639	gi|20877656	47.62	21	11	0	29	49	161	181	1.2e+03	17.8
gi|6753960	gi|24987639	35.29	17	9	2	433	449	102	116	3.4e+03	15.8
gi|18404701	gi|24987639	33.33	18	12	0	473	490	62	79	3e+03	16.8
gi|24987639	gi|2673755	24.00	25	19	0	110	134	255	279	2.8e+03	15.7
gi|24115140	gi|24987639	30.77	13	9	0	62	74	10	22	2.9e+03	15.8
gi|21264318	gi|24987639	25.00	44	31	2	125	168	76	117	1.5e+03	18.2
gi|24987639	gi|141917	25.86	58	37	6	85	138	131	186	9.4	24.8
gi|24987639	gi|21325986	33.33	18	12	0	111	128	304	321	1.6e+03	17.3
gi|24987639	gi|47211348	23.44	64	46	3	5	68	216	276	1.2e+03	17.8
gi|24987639	gi|15826830	43.75	16	9	0	67	82	81	96	6.9e+02	18.1
gi|24987639	gi|50427089	29.55	44	28	3	38	80	17	58	1.4e+03	17.6
gi|24987639	gi|119344	25.42	59	38	6	5	58	235	292	6.5e+02	18.8
gi|15834028	gi|24987639	30.77	13	9	0	20	32	10	22	2.9e+03	15.7
gi|225714	gi|24987639	32.50	40	26	1	281	319	22	61	8e+02	19.4
gi|24987639	gi|28870714	31.25	16	11	0	11	26	142	157	4.2e+03	14.8
gi|18202616	gi|24987639	23.91	46	29	6	326	369	28	69	2.6e+03	16.3
gi|3891690	gi|24987639	71.43	7	2	0	126	132	142	148	1.8e+03	16.8
gi|24987639	gi|11999257	24.64	69	49	3	5	70	210	278	3.1e+02	19.7
gi|465008	gi|24987639	32.50	40	26	1	281	319	22	61	7.9e+02	19.4
gi|3021301	gi|24987639	28.57	21	15	0	149	169	85	105	3.1e+03	15.5
gi|24987639	gi|3643989	25.86	58	37	6	85	138	131	186	9.4	24.8
gi|24987639	gi|17402589	30.00	40	21	7	25	61	280	315	1.9e+03	17.9
gi|24987639	gi|24114071	30.95	42	26	3	86	124	309	350	2.1e+02	20.5
gi|11282499	gi|24987639	26.47	34	23	2	127	160	113	144	1.6e+03	17.2
gi|5566208	gi|24987639	28.57	28	20	0	28	55	15	42	1.2e+03	17.5
gi|24987639	gi|30315823	83.33	6	1	0	1	6	138	143	2.9e+03	16.1
gi|24987639	gi|50302929	29.55	44	28	3	38	80	17	58	1.6e+03	17.3
gi|24987639	gi|20150361	35.59	59	30	8	8	63	9	62	88	20.5
gi|1085686	gi|24987639	25.00	16	12	0	10	25	4	19	3.8e+03	14.9
gi|16130196	gi|24987639	26.32	19	14	0	169	187	105	123	2.5e+03	16.0
gi|2655163	gi|24987639	30.77	26	16	2	2	25	42	67	3.4e+03	15.7
gi|3885968	gi|24987639	20.69	29	23	0	51	79	15	43	1.5e+03	17.4
gi|24987639	gi|417106	32.14	28	16	3	8	32	5	32	8.3e+02	17.5
gi|24987639	gi|3860238	24.19	62	40	7	52	110	41	98	1.7e+03	17.0
gi|24987639	gi|37589645	26.92	78	36	21	38	96	17	92	1.2e+03	17.8
gi|24987639	gi|7245484	21.62	37	28	1	85	120	503	539	6.5e+02	19.2
gi|24987639	gi|123158	23.24	142	97	12	8	139	4	143	1.6	26.4
gi|24987639	gi|1841443	40.00	20	10	2	61	78	282	301	1.3e+03	17.5
gi|6633958	gi|21730171	22.57	483	288	86	72	515	3	438	1.5e+02	23.0
gi|729422	gi|6633958	22.33	215	132	35	156	346	270	473	1.2e+03	19.9
gi|33356873	gi|6633958	27.59	29	17	4	142	170	543	567	3.3e+03	17.3
gi|6633958	gi|2501623	55.17	571	251	5	1	567	1	570	1.4e-89	325.8
gi|7450253	gi|6633958	20.00	100	76	4	164	261	180	277	2.1e+03	18.3
gi|6633958	gi|1685019	22.66	128	82	17	421	534	149	273	1.2e+03	19.2
gi|14286104	gi|6633958	33.33	57	35	3	322	377	61	115	1.8e+03	18.9
gi|6633958	gi|17432321	23.08	156	106	14	290	437	245	394	2.8e+02	22.1
gi|171053	gi|6633958	22.92	48	32	5	660	703	464	510	2.8e+03	18.9
gi|6633958	gi|28870678	38.24	34	18	3	102	135	170	200	2.1e+03	17.9
gi|17545798	gi|6633958	30.00	50	24	11	207	251	442	485	3.5e+03	17.7
gi|15375064	gi|6633958	23.73	59	40	5	181	236	341	397	3.3e+03	17.3
gi|7766898	gi|6633958	26.47	136	80	20	32	162	122	242	4e+03	16.8
gi|22976226	gi|6633958	57.39	575	236	9	1	572	1	569	5.3e-89	323.8
gi|12044396	gi|6633958	20.10	199	130	29	208	395	203	383	2.1e+03	18.6
gi|3046913	gi|6633958	37.04	27	16	1	11	36	499	525	2.4e+03	18.0
gi|6633958	gi|22988246	24.84	306	181	49	71	356	3	279	1.2e+02	23.4
gi|6633958	gi|8843720	28.89	45	31	1	56	99	6	50	1.8e+03	18.5
gi|4579699	gi|6633958	24.00	75	44	13	279	351	405	468	3.4e+03	17.4
gi|21552577	gi|6633958	29.03	93	59	7	188	277	311	399	2.4e+03	18.0
gi|6015099	gi|6633958	26.67	210	130	24	43	235	82	284	4	28.2
gi|23101955	gi|6633958	59.44	567	227	3	2	566	4	569	6.5e-100	360.1
gi|6633958	gi|10120813	27.50	40	29	0	295	334	152	191	2.9e+03	17.6
gi|6633958	gi|462011	32.00	25	15	2	222	244	299	323	3.8e+03	17.3
gi|11269128	gi|6633958	37.50	32	19	1	123	154	260	290	2.3e+03	17.8
gi|11127755	gi|6633958	29.82	57	38	2	358	412	493	549	1.7e+03	19.2
gi|6633958	gi|16129581	23.73	59	43	2	237	293	146	204	3.9e+03	16.8
gi|16762152	gi|6633958	22.52	151	100	17	98	240	350	491	2.9e+03	17.6
gi|26991438	gi|6633958	25.61	82	53	8	204	279	187	266	3.6e+03	17.6
gi|16878083	gi|6633958	23.36	137	87	18	41	167	82	210	5.2e+02	21.1
gi|5913962	gi|6633958	56.84	570	239	7	3	569	4	569	1.8e-81	298.8
gi|6633958	gi|887833	17.10	193	141	19	48	235	4	182	7.2e+02	20.6
gi|119355	gi|6633958	36.23	69	39	5	13	78	52	118	4.1e+02	21.5
gi|2708800	gi|6633958	59.12	570	231	2	1	569	1	569	5.8e-119	423.3
gi|6633958	gi|15643577	26.23	61	43	2	506	565	149	208	2.3e+03	18.3
gi|114388	gi|6633958	26.79	56	31	10	358	403	389	444	2.4e+03	18.4
gi|23428513	gi|6633958	26.79	56	31	10	358	403	389	444	2.6e+03	18.3
gi|6633958	gi|11999249	22.39	134	92	12	82	210	16	142	2.1e+03	18.4
gi|6633958	gi|1825471	24.82	141	88	18	149	281	92	222	1.6e+03	18.3
gi|6633958	gi|6321693	24.04	208	126	32	82	286	41	219	3.1e+03	17.9
gi|6633958	gi|16975437	30.88	68	35	12	342	409	350	405	3.4e+03	17.6
gi|728827	gi|6633958	18.83	154	112	13	19	163	71	220	1.1e+03	19.8
gi|6633958	gi|7245287	60.07	566	223	3	5	569	3	566	2e-88	321.9
gi|6633958	gi|7531230	25.96	104	62	15	377	469	216	315	4.5e+03	16.7
gi|631903	gi|6633958	38.24	34	18	3	22	52	66	99	3.2e+03	17.3
gi|1085686	gi|6633958	25.30	83	50	12	76	155	241	314	3.1e+03	17.4
gi|6633958	gi|16130196	27.50	40	29	0	295	334	149	188	2.9e+03	17.6
gi|8919731	gi|6633958	34.78	69	40	5	12	77	52	118	1.3e+02	23.1
gi|178547	gi|6633958	28.26	46	32	1	64	108	496	541	2.2e+03	19.5
gi|3860238	gi|6633958	20.59	34	27	0	113	146	199	232	3.6e+03	17.4
gi|27924347	gi|6633958	25.33	75	49	7	76	144	340	413	2.4e+03	18.4
gi|7522600	gi|6633958	21.43	98	71	6	285	377	266	362	3e+03	18.0
gi|6633958	gi|6624237	23.88	134	90	12	82	210	2	128	2.6e+03	18.2
gi|3182927	gi|21730171	30.30	66	42	4	384	445	378	443	5.1e+02	20.9
gi|32479360	gi|21730171	26.23	61	40	5	61	119	98	155	2.5e+03	17.3
gi|13194736	gi|21730171	23.27	507	296	93	12	481	3	453	13	26.3
gi|21730171	gi|2822270	27.66	47	31	3	376	421	23	67	3.3e+03	17.0
gi|21730171	gi|10197684	25.00	44	26	7	279	317	151	192	3.2e+03	16.6
gi|7638159	gi|21730171	17.35	98	76	5	479	576	27	119	3.8e+03	17.6
gi|21730171	gi|24115394	20.78	409	257	67	3	399	11	364	6.7	26.9
gi|17432321	gi|21730171	20.55	472	300	75	2	433	2	438	13	26.3
gi|3059202	gi|21730171	37.50	40	22	3	143	180	351	389	7.7e+02	19.6
gi|20137385	gi|21730171	34.21	38	23	2	311	346	160	197	2.9e+03	17.7
gi|21730171	gi|24113013	21.18	85	63	4	333	416	219	300	1.5e+03	18.6
gi|21730171	gi|17545798	38.46	26	12	4	425	448	322	345	4.1e+03	16.8
gi|21730171	gi|115107	35.71	42	21	6	6	47	37	72	1.9e+03	18.1
gi|17231162	gi|21730171	27.78	108	61	17	70	174	2	95	1.3e+02	23.2
gi|563865	gi|21730171	32.50	40	26	1	86	125	18	56	2.5e+03	17.6
gi|21730171	gi|2147172	25.64	39	26	3	19	57	224	259	2.9e+03	17.2
gi|21730171	gi|48823965	29.17	48	30	4	136	182	324	368	3.2e+03	17.5
gi|21730171	gi|50083417	28.57	42	28	2	99	138	403	444	3.3e+03	17.5
gi|15803420	gi|21730171	42.31	26	15	0	59	84	35	60	1.2e+02	23.0
gi|21730171	gi|21552577	47.06	17	9	0	314	330	276	292	3.1e+03	17.1
gi|21730171	gi|24115140	22.86	140	93	15	246	377	203	335	2.8e+03	17.5
gi|21730171	gi|22852211	29.17	48	30	4	136	182	324	368	3.2e+03	17.5
gi|914897	gi|21730171	21.08	408	261	61	93	447	1	400	68	24.3
gi|14587240	gi|21730171	22.29	166	111	18	66	228	242	392	1.4e+03	19.2
gi|3913100	gi|21730171	25.00	40	30	0	333	372	364	403	3.1e+03	17.4
gi|21730171	gi|11999267	29.41	68	38	10	270	333	28	89	3e+03	17.4
gi|21730171	gi|25010672	23.04	230	151	26	236	453	94	309	2.1e+03	18.4
gi|48788203	gi|21730171	33.33	24	14	2	32	55	426	447	3e+03	17.5
gi|421269	gi|21730171	18.63	408	269	63	92	447	4	400	1.4e+02	23.1
gi|21730171	gi|15834028	22.86	140	93	15	246	377	161	293	1.8e+03	18.2
gi|225714	gi|21730171	21.19	420	266	65	340	715	3	401	70	24.7
gi|14599435	gi|21730171	21.14	402	263	54	356	708	4	400	2.5	29.5
gi|28870714	gi|21730171	18.78	229	161	25	131	349	16	229	1.5e+03	18.7
gi|13605430	gi|21730171	20.91	416	272	57	68	443	2	400	1.5	29.7
gi|21730171	gi|15598210	32.14	56	32	6	125	174	28	83	1.2e+03	18.7
gi|15220459	gi|21730171	22.80	421	256	69	338	712	3	400	3.7	28.9
gi|15643577	gi|21730171	22.44	410	242	76	13	359	13	409	1.7e+02	22.2
gi|465008	gi|21730171	21.19	420	266	65	340	715	3	401	71	24.6
gi|21730171	gi|24987754	26.87	67	43	6	372	435	25	88	2.4e+03	17.0
gi|21730171	gi|7619802	28.23	124	68	21	344	457	75	187	1.7e+03	18.2
gi|21730171	gi|11999247	26.79	56	36	5	50	102	254	307	3.4e+03	17.1
gi|6321271	gi|21730171	26.32	19	14	0	127	145	317	335	2.9e+03	17.6
gi|21730171	gi|28210138	25.00	60	38	7	41	100	6	58	2.6e+03	18.0
gi|21730171	gi|8745541	25.20	123	75	17	324	446	2	107	1.4e+03	18.7
gi|23501177	gi|21730171	21.43	406	265	54	83	443	4	400	37	25.1
gi|21730171	gi|13022196	37.84	37	22	1	358	394	335	370	2.5e+02	21.8
gi|21730171	gi|4757966	31.25	80	45	10	359	432	53	128	1.4e+03	18.6
gi|21730171	gi|33147912	33.33	45	25	5	39	82	9	49	1.8e+03	18.7
gi|28899335	gi|21730171	33.33	45	25	5	9	49	39	82	1.7e+03	18.9
gi|21730171	gi|24113637	32.43	37	20	5	419	450	9	45	1.5e+03	18.6
gi|8919731	gi|21730171	22.86	105	70	11	243	343	7	104	6e+02	20.6
gi|3885968	gi|21730171	25.37	67	48	2	253	318	113	178	3.7e+02	21.3
gi|21730171	gi|151128	25.64	39	26	3	19	57	224	259	2.9e+03	17.2
gi|13124248	gi|21730171	25.97	77	49	8	53	129	270	338	2.3e+03	18.3
gi|27924347	gi|21730171	19.12	68	53	2	326	391	119	186	3.1e+03	17.6
gi|7522600	gi|21730171	33.33	36	21	3	8	41	301	335	2.8e+03	17.8
gi|1169533	gi|13310123	31.91	47	31	1	66	111	182	228	1.1e+03	18.6
gi|13310123	gi|538726	32.65	49	28	5	10	57	320	364	2.6e+03	17.1
gi|13310123	gi|137071	24.21	190	108	36	48	208	88	270	2.7e+03	17.4
gi|16130785	gi|13310123	27.87	61	36	8	74	134	145	197	8.7e+02	19.0
gi|13310123	gi|399033	30.23	43	27	3	193	234	701	741	2.6e+03	17.9
gi|48770970	gi|13310123	29.17	48	34	0	392	439	150	197	5.4e+02	19.8
gi|3915831	gi|13310123	42.31	26	11	4	347	370	201	224	2.5e+03	17.1
gi|13310123	gi|576098	25.57	219	147	16	6	215	31	242	2e+03	17.6
gi|13310123	gi|17977844	33.33	39	21	5	51	85	93	130	2.8e+03	16.7
gi|34597330	gi|13310123	23.81	42	32	0	397	438	13	54	1.9e+03	17.8
gi|13310123	gi|9931313	25.58	43	28	4	5	47	49	87	2.6e+03	17.1
gi|13310123	gi|1395175	36.36	22	13	1	215	235	34	55	2.6e+03	16.6
gi|13310123	gi|25777621	25.73	206	150	3	3	207	50	253	75	22.2
gi|23062845	gi|13310123	34.21	38	22	3	160	196	182	217	2.2e+03	17.6
gi|13310123	gi|4502079	30.23	43	27	3	193	234	710	750	2.7e+03	17.9
gi|13310123	gi|16131692	50.62	241	118	1	1	241	1	240	1.2e-06	47.9
gi|13310123	gi|13929094	30.77	13	9	0	37	49	241	253	3.1e+03	16.7
gi|13310123	gi|21637205	31.25	48	27	6	177	220	259	304	3.1e+03	16.5
gi|47572881	gi|13310123	31.11	45	31	0	391	435	150	194	1.5e+03	18.2
gi|6322218	gi|13310123	39.58	48	19	10	146	184	138	184	1.5e+03	18.2
gi|13310123	gi|8843720	30.00	30	18	3	56	84	128	155	2.7e+03	16.4
gi|13310123	gi|18404701	32.26	31	21	0	35	65	297	327	2.6e+03	17.8
gi|13310123	gi|3122243	25.58	43	28	4	5	47	49	87	2.6e+03	17.1
gi|13310123	gi|12084365	19.51	41	32	1	22	62	102	141	2.7e+03	16.6
gi|7436883	gi|13310123	23.12	160	103	20	78	236	66	206	2.2e+03	17.5
gi|13310123	gi|14585753	25.73	171	112	15	44	206	69	232	2.5e+03	17.2
gi|3913100	gi|13310123	22.22	45	33	2	264	308	150	192	2.1e+03	17.4
gi|13310123	gi|11999263	26.67	195	123	20	10	201	57	234	2.7e+03	16.7
gi|5915706	gi|13310123	32.65	49	24	9	373	413	48	95	2.2e+03	17.3
gi|4557249	gi|13310123	24.41	127	79	17	71	183	114	237	1.1e+03	18.4
gi|48788203	gi|13310123	26.42	53	32	7	61	112	178	224	1.6e+03	17.7
gi|13310123	gi|11269130	25.86	174	116	13	10	176	7	174	2.2e+02	20.4
gi|5922016	gi|13310123	25.00	72	50	4	252	322	163	231	2.5e+03	17.9
gi|13310123	gi|21637244	25.71	35	25	1	19	53	42	75	2.8e+03	16.7
gi|13310123	gi|2134756	30.23	43	27	3	193	234	708	748	2.7e+03	17.9
gi|20149805	gi|13310123	27.68	224	147	15	16	225	16	238	4.3	26.1
gi|23094408	gi|13310123	27.08	48	32	3	60	104	26	73	2.4e+03	17.0
gi|11999251	gi|13310123	27.03	111	74	7	99	206	100	206	3.8e+02	20.0
gi|13310123	gi|586167	24.62	65	47	2	8	70	494	558	3e+03	17.1
gi|13310123	gi|28896804	46.89	241	127	1	1	241	1	240	6.2e-06	45.4
gi|13310123	gi|7619802	27.59	58	38	4	154	209	2	57	2.4e+03	16.6
gi|13310123	gi|9837270	32.61	46	26	5	81	126	91	131	2.7e+03	16.1
gi|15595638	gi|13310123	29.79	47	31	2	171	217	177	221	1.6e+03	18.2
gi|14423684	gi|13310123	28.46	123	81	7	121	240	97	215	4.5e+02	20.1
gi|13310123	gi|22003413	26.32	57	35	7	160	211	42	96	2.2e+03	16.7
gi|16078614	gi|13310123	27.78	36	19	7	26	54	26	61	2e+03	17.5
gi|13310123	gi|66046519	90.04	241	24	0	1	241	1	241	2.9e-14	73.0
gi|10720391	gi|13310123	34.29	35	23	0	222	256	45	79	1.3e+03	17.6
gi|13310123	gi|4757966	23.91	184	137	3	6	188	23	204	1.2e+02	21.4
gi|30583767	gi|13310123	27.62	105	70	6	137	239	115	215	4.9e+02	19.9
gi|20981682	gi|13310123	23.04	217	146	21	24	231	2	206	4.4e+02	20.1
gi|42784284	gi|13310123	31.90	116	62	17	17	126	137	241	1.6e+03	18.0
gi|28277239	gi|13310123	22.58	62	48	0	360	421	27	88	2.3e+03	17.3
gi|178547	gi|13310123	25.00	72	50	4	274	344	163	231	2.6e+03	17.9
gi|13310123	gi|402288	26.19	42	30	1	22	62	263	304	2.5e+03	16.7
gi|13310123	gi|23039910	26.32	19	14	0	156	174	447	465	2.7e+03	17.4
gi|15643639	gi|13310123	26.36	110	67	14	318	419	10	113	2.1e+03	17.5
gi|13310123	gi|50122496	19.61	51	41	0	126	176	375	425	2.9e+03	16.9
gi|3182927	gi|3777495	33.33	27	18	0	306	332	309	335	1.8e+03	18.6
gi|6323606	gi|3182927	26.00	50	33	4	280	328	114	160	3.4e+03	18.2
gi|7638159	gi|3182927	30.00	40	24	4	480	518	295	331	4.5e+03	16.9
gi|3915831	gi|3182927	27.78	72	43	9	150	221	219	281	2.9e+03	17.8
gi|417146	gi|3182927	23.38	77	46	13	307	370	184	260	4.2e+03	16.5
gi|3182927	gi|34597330	21.05	95	60	15	203	296	163	243	4e+03	17.0
gi|23030094	gi|3182927	38.89	18	11	0	29	46	306	323	2.3e+03	17.3
gi|115106	gi|3182927	24.21	95	56	16	119	199	271	363	3.9e+02	20.7
gi|14285348	gi|3182927	23.81	42	32	0	320	361	10	51	2.5e+03	18.0
gi|3182927	gi|12044396	25.84	209	125	30	144	347	214	397	9.5e+02	19.8
gi|1657533	gi|3182927	20.29	414	263	67	38	410	50	437	1.1e+03	19.7
gi|3182927	gi|47572881	27.37	179	96	34	139	293	29	197	7.2e+02	20.4
[truncated: 373,411 more rows]
