# Supplementary material for: Community detection in sequence similarity networks based on attribute clustering
Source: PLoS One. 2017 Jul 24;12(7):e0178650. doi: 10.1371/journal.pone.0178650 (PMC5524321; doi:10.1371/journal.pone.0178650)
Supplement: S7 Dataset — (TXT) [file pone.0178650.s011.txt]

# l_a f_id f_m s_a
0.35632184	0.21774194	0.66129035	0.03898051
0.20402299	0.19718310	0.69014084	0.03940887
0.03735632	0.46153846	0.53846157	0.03641037
0.22413793	0.25641027	0.60256410	0.04604841
0.12643678	0.31818181	0.63636363	0.03983723
0.23850575	0.22891566	0.65060240	0.03683873
0.14367816	0.30000001	0.62000000	0.03683873
0.30747128	0.23364486	0.70093459	0.04090812
0.24712643	0.25581396	0.63953489	0.03683873
0.17816092	0.25806451	0.69354838	0.04219319
0.20689656	0.23611110	0.63888890	0.03898051
0.25574714	0.21348314	0.68539327	0.03726708
0.32471263	0.23893805	0.68141592	0.04519169
0.33333334	0.19827586	0.69827586	0.03683873
1.04929578	0.54530203	0.39932886	0.66999072
0.18779343	0.25000000	0.60000002	0.04785276
0.24644549	0.23076923	0.64423078	0.04286269
1.05281687	0.55183947	0.39297658	0.54333860
1.01856768	0.59895831	0.37500000	0.57387209
0.26588628	0.17610063	0.67295599	0.02503256
0.90393013	0.24879228	0.57487923	0.05964612
1.05087721	0.55091822	0.39065108	0.54823202
0.18779343	0.25000000	0.60000002	0.04813626
0.99284434	0.60000002	0.38198197	0.65261841
0.91471571	0.57952470	0.40402195	0.51454204
0.22084367	0.23595506	0.69662923	0.06214689
0.16397229	0.23943663	0.69014084	0.04026138
0.97539544	0.60000002	0.38198197	0.63894242
0.24483776	0.25301206	0.62650603	0.03467315
1.00351489	0.59719789	0.39929947	0.62847471
1.01050782	0.55459273	0.42634314	0.77630037
1.03076923	0.24129353	0.54975122	0.07968694
0.37616822	0.23602484	0.65838510	0.03764190
0.16216215	0.20370370	0.77777779	0.04335260
0.20364742	0.29850745	0.55223882	0.03700517
0.18739054	0.19626169	0.71962619	0.03617521
0.87784094	0.20388350	0.68284792	0.03937638
0.99824870	0.52280700	0.47192982	0.73308563
0.99299473	0.58553791	0.40740740	0.82714117
1.00175130	0.57342654	0.42482516	0.63922566
1.00000000	0.58596492	0.40701753	0.58705860
1.00351489	0.63047284	0.36602452	0.65749717
1.00000000	0.59630609	0.39050132	0.62079901
0.62869197	0.20469798	0.64093959	0.04177162
1.00175750	0.56842107	0.42280701	0.58868855
0.41506130	0.23206751	0.62025315	0.04595229
0.16964285	0.28070176	0.50877196	0.03566215
1.00176060	0.67311072	0.31810194	0.68236381
0.07242990	0.35483870	0.61290324	0.03903605
0.02288732	0.53846157	0.38461539	0.03139428
0.99471831	0.64247787	0.35398230	0.66149586
1.00000000	0.61091548	0.38204226	0.64376730
0.07218309	0.19512194	0.75609756	0.03324100
0.20052083	0.31168830	0.53246754	0.04996431
0.06666667	0.43750000	0.46875000	0.04580981
0.20330970	0.26744187	0.59302324	0.04003660
0.99647886	0.60424030	0.39222616	0.63896585
0.87473458	0.22087379	0.64805824	0.08241455
0.99471831	0.70265484	0.29380530	0.83582640
0.02288732	0.53846157	0.38461539	0.03139428
0.52380955	0.25000000	0.64204544	0.04567257
0.09226190	0.35483870	0.58064514	0.03795620
0.23214285	0.24358974	0.57692307	0.04004171
0.11309524	0.28947368	0.65789473	0.03461939
0.14583333	0.22448979	0.61224490	0.03503649
0.57440478	0.20207255	0.74093264	0.04129301
0.28273809	0.27368420	0.65263158	0.03649635
0.06845238	0.30434781	0.60869563	0.03524505
0.20833333	0.25714287	0.65714288	0.04025026
0.42857143	0.20138890	0.71527779	0.03587070
0.33035713	0.24324325	0.63063061	0.03691345
0.74107140	0.21686748	0.67469877	0.04337852
0.17261904	0.24137931	0.72413790	0.03315954
0.49702382	0.26347306	0.60479039	0.04066736
0.35435435	0.25423729	0.59322035	0.04431138
0.05066079	0.34782609	0.65217394	0.04143646
0.22897196	0.20408164	0.65306121	0.04122685
0.11894273	0.22222222	0.77777779	0.04202841
0.14322917	0.29090908	0.58181816	0.03335804
1.00000000	0.90748900	0.09251101	0.92541438
0.03744493	0.47058824	0.52941179	0.03966062
0.33045977	0.23478261	0.65217394	0.04167566
0.07386363	0.42307693	0.46153846	0.03357985
0.06607930	0.36666667	0.63333333	0.04321231
0.02202643	0.60000002	0.40000001	0.03985794
0.10132159	0.30434781	0.43478259	0.03650355
0.02102804	0.66666669	0.33333334	0.05740181
0.11453745	0.23076923	0.76923078	0.04044988
0.16519824	0.29333332	0.51999998	0.04558011
1.00352108	0.54385966	0.44385964	0.51653463
0.43963555	0.17098446	0.73056996	0.05025616
0.30094787	0.25984251	0.59842521	0.04228084
0.47656250	0.26229507	0.55737704	0.06299401
0.04863222	0.56250000	0.43750000	0.03958692
1.00000000	0.59050965	0.40421793	0.60869563
1.05895197	0.20824742	0.59793812	0.09360731
1.00527239	0.59265733	0.40034965	0.72843903
0.13920455	0.30612245	0.61224490	0.03497901
1.00351489	0.56217164	0.43257442	0.58161080
0.43963555	0.17098446	0.73056996	0.05035444
0.13895781	0.23214285	0.73214287	0.06979063
1.00527239	0.57342654	0.40909091	0.67284387
1.05365849	0.22916667	0.56481481	0.06032285
1.00175750	0.56491226	0.42280701	0.53688520
1.00702989	0.50610822	0.48691100	0.51924443
0.16477273	0.29310346	0.55172414	0.03654080
0.87991267	0.19851117	0.66501242	0.07491857
0.11674009	0.22641510	0.77358490	0.03872753
0.68122274	0.20192307	0.63461536	0.05537459
0.43489584	0.25149700	0.65269458	0.04262417
0.11674009	0.22641510	0.77358490	0.03870458
0.89737993	0.21897811	0.65693432	0.06433225
0.23580787	0.28703704	0.55555558	0.06324647
0.92139739	0.20379147	0.63507110	0.06731813
0.87772924	0.21144278	0.65422887	0.08007601
0.92358077	0.21513002	0.60756499	0.05944625
0.89301312	0.20048900	0.64058679	0.06786102
0.15641026	0.27868852	0.68852460	0.09034833
0.26721764	0.21649484	0.68041235	0.03468899
0.11850312	0.36842105	0.47368422	0.04244775
0.19230770	0.29333332	0.51999998	0.07542492
0.11642411	0.35714287	0.51785713	0.04072398
0.13305613	0.26562500	0.67187500	0.03878474
0.14137214	0.32352942	0.54411763	0.04266322
0.18503119	0.24719101	0.53932583	0.04589528
0.11363637	0.27500001	0.72500002	0.03637818
0.11850312	0.35087720	0.49122807	0.04072398
0.15384616	0.28378379	0.62162161	0.04804999
0.05707196	0.26086956	0.73913044	0.06048521
0.13097712	0.28571430	0.65079367	0.03964663
0.14345114	0.24637681	0.68115944	0.03835380
0.07484408	0.41666666	0.47222221	0.04093945
0.06250000	0.36363637	0.63636363	0.03877385
0.21596244	0.22826087	0.56521738	0.04466258
0.17863397	0.21568628	0.71568626	0.03250371
0.41141140	0.26277372	0.64233577	0.07201348
0.24475524	0.22142857	0.61428571	0.02814815
0.35632184	0.20967741	0.66935486	0.04101222
0.19332162	0.23636363	0.59090906	0.03164952
0.27685949	0.20149253	0.70895523	0.04946996
1.00575542	0.44492131	0.48927039	0.39526996
0.19576719	0.22522523	0.61261261	0.04263981
0.16986302	0.30645162	0.50000000	0.04176003
0.10791367	0.17333333	0.78666669	0.01822235
0.08260106	0.27659574	0.61702126	0.03259499
0.23379630	0.23762377	0.67326730	0.04120410
0.87338132	0.47116968	0.48270181	0.39352527
0.16152018	0.23529412	0.61764705	0.04970030
0.89786226	0.53174603	0.45767197	0.56868130
0.23040380	0.22680412	0.64948452	0.04570429
0.31591448	0.21052632	0.66165411	0.05069930
0.34650457	0.21929824	0.70175439	0.03980207
0.52771086	0.25114155	0.60273975	0.06353012
0.95724463	0.28784120	0.56575680	0.17157842
0.45605701	0.18750000	0.67708331	0.04970030
0.42042756	0.19774011	0.68361580	0.06168832
0.42042756	0.19774011	0.68361580	0.06168832
1.03087890	0.26728112	0.57373273	0.12837164
0.02375297	0.50000000	0.50000000	0.04545455
0.58907366	0.20967741	0.64516127	0.04570429
0.43467933	0.17486338	0.74316943	0.04545455
0.77197152	0.29846153	0.55076921	0.11363637
1.04885054	0.23561645	0.60547948	0.05641688
0.13732395	0.21794872	0.70512819	0.03289701
0.24295774	0.23188406	0.57971013	0.03289701
1.00880277	0.63001746	0.35602096	0.68808132
0.51056337	0.24137931	0.56551725	0.04443679
0.16385542	0.36764705	0.42647058	0.05903506
1.00000000	0.61971831	0.37500000	0.77643818
0.44131455	0.22872341	0.67021275	0.05751666
0.84848487	0.21428572	0.62380952	0.07493221
0.37037036	0.20625000	0.63125002	0.04430538
0.19354838	0.26923078	0.52564102	0.07078764
1.00528169	0.71803850	0.26970229	0.86720639
1.00176060	0.70474517	0.28822497	0.74888051
0.34710744	0.23015873	0.63492066	0.04346092
1.00704229	0.59790212	0.39160839	0.58697897
0.13684210	0.25641027	0.66666669	0.03839349
0.04801670	0.34782609	0.65217394	0.04132231
0.76011562	0.43726236	0.51901138	0.30025923
0.07772021	0.33333334	0.66666669	0.03968582
0.05892548	0.29411766	0.70588237	0.04509018
0.16168717	0.25000000	0.65217394	0.04198699
0.19392523	0.27710843	0.60240966	0.04122685
0.11713286	0.22388060	0.70149255	0.03102851
0.26972741	0.21276596	0.69680852	0.01832486
0.10760402	0.17333333	0.78666669	0.01813297
0.12280702	0.24285714	0.68571430	0.03125982
0.89956957	0.48644337	0.46889952	0.40017268
0.16404887	0.18085106	0.77659577	0.03706343
0.06220096	0.34615386	0.61538464	0.03344867
0.12564103	0.30612245	0.59183675	0.07551164
0.98564595	0.25485438	0.58252430	0.11226451
0.37799042	0.18354431	0.72151899	0.03902345
0.11483254	0.31250000	0.64583331	0.03613994
0.96650720	0.25742576	0.57920790	0.15321030
0.96650720	0.25495049	0.58168316	0.15090349
0.37081340	0.20645161	0.73548388	0.03460208
0.37741047	0.18978103	0.74452555	0.03899614
0.06937799	0.34482759	0.65517241	0.03556325
0.11244019	0.29787233	0.51063830	0.03767782
0.54306221	0.19823788	0.64757711	0.04286813
0.09090909	0.34210527	0.63157892	0.03863899
0.49712643	0.26589596	0.64161849	0.06727038
0.07507508	0.31999999	0.60000002	0.04167664
0.72520661	0.23076923	0.59259260	0.06617061
0.29487181	0.28695652	0.55652171	0.08598266
1.04148471	0.22012578	0.62264150	0.08023816
0.03099173	0.40000001	0.60000002	0.05022588
0.47314051	0.23144105	0.58078605	0.06537338
0.90120482	0.24331550	0.59893048	0.06622715
0.24355301	0.27058825	0.52941179	0.03496362
0.14051522	0.25000000	0.66666669	0.03817541
0.25619835	0.21774194	0.63709676	0.05633803
0.56198347	0.22794117	0.57352942	0.06138719
0.14010990	0.33333334	0.56862748	0.04729129
0.13947991	0.37288135	0.55932206	0.05422100
0.60970461	0.21107267	0.65743947	0.04009236
0.14135021	0.41791046	0.50746268	0.08748361
0.21694215	0.30476192	0.43809524	0.06377890
0.99823636	0.67491168	0.32155478	0.85185969
0.71025640	0.24909747	0.54512638	0.10260116
0.98574823	0.20240964	0.64337349	0.07968127
0.85594988	0.20975609	0.66829270	0.06408762
1.00176370	0.70422536	0.28873238	0.90194416
0.14285715	0.22222222	0.72839504	0.04057481
0.35152838	0.27950311	0.55900621	0.09093525
0.58644861	0.20318726	0.64940238	0.05596495
0.35537189	0.20930232	0.68217057	0.04150579
0.99823636	0.61130744	0.38515902	0.75464916
1.00881839	0.55419582	0.43531469	0.79078615
0.12997903	0.32258064	0.67741936	0.06654940
1.00176370	0.58626759	0.40140846	0.79015213
0.99823636	0.61484098	0.38162544	0.75760776
0.21545668	0.27173913	0.52173913	0.04500549
0.17989418	0.21568628	0.66666669	0.03994083
1.00529099	0.53684211	0.45438597	0.54090524
0.62051284	0.23140496	0.54132229	0.08821454
0.98689955	0.23672566	0.59070796	0.10632265
0.10934744	0.27419356	0.69354838	0.03654996
0.12300684	0.31481481	0.53703701	0.05035444
0.32758620	0.23684211	0.64035088	0.03853648
1.00705469	0.58669001	0.40455341	0.63108456
1.00176370	0.60915494	0.38204226	0.72023916
1.00176370	0.56514084	0.42781690	0.58326215
1.00176370	0.60915494	0.38204226	0.72006834
0.99736148	0.66666669	0.32804233	0.62481505
0.17233010	0.36619717	0.45070422	0.07359551
1.00000000	0.72134036	0.27865961	0.95201004
0.99470901	0.74645388	0.25354609	0.83603758
0.99823636	0.68374556	0.31272084	0.80649018
1.00701749	0.54529619	0.44599304	0.56599432
0.69999999	0.21978022	0.60073262	0.08887284
0.13202247	0.23404256	0.74468082	0.03625801
1.01048946	0.53460211	0.44636679	0.54022592
0.05584642	0.25000000	0.71875000	0.03138933
0.93886465	0.21860465	0.59534883	0.08230216
1.00530040	0.52899826	0.46221441	0.53994083
0.21285141	0.29245284	0.54716980	0.06544138
1.00352728	0.54657292	0.44463971	0.69059348
0.09339408	0.34146342	0.60975611	0.05011000
1.00000000	0.56020945	0.43280977	0.59479219
1.00174820	0.54450262	0.43804538	0.54817486
0.49766356	0.26291078	0.58685446	0.08429003
0.10643016	0.27083334	0.66666669	0.02475107
0.16761364	0.30508474	0.64406782	0.03633780
0.89782608	0.22276029	0.62711865	0.07435758
0.16587678	0.22857143	0.68571430	0.03704422
0.07543860	0.23255815	0.62790698	0.03290870
0.16587678	0.22857143	0.68571430	0.03704422
1.00528169	0.66900176	0.31698775	0.67102432
0.97192985	0.56317687	0.41877255	0.58315641
1.00350881	0.73076922	0.26398602	0.94515216
0.25526932	0.26605505	0.55963302	0.04209084
0.84040403	0.22836539	0.60817307	0.07000246
0.40625000	0.21025641	0.62564105	0.04602692
1.00000000	0.57543862	0.41578948	0.67852086
1.00175440	0.61821365	0.36952713	0.68772119
1.00175440	0.58669001	0.40980735	0.61288035
0.10468320	0.36842105	0.55263156	0.03688198
0.20892018	0.28089887	0.56179774	0.05300613
0.13981043	0.23728813	0.67796612	0.04111715
0.24403183	0.22826087	0.68478262	0.05489144
0.31914893	0.23809524	0.64761907	0.04001721
0.27230048	0.25862068	0.61206895	0.05374233
0.18779343	0.26249999	0.58749998	0.05006135
0.42723006	0.24725275	0.58791208	0.05030675
0.04929578	0.38095239	0.61904764	0.04981595
0.44131455	0.23404256	0.64893615	0.05251534
0.34272301	0.24657534	0.56849313	0.06699386
0.20422535	0.22988506	0.72413790	0.04662577
0.43250689	0.23566879	0.69426751	0.03807815
0.41314554	0.19886364	0.65909094	0.04785276
0.12300684	0.33333334	0.51851851	0.05196389
0.10684931	0.33333334	0.58974361	0.03466061
1.00000000	0.71252203	0.27689594	0.90417957
1.00000000	0.66927081	0.32552084	0.58903080
1.01234567	0.60278744	0.38327527	0.60175216
0.20289855	0.27551019	0.55102038	0.05415817
0.98689955	0.23230088	0.59513277	0.10100719
1.00176370	0.60739434	0.38380283	0.76492059
0.32102272	0.19469027	0.77876109	0.03897661
1.00881839	0.56818181	0.42132866	0.71472895
1.00000000	0.65079367	0.34391534	0.58863050
0.15833333	0.26315790	0.60526317	0.04168476
0.99823636	0.72261482	0.27385160	0.74520892
0.16033755	0.26315790	0.60526317	0.04051217
0.14638448	0.25301206	0.63855422	0.03212265
0.05286344	0.50000000	0.50000000	0.04188896
0.03340292	0.62500000	0.37500000	0.05290142
0.08333334	0.40625000	0.43750000	0.03206079
0.43390805	0.17880794	0.66887414	0.03621292
0.91484714	0.23627685	0.58233893	0.06392694
0.59345794	0.22834645	0.62992126	0.03903605
0.18807340	0.26829270	0.53658539	0.03735990
1.01405978	0.54246098	0.44367418	0.65270627
0.54861110	0.22362868	0.64978904	0.04856070
1.01405978	0.55112654	0.43500867	0.64372259
0.99480069	0.62195122	0.36236933	0.62603766
1.05372620	0.52796054	0.40460527	0.51521862
0.17233010	0.30985916	0.59154928	0.06207865
0.06932409	0.34999999	0.37500000	0.02338129
0.17179488	0.26865673	0.64179105	0.08146567
0.60570073	0.25098041	0.61568630	0.08764940
0.11086956	0.35294119	0.50980395	0.05221433
0.13913043	0.20312500	0.73437500	0.05030071
1.00873363	0.33766234	0.62121212	0.27340183
0.27011493	0.23404256	0.68085104	0.04459840
0.04407714	0.43750000	0.56250000	0.03436293
0.15261959	0.32835820	0.56716418	0.05475434
0.08478261	0.30769232	0.53846157	0.05194095
0.90217394	0.22409639	0.61686748	0.06861673
0.90434784	0.22596154	0.61778843	0.05986878
0.23043478	0.22641510	0.58490568	0.04893385
0.92027336	0.25247526	0.62623763	0.16784583
0.27334851	0.27500001	0.64166665	0.05977068
0.21412301	0.18085106	0.73404253	0.04879239
0.16109422	0.30188680	0.50943398	0.03722031
0.13895217	0.31147540	0.62295079	0.05781898
0.12300684	0.31481481	0.53703701	0.05074408
0.88333333	0.23180594	0.60646898	0.07011572
0.20572917	0.26582280	0.69620252	0.06281228
0.84282458	0.17837837	0.72432435	0.05196389
0.09794988	0.34883720	0.51162791	0.04928032
0.94626170	0.22962964	0.60000002	0.06188282
0.93846154	0.21584700	0.64754099	0.08780842
0.17475729	0.31944445	0.62500000	0.06151685
0.15261959	0.29850745	0.59701490	0.05025616
0.27334851	0.27500001	0.64166665	0.05977068
0.06473595	0.26315790	0.65789473	0.02930280
0.17035775	0.27000001	0.60000002	0.03267093
0.20869565	0.29166666	0.66666669	0.03734597
0.32951289	0.20869565	0.66086954	0.03718674
0.15727699	0.26865673	0.59701490	0.04887682
0.96933562	0.57996488	0.41300526	0.57561469
0.22465754	0.24390244	0.64634144	0.03524139
1.01533222	0.57718122	0.37416106	0.57443583
0.17475729	0.33333334	0.48611110	0.06573033
0.46166950	0.19926199	0.70479703	0.03283934
0.09030837	0.36585367	0.63414633	0.04722387
0.11599297	0.21212122	0.75757575	0.02822783
1.01230228	0.60590279	0.37500000	0.69567394
0.09567198	0.35714287	0.59523809	0.04937668
0.97188050	0.54249549	0.44122967	0.53616166
1.00175750	0.77894735	0.21929824	0.86103225
1.05272412	0.54257095	0.40066779	0.59679300
1.00000000	0.65377855	0.33391917	0.73308831
0.11599297	0.21212122	0.75757575	0.02822783
1.00000000	0.64116096	0.34300792	0.64172482
1.00175750	0.64210528	0.34736842	0.68359447
0.08649789	0.43902439	0.56097561	0.08846658
1.00175750	0.61403507	0.37719297	0.63554364
0.38986784	0.29378530	0.57062149	0.05255878
0.08596491	0.30612245	0.65306121	0.03539142
0.09722222	0.30952382	0.50000000	0.04115853
0.02447552	0.57142860	0.35714287	0.02828410
1.00542009	0.53234500	0.41778976	0.52225858
0.10632184	0.37837839	0.54054052	0.04394891
0.14523810	0.22950819	0.63934427	0.04152484
0.08201058	0.16129032	0.83870965	0.04470284
0.03911343	0.33333334	0.63333333	0.01795554
0.24615385	0.22916667	0.71875000	0.06785196
0.10954063	0.27419356	0.69354838	0.03913680
0.10632184	0.35135135	0.56756759	0.04182838
0.40909091	0.22222222	0.68055558	0.04789579
0.92434663	0.43750000	0.50744045	0.39425030
0.06575342	0.33333334	0.66666669	0.03754900
0.07867133	0.31111112	0.46666667	0.03012667
0.08478261	0.28205130	0.66666669	0.03336493
0.26936620	0.24183007	0.64052290	0.03326163
0.14485981	0.29032257	0.50000000	0.03804023
0.16958041	0.25773194	0.60824740	0.03370610
0.15289983	0.25287357	0.63218391	0.03940455
0.17543860	0.17000000	0.69999999	0.03200556
0.24780317	0.18439716	0.74468082	0.03902862
0.12126538	0.24637681	0.60869563	0.03169458
0.17636363	0.25773194	0.60824740	0.03496161
0.98486930	0.44692737	0.51536316	0.42005283
0.19487180	0.30263159	0.64473683	0.09142654
0.32820514	0.30468750	0.43750000	0.07648523
0.24218750	0.25806451	0.61290324	0.03521127
0.98461539	0.23177083	0.64843750	0.07648523
0.90769231	0.23163842	0.60169494	0.09676272
0.12564103	0.28571430	0.63265306	0.06545713
0.10743801	0.41025642	0.53846157	0.03841699
1.11282051	0.22811060	0.60829490	0.10707933
1.01538467	0.19191919	0.63131315	0.07719672
0.13846155	0.25925925	0.68518519	0.08680185
0.37179488	0.19310345	0.59310347	0.06865884
0.34615386	0.25185186	0.66666669	0.08751334
0.30747128	0.21495327	0.69158876	0.03837861
0.24407583	0.22330096	0.62135923	0.03898371
0.41048035	0.19148937	0.69148934	0.05557131
0.18055555	0.26923078	0.67948717	0.04094077
0.10632184	0.32432431	0.59459460	0.04013962
0.40974212	0.20979021	0.69930071	0.04688763
0.18133803	0.20388350	0.67961162	0.03463961
0.02343750	0.55555558	0.44444445	0.04139900
0.26041666	0.28000000	0.42399999	0.04146765
0.92333335	0.50541514	0.47292417	0.45835733
0.10647181	0.27450982	0.72549021	0.04377410
0.05069930	0.27586207	0.72413790	0.02792764
0.86746991	0.55709875	0.41049382	0.48388299
0.23036650	0.21212122	0.68181819	0.03171775
0.11894273	0.27777779	0.61111110	0.04603833
0.09911894	0.26666668	0.73333335	0.03714681
0.14096916	0.26562500	0.65625000	0.04663110
0.09911894	0.33333334	0.64444447	0.04228413
0.09030837	0.34146342	0.65853661	0.04366726
0.82669789	0.20113315	0.66572237	0.03425999
0.13656388	0.27419356	0.70967740	0.04426003
0.06167401	0.46428570	0.32142857	0.04406244
0.55506611	0.24206349	0.65079367	0.07923335
0.09911894	0.33333334	0.64444447	0.04228413
0.10792951	0.34693879	0.63265306	0.04366726
0.13656388	0.27419356	0.70967740	0.04426003
0.28414097	0.28682169	0.54263568	0.05690575
0.09282701	0.31818181	0.63636363	0.07280928
0.08227848	0.33333334	0.66666669	0.07345361
0.12447257	0.23728813	0.69491524	0.06894330
0.88185656	0.22488038	0.57416266	0.08408505
0.10981309	0.31914893	0.44680852	0.04062936
0.48348349	0.22360249	0.64596272	0.05642633
0.92027336	0.25247526	0.62623763	0.16841848
0.12869199	0.31147540	0.57377046	0.06378866
0.14135021	0.35820895	0.55223882	0.07828608
0.97087377	0.22499999	0.60000002	0.07415731
1.05063295	0.21686748	0.55823290	0.08569588
0.06118143	0.55172414	0.44827586	0.07635310
0.12447257	0.23728813	0.69491524	0.06894330
0.08205128	0.25000000	0.75000000	0.06394509
0.10211267	0.24137931	0.74137932	0.02741682
1.00783694	0.53965783	0.39657855	0.52949488
0.05933682	0.32352942	0.58823532	0.02959599
0.26647565	0.25806451	0.63440859	0.04668553
0.01578947	0.66666669	0.33333334	0.02636476
0.32432431	0.28703704	0.64814812	0.07716421
1.01253915	0.52012384	0.42260063	0.52714002
0.11363637	0.16923077	0.76923078	0.03413655
1.00500000	0.59369820	0.37479270	0.57332110
0.55082744	0.22746781	0.62231761	0.04667124
0.11547344	0.31999999	0.60000002	0.04215852
0.42793792	0.22279793	0.69948184	0.02987198
0.10211267	0.22413793	0.75862068	0.02741195
0.02564103	0.89999998	0.10000000	0.07400850
0.13846155	0.31481481	0.53703701	0.08038244
0.10030395	0.39393941	0.51515150	0.04023236
0.83846152	0.24159022	0.53822631	0.07223796
0.12564103	0.28571430	0.63265306	0.06515580
0.12051282	0.34042552	0.57446808	0.07259207
0.14358975	0.25000000	0.57142860	0.06657223
0.12820514	0.30000001	0.60000002	0.07400850
1.00000000	0.81025642	0.18974359	0.85522491
1.06923079	0.23021583	0.55875301	0.08179887
0.23140496	0.26190478	0.69047618	0.03608453
0.21538462	0.28571430	0.53571427	0.07152975
0.05641026	0.36363637	0.59090906	0.07297689
0.75641024	0.21016949	0.69830507	0.07406069
0.23076923	0.30000001	0.63333333	0.08092486
0.21538462	0.27380952	0.50000000	0.08453757
0.23589744	0.29347825	0.63043481	0.08056358
0.97135419	0.21983914	0.64075065	0.07161552
0.13589744	0.22641510	0.71698111	0.05888728
0.15641026	0.27868852	0.63934427	0.08742775
0.69999999	0.22344323	0.61172163	0.08056358
0.23333333	0.31868133	0.52747256	0.08670521
0.41666666	0.22758621	0.66896552	0.04290643
0.57456142	0.22900763	0.53816795	0.04831833
0.19614711	0.23214285	0.65178573	0.03807578
0.09251101	0.33333334	0.66666669	0.04640600
0.99299473	0.65255731	0.34391534	0.87741452
0.52927399	0.23451327	0.62389380	0.03680501
0.42642644	0.19718310	0.74647886	0.04702194
1.00175130	0.61013985	0.38111889	0.63094354
0.99299473	0.65255731	0.34391534	0.87945759
0.99649739	0.68892795	0.30404219	0.70728076
0.58644861	0.20717132	0.64143425	0.04341764
1.05078804	0.56500000	0.37833333	0.59862548
1.00000000	0.61454546	0.38181818	0.64450258
1.00528169	0.69702280	0.29422066	0.70428789
0.42642644	0.19718310	0.74647886	0.04742515
0.18925233	0.19753087	0.72839504	0.03445528
1.00000000	0.75795054	0.23851590	0.87979496
0.99481863	0.67187500	0.32291666	0.64055395
1.00706708	0.78947371	0.20350876	0.76124340
0.09030837	0.31707317	0.68292683	0.04107425
1.00176680	0.63315696	0.36155203	0.76868385
1.05477035	0.54438859	0.40033501	0.58746690
0.29197079	0.25833333	0.68333334	0.03081811
0.11780822	0.34883720	0.58139533	0.03809330
1.01413429	0.64459932	0.33797911	0.65062833
1.00353360	0.63380283	0.35387325	0.62880290
1.01060069	0.64685315	0.33916083	0.65641534
0.87473458	0.22087379	0.63349515	0.07662624
0.09745762	0.23913044	0.76086956	0.03725563
0.33076924	0.25581396	0.68217057	0.06774877
0.33678755	0.25384617	0.47692308	0.04030591
0.25384617	0.30303031	0.56565654	0.08856740
0.11794872	0.41304347	0.45652175	0.07657022
0.64871794	0.24901186	0.52964425	0.07268878
0.12307692	0.25000000	0.72916669	0.07692307
0.25641027	0.25000000	0.57999998	0.06527876
0.63846153	0.24096386	0.53815264	0.07727593
0.66410255	0.20077220	0.71814674	0.08045166
0.41025642	0.23125000	0.65625000	0.06774877
0.46410257	0.23756906	0.64088398	0.09209598
0.70512819	0.22545454	0.58181816	0.08045166
0.16588785	0.26760563	0.63380283	0.04321848
0.60747665	0.21538462	0.63076925	0.05118502
0.12850468	0.25454545	0.67272729	0.03724358
0.36448598	0.19230770	0.71794873	0.03525194
0.57943922	0.22580644	0.62903225	0.03565027
0.25284091	0.17977528	0.69662923	0.03298021
0.11915888	0.23529412	0.70588237	0.03644692
0.73364484	0.20063694	0.59872609	0.04341764
0.60747665	0.19230770	0.66153848	0.03903605
0.75467288	0.25386998	0.61300308	0.10416251
0.12412178	0.24528302	0.71698111	0.04917673
0.28971961	0.17741935	0.76612902	0.03923521
0.12328767	0.28888890	0.57777780	0.03548587
1.00000000	0.90308368	0.09691630	0.91220123
0.04384134	0.47619048	0.52380955	0.04427391
0.11597374	0.24528302	0.75471699	0.06518762
0.06263048	0.43333334	0.56666666	0.04329004
0.82159626	0.20285714	0.68000001	0.04616144
0.09603340	0.28260869	0.71739131	0.04210940
0.06054280	0.44827586	0.34482759	0.04407713
0.06263048	0.43333334	0.56666666	0.04427391
0.09603340	0.28260869	0.71739131	0.04210940
0.06471816	0.38709676	0.61290324	0.04171586
0.09603340	0.28260869	0.71739131	0.04210940
0.26931107	0.27131784	0.55813956	0.05489964
0.28508770	0.23846154	0.65384614	0.04902890
0.31944445	0.22463769	0.73913044	0.04094077
0.34649122	0.22784810	0.57594937	0.04500237
1.01535082	0.22462203	0.58747298	0.07389863
1.01535082	0.22678186	0.58531320	0.07389863
0.11403508	0.34615386	0.51923078	0.04666035
0.08333334	0.36842105	0.42105263	0.04405495
0.17032968	0.30645162	0.53225809	0.04107460
0.32242990	0.22463769	0.73913044	0.04125521
0.93691587	0.22693267	0.62344140	0.08368580
0.24342105	0.28828830	0.60360360	0.05708195
0.08114035	0.43243244	0.40540540	0.04429181
0.29729730	0.24242425	0.67676765	0.04766467
0.23933649	0.25742576	0.64356434	0.03995346
0.29857820	0.19841270	0.67460316	0.03568658
0.02369668	0.60000002	0.40000001	0.03937161
0.08056872	0.32352942	0.61764705	0.03491079
0.06398104	0.37037036	0.55555558	0.04053530
0.08056872	0.32352942	0.61764705	0.03491079
0.09952607	0.23809524	0.71428573	0.03743212
0.07582939	0.31250000	0.68750000	0.03762607
0.07804878	0.34375000	0.65625000	0.05465873
0.64456236	0.18930042	0.65020579	0.04831169
0.69431281	0.22525597	0.60409558	0.03626843
0.24523810	0.22330096	0.61165047	0.03438450
0.09375000	0.38888890	0.44444445	0.04357626
0.04185022	0.36842105	0.63157892	0.03890206
0.18661971	0.23584905	0.62264150	0.03326163
0.09154929	0.26923078	0.55769229	0.02851645
0.21052632	0.25000000	0.59166664	0.04321216
0.18518518	0.24285714	0.63571429	0.01905323
0.87666667	0.57414448	0.41825095	0.52010137
0.16491228	0.28723404	0.51063830	0.04004940
0.24561404	0.22857143	0.64999998	0.04007124
0.39944905	0.26206896	0.65517241	0.05502392
0.25307557	0.25694445	0.56944442	0.04568339
0.19952494	0.20238096	0.72619045	0.05644090
0.47685185	0.17961165	0.69902915	0.04202962
0.08478261	0.28205130	0.66666669	0.03336493
0.97297299	0.56837606	0.42948717	0.56378180
0.19218241	0.25423729	0.66101694	0.03432860
0.21126761	0.22222222	0.64444447	0.05085164
0.23015873	0.25287357	0.63218391	0.05917313
0.09409191	0.25581396	0.69767439	0.05465873
0.17241380	0.30000001	0.67500001	0.06830391
0.06666667	0.28947368	0.63157892	0.02537852
0.48243558	0.17961165	0.69902915	0.04259056
0.08262712	0.28205130	0.66666669	0.03246035
0.05479452	0.55000001	0.40000001	0.03527955
0.94285715	0.61111110	0.37373737	0.53647411
0.07380953	0.32258064	0.67741936	0.03666413
0.13571429	0.29824561	0.64912283	0.03913374
0.07380953	0.35483870	0.61290324	0.03324468
0.08809524	0.27027026	0.70270270	0.03647416
0.14761905	0.25806451	0.67741936	0.03571428
0.25476190	0.21495327	0.71962619	0.03894377
0.17804877	0.24657534	0.64383560	0.05465873
0.52298850	0.23626374	0.64835167	0.05562742
0.37215909	0.24427481	0.61832058	0.04949900
0.93349171	0.21119593	0.63867682	0.07702523
0.86197919	0.20543806	0.63444108	0.04479042
0.15439430	0.26153848	0.64615387	0.07934926
0.99287409	0.20334928	0.60047847	0.09096945
0.12826604	0.31481481	0.53703701	0.08698539
0.96912116	0.20833333	0.59313726	0.08167330
0.98574823	0.20240964	0.64337349	0.09063745
0.14251782	0.33333334	0.53333336	0.08798140
0.98574823	0.20481928	0.63132530	0.08466135
0.29819277	0.28282827	0.52525252	0.04106383
0.15201901	0.32812500	0.54687500	0.08233731
0.98574823	0.22409639	0.61204821	0.09130146
0.45045045	0.22000000	0.68666667	0.05149700
0.47945204	0.25714287	0.53142858	0.03693006
0.17534247	0.32812500	0.51562500	0.03816794
0.09315068	0.29411766	0.55882353	0.03466061
1.00000000	0.96072507	0.03927492	0.96033931
0.26027396	0.23157895	0.64210528	0.03610481
0.06849315	0.31999999	0.60000002	0.03507324
0.10684931	0.30769232	0.61538464	0.03548587
0.16986302	0.30645162	0.56451613	0.03651743
0.12876712	0.23404256	0.70212764	0.03837425
0.18356164	0.26865673	0.70149255	0.04002476
0.26027396	0.24210526	0.61052632	0.03631112
0.36986300	0.25185186	0.63703704	0.04394471
0.12328767	0.37777779	0.46666667	0.04105632
0.93013102	0.22300470	0.56338030	0.08760986
1.00265253	0.63492066	0.35449734	0.65704507
1.00701749	0.66376305	0.32578397	0.67955369
0.33412322	0.24113475	0.60992908	0.03529868
0.17765044	0.24193548	0.64516127	0.04001617
0.21145375	0.25000000	0.68750000	0.03973150
0.09649123	0.25454545	0.70909089	0.03462204
1.00000000	0.64907652	0.34036940	0.66856897
1.08009708	0.22696629	0.56179774	0.06657304
1.00000000	0.65194345	0.34452298	0.64594007
1.00265253	0.65079367	0.33862433	0.67870128
0.24425288	0.24705882	0.67058825	0.03466839
0.05056180	0.44444445	0.38888890	0.03425481
0.07584269	0.33333334	0.51851851	0.03385416
0.44101125	0.17197452	0.75159234	0.03786058
0.13505746	0.31914893	0.51063830	0.03778882
0.65449440	0.20600858	0.65236050	0.04086538
0.07584269	0.33333334	0.66666669	0.03565705
0.09831461	0.28571430	0.71428573	0.03745994
0.30617976	0.24770643	0.59633029	0.04226763
0.68820226	0.22857143	0.63265306	0.04206731
0.13483146	0.20833333	0.75000000	0.03906250
0.20505618	0.27397260	0.64383560	0.04146635
0.13505746	0.31914893	0.51063830	0.03768303
0.45045045	0.28000000	0.66666669	0.09513487
0.46546546	0.28387097	0.63870966	0.09152216
0.44744745	0.20805369	0.69127518	0.04238921
0.38138139	0.24409449	0.59842521	0.04431599
0.15315315	0.27450982	0.60784316	0.04094412
0.22522523	0.23999999	0.69333333	0.04479769
0.17117117	0.26315790	0.71929824	0.04552023
0.19819820	0.25757575	0.59090906	0.04311175
0.41441441	0.28985506	0.58695650	0.05154142
0.20420420	0.22058824	0.67647058	0.04311175
0.09609610	0.25000000	0.68750000	0.04070327
0.45045045	0.28000000	0.66666669	0.09513487
0.36026201	0.26666668	0.56363636	0.06549475
0.95851529	0.28018224	0.68792713	0.28834701
0.79022986	0.20363636	0.65818185	0.05213787
1.00000000	0.98471618	0.01528384	1.00143886
0.10698690	0.22448979	0.75510204	0.04905018
0.89301312	0.22493887	0.61369193	0.08817692
0.04148472	0.47368422	0.47368422	0.05585483
0.43271768	0.25609756	0.57317072	0.04354259
0.98689955	0.23451327	0.59292036	0.10008505
0.90393013	0.20531401	0.64975846	0.07201587
0.81710917	0.18050541	0.66787004	0.04505301
0.12738854	0.23333333	0.66666669	0.03132313
0.02760085	0.38461539	0.61538464	0.03402340
0.03609342	0.47058824	0.52941179	0.03618362
0.04670913	0.40909091	0.59090906	0.03564356
0.26963907	0.22047244	0.70866144	0.03672367
0.15343915	0.25862068	0.56896549	0.05090439
0.15068494	0.29090908	0.58181816	0.03585252
0.17021276	0.23611110	0.61111110	0.04072294
0.06369427	0.36666667	0.63333333	0.03708371
0.11597374	0.26415095	0.73584908	0.06600483
0.34182590	0.21739130	0.70186335	0.03402340
0.14160839	0.30864197	0.51851851	0.02798274
0.09567198	0.30952382	0.64285713	0.04815449
1.00175130	0.83741260	0.16083916	0.84888333
1.00704229	0.67482519	0.31818181	0.85934228
0.25702810	0.23437500	0.63281250	0.06182122
1.00702989	0.71902269	0.27225131	0.79017937
1.00351489	0.62872154	0.36077058	0.76924443
1.00000000	0.57342654	0.41433567	0.63978577
1.00174820	0.55671901	0.42931938	0.54280943
0.84242421	0.20383693	0.64988011	0.06186837
0.38194445	0.18787879	0.73333335	0.04555695
0.99736148	0.65343916	0.33862433	0.61995345
1.00000000	0.74736840	0.24736843	0.76496035
1.00526321	0.69982547	0.29319373	0.75981784
0.96498907	0.21541950	0.60544217	0.06922457
0.10381356	0.24489796	0.73469388	0.03504242
0.16710876	0.31746033	0.55555558	0.05123201
0.14285715	0.25531915	0.72340423	0.03829604
0.90660590	0.23366834	0.59547740	0.06467418
0.19624217	0.37234041	0.48936170	0.06641808
0.87265134	0.21052632	0.63397127	0.05872757
0.93945718	0.87777776	0.12000000	0.85224891
0.13778706	0.27272728	0.51515150	0.04381263
1.00000000	0.84759915	0.15240084	0.90887904
0.88517743	0.22877358	0.59198111	0.05663015
0.88935280	0.23239437	0.57746476	0.06525286
1.02933991	0.27315915	0.57957244	0.08283493
0.88100207	0.25592417	0.55450237	0.05569797
0.47147146	0.23566879	0.57324839	0.04718563
0.21266969	0.27659574	0.57446808	0.03745697
0.21493213	0.29473683	0.64210528	0.03603968
0.21148036	0.25714287	0.61428571	0.03944857
0.17647059	0.33333334	0.51282054	0.04110144
0.12669684	0.28571430	0.66071427	0.03927921
0.88657409	0.62140989	0.37859008	0.67133921
0.11263736	0.29268292	0.70731705	0.04529307
0.97737557	0.27546296	0.56712961	0.10609435
0.09954751	0.29545453	0.68181819	0.03725450
0.11475410	0.24489796	0.61224490	0.04149286
0.52507377	0.25280899	0.67415732	0.06978799
0.79807693	0.57028115	0.41164657	0.52331954
1.00000000	1.00000000	0.00000000	1.00905943
0.09440559	0.27777779	0.70370370	0.03590325
0.09824561	0.23214285	0.73214287	0.03802871
0.25044721	0.21428572	0.67142856	0.04141906
0.28119507	0.21250001	0.68124998	0.04363250
0.25044721	0.21428572	0.67142856	0.04124821
0.09677419	0.25641027	0.74358976	0.06015288
0.11609498	0.25000000	0.68181819	0.03699007
0.23415492	0.20300752	0.69172931	0.03153661
0.28119507	0.21250001	0.68124998	0.04307477
0.42045453	0.21621622	0.67567569	0.04188377
0.06069364	0.26190478	0.73809522	0.01653705
0.26651481	0.27350429	0.64957267	0.05230995
1.01201928	0.56294537	0.42280284	0.55792993
1.00352108	0.58596492	0.40701753	0.71501052
0.09633028	0.28571430	0.64285713	0.03798256
0.99824256	0.55985916	0.43661973	0.67758316
1.07221007	0.22448979	0.61632651	0.07108468
1.05172420	0.24590164	0.55327868	0.07597851
0.99824560	0.58875221	0.40070298	0.63918012
0.17370892	0.28378379	0.62162161	0.06010426
0.05423281	0.24390244	0.65853661	0.01816932
0.24739583	0.27368420	0.57894737	0.04482845
0.25118482	0.25471699	0.65094340	0.03878976
0.25659052	0.27397260	0.53424656	0.04415533
0.11091549	0.28571430	0.63492066	0.03481456
1.00535476	0.60452729	0.37416777	0.60569328
0.85676390	0.55882353	0.42414862	0.49475378
0.34149486	0.21132076	0.64528304	0.02018779
0.16695958	0.27368420	0.57894737	0.03125549
0.11445783	0.34210527	0.63157892	0.03914893
0.11403508	0.27692309	0.66153848	0.03312556
0.10416666	0.22222222	0.66666669	0.03906917
0.40909091	0.22222222	0.68055558	0.04789579
0.55947137	0.26377952	0.56692916	0.05014482
0.07543860	0.34883720	0.53488374	0.03068897
0.13605443	0.26249999	0.71249998	0.02971744
0.22416812	0.26562500	0.52343750	0.02438690
0.20279720	0.17241380	0.68965518	0.02913845
0.93352604	0.50773996	0.43188855	0.44515958
0.19505495	0.29577464	0.56338030	0.03685613
0.18063584	0.24800000	0.60799998	0.01805667
0.14210527	0.29629630	0.53086418	0.02659991
0.18581907	0.27631578	0.53947371	0.06220096
0.25438598	0.24137931	0.57931036	0.03869220
1.00000000	1.00000000	0.00000000	1.00000000
0.20424403	0.28571430	0.57142860	0.05074408
0.18832891	0.28169015	0.67605633	0.06343011
0.91777188	0.20231214	0.71676302	0.06099049
0.14854111	0.33928570	0.46428570	0.06074652
1.00000000	0.97082227	0.02917772	0.97170037
0.05835544	0.45454547	0.40909091	0.04391315
0.08488064	0.37500000	0.59375000	0.04781654
0.97877985	0.21680216	0.60433602	0.05074408
0.41909814	0.26582280	0.62025315	0.05318370
0.10344828	0.43589744	0.56410259	0.06708954
0.92572945	0.19770774	0.66762179	0.04806051
0.99647266	0.68318582	0.31327432	1.06323433
0.07922535	0.26666668	0.62222224	0.02670284
0.99823946	0.65255731	0.34215167	0.64915037
0.32629108	0.24460432	0.52517986	0.05801037
0.99823636	0.68727916	0.30918729	1.06063855
0.98747766	0.64855075	0.34420291	0.76291251
0.18904109	0.28985506	0.56521738	0.03483398
1.05281687	0.55518395	0.38963211	0.54862207
0.27102804	0.24137931	0.64655173	0.06283987
0.26463699	0.25663716	0.50442475	0.04566411
0.07922535	0.26666668	0.62222224	0.02684564
0.17187500	0.28787878	0.57575756	0.04783371
0.07488987	0.35294119	0.55882353	0.03511948
0.53524232	0.25925925	0.56790125	0.04326575
0.06607930	0.33333334	0.66666669	0.03548153
0.04845815	0.45454547	0.54545456	0.03928313
0.14096916	0.26562500	0.65625000	0.04254163
0.18942732	0.26744187	0.61627907	0.03729182
0.02309469	0.50000000	0.50000000	0.03836425
0.11971831	0.25490198	0.66666669	0.06071757
0.04845815	0.36363637	0.63636363	0.03222302
0.29166666	0.25892857	0.57142860	0.05077844
0.38020834	0.18493150	0.72602737	0.04670659
0.20572917	0.26582280	0.69620252	0.06299401
0.06770834	0.34615386	0.65384614	0.04431138
0.17708333	0.22058824	0.77941179	0.05245509
0.13756613	0.30769232	0.53846157	0.04625323
0.45833334	0.23295455	0.68181819	0.04670659
0.17187500	0.30303031	0.54545456	0.05005988
0.84895831	0.23312883	0.59202456	0.05772455
0.14583333	0.35714287	0.44642857	0.05940120
0.07552084	0.31034482	0.68965518	0.04383233
1.00000000	0.68229169	0.31250000	0.69045836
1.01763666	0.57365686	0.40901214	0.87801749
0.97592998	0.21076234	0.63901347	0.08627773
0.04531722	0.53333336	0.40000001	0.03711559
1.05643737	0.54757929	0.39732888	0.78743857
0.14111923	0.24137931	0.63793105	0.02891184
1.00176370	0.55985916	0.43309858	0.70412308
0.99647266	0.67256635	0.32566372	0.90044862
0.99823636	0.68374556	0.31448764	0.82290113
0.58644861	0.21115538	0.64143425	0.05596495
0.99823636	0.65547705	0.34098941	0.92202520
0.24938875	0.30392158	0.54901963	0.05801436
0.11640212	0.21212122	0.74242425	0.03994873
0.12760417	0.24489796	0.69387758	0.03224611
0.10664336	0.24590164	0.68852460	0.03012667
0.89156628	0.21171170	0.59909910	0.07240323
0.07785888	0.37500000	0.43750000	0.02573471
0.29629630	0.23437500	0.69531250	0.04881101
0.18925233	0.27160493	0.58024693	0.04586351
1.01048946	0.62975776	0.34948096	0.67066067
1.00528169	0.61996496	0.36777583	0.60788411
1.00176370	0.70598590	0.28697184	0.90380973
0.12931034	0.24444444	0.71111113	0.03816300
0.04687500	0.33333334	0.66666669	0.03094885
1.00349653	0.68292683	0.31010452	0.65644443
0.97027969	0.57477480	0.40000001	0.50770372
1.00875652	0.64236110	0.34201390	0.63830656
0.11032864	0.25531915	0.63829786	0.04591459
0.46328673	0.19622642	0.69811320	0.02874074
0.89685315	0.62378168	0.36257309	0.58414811
0.60747665	0.21538462	0.63076925	0.05118502
0.08227848	0.33333334	0.66666669	0.07470511
0.18881118	0.21296297	0.67592591	0.02829630
0.30208334	0.27586207	0.51724136	0.05359379
0.87239581	0.25074628	0.57014924	0.05634861
1.00260413	0.65974027	0.33246753	0.62359130
0.99479169	0.62041885	0.37696335	0.69521666
0.17187500	0.28787878	0.57575756	0.04783371
0.99479169	0.61518323	0.37434554	0.63160533
0.99739581	0.67362922	0.31853786	0.75982970
0.13281250	0.31372550	0.60784316	0.04783371
0.28906250	0.21621622	0.78378379	0.05334335
0.86979169	0.20958084	0.64071858	0.04908590
1.00260413	0.59740257	0.38961038	0.58452290
0.45454547	0.21875000	0.58125001	0.03532277
0.99469495	0.66666669	0.32800001	0.64699596
0.10919540	0.26315790	0.52631581	0.03708551
0.43236074	0.25766870	0.57055217	0.04639727
0.48579547	0.21637426	0.66081870	0.03717770
0.99469495	0.60266668	0.39466667	0.56531960
1.00265253	0.55555558	0.43121693	0.56788540
0.06868132	0.36000001	0.63999999	0.04218473
0.99734747	0.62765956	0.36436170	0.64271969
0.61273211	0.21212122	0.64069265	0.05366688
0.07161804	0.25925925	0.74074072	0.03527902
1.00000000	0.62599468	0.36870027	0.62646997
0.36010364	0.26618704	0.53237408	0.04423315
1.00259066	0.57105941	0.42118862	0.57027698
1.00000000	0.79015541	0.20984456	0.73418772
0.04022989	0.35714287	0.64285713	0.03454977
0.99481863	0.63802081	0.35937500	0.62277800
0.14766839	0.17543860	0.80701756	0.03679206
0.99481863	0.66666669	0.32552084	0.65770984
0.99740934	0.64415586	0.34805194	0.64840847
0.60103625	0.22413793	0.62068963	0.05436131
0.59067357	0.26754385	0.55263156	0.05208764
0.99481863	0.71093750	0.28125000	0.67610586
0.99392098	0.91131496	0.08868501	0.92878664
0.14080460	0.26530612	0.59183675	0.03883072
0.33072916	0.23622048	0.65354329	0.03484062
0.09114584	0.40000001	0.51428574	0.03224611
0.13802083	0.32075471	0.58490568	0.03687917
0.14322917	0.23636363	0.61818182	0.03335804
0.10937500	0.35714287	0.59523809	0.03928836
0.13541667	0.28846154	0.65384614	0.03335804
0.69791669	0.26119402	0.62686568	0.04466271
0.17708333	0.30882353	0.55882353	0.03298740
0.17816092	0.25806451	0.67741936	0.03924105
0.20833333	0.22222222	0.58888888	0.04050523
0.32024169	0.26415095	0.60377359	0.03923648
0.30747128	0.24299066	0.69158876	0.04729000
1.00000000	0.98829037	0.01170960	0.98923260
0.57407409	0.25000000	0.64112902	0.04333623
0.20833333	0.22222222	0.58888888	0.04050523
0.10714286	0.30769232	0.66666669	0.04862345
1.01240695	0.29166666	0.64950979	0.23462944
0.99766356	1.00000000	0.00000000	0.99758613
0.21527778	0.26881722	0.53763443	0.04638502
1.02439022	0.31428573	0.60000002	0.26054943
0.10416666	0.37777779	0.44444445	0.04856271
0.30747128	0.24299066	0.69158876	0.04715762
0.91169977	0.26876512	0.57627118	0.11162683
0.95584989	0.26327944	0.58660507	0.11417963
0.06378132	0.39285713	0.57142860	0.04801568
0.50551873	0.24017467	0.60262007	0.04919935
0.39955848	0.17679559	0.75138122	0.05152008
0.36644593	0.19277108	0.75301206	0.05778603
0.34657836	0.21656051	0.64968151	0.04873521
0.10375276	0.27659574	0.70212764	0.04687863
0.09977827	0.37777779	0.51111114	0.03371266
0.15011038	0.23529412	0.61764705	0.04618241
0.07625650	0.29545453	0.61363637	0.04383767
0.20422535	0.25862068	0.66379309	0.03392355
0.53504676	0.20524018	0.68122274	0.03823940
0.08193980	0.22448979	0.73469388	0.02651129
0.93493634	0.63842660	0.34341908	0.60666734
0.03585657	0.40740740	0.48148149	0.01891969
0.11553785	0.24137931	0.64367819	0.01693312
0.12982456	0.21621622	0.72972971	0.02675638
0.03911981	0.50000000	0.43750000	0.05442584
0.31523642	0.18888889	0.62777776	0.03720210
0.31034482	0.22222222	0.75925928	0.04478898
0.23100305	0.21052632	0.75000000	0.03765060
0.38268793	0.21428572	0.63690478	0.04850563
0.06890459	0.38461539	0.41025642	0.02843524
0.28119507	0.21250001	0.68124998	0.04380986
0.38268793	0.21428572	0.63690478	0.04839892
0.12253829	0.23214285	0.67857140	0.05550836
0.21028037	0.22222222	0.58888888	0.04081633
0.08737864	0.30555555	0.66666669	0.05589887
0.10940919	0.25999999	0.63999999	0.05580896
0.78997290	0.55403090	0.42538592	0.44546151
1.00699306	0.61111110	0.36805555	0.60733181
1.00000000	0.58464223	0.40488657	0.63992709
1.01056337	0.60627180	0.37630662	0.60565943
0.11169285	0.21875000	0.73437500	0.03500456
1.01234567	0.59930313	0.38675958	0.73237622
1.00000000	0.57245082	0.40966010	0.57460546
0.15342465	0.23214285	0.76785713	0.03992667
0.16867469	0.23214285	0.76785713	0.04148936
0.93881857	0.22022472	0.53258425	0.09501965
0.20338982	0.25000000	0.70833331	0.04776835
0.14589666	0.22916667	0.60416669	0.03635972
0.38601825	0.23622048	0.65354329	0.03679002
0.23708206	0.24358974	0.57692307	0.04130809
0.15805471	0.28846154	0.59615386	0.03614458
0.24012157	0.24050634	0.70886075	0.03700517
0.32522798	0.27102804	0.61682242	0.04066265
0.70820671	0.24034335	0.59227467	0.04367470
0.17629179	0.24137931	0.72413790	0.03420826
0.10942249	0.47222221	0.27777779	0.03851119
0.27122152	0.25190839	0.65648854	0.05642420
0.20057307	0.28571430	0.55714285	0.04042037
0.31690142	0.26666668	0.55555558	0.05356702
1.00351489	0.63922942	0.35026270	0.57657498
0.49583334	0.19327731	0.65546221	0.04168476
0.18610422	0.29333332	0.51999998	0.06679960
0.36258662	0.22929937	0.64968151	0.04742833
0.35812673	0.20000000	0.72307694	0.04266348
0.19886364	0.28571430	0.55714285	0.04008016
0.08056872	0.32352942	0.61764705	0.03607448
0.99649125	0.66021127	0.33450705	0.73408008
0.19248827	0.26829270	0.57317072	0.05578870
0.10000000	0.26315790	0.71929824	0.03084241
0.99824256	0.61619717	0.37676057	0.64457935
0.99824560	0.63444638	0.35500878	0.62431544
1.00352108	0.62105262	0.36315790	0.60820597
0.36111110	0.23717949	0.64743590	0.04824936
0.62462461	0.21634616	0.61538464	0.04191617
0.20767888	0.26890758	0.59663868	0.04227999
0.50263619	0.25174826	0.55944055	0.03757406
0.21264368	0.27027026	0.62162161	0.03983546
0.54820937	0.24623115	0.62814069	0.03725868
0.05719237	0.33333334	0.60606062	0.04909820
0.25431034	0.25423729	0.69491524	0.06983884
0.34388185	0.23926380	0.66257668	0.04638959
0.95843524	0.22959183	0.57397962	0.08253589
0.56766254	0.24458204	0.52631581	0.05218000
0.06585789	0.21052632	0.63157892	0.04258517
0.14347826	0.27272728	0.65151513	0.03734597
0.05135952	0.47058824	0.52941179	0.03626723
0.40909091	0.22222222	0.68055558	0.04737158
0.18848167	0.18518518	0.69444442	0.02485876
0.09863014	0.27777779	0.45833334	0.01803588
0.26950353	0.26315790	0.70175439	0.05307710
0.05485232	0.46153846	0.11538462	0.04030227
0.14285715	0.24590164	0.62295079	0.04237102
0.35919541	0.25600001	0.60799998	0.04225960
0.45045045	0.27333334	0.67333335	0.09293413
0.48275861	0.19047619	0.72023809	0.04319372
0.12034384	0.26190478	0.66666669	0.03637834
0.15476191	0.27692309	0.61538464	0.04379396
0.22981367	0.27927929	0.59459460	0.05483798
1.00875270	0.39045554	0.58568329	0.41263098
0.17369728	0.30000001	0.60000002	0.08042540
0.70481926	0.20085470	0.69230771	0.03936170
0.20496894	0.24242425	0.64646465	0.05007931
0.47412008	0.24454148	0.59825325	0.05506458
0.49425286	0.19767442	0.72674417	0.04842932
0.05217391	0.41666666	0.41666666	0.03620853
0.19886364	0.31428573	0.61428571	0.04697182
0.43043479	0.26767677	0.59595960	0.03886256
0.28478262	0.29770991	0.61832058	0.04227488
0.90434784	0.25721154	0.66346157	0.12777251
0.35620052	0.27407408	0.62962961	0.04185161
0.29782608	0.27737227	0.54744524	0.03450237
0.49425286	0.20930232	0.71511626	0.05002156
0.19886364	0.31428573	0.61428571	0.04849700
0.07972665	0.42857143	0.51428574	0.05499878
1.00175440	0.55866903	0.43082312	0.57025439
0.14600551	0.30188680	0.62264150	0.03397683
0.10820244	0.24193548	0.59677422	0.02724710
0.97382200	0.52329749	0.45519713	0.49780771
1.05582523	0.21379310	0.63218391	0.06488764
1.00352108	0.55789477	0.43333334	0.55301690
0.20833333	0.30000001	0.58888888	0.04333903
0.51658767	0.22477064	0.63761467	0.04286269
0.93601894	0.24556962	0.61772150	0.11559349
0.50862068	0.24858756	0.63276833	0.05614338
0.37215909	0.22900763	0.63358778	0.04677194
0.10663507	0.28888890	0.66666669	0.04053530
0.85781991	0.57182318	0.41436464	0.48739335
0.09952607	0.23809524	0.71428573	0.03743212
0.16587678	0.22857143	0.68571430	0.03704422
0.72511846	0.19607843	0.65686274	0.03840186
0.17114915	0.31428573	0.60000002	0.05293063
0.08293839	0.34285715	0.60000002	0.03782002
0.13218391	0.28260869	0.69565219	0.03904887
0.09691630	0.25000000	0.75000000	0.04087678
0.09911894	0.35555556	0.62222224	0.04383887
0.38986784	0.29378530	0.57062149	0.05252765
0.13656388	0.27419356	0.70967740	0.04423381
0.18975903	0.19047619	0.76190478	0.03872341
0.10792951	0.28571430	0.71428573	0.04067931
0.15384616	0.25862068	0.56896549	0.04857143
0.29885057	0.25000000	0.62500000	0.03854436
0.90590811	0.21497585	0.64492756	0.09422076
0.29597703	0.20388350	0.65048546	0.04232347
0.88802081	0.20821114	0.65102637	0.05353319
1.01405978	0.53206241	0.45407280	0.60000002
0.54861110	0.22362868	0.64978904	0.04831039
1.00417542	0.21413721	0.55093557	0.05307326
0.99133450	0.55769229	0.42657343	0.54820055
1.05372620	0.51315790	0.41940790	0.50137299
1.01763666	0.57365686	0.40901214	0.86381811
1.01050782	0.54246098	0.43847486	0.71846545
0.29829547	0.23809524	0.69523811	0.04068136
0.04885057	0.41176471	0.52941179	0.03555846
0.10344828	0.36111110	0.52777779	0.04035777
0.13218391	0.30434781	0.67391306	0.04210297
0.19540229	0.26470590	0.66176468	0.04188482
0.21551724	0.23999999	0.61333334	0.03621292
0.25000000	0.22988506	0.71264368	0.03817626
0.94252872	0.24390244	0.60670733	0.07242583
0.32471263	0.25663716	0.66371679	0.04581152
0.26149425	0.20879121	0.68131870	0.03992147
0.99300700	0.55809861	0.43309858	0.57102448
0.14804469	0.24528302	0.59433961	0.02888446
0.99475527	0.56414765	0.42355010	0.57001102
0.99647266	0.60530972	0.39115044	0.74951786
0.09794988	0.34883720	0.60465115	0.05206551
0.08500000	0.29411766	0.58823532	0.02660984
1.00000000	0.61660779	0.37985864	0.62874907
1.01536310	0.58596975	0.38789546	0.65566307
0.99825478	0.56118882	0.43006992	0.58642197
0.07193230	0.29411766	0.58823532	0.02314165
0.99648505	0.60317463	0.38977072	0.61582124
0.99647266	0.60530972	0.39115044	0.74780369
0.98568875	0.61705989	0.37568060	0.62230992
1.00479615	0.75298327	0.24224344	0.77108580
0.99473685	0.65432101	0.34038800	0.66568100
0.99824256	0.64788735	0.35035211	0.66051835
0.27803737	0.26050422	0.58823532	0.04520518
0.99824560	0.57820737	0.41827768	0.59999996
0.24050634	0.23684211	0.69298244	0.07536042
0.15343915	0.25862068	0.58620691	0.01964251
0.10250569	0.33333334	0.53333336	0.04986556
0.64018691	0.24452555	0.64598542	0.09221271
0.95842451	0.21461187	0.62785387	0.06792659
0.90371990	0.23486683	0.62711865	0.07833470
0.96061271	0.23234624	0.58997720	0.06710490
0.16625310	0.35820895	0.58208954	0.09072781
0.21282052	0.28915662	0.60240966	0.08345428
1.04460096	0.27191010	0.64269662	0.14535418
0.89120370	0.28051949	0.63376623	0.11998292
0.99124724	0.22516556	0.62693155	0.10243769
0.06833713	0.36666667	0.63333333	0.04875061
0.20843092	0.26966292	0.58426964	0.04306969
1.00793648	0.58267719	0.40944883	0.59405684
0.14160839	0.20987654	0.71604937	0.02702703
0.21077283	0.21111111	0.64444447	0.05543512
0.20843092	0.26966292	0.58426964	0.04742042
0.99824560	0.56942004	0.42882249	0.74037528
0.42141229	0.26486486	0.57297295	0.05328770
0.06308411	0.44444445	0.44444445	0.04043019
0.09794988	0.34883720	0.60465115	0.05499878
0.09567198	0.30952382	0.64285713	0.04986556
0.87593055	0.21529745	0.67705381	0.08408109
0.92990655	0.22110553	0.64070350	0.06188282
0.25740319	0.20353982	0.70796460	0.04937668
0.09567198	0.30952382	0.64285713	0.05084331
0.15945330	0.30000001	0.60000002	0.05964312
0.43750000	0.21428572	0.64285713	0.03735282
0.24912281	0.21830986	0.56338030	0.03667054
0.18309858	0.23076923	0.62500000	0.02956613
0.78984487	0.50714284	0.47142857	0.40633139
0.56565654	0.18214285	0.66071427	0.04781858
0.52876711	0.20207255	0.74093264	0.03972296
0.27943760	0.21383648	0.67924529	0.02973446
0.07381371	0.33333334	0.54761904	0.03278404
0.07525083	0.31111112	0.64444447	0.03286304
0.93511987	0.50980395	0.41478130	0.46684030
0.09298246	0.30188680	0.58490568	0.02761712
0.23614457	0.31632653	0.54081631	0.05813605
0.88192773	0.23770492	0.63934427	0.05334132
0.98313254	0.21078432	0.67156863	0.05513934
1.08333337	0.24759616	0.58653843	0.04663336
0.23132530	0.29166666	0.56250000	0.06113275
0.18795180	0.30769232	0.55128205	0.05424033
0.49568966	0.27826086	0.61739129	0.06676899
1.02051282	0.23115578	0.64070350	0.09579100
0.75485438	0.24115756	0.66881031	0.05983146
0.93012047	0.24352331	0.63989639	0.06772550
0.56867468	0.22033899	0.63983053	0.06982319
0.44252872	0.22077923	0.74675328	0.04328166
1.00175750	0.67543858	0.32105264	0.66806984
0.98926657	0.69439423	0.30198914	0.71276784
0.86570245	0.21479714	0.55847257	0.05401312
0.06082725	0.44000000	0.44000000	0.02637014
1.00527239	0.69930071	0.29545453	0.69042522
1.00527239	0.68006992	0.31468531	0.65123969
0.87414968	0.62840468	0.36964980	0.62796366
1.00000000	0.67662567	0.31985942	0.68881178
0.35796767	0.28387097	0.61935484	0.04679596
1.00000000	0.67838311	0.31810194	0.69777626
0.14795919	0.20689656	0.71264368	0.02809354
1.00528169	0.63222414	0.36077058	0.64057589
0.99649125	0.58626759	0.41197184	0.81606519
0.22247706	0.27835050	0.64948452	0.03652968
0.25438598	0.24827586	0.57241380	0.04055103
0.11144578	0.35135135	0.54054052	0.03595744
0.99824560	0.61687171	0.37434095	0.73263484
1.00000000	0.63508773	0.35789475	0.84575081
0.09794988	0.30232558	0.65116280	0.05316022
0.35990888	0.22784810	0.63291138	0.05022048
0.13439636	0.32203391	0.54237288	0.05169035
0.09339408	0.41463414	0.53658539	0.05365017
0.42141229	0.26486486	0.57297295	0.05365017
0.10392610	0.26666668	0.66666669	0.04658516
0.15261959	0.29850745	0.59701490	0.05120039
0.05459770	0.52631581	0.42105263	0.04177433
0.10698690	0.22448979	0.75510204	0.04978417
1.07291663	0.21116506	0.59951454	0.06566738
0.89301312	0.22004890	0.64058679	0.07223022
0.87991267	0.29032257	0.56327546	0.20115109
0.15384616	0.33870968	0.61290324	0.08441342
0.90829694	0.21634616	0.61298078	0.06100720
0.89301312	0.23227383	0.60635698	0.08920863
1.01094091	0.33116883	0.63419914	0.26723906
0.10698690	0.22448979	0.75510204	0.04978417
1.00528169	0.62697023	0.36427319	0.63279825
0.58644861	0.20318726	0.64940238	0.04899422
0.04622871	0.36842105	0.57894737	0.02668785
1.00000000	0.60984182	0.38312829	0.72678894
0.99824256	0.60739434	0.38556337	0.65700769
1.00000000	0.60456944	0.39015818	0.69189829
1.00702989	0.60558462	0.37696335	0.83382618
1.05272412	0.55258763	0.39065108	0.61955452
1.00705469	0.61646235	0.37302977	0.68890756
1.00352108	0.62631577	0.36491227	0.64272588
0.25659052	0.26027396	0.54794520	0.03863592
0.13721414	0.27272728	0.63636363	0.02763636
0.06607930	0.40000001	0.60000002	0.03936865
1.00176060	0.60984182	0.38137081	0.61575377
1.00352108	0.69298244	0.29473683	0.72017211
1.00352108	0.59473681	0.39649123	0.63577694
0.68852460	0.22448979	0.62244898	0.06565501
0.41463414	0.20855615	0.65775400	0.02603129
1.00704229	0.67482519	0.30769232	0.77262950
0.27220631	0.22105263	0.66315788	0.03819725
1.00000000	0.57117748	0.42355010	0.57670718
1.00000000	0.65026361	0.34270650	0.64062983
1.00000000	0.76386404	0.23434705	0.86172885
0.99648505	0.62610227	0.37213403	0.61895853
0.06918239	0.36363637	0.63636363	0.06566989
1.00702989	0.63350785	0.35427573	0.65559709
0.17560975	0.30555555	0.56944442	0.06683659
1.00000000	0.63204223	0.36443663	0.62036753
0.24924925	0.30120483	0.62650603	0.04766467
0.67673719	0.22767857	0.61607140	0.03563096
0.17522658	0.24137931	0.72413790	0.03351007
0.27492446	0.24175824	0.63736266	0.03605514
0.12990937	0.32558140	0.60465115	0.03881230
0.20845921	0.28985506	0.56521738	0.03669141
0.17522658	0.24137931	0.72413790	0.03372216
0.20241691	0.25373134	0.59701490	0.03711559
0.08459215	0.28571430	0.71428573	0.03753977
0.08731809	0.30952382	0.64285713	0.02661818
0.39944905	0.22068965	0.68965518	0.05193050
0.01587302	0.83333331	0.16666667	0.04315246
0.25155926	0.19834711	0.72727275	0.02676364
0.03957784	0.53333336	0.40000001	0.03572183
0.22661123	0.30275229	0.53211010	0.02661818
0.06029106	0.34482759	0.51724136	0.02516364
0.17047817	0.24390244	0.73170733	0.02909091
0.26361030	0.27173913	0.52173913	0.03920776
1.00000000	0.93982810	0.06017192	0.95068717
1.02702701	0.32748538	0.60818714	0.29732338
0.26934096	0.26595744	0.59574467	0.04082458
0.20057307	0.27142859	0.64285713	0.03819725
0.33524355	0.17948718	0.76068377	0.04688763
0.12607449	0.29545453	0.61363637	0.04042037
0.30659026	0.24299066	0.62616825	0.03839935
0.30383480	0.24271844	0.63106793	0.03754417
1.00000000	0.99713469	0.00286533	0.99737269
0.89301312	0.21760391	0.64303178	0.06735160
0.34934497	0.26875001	0.56875002	0.07905252
0.89519650	0.20487805	0.62926829	0.09503425
0.10917030	0.23999999	0.72000003	0.04880137
0.98974359	0.23575130	0.61139894	0.09796806
0.86374134	0.29411766	0.67379677	0.19456156
0.98689955	0.23451327	0.59292036	0.10017123
0.73144102	0.23283581	0.59104478	0.08590183
0.90829694	0.23798077	0.59615386	0.08361872
1.00176680	0.56613755	0.41093475	0.53510314
0.63333333	0.21804512	0.65037596	0.05105514
0.07552084	0.37931034	0.37931034	0.05329527
1.00706708	0.57368422	0.41578948	0.60482973
0.13895781	0.28571430	0.67857140	0.06646726
0.24766356	0.27358490	0.60377359	0.07613293
1.00176680	0.71075839	0.28747794	0.73788583
0.15254237	0.26388890	0.54166669	0.03614902
0.02574526	0.42105263	0.57894737	0.01830796
0.14136125	0.20987654	0.71604937	0.02570622
0.03658536	0.40740740	0.48148149	0.01927154
0.08747045	0.37837839	0.51351351	0.04529856
0.11448598	0.30612245	0.59183675	0.06314199
0.12951168	0.21311475	0.72131145	0.05622933
0.31034482	0.22222222	0.75925928	0.04478898
0.10344828	0.36111110	0.52777779	0.04005196
0.85858583	0.22117648	0.61882353	0.06359378
0.99648505	0.64373899	0.35273367	0.62195778
0.99648505	0.59082890	0.40740740	0.72309041
0.18103448	0.33333334	0.61904764	0.09363008
0.99649125	0.56514084	0.42957747	0.72822797
0.94091904	0.20930232	0.62325579	0.06680977
1.00698078	0.55979204	0.42287695	0.70242339
1.00000000	0.63028169	0.36267605	0.79498267
0.53284669	0.21004567	0.70776254	0.02859412
0.11267605	0.28125000	0.62500000	0.03287197
0.22429906	0.30208334	0.52083331	0.04498573
1.00352108	0.63684213	0.35263157	0.65986156
0.23059867	0.19230770	0.76923078	0.02546230
0.06606606	0.50000000	0.40909091	0.04431138
0.33620688	0.23076923	0.70940173	0.03875298
0.97033161	0.51618707	0.46942446	0.48220339
0.13211845	0.29310346	0.53448278	0.05328770
0.18912530	0.26249999	0.63749999	0.04232441
0.96853149	0.56498194	0.41335741	0.50095206
0.92356688	0.22298850	0.63908046	0.07194047
0.03735632	0.38461539	0.61538464	0.03751617
0.08620690	0.26666668	0.73333335	0.03670913
0.12643678	0.31818181	0.56818181	0.04081192
0.08620690	0.26666668	0.73333335	0.03670913
0.29022989	0.22772278	0.70297033	0.04556251
0.30747128	0.24299066	0.69158876	0.04729000
0.68678159	0.20920502	0.62761503	0.04858562
0.95114940	0.24169184	0.59214503	0.07147484
0.08620690	0.26666668	0.73333335	0.03670913
0.33333334	0.19827586	0.69827586	0.03800475
0.38317758	0.21951219	0.63414633	0.03545110
0.21021020	0.30000001	0.54285717	0.04461056
1.00000000	0.73674911	0.26148409	0.91617358
1.00176680	0.63315696	0.36331570	0.58892173
1.00000000	0.73674911	0.26148409	0.76364231
1.00530040	0.55711776	0.43409491	0.59664690
1.00353360	0.61795777	0.36971831	0.60453647
1.00176680	0.61552030	0.38095239	0.61785007
0.42975205	0.21153846	0.64743590	0.03807815
0.99284434	0.59819818	0.40000001	0.74680358
0.20437956	0.22619048	0.69047618	0.03002383
0.06910569	0.29411766	0.52941179	0.01726453
1.01197600	0.57396448	0.40591717	0.66523468
1.02912617	0.23584905	0.59905660	0.06910113
0.43896714	0.24064171	0.62032086	0.07451702
0.10344828	0.36111110	0.52777779	0.04155900
0.20402299	0.23943663	0.70422536	0.03961897
0.12931034	0.17777778	0.77777779	0.03831999
0.19827586	0.24637681	0.55072463	0.03810349
0.04597701	0.37500000	0.62500000	0.03572202
0.41666666	0.22068965	0.67586207	0.04005196
0.17816092	0.27419356	0.58064514	0.04308292
0.44827586	0.16025642	0.79487181	0.04091795
0.29022989	0.24752475	0.64356434	0.04156744
0.98926657	0.62206149	0.37432188	0.58995140
0.98568875	0.62976408	0.36660618	0.72285253
0.98211092	0.62477231	0.37158471	0.62920946
0.08407871	0.25531915	0.74468082	0.03205474
1.00000000	0.86543536	0.13456464	0.85394210
0.99642217	0.64991021	0.33752245	0.75436699
0.98926657	0.62025315	0.37251356	0.65009904
0.21779859	0.26881722	0.53763443	0.04720088
0.09838998	0.27272728	0.54545456	0.03151450
1.00528169	0.68476355	0.30998248	0.87421280
0.13281250	0.29411766	0.60784316	0.04663336
0.18904109	0.27536231	0.57971013	0.03300061
0.20330970	0.25581396	0.60465115	0.04735759
1.00350881	0.61538464	0.37937063	0.80089051
1.03282273	0.21610169	0.61228812	0.06707808
1.00528169	0.76007003	0.23467600	0.81194490
1.00175440	0.61821365	0.37302977	0.86302960
0.12412178	0.24528302	0.71698111	0.04385278
0.73364484	0.20063694	0.59872609	0.04341764
0.64252335	0.21090908	0.63999999	0.05297749
0.96495324	0.24455206	0.59322035	0.08524198
0.58177572	0.22891566	0.62248999	0.03545110
0.60514021	0.20849420	0.64478767	0.05357498
0.61803716	0.19313304	0.66523606	0.07116883
0.52212387	0.23163842	0.68361580	0.06227915
0.13583139	0.34482759	0.50000000	0.03817541
0.99647886	0.60070670	0.39575973	0.62123865
0.34065935	0.23387097	0.64516127	0.04018650
0.15060242	0.36000001	0.44000000	0.03553192
1.00176060	0.62741649	0.36731106	0.66550034
1.00176060	0.61511421	0.38137081	0.59132260
0.20353982	0.18840580	0.71014494	0.03577739
0.31428573	0.23484848	0.62878788	0.04197867
0.99821109	0.61469537	0.37634408	0.65172166
0.09890110	0.25000000	0.66666669	0.03907638
1.05087721	0.55258763	0.38898164	0.53442931
0.36708862	0.21264368	0.71264368	0.04471033
1.00000000	0.60808438	0.38488576	0.64787257
0.26253688	0.21348314	0.68539327	0.03842756
0.27293578	0.24369748	0.63865548	0.04400166
0.30522087	0.23684211	0.64473683	0.05374547
0.47708333	0.24017467	0.60262007	0.04602692
0.02208835	0.45454547	0.54545456	0.04734057
0.07028113	0.42857143	0.54285717	0.05820106
0.21285141	0.29245284	0.54716980	0.06544138
0.20738636	0.31506848	0.54794520	0.03537878
0.84090906	0.22850123	0.62407863	0.05729429
0.06849315	0.31999999	0.60000002	0.03463027
0.05785124	0.35714287	0.50000000	0.04366481
0.13636364	0.27272728	0.62121212	0.05148914
0.78719008	0.24671917	0.58267719	0.05678950
0.30165288	0.22602740	0.68493152	0.05300353
1.00469482	0.82943922	0.16355141	1.06368792
0.18969555	0.32098764	0.50617284	0.04561472
0.05620609	0.33333334	0.54166669	0.03660924
0.34894612	0.28187919	0.53691274	0.04444010
0.12646370	0.27777779	0.66666669	0.04698512
0.04918033	0.42857143	0.57142860	0.04463587
0.25761124	0.29090908	0.51818180	0.03543461
0.25000000	0.28409091	0.59090906	0.04097541
0.23579545	0.21686748	0.69879520	0.03937638
0.09090909	0.37500000	0.56250000	0.03597841
0.09638554	0.28125000	0.62500000	0.03659575
0.40340909	0.21830986	0.64788735	0.03897661
0.19886364	0.27142859	0.64285713	0.03697781
0.08522727	0.33333334	0.60000002	0.03397961
0.99523807	0.73923445	0.25598085	0.81098247
0.63809526	0.23880596	0.56343281	0.04606308
0.39047620	0.26829270	0.53658539	0.05468573
0.27380952	0.28695652	0.56521738	0.05309734
0.03012048	0.60000002	0.40000001	0.03638298
0.12857144	0.22222222	0.72222221	0.05150896
0.97066015	0.20403023	0.67506295	0.05083732
0.06666667	0.32142857	0.50000000	0.04129793
0.06828194	0.38709676	0.61290324	0.03828011
1.04720283	0.55759597	0.39065108	0.69112819
0.34800839	0.20481928	0.75301206	0.07974201
0.58177572	0.23293173	0.61847389	0.03565027
1.05087721	0.55258763	0.38898164	0.55482256
0.83374083	0.22580644	0.57771260	0.06070574
1.05096662	0.55852842	0.38795987	0.68842071
0.26136363	0.28260869	0.51086956	0.04019488
0.99648505	0.64373899	0.35097003	0.64787596
0.99297011	0.62477875	0.36991149	0.65785271
0.99297011	0.62300885	0.37168142	0.64711034
0.26648352	0.29896906	0.40206185	0.03929840
1.05096662	0.54849499	0.39799330	0.55936038
0.23598132	0.28712872	0.57425743	0.06525680
0.99297011	0.62477875	0.36991149	0.64892316
0.04310345	0.40000001	0.60000002	0.03751617
0.06906907	0.34782609	0.65217394	0.04171690
0.27230048	0.26724139	0.60344827	0.05776351
0.19953051	0.30588236	0.57647061	0.05183905
0.12307692	0.22916667	0.75000000	0.07329463
0.19483568	0.31325302	0.51807231	0.05751666
0.30516431	0.21538462	0.61538464	0.04690200
0.34174311	0.24161074	0.66442955	0.03549191
0.30952382	0.29914531	0.55555558	0.05374677
0.43119267	0.22340426	0.63829786	0.04026567
0.22706422	0.27272728	0.53535354	0.03881279
0.13073395	0.29824561	0.63157892	0.03549191
0.12500000	0.27777779	0.66666669	0.05358668
0.13990825	0.22950819	0.63934427	0.03860523
0.07542579	0.25806451	0.74193549	0.02621128
0.10132159	0.28260869	0.71739131	0.03882438
0.83622831	0.20474778	0.70623147	0.07710203
0.10572688	0.29166666	0.70833331	0.04027576
0.19417475	0.30000001	0.57499999	0.05955056
0.11674009	0.28301886	0.71698111	0.04499274
0.16299559	0.25675675	0.58108109	0.04009434
1.01501501	0.33431953	0.60059172	0.29153603
0.40220386	0.23287672	0.67808217	0.04884170
0.59228653	0.18139535	0.75348836	0.04092664
0.15151516	0.21818182	0.76363635	0.03378378
0.33608815	0.22950819	0.65573770	0.03841699
0.99715906	0.83190882	0.16809116	0.87394792
1.00000000	0.57644993	0.41827768	0.62114227
0.35763097	0.21656051	0.65605098	0.05011000
1.00000000	0.88224953	0.11775044	0.89677191
1.00878739	0.59233451	0.39372823	0.60198653
0.50000000	0.22429906	0.65420562	0.07613293
0.95541400	0.24222222	0.60888886	0.07524807
1.00175750	0.57543862	0.41578948	0.57662296
0.20738137	0.20338982	0.70338982	0.03600568
0.99650347	0.58245611	0.40526316	0.58481646
0.98568875	0.63339382	0.36297640	0.72112632
0.37708333	0.17679559	0.75138122	0.04841511
0.18103448	0.33333334	0.61904764	0.08672295
1.00176680	0.62081128	0.37213403	0.69458669
1.00176370	0.60739434	0.38204226	0.86886966
0.12979351	0.31818181	0.56818181	0.04151943
0.24574210	0.23762377	0.68316829	0.02748213
0.08515815	0.34285715	0.60000002	0.02891184
0.31896552	0.25675675	0.58108109	0.08135073
0.28953770	0.22689076	0.61344540	0.03288324
0.20924574	0.24418604	0.62790698	0.03065925
0.13381995	0.18181819	0.81818181	0.02700556
1.00705469	0.56042033	0.43082312	0.79751450
0.99825174	0.55866903	0.43257442	0.65516615
0.90371990	0.22276029	0.64164650	0.08467856
0.26573426	0.25657895	0.52631581	0.03827374
0.11267605	0.31250000	0.64583331	0.05795768
0.19930071	0.21052632	0.71929824	0.03102851
0.39039040	0.29230770	0.65384614	0.09090909
0.17938420	0.23134328	0.63432837	0.01652892
0.08620690	0.34999999	0.64999998	0.06485035
0.15704387	0.27941176	0.55882353	0.04489882
0.12035011	0.27272728	0.58181816	0.05285753
0.74698794	0.48745519	0.50000000	0.35977960
0.14488636	0.37254903	0.49019608	0.04933008
0.42942944	0.29370630	0.60839158	0.08729202
0.05105105	0.52941179	0.41176471	0.04461056
0.36144578	0.26666668	0.55000001	0.04021277
0.36936936	0.21138212	0.73170733	0.04702194
0.16216215	0.35185185	0.57407409	0.04798649
0.08408409	0.35714287	0.60714287	0.04485170
0.76041669	0.20547946	0.61301368	0.04591958
0.10677084	0.26829270	0.68292683	0.04354033
0.34895834	0.24626866	0.61940300	0.04877469
0.17447917	0.28358209	0.56716418	0.04948846
1.04947913	0.20099255	0.64516127	0.05281942
0.90885419	0.19197708	0.67335242	0.04687129
0.57386363	0.20792079	0.70297033	0.03491677
1.00698078	0.53206241	0.43500867	0.54364407
1.00526321	0.55671901	0.43455496	0.69942600
1.00175750	0.54912281	0.44210526	0.60693276
0.26004729	0.27272728	0.53636366	0.04918783
1.00701749	0.57142860	0.41637629	0.63587809
0.86214441	0.21827412	0.64213198	0.07405420
0.10914455	0.27027026	0.67567569	0.03599823
0.85676390	0.55882353	0.42414862	0.49475378
0.05833333	0.35714287	0.60714287	0.04038211
0.26722339	0.25000000	0.62500000	0.05171240
0.05964912	0.35294119	0.52941179	0.03004225
0.11936340	0.31111112	0.57777780	0.05064935
0.42942944	0.29370630	0.60839158	0.08670659
1.00000000	0.68077600	0.31569666	0.81851292
0.32142857	0.23076923	0.66666669	0.03774423
0.58878505	0.20634921	0.63888890	0.04062936
0.17560975	0.33333334	0.48611110	0.06768621
1.00350881	0.58391607	0.41083917	0.59996289
0.24924925	0.30120483	0.60240966	0.04191617
0.08641975	0.24489796	0.73469388	0.04071138
0.04518072	0.53333336	0.40000001	0.03702128
0.06118143	0.51724136	0.48275861	0.07699869
0.32183909	0.21428572	0.62500000	0.04048234
0.06878307	0.30769232	0.69230771	0.04547804
0.07724138	0.25000000	0.71428573	0.02206761
0.28406465	0.21138212	0.68292683	0.04131535
0.15822785	0.23999999	0.68000001	0.07798164
0.31858408	0.22222222	0.75925928	0.04593639
1.00948513	0.53020132	0.41476509	0.52977449
1.00719428	0.73809522	0.25476190	0.99343818
1.12637365	0.21707317	0.60975611	0.04085258
0.88408035	0.62587410	0.37062937	0.79594988
0.73364484	0.20063694	0.59872609	0.04341764
0.99649125	0.63028169	0.36443663	0.68755895
0.99818182	0.54826957	0.44808742	0.61917990
0.99823946	0.64550263	0.34920636	0.67411947
0.03921569	0.33333334	0.63333333	0.01658059
0.82626265	0.19070904	0.68948656	0.05521321
0.84646463	0.21241049	0.62529832	0.05891052
0.26121372	0.29292929	0.55555558	0.04206299
0.84646463	0.23389022	0.60381860	0.06803057
0.83434343	0.21065375	0.65375304	0.06926300
0.15555556	0.22077923	0.71428573	0.04165639
0.12962963	0.24489796	0.73469388	0.04496124
0.29365081	0.19819820	0.80180180	0.05607235
1.00000000	0.87301588	0.12433863	0.89069772
1.00000000	0.65343916	0.34126985	0.67803615
1.00264549	0.67018467	0.31134564	0.74702841
0.34237728	0.21132076	0.64528304	0.02012224
0.83878505	0.20612814	0.61838442	0.04242183
1.00487804	0.22572815	0.60679615	0.07051826
0.99823636	0.59717315	0.39929327	0.74342245
0.11781609	0.26829270	0.65853661	0.04031911
0.95756721	0.53323483	0.43722305	0.50625688
0.10526316	0.25000000	0.73333335	0.03026613
0.10817942	0.24390244	0.75609756	0.03762418
0.20526315	0.19658120	0.75213677	0.02701854
0.12997347	0.24489796	0.73469388	0.04519480
0.42342341	0.28368795	0.64539009	0.08287425
0.08260106	0.25531915	0.74468082	0.03141083
0.17233010	0.28169015	0.61971831	0.06123595
0.99454546	0.57769650	0.41681901	0.55154389
0.28389829	0.28358209	0.63432837	0.05256363
0.14350797	0.31746033	0.53968257	0.05255439
0.06491499	0.33333334	0.61904764	0.03106230
0.23831776	0.29411766	0.52941179	0.03684525
0.10954063	0.27419356	0.69354838	0.03913680
0.10632184	0.35135135	0.56756759	0.04182838
0.45045045	0.27333334	0.67333335	0.09245509
0.86104786	0.20105819	0.66137564	0.05182107
0.12756264	0.25000000	0.53571427	0.04766561
0.06378132	0.39285713	0.57142860	0.04839892
0.10250569	0.35555556	0.51111114	0.04937668
0.05459770	0.52631581	0.42105263	0.04177433
0.99642217	0.98025137	0.01795332	0.98045200
0.98568875	0.64428312	0.35027224	0.64311337
0.99105543	0.62996387	0.35920578	0.63558108
0.99642217	0.58527827	0.40394974	0.59522957
0.99821109	0.62186378	0.37096775	0.61154950
0.99105543	0.62454873	0.37003610	0.58106172
1.00000000	0.98143238	0.01856764	0.97896105
0.98568875	0.68421054	0.31034482	0.65297711
0.19886364	0.25714287	0.65714288	0.03674381
0.92122537	0.23515439	0.59144890	0.07703200
0.13475177	0.31578946	0.61403507	0.05284832
0.50704223	0.23611110	0.65277779	0.06991720
0.21533923	0.20547946	0.71232879	0.03820671
0.10820244	0.24193548	0.59677422	0.02753600
0.36682242	0.21656051	0.66878980	0.03764190
0.29746836	0.20567375	0.75886524	0.04534005
0.15822785	0.23999999	0.68000001	0.07765400
0.31523642	0.18888889	0.62777776	0.03700833
1.00527239	0.57517481	0.41958043	0.59900826
0.19580419	0.24107143	0.66964287	0.03577948
0.19290465	0.20689656	0.74712646	0.02347084
0.41666666	0.20555556	0.65555555	0.05632040
0.52314812	0.21681416	0.69026548	0.06007509
0.29126215	0.24166666	0.59166664	0.05168539
0.23415978	0.20000000	0.74117649	0.03648325
0.09722222	0.33333334	0.45238096	0.04931164
0.08958333	0.27906978	0.69767439	0.04580981
0.70512819	0.22909091	0.59272724	0.08127721
0.08649789	0.34146342	0.65853661	0.06487548
1.00352108	0.64736843	0.34736842	0.64670748
0.09411765	0.27777779	0.45833334	0.01739603
0.99824256	0.64436620	0.35035211	0.82036877
0.87682670	0.25000000	0.56904763	0.06101157
0.42194092	0.20500000	0.66500002	0.04261125
0.30317849	0.27419356	0.58870965	0.06279904
0.19318181	0.22058824	0.70588237	0.03755582
0.34375000	0.18181819	0.73939395	0.04580981
0.34337351	0.21929824	0.70175439	0.03957447
0.36250001	0.21264368	0.71264368	0.04646114
0.27708334	0.21052632	0.66165411	0.04450716
0.33806819	0.27731094	0.59663868	0.04161591
0.13698630	0.34000000	0.60000002	0.04257486
0.31232876	0.21929824	0.70175439	0.03809330
0.29041097	0.26415095	0.60377359	0.03768588
0.48082596	0.23926380	0.58895707	0.04394876
0.36036035	0.26666668	0.55000001	0.04550898
0.10989011	0.32499999	0.67500001	0.03818828
0.34615386	0.26984128	0.50000000	0.03619005
0.20329671	0.29729730	0.67567569	0.04551510
0.03296703	0.41666666	0.58333331	0.03796626
1.00698078	0.56325823	0.41594455	0.55705017
1.00175750	0.55087721	0.44210526	0.59358197
1.01052630	0.56423610	0.41666666	0.59163660
1.00352108	0.55789477	0.43333334	0.55221242
1.00000000	0.68545455	0.31272727	0.71115834
0.02094241	0.41666666	0.58333331	0.02785251
0.98468274	0.20666666	0.59111112	0.08071367
0.92122537	0.23277910	0.59144890	0.09204191
0.14876033	0.27777779	0.61111110	0.03708134
0.15632755	0.30158731	0.61904764	0.06347624
0.99649125	0.63028169	0.36443663	0.68724477
0.30317849	0.24193548	0.62096775	0.05412680
0.99824256	0.72535211	0.27112675	0.74129432
1.05438602	0.54242927	0.40099832	0.54305094
0.22401847	0.23711340	0.64948452	0.04447724
1.00488997	0.24087591	0.56204379	0.07266746
0.21403509	0.26229507	0.54918033	0.03809358
0.97077245	0.23010753	0.59784949	0.05715582
0.23598132	0.26732674	0.59405941	0.06676737
0.99818182	0.56284153	0.42987248	0.56869793
0.19703390	0.26881722	0.68817204	0.03633346
0.06918239	0.36363637	0.63636363	0.06361771
0.17317073	0.25352111	0.64788735	0.05720759
1.00175750	0.57894737	0.41228071	0.56049168
0.35325131	0.20398010	0.66169155	0.03353819
0.26834381	0.20312500	0.75781250	0.05951333
0.17819707	0.31764707	0.45882353	0.06068602
0.15151516	0.23636363	0.63636363	0.03389155
0.06918239	0.36363637	0.63636363	0.06215186
0.97413790	0.33628318	0.62831861	0.27513430
0.11910670	0.35416666	0.62500000	0.07544035
0.92059553	0.22102426	0.61994606	0.09172483
0.17355372	0.26984128	0.69841272	0.03409091
0.38461539	0.23225807	0.61290324	0.05716185
0.23130842	0.30303031	0.48484850	0.04542462
0.08649789	0.41463414	0.58536583	0.08191349
1.00702989	0.57417101	0.41884816	0.57560819
0.21089631	0.23333333	0.69166666	0.02878041
0.89298248	0.62868369	0.36738703	0.71312636
0.38407496	0.23170732	0.62804878	0.05605451
0.83863080	0.20699708	0.61224490	0.06100478
0.08908046	0.32258064	0.64516127	0.03746770
0.20783132	0.28985506	0.56521738	0.03680851
0.42018780	0.25698325	0.60893857	0.07145047
0.30747128	0.27102804	0.61682242	0.04053471
0.15086207	0.25714287	0.74285716	0.06600153
0.21228071	0.23966943	0.65289259	0.02691285
0.05032823	0.39130434	0.47826087	0.04749128
0.87666667	0.57414448	0.41825095	0.52010137
0.40056819	0.20567375	0.70212764	0.04488978
0.15517241	0.30555555	0.69444442	0.07060629
0.11206897	0.38461539	0.57692307	0.06753645
0.12500000	0.37931034	0.55172414	0.06868764
0.71551722	0.19879518	0.73493975	0.07482732
1.01228070	0.63258231	0.35008666	0.64096683
1.00877190	0.63478261	0.34782609	0.63260835
0.26932085	0.26086956	0.54782611	0.04127333
1.01228070	0.59445405	0.38474870	0.63532597
0.63256782	0.24752475	0.58745873	0.06033114
0.10487805	0.25581396	0.72093022	0.05579156
0.87288135	0.26213592	0.65291262	0.12301733
0.11691023	0.26785713	0.55357140	0.03923792
0.06382979	0.29629630	0.66666669	0.04461222
0.13947991	0.27118644	0.64406782	0.05261954
0.39367816	0.25547445	0.62043798	0.04844961
0.12383178	0.24528302	0.71698111	0.04915514
0.10514019	0.37777779	0.44444445	0.04893570
0.12850468	0.34545454	0.41818181	0.04213298
1.00000000	0.57469243	0.42003515	0.61144841
1.00526321	0.58115184	0.40837696	0.59613574
0.92997813	0.24470589	0.56705880	0.09820230
0.12931034	0.17777778	0.77777779	0.03859422
1.00175750	0.61754388	0.37192982	0.63417172
1.00000000	0.79122806	0.20877193	0.90808052
0.25995317	0.27027026	0.55855858	0.04566411
1.00000000	0.61403507	0.37894738	0.68988198
0.61477572	0.18884121	0.66952789	0.03952653
0.25329816	0.29166666	0.52083331	0.04185161
0.13218391	0.23913044	0.69565219	0.03488372
0.20180723	0.26865673	0.70149255	0.04106383
0.20180723	0.28358209	0.56716418	0.03723404
0.50301206	0.26347306	0.60479039	0.04148936
0.63924050	0.20462047	0.64686471	0.03988245
0.63194442	0.25274727	0.53113556	0.05230572
0.02508361	0.46666667	0.53333336	0.03147657
0.99824256	0.57218307	0.41901410	0.58143973
0.82885087	0.23303835	0.58997053	0.06100478
1.00351489	0.53239930	0.45534152	0.52454466
0.19886364	0.27142859	0.64285713	0.03787575
0.60514021	0.20849420	0.64478767	0.05357498
0.28650138	0.25000000	0.58653843	0.03528708
0.57242990	0.20000000	0.65306121	0.04162517
0.96666664	0.23342176	0.61803716	0.10994194
0.79487181	0.24838710	0.60322583	0.09179971
0.71025640	0.24909747	0.54512638	0.09760522
0.69999999	0.22710623	0.59340662	0.09687953
0.13394919	0.22413793	0.74137932	0.04342327
1.00000000	0.62514973	0.36886227	0.64882135
1.00175750	0.63684213	0.35263157	0.70967746
0.88524592	0.27777779	0.64021164	0.20037162
1.03747070	0.25507900	0.67042887	0.16599566
0.47072598	0.19900498	0.64179105	0.06565501
0.43446603	0.24581006	0.65363127	0.06292135
0.66748166	0.23076923	0.64468867	0.05801436
0.24766356	0.26415095	0.61320752	0.06495468
0.26160339	0.20967741	0.72580647	0.03799329
1.06034482	0.25203252	0.56910568	0.06403623
0.14978904	0.29577464	0.53521127	0.03841310
0.66512704	0.22569445	0.57638890	0.03878583
0.36027715	0.22435898	0.67948717	0.04363406
1.00702989	0.66492146	0.31762654	0.83972627
0.35812673	0.21538462	0.70769233	0.04824562
0.09824561	0.25000000	0.62500000	0.02552271
0.17961165	0.33783785	0.45945945	0.06938203
0.19417475	0.41249999	0.41249999	0.05842697
0.20374708	0.21839081	0.63218391	0.03951702
1.00175750	0.66842103	0.32982457	0.78109270
0.18048781	0.33783785	0.45945945	0.06995185
0.99824256	0.68485916	0.30809858	0.73913854
1.00352108	0.61578947	0.37192982	0.61625099
1.00705469	0.63047284	0.35551664	0.84613764
1.00525391	0.59581882	0.39547038	0.72563457
1.00350881	0.63811189	0.35489511	0.79396397
0.87323946	0.22311828	0.62903225	0.06746396
0.21533923	0.27397260	0.61643833	0.03533569
0.08227848	0.48717949	0.51282054	0.09239843
1.00175750	0.66842103	0.32982457	0.77661759
0.56341463	0.25541127	0.48484850	0.06570376
0.17816092	0.27419356	0.58064514	0.04333765
0.96178347	0.24061809	0.59602648	0.07800441
1.00704229	0.53321677	0.44930071	0.51279163
0.30397728	0.24299066	0.62616825	0.03807615
1.05300355	0.54362416	0.40100670	0.56656915
0.29025424	0.27737227	0.54744524	0.03338252
0.46009389	0.23469388	0.67857140	0.06071757
0.10954063	0.24193548	0.72580647	0.03273592
0.21596244	0.29347825	0.48913044	0.05550444
0.08649789	0.39024389	0.60975611	0.07994757
0.12447257	0.22033899	0.71186441	0.06585845
0.35278514	0.22556391	0.67669171	0.04285714
0.13747229	0.16129032	0.83870965	0.02318634
0.02754821	0.69999999	0.30000001	0.03508772
0.11943794	0.29411766	0.56862748	0.04281010
0.12396694	0.26666668	0.71111113	0.03448963
1.03422987	0.23877068	0.56501180	0.07655503
0.54022986	0.24468085	0.63829786	0.04586563
0.42148760	0.21568628	0.71895427	0.04704944
1.01201200	0.32937685	0.61127597	0.28862277
0.82885087	0.23008850	0.59292036	0.06130383
0.49147728	0.19075145	0.70520234	0.03867735
0.99818182	0.53551912	0.45537341	0.57539624
0.34943181	0.19512194	0.74796748	0.03927856
0.27011493	0.22340426	0.61702126	0.03708495
0.35416666	0.27450982	0.63398695	0.04760888
1.00352728	0.60984182	0.38664323	0.75984001
0.08201058	0.32258064	0.58064514	0.01856217
0.99823946	0.63844800	0.35802469	0.62924963
0.31858408	0.22222222	0.75925928	0.04615724
0.49425286	0.20930232	0.71511626	0.05002156
0.18678162	0.29230770	0.55384618	0.03768303
1.00000000	0.88200587	0.11799410	0.91894883
0.02802102	0.62500000	0.37500000	0.03758962
0.23008850	0.24358974	0.61538464	0.04416961
0.08620690	0.33333334	0.63333333	0.03574505
1.00175750	0.72105265	0.27719298	0.94984150
0.08908046	0.25806451	0.70967740	0.03639104
0.38352272	0.27407408	0.65925926	0.05684125
0.07368421	0.33333334	0.61904764	0.02588201
0.36494252	0.25984251	0.53543305	0.03940887
0.22413793	0.25641027	0.60256410	0.04519169
0.46839079	0.23926380	0.58895707	0.04219319
0.13505746	0.34042552	0.57446808	0.04369244
0.37931034	0.20454545	0.63636363	0.04112230
0.09195402	0.34375000	0.65625000	0.04047976
0.19827586	0.20289855	0.69565219	0.03491111
0.08333334	0.27586207	0.68965518	0.03469694
0.20977011	0.20547946	0.71232879	0.03683873
0.31609195	0.28181818	0.53636366	0.03555365
0.13218391	0.23913044	0.69565219	0.03533947
0.16666667	0.27586207	0.63793105	0.04347826
0.31034482	0.22222222	0.75925928	0.04476333
0.14345114	0.24637681	0.68115944	0.03878474
0.23411371	0.22857143	0.69999999	0.03154391
0.96666664	0.55172414	0.43738657	0.70244277
0.42986426	0.22105263	0.65789473	0.03867180
1.05244756	0.53986710	0.39867109	0.61583519
0.09251101	0.35714287	0.64285713	0.04462875
0.08193980	0.22448979	0.73469388	0.02619013
0.90885419	0.20057307	0.73065901	0.06114680
0.08193980	0.22448979	0.73469388	0.02604544
0.58411217	0.23199999	0.61199999	0.03565027
1.05300355	0.54697984	0.39765102	0.65929043
1.05643737	0.54590982	0.39899832	0.78025681
1.04728544	0.57023412	0.37959865	0.76477432
0.26588628	0.17610063	0.67295599	0.02517725
0.61045128	0.20622568	0.64980543	0.04695304
1.00353360	0.60211265	0.39260563	0.63492066
0.07582939	0.31250000	0.68750000	0.03529868
1.00525391	0.59233451	0.39895469	0.77375835
0.22222222	0.23958333	0.58333331	0.03963415
1.00350261	0.62478185	0.36998254	0.74227613
0.16008316	0.20779221	0.72727275	0.02720000
0.58402205	0.18396227	0.71698111	0.04054054
0.99824870	0.58596492	0.40877193	0.64157218
0.18356164	0.29850745	0.55223882	0.03483398
0.22429906	0.23958333	0.58333331	0.03993856
1.00350881	0.57692307	0.41783217	0.58215523
1.00000000	0.54181820	0.45090908	0.55922234
0.95974576	0.21633554	0.63355410	0.04537071
0.99647886	0.58127207	0.41342756	0.59926128
0.99647886	0.57243818	0.42049471	0.63453370
0.86497891	0.20975609	0.56341463	0.08150773
0.04592902	0.45454547	0.54545456	0.04033845
1.00176060	0.69595784	0.30052724	0.89270544
0.99469495	0.65066665	0.34133333	0.65234125
1.00176060	0.70826012	0.28119507	0.71412742
0.28913045	0.21804512	0.66917294	0.03696682
0.36389685	0.17322835	0.75590551	0.04304770
0.23553719	0.24561404	0.60526317	0.06133266
0.07218309	0.19512194	0.75609756	0.03324100
0.90669012	0.62524271	0.36893204	0.72853184
0.68717951	0.23507462	0.61940300	0.08817126
1.04929578	0.54194629	0.40268457	0.57340717
0.99823946	0.62610227	0.36684304	0.65207756
0.44542772	0.23841059	0.56291389	0.03864841
0.26488096	0.22471911	0.65168542	0.04400417
0.08928572	0.30000001	0.63333333	0.03691345
0.05952381	0.55000001	0.40000001	0.03566215
0.05357143	0.33333334	0.66666669	0.03503649
0.32440478	0.26605505	0.55963302	0.04233576
0.12797619	0.30232558	0.60465115	0.03566215
0.17261904	0.24137931	0.72413790	0.03295099
0.27083334	0.24175824	0.63736266	0.03524505
0.23511904	0.24050634	0.70886075	0.03628780
0.28869048	0.25773194	0.55670100	0.03587070
0.14583333	0.20408164	0.79591835	0.03566215
0.08630952	0.37931034	0.55172414	0.03691345
0.08630952	0.31034482	0.58620691	0.03357664
0.09691630	0.25000000	0.75000000	0.04044988
0.05641026	0.36363637	0.59090906	0.07261561
0.12328767	0.28888890	0.57777780	0.03527955
0.19791667	0.21052632	0.78947371	0.05724551
0.15418503	0.24285714	0.58571428	0.04104183
0.06607930	0.40000001	0.60000002	0.04321231
0.18722467	0.27058825	0.64705884	0.03926598
1.00000000	0.90528637	0.09471366	0.99704027
0.09911894	0.33333334	0.64444447	0.04360695
0.10132159	0.28260869	0.71739131	0.04222573
0.84119105	0.19764012	0.70206487	0.07676969
0.04205608	0.38888890	0.61111110	0.03884134
0.06607930	0.46666667	0.53333336	0.04636938
0.39522547	0.22818792	0.62416106	0.05090909
0.06607930	0.36666667	0.63333333	0.04064720
1.00702989	0.50610822	0.48691100	0.52031362
1.00351489	0.56392294	0.42907181	0.58196723
0.88607597	0.22857143	0.52619046	0.08698454
0.21792619	0.22580644	0.64516127	0.04223093
0.06828194	0.38709676	0.61290324	0.03801593
0.02586207	0.66666669	0.33333334	0.04035777
0.97363794	0.51805055	0.46209386	0.53795439
1.00351489	0.59194398	0.40280211	0.63934422
0.96788990	0.21327014	0.63270140	0.03902034
1.00000000	0.58024693	0.41446209	0.71523458
0.99821109	0.56989247	0.41577062	0.52672172
0.94748360	0.20554273	0.63972288	0.07844803
0.89806676	0.54207438	0.44618395	0.57448322
0.79487181	0.22580644	0.60322583	0.09179971
1.05272412	0.50250417	0.44073457	0.51906627
1.00265253	0.60052907	0.38095239	0.53610390
1.00175750	0.61052632	0.38596490	0.64646655
0.88646287	0.20689656	0.66009849	0.08604778
1.04871798	0.21026894	0.62591690	0.09640697
1.04871798	0.20782396	0.62836188	0.09491884
0.12445415	0.26315790	0.66666669	0.05130293
0.76657826	0.22145329	0.63667822	0.05772931
1.00236964	0.22695035	0.59574467	0.08708302
0.96506548	0.21266969	0.64705884	0.07519002
0.25287357	0.26136363	0.65909094	0.05657525
0.11674009	0.24528302	0.75471699	0.03719158
0.14847161	0.30882353	0.60294116	0.05076005
0.88646287	0.20689656	0.66009849	0.08604778
0.90829694	0.22355770	0.63942307	0.07763301
0.98908299	0.45695364	0.53642386	0.45955485
0.89737993	0.27980536	0.65206814	0.21959826
0.96506548	0.21266969	0.64705884	0.07464712
0.08108108	0.25641027	0.58974361	0.04223228
0.18503119	0.24719101	0.53932583	0.04611075
0.33033034	0.26363635	0.60000002	0.04527938
0.11850312	0.38596490	0.45614034	0.04158586
0.18503119	0.24719101	0.53932583	0.04567981
0.12882096	0.22033899	0.62711865	0.05650685
0.33056134	0.22012578	0.62264150	0.03921569
0.22453223	0.25925925	0.60185188	0.04330963
0.91799545	0.25062034	0.63771713	0.12295282
0.14660831	0.25373134	0.65671641	0.05465873
0.11434511	0.27272728	0.67272729	0.03964663
0.16859123	0.26027396	0.64383560	0.03667791
0.12910284	0.28813559	0.59322035	0.05339415
0.11018711	0.28301886	0.69811320	0.04137040
0.20095694	0.21428572	0.63095236	0.03748558
0.04625551	0.33333334	0.66666669	0.04011065
0.15448852	0.21621622	0.68918920	0.04777441
0.65740740	0.19366197	0.66549295	0.04094077
0.08281574	0.37500000	0.50000000	0.04486744
0.16168717	0.25000000	0.65217394	0.04159275
0.19392523	0.27710843	0.60240966	0.04102768
0.25068870	0.27472529	0.65934068	0.04131274
0.90215826	0.51515150	0.44019139	0.44421828
0.05272408	0.33333334	0.66666669	0.03204903
0.09224319	0.29545453	0.65909094	0.06449721
0.16622691	0.25396827	0.63492066	0.03952653
0.12631579	0.26388890	0.70833331	0.02480173
0.10065646	0.30434781	0.50000000	0.05151597
0.12302285	0.24285714	0.68571430	0.03785195
0.46080759	0.19587629	0.64432991	0.05269730
0.07600950	0.21875000	0.78125000	0.04570429
0.19002375	0.27500001	0.58749998	0.04945055
0.03800475	0.37500000	0.62500000	0.04595404
0.60807604	0.19531250	0.68359375	0.05069930
0.02375297	0.60000002	0.40000001	0.05094905
0.09501188	0.27500001	0.72500002	0.04245754
0.07758620	0.33333334	0.66666669	0.06638526
1.00000000	0.97624701	0.02375297	1.03021979
0.12826604	0.29629630	0.57407409	0.04970030
1.06034482	0.24932249	0.57181573	0.06188012
0.27553445	0.19827586	0.75000000	0.04870130
0.05502392	0.43478259	0.56521738	0.03479431
0.56578946	0.24031007	0.55426359	0.05116059
0.07239819	0.34375000	0.62500000	0.03907673
1.00352108	0.65087718	0.33508772	0.72493976
0.10919540	0.28947368	0.65789473	0.03817626
1.00353360	0.76408452	0.23239437	0.79481852
0.98211092	0.61566484	0.38069215	0.58202779
0.16322315	0.27848101	0.54430377	0.06133266
1.00176060	0.71177506	0.28119507	0.71167761
0.14260563	0.29629630	0.53086418	0.03306924
0.99736148	0.62169313	0.37301588	0.60684848
0.17718446	0.34246576	0.46575344	0.07275281
1.00000000	0.60211265	0.39436620	0.56975543
0.36494252	0.25984251	0.53543305	0.04005168
0.13518198	0.23076923	0.69230771	0.02545656
0.08788598	0.27027026	0.56756759	0.05909694
0.20312500	0.32051283	0.53846157	0.05700599
0.24407583	0.24271844	0.64077669	0.04266874
0.16140351	0.26086956	0.64130437	0.04287932
0.35632184	0.20967741	0.66935486	0.04091795
0.04625551	0.33333334	0.66666669	0.03701016
0.75753230	0.53787881	0.44318181	0.37839392
0.89956957	0.48963317	0.46570972	0.40314689
0.16249999	0.24358974	0.58974361	0.04515849
0.23706897	0.21818182	0.76363635	0.07482732
0.12631579	0.26388890	0.70833331	0.02494593
0.06794056	0.34375000	0.59375000	0.05319735
1.07460546	0.55006677	0.34979972	0.53554636
0.38920453	0.24817519	0.65693432	0.04669103
0.07416268	0.38709676	0.58064514	0.03517878
0.37081340	0.22580644	0.71612900	0.04036909
0.91626793	0.53263706	0.45169714	0.49711651
0.30143541	0.26190478	0.53968257	0.04286813
0.94258374	0.25888324	0.61421317	0.14013840
0.13397129	0.28571430	0.66071427	0.03440984
0.06220096	0.34615386	0.65384614	0.03517878
0.02392345	0.60000002	0.40000001	0.03844675
0.99043059	0.25845411	0.57487923	0.11649365
0.11483254	0.25000000	0.66666669	0.03575548
0.35885167	0.21333334	0.66000003	0.03575548
0.69129288	0.19465649	0.58778626	0.04396533
0.28229666	0.23728813	0.68644071	0.04036909
0.28361857	0.28448275	0.52586210	0.05651914
0.22488038	0.26595744	0.54255319	0.03556325
0.11032864	0.23404256	0.72340423	0.04588957
0.77685952	0.21276596	0.61968082	0.06218443
0.91322315	0.22624435	0.58144796	0.06962530
0.57466066	0.24409449	0.61811024	0.04555578
0.29177719	0.21818182	0.60909092	0.04147958
0.29782608	0.29197079	0.48175183	0.04890995
0.11363637	0.29090908	0.50909090	0.04517672
0.97314048	0.56050956	0.43736729	0.51767212
0.84297520	0.19852941	0.59313726	0.05447781
0.08677686	0.23809524	0.71428573	0.04863141
0.26239669	0.28346458	0.51968503	0.06510763
0.24173553	0.18803419	0.66666669	0.05500931
0.31308413	0.25373134	0.52985072	0.03883689
0.92148763	0.23094170	0.56053811	0.06563912
0.76446283	0.22972973	0.59729731	0.06563912
0.24793388	0.23333333	0.60833335	0.06245017
0.99823636	0.66784453	0.32685512	0.88884193
0.58644861	0.20318726	0.64940238	0.05596495
0.51685393	0.17391305	0.75000000	0.03745994
0.12775330	0.29310346	0.60344827	0.03656770
0.76086956	0.22857143	0.63714284	0.05573460
0.22891566	0.26315790	0.61052632	0.05843572
1.00000000	0.60141093	0.39329806	0.91715974
0.19886364	0.31428573	0.52857143	0.04417350
1.00000000	0.60317463	0.39153439	0.92223155
1.00176370	0.56514084	0.42781690	0.69822484
1.00529099	0.66491228	0.32982457	0.84847844
0.99823636	0.68021202	0.31802121	0.80431104
0.58644861	0.20318726	0.64940238	0.05596495
0.17560975	0.40277779	0.41666666	0.07108468
1.00352728	0.55711776	0.43409491	0.68131864
0.19886364	0.31428573	0.52857143	0.04709704
0.99823636	0.70671380	0.28798586	0.72416741
[truncated: 24,797 more rows]
