# Supplementary material for: Community detection in sequence similarity networks based on attribute clustering
Source: PLoS One. 2017 Jul 24;12(7):e0178650. doi: 10.1371/journal.pone.0178650 (PMC5524321; doi:10.1371/journal.pone.0178650)
Supplement: S8 Dataset — (TXT) [file pone.0178650.s012.txt]

# l_a f_id f_m s_a
0.77600002	0.34536082	0.61340207	0.33541149
0.67199999	0.26190478	0.69642860	0.27071181
0.65483868	0.20197044	0.69950742	0.20899719
0.75294119	0.34895834	0.58854169	0.33920702
1.06228375	0.25732899	0.66449511	0.27582750
0.59932661	0.29213482	0.65168542	0.24004085
0.93014705	0.29644269	0.66007906	0.31712961
0.89677417	0.48561150	0.50719422	0.49390817
0.81071430	0.20264317	0.73127753	0.22492972
1.05882359	0.25163400	0.66993463	0.26530612
0.79347825	0.28310502	0.61187214	0.26283988
0.73870969	0.27947599	0.61135370	0.25773197
0.69534051	0.24226804	0.71649486	0.24526314
0.75294119	0.34895834	0.58854169	0.33920702
0.89677417	0.53237408	0.46402878	0.57169634
0.94326240	0.29699248	0.64285713	0.30743620
0.75999999	0.27368420	0.66315788	0.28179553
0.81720430	0.27631578	0.66228068	0.26583591
0.89171976	0.24642856	0.67142856	0.21209215
0.63192183	0.25257730	0.70103091	0.20729367
0.73786408	0.27631578	0.66228068	0.24760076
0.85477179	0.27669904	0.66990292	0.27118644
0.67584097	0.23529412	0.72398192	0.21017274
1.00387597	0.31274131	0.63320464	0.33821374
1.03065133	0.31598514	0.60594797	0.32909933
0.57827479	0.34806630	0.56906080	0.25122669
0.63192183	0.24226804	0.71134019	0.20537429
0.81720430	0.27631578	0.66228068	0.26583591
0.83154124	0.25862068	0.68965518	0.26023084
0.76848876	0.26359832	0.64016736	0.20537429
0.83999997	0.33333334	0.65238094	0.35536161
0.75999999	0.27368420	0.66315788	0.27930176
0.63999999	0.22499999	0.76249999	0.24937657
0.65200001	0.24539877	0.74233127	0.25436410
0.74688798	0.39444444	0.58333331	0.34788030
0.84799999	0.37264150	0.58962262	0.36907732
0.86799997	0.32258064	0.60829490	0.34289280
0.89600003	0.26339287	0.67857140	0.28802994
0.82400000	0.33495146	0.65048546	0.33915213
0.75999999	0.35789475	0.57894737	0.33665836
0.75999999	0.35263157	0.58421052	0.34039900
0.77600002	0.37628865	0.58247423	0.34788030
0.90799999	0.34801763	0.59471363	0.33167085
0.74901962	0.23560210	0.74345547	0.25119048
0.69411767	0.28248587	0.64971751	0.27142856
0.97254902	0.33870968	0.61290324	0.34642857
0.75686276	0.25906736	0.68911916	0.25833336
0.86721992	0.35406700	0.55980861	0.33292979
1.01568627	0.33204633	0.62162161	0.34761906
0.95294118	0.24279836	0.69135803	0.25476190
0.75686276	0.32642487	0.64766842	0.29404762
0.93333334	0.31250000	0.66517860	0.33452383
0.74901962	0.23036650	0.74869108	0.24880952
0.98000002	0.67755103	0.32244897	0.72142857
0.71372551	0.38461539	0.57142860	0.32738096
1.01568627	0.33204633	0.62162161	0.34999999
0.71375465	0.23958333	0.74479169	0.24708375
0.76579928	0.23300971	0.71844661	0.24496289
1.00000000	0.76208180	0.23791821	0.83563095
0.70930231	0.28961748	0.65027320	0.28726876
1.00000000	0.76470590	0.23529412	0.82048458
1.01858735	0.30656934	0.59489053	0.32661715
0.74721187	0.19900498	0.69154227	0.22481443
0.68401486	0.28804347	0.66847825	0.26511133
1.00000000	0.60416669	0.39583334	0.67570752
0.74721187	0.27860695	0.69651741	0.27465534
0.73180079	0.28272250	0.64921468	0.25556734
1.01858735	0.30656934	0.59489053	0.32767761
0.78838176	0.26315790	0.72105265	0.27007303
0.76277375	0.27272728	0.69377989	0.27157894
0.64233577	0.26704547	0.69318181	0.26142403
0.92619926	0.25498009	0.72509962	0.28194299
0.74452555	0.23529412	0.73039216	0.23894738
0.90510947	0.24193548	0.72580647	0.26947370
0.63138688	0.30635837	0.62427747	0.24842106
0.64233577	0.25568181	0.70454544	0.25894737
0.63868612	0.25714287	0.73714286	0.23894738
0.78838176	0.26842105	0.71578950	0.28247160
0.69019610	0.26136363	0.72159094	0.24779736
0.80291969	0.25454545	0.66818184	0.23999999
0.65200001	0.23926380	0.74846625	0.24907975
0.71200001	0.45505619	0.49438202	0.37668714
0.74400002	0.38172042	0.56451613	0.33496931
0.98400003	0.29674795	0.67886180	0.34110430
0.72799999	0.41208792	0.52747256	0.35092026
0.66399997	0.27710843	0.65060240	0.25276074
0.98400003	0.29268292	0.68292683	0.34110430
0.85200000	0.26760563	0.71361500	0.28098160
0.74000001	0.37297297	0.56216216	0.33128834
0.95999998	0.66666669	0.33333334	0.71533740
0.80800003	0.36138615	0.59405941	0.33619630
0.77600002	0.37113401	0.60824740	0.32515338
0.71369296	0.22674419	0.73255813	0.24209246
0.92946059	0.27678570	0.65625000	0.32603407
0.75933611	0.38797814	0.56284153	0.36861315
1.00000000	0.52282161	0.47302905	0.59610707
1.00414944	0.35537189	0.55371898	0.32603407
0.89626557	0.34259260	0.63425928	0.32846716
1.00000000	0.53112036	0.46473029	0.60340631
0.75518674	0.31318682	0.62637365	0.26763991
0.73858923	0.32022473	0.65168542	0.32968372
0.76348549	0.25000000	0.73369563	0.26763991
0.76348549	0.25000000	0.73369563	0.26642337
0.60995853	0.29931971	0.64625853	0.24209246
0.85477179	0.25728154	0.72815531	0.26658624
0.69709545	0.36904761	0.57738096	0.32931241
0.85892117	0.29951692	0.64734298	0.27382389
0.85062242	0.28292683	0.68780488	0.29433051
1.00000000	0.95850623	0.04149378	0.97346193
0.89626557	0.32870370	0.64814812	0.32086852
0.72199172	0.25862068	0.66666669	0.24607961
0.92946059	0.27678570	0.65625000	0.31483716
1.00000000	0.51452285	0.48132780	0.58383596
0.85477179	0.25728154	0.72815531	0.26658624
1.00000000	0.50622410	0.48962656	0.57780457
0.70954359	0.28070176	0.64327484	0.23522316
0.65505224	0.23936170	0.74468082	0.23471399
0.82437277	0.22173913	0.74347824	0.25741524
0.81339711	0.27647060	0.65882355	0.31095892
0.81742740	0.22842640	0.70558375	0.24455208
0.76071429	0.26760563	0.67136151	0.24482758
0.67595822	0.24742268	0.73195875	0.23372781
0.70731705	0.24630542	0.69458127	0.23469388
0.79583335	0.25130889	0.69109946	0.27122641
0.72473866	0.26923078	0.61538464	0.24753451
0.90399998	0.26548672	0.66814160	0.27468786
0.96168584	0.28286853	0.67330676	0.31854042
1.00000000	0.73600000	0.26400000	0.82847142
1.00000000	0.86799997	0.13200000	0.92065352
1.00000000	0.73600000	0.26400000	0.82847142
0.81599998	0.24509804	0.72058821	0.26487750
0.70800000	0.22598870	0.72881359	0.21586932
0.71200001	0.25842696	0.70224720	0.26837808
0.83600003	0.27751195	0.66028708	0.28238040
0.88400000	0.24434389	0.72850680	0.29638273
0.70400000	0.23863636	0.68750000	0.27187866
0.76800001	0.23437500	0.70312500	0.24270712
0.93199998	0.24463519	0.71673822	0.34072348
0.79600000	0.22613065	0.72361809	0.23570597
1.00000000	1.00000000	0.00000000	1.00000000
0.69019610	0.26136363	0.72159094	0.24779736
0.96511626	0.20080322	0.75100404	0.23503809
0.69019610	0.26136363	0.72159094	0.24779736
0.65232974	0.26373628	0.68681318	0.22326064
0.82437277	0.26521739	0.62173915	0.33541015
0.63082439	0.25568181	0.70454544	0.25477707
0.73333335	0.25133690	0.72727275	0.24796273
0.61648744	0.27906978	0.66279072	0.25233644
0.69019610	0.26136363	0.72159094	0.24779736
0.90038311	0.25531915	0.71489364	0.31464171
0.92473119	0.22868218	0.70155036	0.20456906
0.81454545	0.27678570	0.66071427	0.28219485
0.63082439	0.26136363	0.72159094	0.23572171
0.95358652	0.25221238	0.71681416	0.29157174
0.85477179	0.25728154	0.72815531	0.26417369
0.72401434	0.24257426	0.73267329	0.23883696
0.82437277	0.26521739	0.62173915	0.33541015
1.02867389	0.20209059	0.67595822	0.20664589
0.61648744	0.27906978	0.66279072	0.25129804
1.00000000	1.00000000	0.00000000	1.00000000
0.69019610	0.26136363	0.72159094	0.24779736
0.90038311	0.25531915	0.71489364	0.31464171
0.92473119	0.22868218	0.70155036	0.20456906
0.63272727	0.28735632	0.66091955	0.28107503
0.71636361	0.28934011	0.63451779	0.27659574
0.81918818	0.24774775	0.70270270	0.27099663
0.85477179	0.25242719	0.69417477	0.26537997
0.76363635	0.32857144	0.58571428	0.26651734
0.69090909	0.23684211	0.69999999	0.23068309
0.66181821	0.30769232	0.59890109	0.25419933
0.88749999	0.24882630	0.69953054	0.25353771
0.65818185	0.32044199	0.59668511	0.26539755
0.66181821	0.29670331	0.60989010	0.24972002
0.76727271	0.25592417	0.70142180	0.25195968
0.66181821	0.28571430	0.63186812	0.22508398
0.57480317	0.26027396	0.64383560	0.25921658
0.73858923	0.25842696	0.67977530	0.28010139
0.64556962	0.24183007	0.75163400	0.26765376
0.99734044	0.83200002	0.15466666	0.87543553
0.69642860	0.25641027	0.67692310	0.23218392
0.46229509	0.24822696	0.74468082	0.22056074
0.89272028	0.25751072	0.69098711	0.28637412
0.71014494	0.23469388	0.75510204	0.25679758
0.57003260	0.23999999	0.74857146	0.21747212
0.73029047	0.26704547	0.65909094	0.27742749
0.69803923	0.22471911	0.73033708	0.25000000
0.41369864	0.25165564	0.66225165	0.18554007
0.63475180	0.25698325	0.70949721	0.24639291
0.74409449	0.35978836	0.58201057	0.34907833
0.72535211	0.34466019	0.60679615	0.34107709
0.55094337	0.25342464	0.68493152	0.24050632
0.65808821	0.39106146	0.56424582	0.32407406
0.97859329	0.29062501	0.60937500	0.28044280
0.99674267	0.55228758	0.44444445	0.59851301
0.82653064	0.30452675	0.61316872	0.32165605
0.85808581	0.28461540	0.62307692	0.28954938
0.83067095	0.28461540	0.62307692	0.28186047
0.72796935	0.25789472	0.66842103	0.25630254
0.64015150	0.29585800	0.67455620	0.29149795
1.02181816	0.28113878	0.66192168	0.30406147
0.80286741	0.26339287	0.61160713	0.24788135
0.88927335	0.17898832	0.70428014	0.19057173
0.36862746	0.30851063	0.68085104	0.23348017
1.00735295	0.25182483	0.64598542	0.27893519
0.99655175	0.27681661	0.60553634	0.27133873
1.06923079	0.36690646	0.53597122	0.40406090
1.07751942	0.28057554	0.59712231	0.30009970
0.66775244	0.24878049	0.66341466	0.19981413
0.78853047	0.26363635	0.64545453	0.23156801
0.79928315	0.27354261	0.60986549	0.24763903
0.62057877	0.20725389	0.69430053	0.16574585
0.76771653	0.37948719	0.53846157	0.38018432
0.97286820	0.27091634	0.68525898	0.30794340
0.92531121	0.27802691	0.66367716	0.31961259
0.92692310	0.31535271	0.58091289	0.29009899
0.72307694	0.25000000	0.67553192	0.24455446
0.94999999	0.28744939	0.68421054	0.30760869
0.86666667	0.29326922	0.67788464	0.35849056
0.90384614	0.25106382	0.71914893	0.31030929
0.96923077	0.23809524	0.72619045	0.30000001
1.01538467	0.29924244	0.66666669	0.36344537
0.92692310	0.31535271	0.58091289	0.29108912
0.74615383	0.32989690	0.60309279	0.31485146
0.72083336	0.32947975	0.61849713	0.33763188
0.85645932	0.36312848	0.57541901	0.39863014
0.74803150	0.34736842	0.60000002	0.34792626
0.80082989	0.36269429	0.57512951	0.32810616
0.72834647	0.26486486	0.65945947	0.27880183
0.94881892	0.33609959	0.59336102	0.34846264
0.86220473	0.27853882	0.66210043	0.27598152
0.72047246	0.36612022	0.56830603	0.37903225
0.78346455	0.33165830	0.61809045	0.33178115
0.68503934	0.26436782	0.60344827	0.24539168
0.72047246	0.24590164	0.62841529	0.24884792
0.74803150	0.34736842	0.60000002	0.34792626
0.68897641	0.27428570	0.64571428	0.25000000
0.67716533	0.34302327	0.60465115	0.27073732
1.00000000	0.62083334	0.37916666	0.70457208
0.78750002	0.25396827	0.70370370	0.26729190
1.00000000	0.62083334	0.37916666	0.70457208
1.00416672	0.50622410	0.48962656	0.56574184
0.96249998	0.25974026	0.65367967	0.28487688
0.98333335	0.19491525	0.74152541	0.22626024
0.84583336	0.28078818	0.68472904	0.26963657
0.94583333	0.27312776	0.70044053	0.34935519
0.75416666	0.35359117	0.61325967	0.35169986
1.00416672	0.49377593	0.50207472	0.56620431
0.75416666	0.34806630	0.61878455	0.35638919
0.75416666	0.36464089	0.60220993	0.36811253
0.92083335	0.22171946	0.72850680	0.25674090
1.00000000	0.71684587	0.28315413	0.80508471
1.03488374	0.23970038	0.67790264	0.24918389
0.85304660	0.24369748	0.69327730	0.24682201
0.76344085	0.24413146	0.72769952	0.25317797
0.66308242	0.21621622	0.71351349	0.22245762
0.68817204	0.24479167	0.73958331	0.24576272
0.76951671	0.27536231	0.67149758	0.26739129
0.79710144	0.22727273	0.75454545	0.26059321
0.72759855	0.27586207	0.66995072	0.29343221
0.76348549	0.25543478	0.72826087	0.27112231
0.91954023	0.22916667	0.71666664	0.22457628
0.68817204	0.21354167	0.76562500	0.22413792
0.96415770	0.21189591	0.71747214	0.21610169
0.69019610	0.30681819	0.63636363	0.29845813
0.80168778	0.28421053	0.61578947	0.26765376
1.00000000	0.50622410	0.48962656	0.57627118
1.01960790	0.32692307	0.57692307	0.33149779
0.86666667	0.30769232	0.63800907	0.33089310
0.74117649	0.25396827	0.64550263	0.24779736
0.94509804	0.20746888	0.75518674	0.22136563
0.91372550	0.27467811	0.64806867	0.28193831
1.00000000	0.98823529	0.01176471	1.00660789
0.85490197	0.27981651	0.62844038	0.27643171
0.95999998	0.31666666	0.62500000	0.35073781
1.00000000	0.57254905	0.42745098	0.62885457
1.01960790	0.31923077	0.58461541	0.32268721
0.95294118	0.30452675	0.65020579	0.29522753
0.60544217	0.35955057	0.59550560	0.32943678
0.73207545	0.24742268	0.73711342	0.21518987
1.00000000	0.50207472	0.49377593	0.57990319
0.98045605	0.32225913	0.59468436	0.31127679
0.94136810	0.28373703	0.62629759	0.25815472
1.00000000	0.94462538	0.05537459	0.96365327
0.89591080	0.20331950	0.75933611	0.21847826
0.75193799	0.32474226	0.60824740	0.31505483
0.84818482	0.30350193	0.60311282	0.29817832
0.98194945	0.26102942	0.65808821	0.26708728
0.60544217	0.35393259	0.60112357	0.32731137
0.86319220	0.31698114	0.59245282	0.32153395
0.67253524	0.23560210	0.73298430	0.21997981
0.78682172	0.29556650	0.64532018	0.28182808
0.61886793	0.27439025	0.67682928	0.21979287
0.75518674	0.33516484	0.63736266	0.32328105
0.91496599	0.47955391	0.51301116	0.49734324
0.68992245	0.37078652	0.59550560	0.36896047
0.69230771	0.22222222	0.75000000	0.23379384
1.00000000	0.97619045	0.02380952	0.98299682
0.78260869	0.27777779	0.60648149	0.26673752
0.61904764	0.29120880	0.61538464	0.27842721
0.68817204	0.25520834	0.70312500	0.25185972
0.72399998	0.38674033	0.56353593	0.36662883
0.73106062	0.33678755	0.62694299	0.33793837
1.02040815	0.50333333	0.47333333	0.58129650
0.56802720	0.38922155	0.57485032	0.29968122
0.72151899	0.24561404	0.73099416	0.26362482
1.00000000	0.50207472	0.49377593	0.61470217
1.00000000	0.35269710	0.56431538	0.30925220
0.97925311	0.22457626	0.70338982	0.27376425
0.92946059	0.29464287	0.63839287	0.36882129
0.79668051	0.30208334	0.66145831	0.31558934
0.93360996	0.31111112	0.60444444	0.35741445
1.00000000	0.51452285	0.48132780	0.57921422
1.00000000	0.50207472	0.49377593	0.62610900
1.00000000	0.96265560	0.03734440	0.98098862
0.93360996	0.31111112	0.60444444	0.35487959
0.68879670	0.34337351	0.62650603	0.36755386
0.75933611	0.28415301	0.62295079	0.28010139
1.00000000	0.35269710	0.56431538	0.31051964
0.69620252	0.25454545	0.67272729	0.27448747
0.64788735	0.30978259	0.65217394	0.26715946
0.84191179	0.28384280	0.67685592	0.30208334
0.79225349	0.23999999	0.68888891	0.25976771
0.68571430	0.21354167	0.69791669	0.22280888
0.64084506	0.28571430	0.68681318	0.27560720
0.92083335	0.32126698	0.63348418	0.35966980
0.72043014	0.22388060	0.70149255	0.24181627
0.68199235	0.24157304	0.69662923	0.23442452
0.93486589	0.28688523	0.66393441	0.34635693
0.61267608	0.36781609	0.59770113	0.30306232
1.01435411	0.29245284	0.63207549	0.34794521
0.81314880	0.21276596	0.72340423	0.21765298
0.61754388	0.24431819	0.72727275	0.22467403
0.67820072	0.28571430	0.67346936	0.27971312
1.00000000	0.88581318	0.11418685	0.91326529
1.00387597	0.23166023	0.71814674	0.26680040
0.87543255	0.23320158	0.64822137	0.22768307
0.97132617	0.19557196	0.73800737	0.19793816
0.71280277	0.29126215	0.66019416	0.28586611
0.74901962	0.28795812	0.67539269	0.27533039
0.45674741	0.33333334	0.64393938	0.23671015
0.82775122	0.26589596	0.67052025	0.30136988
0.60287082	0.23809524	0.75396824	0.28630137
0.73205739	0.37908497	0.62091506	0.33287671
0.76076555	0.25786164	0.63522011	0.28082192
0.96650720	0.47524753	0.52475250	0.55479455
0.75598085	0.39240506	0.55063289	0.42328766
0.98086125	0.43414634	0.56585366	0.52739727
0.85167462	0.25842696	0.68539327	0.32054794
0.98086125	0.51219511	0.48780489	0.59041095
0.78947371	0.23030303	0.72727275	0.30136988
0.72727275	0.26973686	0.71052629	0.30684930
0.73684210	0.38311687	0.58441556	0.36301368
0.88995218	0.46774194	0.52688169	0.49589041
0.96511626	0.20080322	0.75100404	0.23612623
0.70038909	0.25555557	0.70555556	0.24617195
0.58899677	0.26373628	0.68681318	0.20709492
0.82142860	0.26521739	0.62173915	0.31160113
0.83076924	0.24074075	0.71296299	0.24162436
0.75098813	0.25789472	0.72631580	0.25997582
0.75000000	0.24444444	0.69444442	0.25471696
0.55663431	0.27906978	0.66279072	0.23394054
1.00000000	0.74551970	0.25448027	0.82842100
0.69019610	0.26136363	0.72159094	0.24889867
0.90038311	0.25531915	0.71489364	0.29950738
0.66545457	0.27322406	0.67759562	0.25027442
0.94190872	0.26872247	0.62995595	0.25544795
0.91472870	0.28813559	0.63983053	0.27314815
0.72093022	0.28494623	0.66129035	0.25747126
0.21705426	0.19642857	0.76785713	0.18063112
0.99612403	0.27237353	0.68093383	0.30138570
1.02713180	0.26037735	0.63018870	0.24265505
0.90196079	0.23478261	0.68260872	0.27357391
0.87209302	0.27555555	0.66222221	0.29270947
0.73255813	0.23809524	0.68783069	0.23177366
0.86821705	0.28125000	0.66517860	0.29162133
0.99224806	0.28125000	0.64453125	0.28835690
0.91472870	0.28813559	0.63983053	0.26304108
0.66666669	0.26582280	0.69620252	0.22798552
1.00000000	0.24894515	0.67510551	0.27199075
0.68776369	0.23926380	0.71165645	0.25512528
0.68776369	0.26993865	0.70552146	0.25968108
0.92405063	0.31963471	0.55251139	0.29330254
0.71308017	0.25443786	0.70414203	0.23216447
0.69198310	0.29268292	0.64634144	0.27220955
0.95358652	0.24778761	0.72123891	0.28701594
0.92405063	0.23287672	0.74429226	0.28246012
0.80168778	0.28421053	0.61578947	0.26765376
1.00421941	0.22268908	0.65966386	0.20501138
0.67088610	0.26415095	0.68553460	0.24145786
0.98867923	0.67175573	0.32824427	0.71001148
0.70110703	0.23684211	0.74736840	0.23020063
1.00000000	0.28682169	0.67829460	0.33674961
0.61992621	0.24404761	0.72023809	0.23336855
0.70479703	0.25130889	0.72251308	0.22808871
0.46640316	0.28813559	0.71186441	0.24667473
0.74907750	0.23152709	0.73891628	0.22597677
0.61992621	0.25000000	0.71428573	0.24181627
0.92988932	0.25396827	0.72619045	0.28827879
0.92988932	0.25396827	0.72619045	0.29144669
0.94636017	0.25910932	0.69635630	0.31045407
0.70110703	0.23684211	0.74736840	0.23020063
0.76078433	0.24742268	0.73711342	0.21403913
0.65283018	0.24855492	0.71098268	0.20483314
0.69056606	0.21857923	0.68852460	0.19332565
0.96168584	0.28685260	0.64143425	0.28637412
0.61509436	0.26380369	0.69938648	0.22784808
0.76249999	0.24590164	0.69398910	0.22877358
0.90188682	0.22594142	0.74058574	0.24971232
0.86792451	0.23478261	0.74782610	0.25891829
0.76078433	0.24742268	0.73711342	0.21403913
0.96212119	0.28740159	0.64566928	0.26927501
0.73584908	0.27179489	0.70256412	0.22899884
0.95294118	0.30452675	0.65020579	0.30787036
0.92941177	0.32067510	0.65400845	0.31724137
1.00000000	0.93333334	0.06666667	0.96475768
1.00000000	0.93725491	0.06274510	0.97026426
0.74901962	0.26701570	0.69633508	0.26872244
1.00000000	0.61176473	0.38823530	0.71478462
1.00000000	0.93725491	0.06274510	0.97026426
1.00000000	0.50622410	0.48962656	0.60781842
0.73333335	0.35828876	0.58823532	0.33590308
1.00000000	0.57254905	0.42745098	0.62885457
1.01960790	0.32692307	0.57692307	0.33259910
0.98823529	0.42460316	0.55158728	0.47577092
0.97058821	0.31060606	0.63257575	0.31828704
0.87017542	0.29435483	0.66935486	0.27374873
0.59259260	0.28409091	0.68181819	0.24180329
0.89562291	0.28195488	0.66917294	0.26864147
0.59259260	0.31250000	0.65340906	0.25331971
0.59259260	0.28409091	0.68181819	0.23595506
0.59259260	0.28409091	0.68181819	0.23697650
0.59863943	0.27272728	0.69318181	0.24973433
0.57347673	0.26249999	0.71249998	0.24868836
0.75272727	0.29951692	0.64251208	0.26673985
1.00000000	0.50207472	0.49377593	0.58232445
0.92531121	0.27802691	0.66367716	0.32082325
0.93775934	0.23893805	0.73893803	0.24576271
1.00000000	0.52282161	0.47302905	0.54721552
0.74688798	0.26111111	0.69999999	0.24939469
0.77593362	0.22994652	0.71657753	0.25423729
0.78008300	0.37234041	0.59042555	0.34261501
0.70220590	0.24607331	0.70157069	0.25115740
0.74031007	0.30890054	0.64921468	0.30014640
0.89655173	0.27777779	0.66239315	0.28983834
0.80620158	0.32211539	0.59134614	0.29611167
0.90681005	0.20158103	0.76284587	0.23298970
0.62925172	0.25405404	0.64864862	0.23591925
0.79693484	0.32211539	0.59134614	0.29261085
0.50143266	0.22285715	0.76571429	0.19201995
1.10505831	0.31338027	0.57746476	0.30977619
0.80544746	0.35748792	0.56521738	0.32391047
0.96887159	0.30120483	0.64658636	0.33215547
0.80544746	0.35748792	0.56521738	0.32273263
0.70038909	0.24444444	0.71666664	0.24028267
0.71984434	0.38378379	0.57837838	0.34040046
0.99221790	0.30588236	0.65882355	0.31330979
0.76264590	0.41836736	0.54591835	0.35571259
0.74273860	0.31843576	0.64245808	0.33821374
1.00000000	0.54356849	0.45228216	0.61761159
0.75518674	0.31318682	0.62637365	0.26055488
1.00000000	0.52697098	0.46887967	0.55247283
0.73858923	0.32022473	0.65168542	0.32207480
1.00000000	0.53526974	0.46058092	0.60072374
0.74688798	0.36111110	0.61111110	0.34378770
0.98062015	0.37549406	0.58102769	0.40117127
0.70220590	0.24607331	0.67015707	0.21180554
0.93014705	0.24505928	0.72332019	0.26736110
0.76078433	0.34536082	0.61855668	0.29336438
0.88970590	0.30991736	0.64876032	0.31481481
0.96934867	0.27272728	0.69169962	0.31018516
0.97701150	0.33725491	0.61960787	0.38773146
0.89338237	0.30452675	0.65020579	0.31250000
0.76491231	0.27064219	0.64678901	0.22541742
0.96934867	0.28458497	0.66007906	0.30254042
0.75193799	0.32474226	0.60824740	0.31605184
1.00000000	0.99674267	0.00325733	0.99813604
0.73378837	0.23720931	0.73488373	0.23700000
0.84664536	0.31698114	0.59245282	0.32251722
0.96727270	0.27067670	0.71052629	0.30406147
0.98360658	0.30000001	0.62333333	0.31869158
0.90759075	0.55272728	0.44363636	0.59118855
1.01976287	0.29844961	0.61627907	0.32769045
0.90759075	0.52727270	0.46909091	0.58101624
0.87859422	0.52727270	0.46909091	0.56465119
1.08800006	0.32352942	0.54779410	0.34052214
1.01423490	0.31578946	0.56842107	0.32543102
0.87138265	0.68265682	0.31365314	0.69521177
0.68214285	0.29319373	0.69109946	0.27011493
0.94642860	0.29811320	0.67169809	0.31494254
0.83571428	0.27350429	0.66666669	0.25862068
0.71317828	0.36956522	0.50543481	0.29425287
0.94642860	0.29811320	0.67169809	0.31494254
0.88381743	0.32863849	0.57276994	0.31778058
0.67500001	0.41269842	0.52380955	0.32988507
0.97500002	0.30402932	0.65201467	0.30229884
0.70498085	0.36956522	0.50543481	0.29540232
0.94642860	0.30566037	0.66415095	0.32528734
0.76842105	0.26484019	0.64383560	0.21962617
1.00000000	0.48076922	0.50384617	0.54822338
0.69824558	0.24623115	0.70854270	0.24239451
0.62456143	0.23595506	0.73595506	0.22051772
0.93333334	0.27443609	0.65413535	0.25417438
0.84587812	0.25847459	0.65677965	0.27578947
0.69824558	0.25125629	0.70351762	0.24385448
0.82206404	0.28571430	0.61038959	0.26293102
0.76491231	0.27064219	0.64678901	0.22541742
1.00000000	1.00000000	0.00000000	1.00092244
0.83141762	0.27649769	0.68202764	0.26558891
1.04347825	0.32196969	0.56439394	0.32648128
0.94166666	0.29646018	0.65929204	0.30424526
0.94249201	0.44745764	0.53898305	0.47906977
0.66308242	0.23243243	0.72972971	0.21910696
0.90734822	0.48591548	0.50704223	0.50934118
0.86590040	0.30088496	0.65486723	0.29556650
0.84397161	0.27310926	0.68907565	0.27192008
0.69285715	0.23195876	0.68041235	0.18228279
0.94136810	0.28027681	0.62975776	0.25349489
1.04347825	0.32196969	0.56439394	0.32769045
0.91749173	0.46402878	0.52877700	0.49089167
0.66308242	0.22162162	0.74054056	0.21649484
0.73835123	0.20873787	0.71844661	0.21894737
0.72759855	0.21674877	0.73891628	0.21720882
0.87535411	0.50485438	0.48220065	0.47359452
0.68992245	0.36516854	0.60112357	0.37920934
0.85271317	0.31818181	0.65454543	0.28843337
1.00775194	0.25000000	0.68461537	0.31625181
0.85658914	0.29864255	0.64705884	0.33528548
0.77178425	0.31720430	0.64516127	0.33821374
1.00000000	0.24418604	0.71317828	0.31039530
0.74806201	0.36787564	0.56994820	0.37042457
1.00387597	0.27027026	0.69111967	0.32650071
1.02692306	0.34831461	0.57677901	0.35837564
1.01038063	0.24315068	0.69863015	0.27244899
0.77254903	0.28934011	0.67512691	0.32712457
0.66896552	0.32474226	0.60824740	0.29450139
0.96415770	0.23791821	0.72862452	0.31775701
1.01149428	0.29924244	0.66666669	0.36449581
0.66548043	0.33689839	0.60427809	0.33512929
0.74482757	0.33333334	0.62037039	0.25966853
0.67857140	0.20000000	0.73157895	0.23463115
0.76428574	0.19626169	0.72429907	0.22669284
0.75714284	0.18867925	0.75000000	0.21955895
0.48962656	0.25423729	0.63559324	0.23707438
0.68571430	0.20312500	0.70833331	0.24335814
0.71590906	0.24338624	0.67195767	0.24797571
0.68214285	0.24607331	0.67015707	0.20310766
0.96551722	0.27777779	0.67063493	0.29676676
0.90491802	0.31521741	0.56884056	0.31795880
0.85148513	0.29457363	0.60465115	0.29626077
0.68817204	0.24479167	0.73958331	0.23608246
0.63945580	0.32978722	0.62234044	0.32412329
0.70454544	0.34408602	0.58602148	0.32388663
0.64084506	0.22527473	0.74725276	0.21897075
0.60207611	0.29310346	0.68965518	0.26639345
0.71317828	0.36956522	0.58152175	0.32786885
0.84818482	0.31906614	0.58754861	0.32172132
0.70036101	0.25257730	0.70103091	0.25236595
0.72799999	0.37362638	0.56593406	0.36208853
0.91749173	0.55035973	0.44604316	0.59426230
0.68363637	0.38829789	0.57446808	0.32052690
0.86644953	0.30451128	0.59022558	0.30814523
0.69565219	0.28645834	0.70312500	0.25881168
0.62724012	0.25714287	0.73714286	0.23298970
0.60544217	0.34831461	0.60674155	0.32199788
1.00000000	0.93725491	0.06274510	0.97026426
0.67605633	0.23437500	0.72395831	0.21796167
0.86170214	0.30864197	0.64609051	0.30188680
1.03488374	0.34831461	0.57677901	0.35736042
1.01923072	0.31320754	0.61509436	0.30355328
0.83076924	0.24074075	0.71296299	0.24742268
0.83076924	0.24074075	0.71296299	0.24506749
0.69615382	0.25414366	0.70718235	0.23959391
0.82307690	0.31308413	0.64485979	0.26700506
0.65769231	0.26315790	0.66666669	0.18680203
0.76284587	0.33160621	0.63212436	0.29987907
0.79583335	0.28272250	0.68586385	0.26768869
0.84291190	0.33636364	0.60000002	0.31293303
0.95785439	0.29600000	0.68400002	0.32101616
0.92156863	0.28936172	0.65957445	0.29330254
0.68199235	0.31460676	0.62921351	0.29445729
0.96551722	0.28571430	0.66666669	0.30369514
0.75193799	0.32474226	0.60824740	0.31505483
0.85148513	0.31007752	0.58914727	0.29817832
0.78700364	0.28440368	0.62385321	0.26708728
1.00399995	0.31075698	0.61752987	0.35868332
0.68817204	0.23958333	0.74479169	0.24344176
1.00000000	0.99348533	0.00651466	0.99906796
1.01328909	0.41311476	0.56721312	0.46318731
0.68773234	0.26486486	0.69189191	0.22173913
0.89591080	0.22406639	0.73858923	0.22391304
0.83643121	0.31999999	0.60000002	0.29782608
0.68773234	0.26486486	0.69189191	0.22608694
0.89591080	0.21991701	0.74273860	0.21847826
0.92565054	0.26506025	0.69076306	0.25137213
0.75092936	0.26732674	0.67821783	0.22500001
0.76470590	0.29411766	0.65158373	0.27346939
0.66089964	0.26178011	0.70157069	0.24897958
0.68458784	0.23560210	0.67015707	0.20631580
0.68458784	0.23560210	0.67015707	0.20461699
0.88732392	0.22619048	0.66666669	0.22448979
1.00000000	0.80612242	0.19387755	0.84182596
0.61904764	0.30219781	0.60439563	0.28237793
0.59044367	0.23699422	0.72254336	0.24416137
1.00000000	0.85714287	0.14285715	0.87685776
1.02040815	0.49666667	0.47999999	0.57324845
0.78682172	0.34975371	0.59113300	0.32402790
0.89137381	0.79211468	0.20788531	0.77919531
1.00000000	0.79591835	0.20408164	0.83528161
1.00000000	0.92332268	0.07667731	0.95476896
0.77777779	0.34975371	0.59113300	0.32019705
0.85815603	0.30165288	0.65702480	0.30965593
1.03162050	0.29118773	0.62068963	0.32285371
0.75889325	0.26041666	0.70312500	0.25634825
0.98023713	0.30645162	0.58467740	0.32527208
0.72727275	0.24456522	0.73913044	0.25634825
1.01976287	0.29844961	0.61627907	0.32889965
0.91085273	0.25106382	0.71914893	0.30927834
0.99224806	0.29296875	0.65234375	0.33859098
0.93798447	0.24380165	0.72727275	0.29899999
0.72480619	0.33689839	0.60427809	0.33405170
0.93410856	0.31535271	0.58091289	0.29312062
0.77898550	0.28372094	0.60930234	0.26283988
0.85062242	0.26341462	0.68780488	0.28751573
0.79600000	0.23115578	0.74874371	0.26901251
0.96168584	0.30677292	0.62151396	0.34843904
0.69927537	0.29015544	0.64248705	0.23262839
0.95294118	0.23868313	0.74074072	0.26193246
1.00000000	0.51037347	0.48547718	0.57250947
0.94000000	0.31063831	0.67234045	0.36204889
0.89019608	0.28193831	0.62555069	0.31664726
1.03137255	0.29277566	0.61216730	0.30966240
0.75416666	0.34254143	0.62430942	0.35141507
0.75000000	0.24444444	0.69444442	0.25353771
0.80833334	0.26804122	0.69072163	0.28183961
0.86666667	0.29326922	0.67788464	0.35966980
0.83749998	0.34825870	0.59701490	0.33136791
0.95379537	0.97577852	0.02422145	0.93384469
0.63082439	0.23863636	0.68750000	0.24526314
1.01176476	0.31007752	0.58914727	0.34030837
0.91749173	0.52517986	0.47122303	0.58389264
0.57807308	0.35632184	0.60919541	0.26174495
0.63192183	0.23711340	0.71649486	0.22397770
0.64505118	0.25925925	0.69841272	0.23300000
1.00000000	0.56939501	0.43060499	0.66702586
0.85016286	0.32183909	0.57471263	0.27416357
1.00000000	0.50622410	0.48962656	0.61916769
0.60544217	0.35393259	0.60112357	0.32731137
0.68817204	0.23958333	0.74479169	0.24344176
0.97454548	0.28358209	0.68283582	0.30296379
0.81742740	0.24873096	0.69543147	0.29382092
1.03065133	0.23048328	0.69516730	0.28676471
0.96330273	0.25714287	0.62222224	0.20200182
0.92553192	0.26053640	0.67816091	0.27746949
0.78838176	0.26315790	0.72105265	0.28121057
0.69019610	0.26136363	0.72159094	0.24669603
0.65232974	0.25824177	0.69230771	0.22061855
0.92114693	0.25291827	0.69260699	0.26748058
0.60068262	0.24431819	0.68181819	0.23600000
0.63082439	0.24431819	0.68181819	0.24763903
0.82428116	0.30620155	0.59302324	0.28930232
0.72000003	0.27222222	0.71111113	0.29738936
0.77978337	0.23611110	0.75000000	0.27655101
0.66181821	0.26923078	0.69230771	0.26125136
0.78838176	0.26842105	0.71578950	0.28373265
1.00000000	0.53941911	0.45643154	0.59520805
1.00000000	0.50622410	0.48962656	0.62042874
0.96774191	0.74814814	0.25185186	0.79958463
1.00378788	0.24150944	0.73207545	0.29802701
0.92114693	0.24513619	0.70038909	0.26193121
0.69534051	0.24226804	0.71649486	0.25157896
0.96934867	0.24110672	0.73122531	0.32210526
0.59044367	0.24855492	0.71098268	0.25292242
0.60068262	0.24431819	0.70454544	0.20799999
0.73106062	0.33160621	0.63212436	0.33581299
0.91496599	0.51301116	0.48327139	0.57385761
0.87599999	0.24657534	0.70319635	0.26333714
0.72399998	0.24309392	0.71823204	0.24063565
0.71372551	0.24175824	0.68681318	0.24559470
0.72030652	0.21276596	0.71808511	0.19327731
0.72549021	0.32972974	0.60000002	0.33480173
1.00000000	0.98823529	0.01176471	1.00330389
0.77816904	0.26244345	0.68778282	0.24419779
0.93262410	0.29277566	0.66539925	0.30854607
0.77060932	0.23720931	0.73488373	0.24868836
0.70250899	0.20408164	0.77551019	0.20776494
1.00363636	0.29710144	0.66304350	0.28430295
0.77651513	0.35121951	0.59024388	0.29198682
0.78544062	0.37073171	0.57073170	0.31064764
0.89084506	0.24505928	0.66007906	0.21392533
1.01661134	0.42156863	0.55228758	0.45298371
0.74400002	0.37096775	0.56451613	0.33496931
0.70967740	0.26767677	0.68181819	0.25129804
1.00340140	0.72542375	0.26440677	0.80340064
0.88191885	0.21338913	0.70292884	0.23759240
0.75518674	0.31868133	0.65384614	0.32207480
0.87241381	0.30830041	0.60869563	0.29803187
1.00340140	0.71864408	0.27118644	0.79936314
1.00330031	0.69736844	0.29276314	0.78811115
0.70967740	0.26767677	0.68181819	0.25129804
0.81818181	0.33333334	0.57407409	0.30870444
0.84053159	0.32411069	0.55731225	0.27179009
0.79668051	0.25520834	0.69270831	0.26537997
0.81720430	0.27631578	0.66228068	0.26583591
0.61904764	0.29670331	0.60989010	0.24017005
0.76078433	0.25257730	0.70103091	0.23458149
0.77300614	0.26587301	0.62698412	0.19289829
0.84488451	0.26953125	0.64843750	0.24282788
0.96511626	0.28915662	0.65060240	0.28813559
0.57827479	0.32044199	0.59668511	0.23032629
1.03065133	0.23048328	0.69516730	0.26260504
0.89436620	0.22440945	0.71653545	0.20181635
0.92531121	0.35426009	0.59641254	0.35536161
1.01600003	0.36220473	0.53937006	0.37406486
0.75999999	0.35789475	0.57894737	0.34039900
0.79600000	0.25125629	0.72864324	0.24189527
0.79200000	0.34848484	0.57070708	0.30673319
0.83200002	0.30769232	0.62019229	0.27930176
0.75999999	0.35789475	0.57894737	0.33541149
0.65200001	0.24539877	0.74233127	0.25311720
0.88800001	0.34684685	0.60360360	0.32418954
0.77200001	0.23316061	0.69430053	0.24166666
0.99583334	0.33472803	0.64016736	0.33928570
0.74901962	0.23560210	0.74345547	0.25238097
0.85477179	0.38349515	0.55825245	0.34740651
0.81176472	0.36714977	0.59420288	0.37042457
0.92156863	0.27234042	0.65957445	0.29285714
0.74901962	0.38219896	0.55497384	0.33333334
0.75686276	0.23834197	0.68911916	0.24523810
0.70980394	0.38674033	0.58011049	0.33214286
0.71375465	0.23958333	0.74479169	0.24708375
0.66171002	0.26404494	0.69662923	0.24708375
0.70886075	0.27976191	0.70238096	0.27676535
0.72490704	0.33333334	0.62564105	0.30439812
1.00000000	0.76951671	0.23048328	0.83987266
1.00371742	0.29629630	0.60000002	0.33616120
0.78810412	0.24528302	0.71226418	0.26511133
1.00371742	0.29259259	0.61111110	0.33404028
0.94052047	0.30434781	0.66007906	0.31284302
1.00000000	0.99635035	0.00364964	0.99789476
0.88461536	0.25652173	0.71304345	0.31368420
0.70334929	0.26530612	0.68707484	0.29315069
0.91176468	0.24193548	0.70161289	0.26736110
0.98062015	0.26086956	0.69169962	0.31185943
0.64233577	0.26136363	0.72159094	0.23894738
0.73333335	0.25133690	0.72727275	0.24796273
0.99635035	0.73992676	0.26007327	0.80947369
0.88122606	0.25652173	0.71304345	0.31368420
0.80800003	0.25742576	0.67821783	0.26748466
0.94166666	0.32743362	0.65929204	0.35705522
0.94258374	0.34517765	0.63451779	0.36986300
0.94800001	0.60337555	0.37552741	0.64171779
0.81599998	0.37254903	0.57843137	0.34846625
0.97600001	0.25819671	0.67622954	0.28343558
0.98400003	0.29268292	0.68292683	0.34110430
0.70800000	0.23163842	0.72316384	0.24662577
0.72799999	0.41208792	0.52747256	0.35214725
0.80497926	0.26288658	0.69587630	0.26399028
1.00000000	0.51867223	0.47717842	0.59975672
0.48962656	0.28813559	0.71186441	0.24574211
1.00000000	0.51867223	0.47717842	0.60097325
0.75518674	0.32967034	0.64285713	0.32968372
1.00000000	0.86721992	0.13278009	0.87104625
1.00000000	0.52282161	0.47302905	0.60340631
0.75518674	0.33516484	0.63736266	0.33090025
0.74688798	0.37222221	0.60000002	0.35036495
0.97925311	0.21186441	0.68644071	0.23281060
1.00000000	0.89626557	0.10373444	0.92648917
0.59751040	0.25694445	0.73611110	0.24125452
0.99585062	0.24166666	0.65416664	0.24728589
1.00000000	0.51452285	0.48132780	0.58383596
0.86721992	0.26315790	0.66985649	0.24969843
0.73858923	0.32022473	0.65168542	0.32328105
0.76348549	0.23913044	0.74456519	0.25693604
0.98340249	0.47257385	0.50210971	0.54041010
0.65505224	0.34574467	0.58510637	0.27218935
0.80912864	0.21538462	0.74871796	0.26742712
0.96862745	0.24696356	0.72469634	0.26321584
0.57491291	0.29696971	0.62424242	0.20611440
0.67595822	0.25773194	0.72164947	0.23372781
0.99604744	0.24206349	0.69444442	0.23941959
0.82437277	0.23043478	0.73478264	0.24742268
0.96862745	0.24696356	0.72469634	0.26321584
0.72363639	0.26633167	0.69849247	0.25576290
0.70800000	0.21468927	0.72316384	0.25204203
0.74400002	0.21505377	0.74193549	0.22753793
0.51200002	0.27343750	0.72656250	0.26954493
0.87599999	0.27397260	0.67123288	0.31038508
0.84399998	0.24170616	0.71090049	0.29171529
0.89200002	0.25112107	0.71748877	0.33955660
0.86400002	0.24074075	0.74537039	0.31271878
0.71200001	0.25842696	0.70224720	0.26604435
0.80400002	0.25373134	0.69651741	0.27421239
0.78750002	0.25396827	0.70370370	0.26494724
0.70334929	0.26530612	0.68707484	0.29315069
0.70038909	0.25555557	0.70555556	0.24381626
0.66308242	0.23243243	0.72972971	0.21910696
0.63082439	0.26136363	0.72159094	0.23572171
0.61648744	0.27906978	0.66279072	0.25129804
1.00000000	0.74551970	0.25448027	0.82736838
0.64157706	0.23463687	0.74860334	0.23060344
1.00000000	0.71684587	0.28315413	0.80508471
0.72043014	0.23383084	0.69154227	0.24498418
0.91039425	0.22440945	0.73228347	0.23779854
0.66308242	0.23243243	0.72972971	0.22014537
0.77695167	0.29186603	0.64593303	0.26304349
0.75000000	0.24444444	0.69444442	0.25353771
1.00000000	0.74551970	0.25448027	0.82736838
1.00378788	0.24150944	0.73207545	0.29802701
0.95769233	0.28915662	0.65060240	0.32138857
0.66181821	0.29670331	0.60989010	0.24972002
0.85477179	0.27669904	0.66990292	0.26876515
0.90909094	0.27599999	0.65600002	0.27099663
0.93090910	0.26953125	0.64843750	0.26315787
0.65818185	0.34806630	0.56906080	0.28443447
0.70545453	0.25257730	0.70103091	0.23964165
0.80727273	0.25225225	0.70270270	0.27435610
0.95402300	0.28915662	0.65060240	0.32250836
0.94909090	0.26436782	0.67432952	0.27323627
0.69803923	0.22471911	0.73033708	0.25000000
0.67253524	0.24083769	0.70680630	0.25554383
0.69803923	0.22471911	0.73033708	0.25000000
0.50143266	0.22285715	0.76571429	0.20121951
0.60066009	0.24175824	0.69230771	0.23668033
0.74349445	0.22499999	0.73500001	0.22282609
0.76078433	0.25773194	0.72164947	0.25844005
0.90322578	0.21031746	0.76190478	0.24091381
0.58466452	0.25136611	0.67213112	0.22222224
0.58181816	0.27500001	0.69999999	0.24807905
0.68846154	0.29050279	0.68156427	0.29405943
0.73139161	0.26106194	0.71238941	0.25119847
1.00000000	0.72199172	0.27800831	0.79903150
0.64912283	0.25405404	0.70810813	0.22077921
0.72692305	0.24867725	0.68783069	0.24771573
0.69379842	0.29050279	0.68156427	0.29611167
0.74910396	0.26794258	0.69856459	0.26494846
0.95200002	0.31932774	0.62605041	0.36322361
0.89041096	0.28923076	0.62769228	0.24638784
0.63475180	0.39106146	0.56424582	0.31076583
1.00000000	0.24481328	0.61410791	0.26996195
0.83802819	0.18487395	0.67647058	0.20908131
0.92592591	0.25090909	0.65818185	0.24106231
0.78214288	0.22374429	0.69406390	0.23563218
0.67213112	0.25853658	0.65365851	0.21028037
0.68690097	0.20930232	0.68837208	0.21982335
0.66996700	0.19704433	0.70443350	0.20805369
0.86799997	0.25806451	0.61290324	0.26220205
0.63057327	0.18181819	0.72727275	0.16271187
0.72549021	0.34054053	0.58918917	0.34361234
0.94999999	0.25910932	0.69635630	0.30939811
0.98076922	0.33725491	0.61960787	0.38657409
0.86923075	0.30088496	0.65486723	0.29801980
0.74615383	0.32474226	0.60824740	0.31287128
0.96538460	0.30677292	0.62151396	0.34843904
0.74615383	0.32474226	0.60824740	0.31287128
0.90384614	0.25531915	0.71489364	0.31464171
0.72549021	0.34054053	0.58918917	0.34361234
0.95769233	0.28112450	0.67469877	0.30272454
0.98076922	0.33725491	0.61960787	0.37180910
0.72047246	0.38251367	0.55191255	0.38248849
0.68503934	0.27011493	0.59770113	0.24884792
0.78008300	0.35638297	0.59574467	0.33535111
0.72834647	0.42162162	0.52972972	0.34792626
0.74803150	0.32631579	0.62105262	0.33870965
0.73228347	0.26881722	0.66666669	0.22119816
0.76771653	0.37948719	0.53846157	0.38018432
0.72047246	0.35519126	0.57923496	0.37442395
0.69685042	0.22033899	0.71751410	0.24884792
0.72047246	0.37704918	0.55737704	0.38248849
0.73228347	0.41935483	0.52688169	0.37211978
1.00000000	0.62083334	0.37916666	0.71512306
1.02499998	0.27235773	0.63414633	0.30832353
0.84583336	0.28078818	0.68472904	0.27198124
0.93333334	0.33035713	0.65625000	0.33177021
0.94583333	0.27312776	0.70044053	0.35052752
1.00000000	0.62083334	0.37916666	0.71629536
0.79583335	0.26701570	0.65445024	0.28018755
0.86666667	0.23557693	0.71634614	0.29191089
0.74166667	0.23033708	0.73033708	0.25322393
1.00000000	0.62083334	0.37916666	0.67878079
0.92500001	0.31981981	0.58558559	0.32239154
0.75627238	0.24644549	0.67298579	0.24364406
0.92988932	0.25000000	0.73015875	0.28813559
0.77042800	0.25252524	0.69191921	0.24381626
0.82795697	0.26406926	0.67099565	0.28389829
0.62365592	0.25287357	0.69540232	0.24258474
0.68817204	0.20833333	0.68750000	0.20338984
0.62745100	0.24375001	0.74374998	0.23748544
0.77978337	0.24537037	0.74074072	0.27860168
0.62724012	0.26857144	0.66857141	0.25185972
1.00378788	0.24528302	0.72075474	0.30720338
0.57454544	0.29113925	0.67721522	0.24698134
0.69019610	0.26136363	0.72159094	0.24889867
0.76078433	0.24742268	0.73711342	0.21403913
0.95294118	0.30452675	0.65020579	0.30787036
0.69803923	0.33146068	0.62359548	0.28634360
1.00784314	0.31906614	0.58754861	0.34251100
1.00000000	0.98823529	0.01176471	1.00660789
1.00000000	0.61176473	0.38823530	0.71478462
0.76078433	0.24742268	0.70618558	0.26541850
0.69019610	0.25568181	0.72727275	0.25220263
1.02745104	0.32442749	0.56870228	0.35132158
1.01960790	0.32692307	0.57692307	0.33259910
1.00000000	0.49792531	0.49792531	0.62230670
0.70110703	0.23684211	0.74736840	0.22808871
0.57003260	0.22285715	0.76571429	0.21342030
0.76491231	0.27064219	0.64678901	0.22460391
0.84818482	0.31906614	0.58754861	0.32274592
0.66089964	0.26178011	0.70157069	0.24897958
1.00000000	0.61568630	0.38431373	0.72293359
0.63192183	0.24742268	0.70618558	0.22739980
0.65529013	0.23958333	0.74479169	0.23200001
0.68817204	0.23958333	0.74479169	0.24344176
0.84364820	0.31660232	0.59459460	0.27865794
0.61992621	0.25595239	0.70833331	0.23485655
0.62925172	0.25405404	0.64864862	0.23698193
0.91496599	0.47955391	0.51301116	0.49734324
0.60544217	0.35393259	0.60112357	0.32412329
0.98023713	0.31048387	0.58064514	0.32527208
1.00000000	0.85714287	0.14285715	0.91604674
0.93360996	0.31999999	0.59555554	0.35435057
0.73333335	0.36363637	0.58288771	0.33700439
0.64788735	0.26086956	0.69021738	0.24760893
0.85892117	0.28019324	0.66666669	0.28136882
0.77178425	0.25268817	0.72043014	0.27756652
0.77178425	0.31720430	0.64516127	0.33821374
1.00000000	0.51037347	0.48547718	0.62864381
1.00000000	0.85892117	0.14107884	0.84537381
0.68879670	0.33132529	0.63855422	0.35487959
0.76348549	0.23913044	0.74456519	0.27629909
0.76348549	0.23913044	0.74456519	0.27503169
1.00000000	0.50207472	0.49377593	0.62610900
0.69411767	0.33898306	0.62711865	0.33039647
0.90456432	0.34862384	0.61009175	0.36440679
0.70714283	0.37373737	0.53535354	0.30344826
0.70498085	0.30978259	0.65217394	0.28983834
0.84705883	0.31481481	0.63888890	0.33061698
0.69314080	0.27604166	0.67708331	0.27138335
0.86742425	0.31004366	0.63755459	0.33790919
0.96309966	0.25670499	0.68965518	0.26610351
0.66089964	0.28272250	0.68062830	0.25275829
0.63667822	0.30978259	0.64673913	0.25275829
0.71280277	0.29126215	0.66019416	0.28556263
0.76470590	0.29864255	0.64705884	0.28485456
0.85892117	0.30434781	0.64251208	0.29003781
0.66666669	0.21505377	0.74193549	0.20566632
0.66089964	0.28272250	0.68062830	0.25275829
0.53588516	0.22321428	0.77678573	0.28082192
0.81339711	0.37647060	0.60000002	0.35342464
0.89473683	0.31550801	0.62032086	0.38767123
0.96650720	0.47029704	0.52970296	0.55890411
0.89473683	0.31550801	0.62032086	0.38630137
0.68899524	0.25694445	0.73611110	0.29315069
0.73684210	0.39610389	0.59090906	0.41917810
1.03827751	0.34101382	0.58525348	0.35890412
0.81877023	0.21343873	0.75098813	0.22051772
0.90441179	0.23983739	0.70325202	0.26851854
0.92758620	0.23791821	0.72862452	0.29434323
0.57328993	0.26136363	0.72159094	0.21955895
0.93840581	0.25096524	0.69884169	0.26384693
0.77617329	0.25581396	0.73023254	0.28180861
0.69999999	0.28000000	0.67428571	0.27128264
0.73943663	0.21428572	0.78095239	0.22401616
0.71984434	0.30810812	0.64324325	0.27090696
0.77906978	0.26865673	0.67164177	0.22850925
0.78682172	0.28078818	0.66009849	0.27529922
0.86821705	0.28125000	0.66517860	0.29379761
0.68217057	0.31818181	0.62500000	0.29597390
0.96511626	0.20080322	0.75100404	0.23503809
1.02325583	0.21212122	0.72727275	0.23503809
0.68217057	0.30681819	0.63636363	0.29923829
0.69620252	0.26060605	0.67878789	0.23970944
1.00421941	0.22268908	0.65966386	0.20273347
0.68776369	0.28220859	0.69325155	0.26309794
0.69198310	0.26829270	0.65853661	0.25740319
0.68776369	0.28220859	0.69325155	0.26309794
0.92405063	0.23744293	0.73972601	0.28018221
0.92405063	0.23287672	0.74429226	0.28246012
1.00000000	0.24894515	0.67510551	0.26765376
0.74169743	0.24378109	0.73631841	0.25871173
0.82656825	0.24107143	0.70535713	0.22528736
0.74907750	0.23152709	0.73891628	0.22597677
0.95736432	0.25910932	0.69635630	0.30939811
0.82287824	0.24215247	0.70852017	0.28088704
0.61992621	0.25595239	0.70833331	0.23379384
0.93560606	0.25910932	0.69635630	0.29144669
0.77358490	0.27804878	0.67804879	0.24741082
0.98867923	0.29770991	0.65267175	0.34867662
0.75849056	0.25373134	0.71641791	0.21749136
0.98867923	0.31297711	0.64885497	0.32566166
0.66792452	0.27118644	0.68361580	0.22554660
0.89433962	0.23206751	0.75105482	0.26352128
1.01132071	0.27611941	0.68656719	0.30264670
0.97647059	0.28915662	0.65863454	0.28414094
0.86666667	0.30769232	0.63800907	0.33089310
0.74117649	0.25396827	0.64550263	0.24779736
1.01176476	0.31007752	0.58914727	0.34030837
0.69019610	0.26136363	0.72159094	0.24779736
0.69019610	0.25568181	0.72727275	0.25220263
0.89562291	0.27443609	0.66541356	0.25944841
0.86896551	0.34920636	0.62301588	0.35648623
0.83737022	0.21900827	0.74380165	0.21144025
0.89562291	0.28571430	0.66541356	0.26966292
0.57347673	0.27500001	0.69999999	0.24818274
0.87544483	0.26829270	0.67479676	0.24892241
0.76767677	0.35526314	0.57456142	0.25229827
0.98340249	0.24050634	0.67932487	0.24576271
1.00000000	0.50622410	0.48962656	0.58353513
0.74688798	0.33333334	0.63888890	0.32445520
0.73029047	0.31818181	0.65340906	0.31598064
0.73858923	0.25842696	0.72471911	0.25181597
0.82572615	0.23115578	0.75879395	0.25665861
1.00000000	0.50622410	0.48962656	0.58595645
0.76071429	0.24882630	0.69483566	0.22873563
0.62500000	0.22285715	0.69142854	0.18196328
0.61980832	0.23195876	0.69587630	0.22374876
0.82262999	0.23791821	0.67286247	0.22656961
0.59200001	0.29729730	0.64864862	0.27809307
0.40547946	0.24324325	0.70945948	0.16679968
0.89626557	0.31944445	0.63425928	0.32207480
0.87937742	0.34070796	0.63716817	0.36456805
0.86770427	0.26457399	0.69506729	0.27208480
0.80155641	0.23786408	0.72330099	0.25795051
0.68871593	0.38983050	0.57627118	0.33451119
1.00000000	0.55199999	0.44400001	0.60424024
0.80544746	0.36231884	0.56038648	0.32273263
0.92217898	0.29957807	0.67932487	0.29446408
0.85892117	0.33816424	0.59420288	0.31483716
0.75518674	0.32417583	0.64835167	0.32207480
0.75518674	0.32967034	0.64285713	0.34016889
1.00416672	0.48132780	0.51452285	0.55488539
0.97510374	0.25531915	0.67234045	0.25572979
0.75103736	0.24861878	0.68508285	0.25693604
0.81327802	0.34183672	0.60714287	0.31845596
0.96323532	0.28625953	0.66793895	0.32060185
0.89338237	0.30041152	0.65432101	0.31944445
0.98837209	0.33725491	0.61960787	0.38657409
0.90441179	0.24796748	0.69512194	0.27199075
0.96691179	0.29277566	0.66539925	0.32175925
0.76470590	0.34615386	0.61057693	0.29398146
0.88379204	0.28373703	0.62629759	0.25645757
0.99009901	0.30666667	0.59666669	0.32889342
0.85303515	0.32958803	0.55430710	0.31795880
0.67584097	0.23076923	0.72850680	0.22474977
0.60544217	0.35393259	0.60112357	0.32837406
0.70454544	0.32258064	0.60752690	0.31275302
0.75581396	0.33333334	0.60000002	0.33674961
0.79615384	0.22705314	0.73429954	0.19695431
1.05490196	0.30111524	0.60223049	0.32945284
0.65232974	0.26373628	0.68681318	0.22326064
0.63082439	0.24431819	0.70454544	0.21720882
1.06644523	0.35202491	0.54205608	0.29927665
0.84642857	0.23206751	0.70042193	0.21954024
0.94642860	0.30188680	0.66792452	0.32298851
0.92941177	0.31645569	0.66666669	0.32479626
0.65342963	0.28729281	0.69613260	0.25057471
0.90038311	0.26808509	0.68085104	0.24137931
1.02499998	0.34494773	0.54006970	0.29540232
0.67719299	0.25906736	0.72020727	0.21840149
0.76208180	0.32682925	0.63902438	0.29130435
0.96666664	0.23706897	0.66810346	0.27712262
0.88888890	0.25000000	0.71774191	0.26804122
0.74400002	0.26344085	0.72043014	0.29284903
0.64912283	0.23243243	0.74054056	0.19480519
0.88965517	0.29457363	0.65891474	0.28136531
0.96282530	0.25096524	0.64864862	0.21630435
0.91749173	0.46402878	0.52877700	0.49089167
0.74007219	0.25365853	0.70243901	0.25762355
0.69803923	0.33146068	0.62359548	0.28634360
0.65492958	0.27419356	0.67741936	0.23612513
0.94754100	0.27335641	0.63667822	0.26261681
0.62629759	0.29834256	0.68508285	0.26734695
0.94136810	0.28027681	0.62975776	0.25349489
0.66308242	0.23243243	0.72972971	0.22014537
1.02846980	0.27681661	0.64013839	0.29525861
0.91639870	0.50877196	0.48070174	0.47974217
0.98062015	0.47826087	0.50592887	0.60468519
0.68992245	0.37078652	0.59550560	0.36749634
0.85658914	0.32126698	0.62443441	0.33821374
1.00000000	0.25968993	0.69379842	0.31478769
0.71317828	0.30978259	0.66847825	0.34699854
0.98449612	0.30314961	0.62598425	0.34553438
0.67142856	0.25000000	0.67553192	0.22371967
1.00000000	1.00000000	0.00000000	1.00099695
0.70689654	0.34634146	0.59512198	0.29953489
0.63448274	0.35869566	0.59239131	0.34537727
0.87676054	0.28112450	0.67469877	0.30373362
0.71428573	0.22000000	0.68000001	0.19757690
0.75724638	0.20574163	0.70813400	0.20040281
0.82437277	0.26521739	0.62173915	0.33541015
0.76428574	0.20093457	0.71962619	0.22713865
0.71428573	0.22000000	0.68000001	0.17705734
0.89591080	0.20746888	0.75518674	0.22500001
1.00000000	0.61176473	0.38823530	0.71594876
0.63082439	0.25568181	0.72727275	0.24315789
0.63082439	0.25568181	0.72727275	0.24134313
0.86170214	0.30041152	0.65432101	0.30632630
0.84818482	0.31906614	0.58754861	0.32172132
0.77898550	0.27441859	0.61860466	0.25922132
0.68879670	0.34939760	0.62048191	0.35561159
0.64768684	0.35714287	0.60989010	0.31896552
0.99669969	0.30794701	0.58278143	0.32684427
0.89591080	0.22406639	0.73858923	0.22391304
1.00000000	0.63529414	0.36470589	0.73108262
0.69314080	0.28645834	0.68750000	0.26919034
0.86319220	0.30943397	0.60000002	0.31268436
1.00000000	0.94788271	0.05211726	0.96747214
0.72692305	0.25396827	0.64550263	0.23045686
0.69615382	0.24861878	0.71270716	0.23654822
0.69230771	0.22222222	0.75000000	0.23485655
0.79615384	0.22705314	0.73429954	0.19796954
0.96551722	0.28174603	0.67063493	0.30023095
1.03065133	0.31226766	0.60966545	0.33949190
0.59003830	0.25974026	0.74025977	0.26674366
0.83908045	0.28310502	0.66666669	0.27251732
0.89591080	0.20331950	0.75933611	0.22173913
1.00000000	0.94788271	0.05211726	0.96738118
0.65529013	0.23958333	0.74479169	0.23200001
0.74329501	0.32474226	0.60824740	0.31133005
0.81784385	0.32272726	0.64090908	0.31195652
0.82156134	0.28959277	0.64705884	0.27173913
1.02681994	0.22761194	0.68656719	0.22173913
0.76951671	0.28502417	0.64251208	0.24673913
0.87889272	0.26771653	0.67716533	0.27244899
1.02867389	0.19860627	0.67944252	0.20206186
0.97701150	0.21960784	0.67843139	0.21323529
0.66089964	0.26178011	0.70157069	0.25102040
0.69411767	0.34463277	0.62146890	0.33993015
0.70036101	0.24742268	0.70618558	0.25371552
0.62007171	0.24277456	0.71676302	0.24309979
0.56802720	0.37724552	0.58682632	0.29087049
1.04347825	0.31818181	0.57196969	0.34099156
0.65342963	0.28729281	0.66298342	0.27024186
1.02745104	0.31679389	0.57633591	0.34911895
1.04153359	0.51226991	0.44478527	0.60549557
0.86378735	0.32692307	0.57307690	0.29833168
0.81027669	0.25853658	0.71219510	0.24788393
0.91304350	0.24242425	0.71861470	0.25272068
0.81027669	0.23902439	0.69756097	0.25392988
0.88537550	0.29017857	0.64285713	0.31197098
0.93280631	0.36864406	0.55084747	0.32889965
0.97286820	0.30677292	0.62151396	0.34743202
0.71317828	0.36413044	0.58695650	0.32003987
0.72549021	0.34054053	0.58918917	0.34361234
1.00000000	1.00000000	0.00000000	1.00099695
0.73643410	0.30000001	0.65263158	0.22632104
0.77898550	0.28372094	0.60930234	0.26384693
0.93840581	0.25096524	0.69884169	0.27102804
0.77898550	0.25116280	0.64186049	0.25075528
0.90217394	0.24497992	0.69076306	0.21148035
0.69411767	0.32768363	0.63841808	0.33410943
0.62745100	0.23125000	0.75625002	0.23632129
1.00000000	0.65490198	0.34509805	0.70081490
1.05490196	0.30111524	0.60223049	0.33061698
1.00000000	0.60833335	0.39166668	0.70636791
0.79583335	0.23036650	0.71204191	0.24882075
0.79583335	0.23036650	0.71204191	0.25000000
0.76249999	0.33333334	0.60109288	0.32075471
0.61648744	0.27906978	0.66279072	0.25129804
1.00000000	0.85374147	0.14625850	0.91392136
0.70498085	0.36413044	0.58695650	0.31625614
0.92198581	0.30384615	0.64999998	0.30299667
0.62724012	0.25714287	0.73714286	0.23298970
1.00399995	0.32270917	0.60557771	0.36322361
0.97719872	0.30666667	0.61666667	0.30483270
1.00000000	0.94788271	0.05211726	0.96747214
0.63082439	0.26136363	0.72159094	0.23572171
0.86319220	0.31698114	0.59245282	0.32055062
0.86170214	0.30452675	0.65020579	0.29855716
0.81720430	0.27631578	0.66228068	0.29179648
0.83154124	0.25431034	0.69396549	0.28331584
0.60132891	0.27624309	0.65193373	0.20837124
0.69999999	0.27428570	0.68000001	0.26674235
0.64157706	0.23463687	0.74860334	0.22952585
0.93548387	0.23754789	0.67049807	0.20412371
0.68879670	0.33734939	0.63253009	0.35308951
0.91814947	0.30620155	0.60077518	0.31142241
0.57807308	0.35632184	0.60919541	0.25395349
1.06896555	0.25806451	0.64157706	0.29442692
0.79924244	0.30805686	0.65876776	0.32176659
0.97111911	0.28252789	0.65055764	0.28967816
0.77593362	0.23529412	0.71122992	0.27868852
0.65975106	0.28930819	0.63522011	0.27994955
0.63082439	0.26704547	0.69318181	0.26248673
0.75268817	0.21428572	0.78095239	0.22949117
0.63999999	0.27500001	0.71249998	0.27241772
0.67025089	0.22459893	0.72727275	0.21789475
0.62633455	0.22159091	0.76136363	0.22844827
0.75352114	0.19158879	0.80373830	0.21392533
0.73333335	0.35828876	0.58823532	0.33590308
1.02040815	0.50000000	0.47666666	0.58129650
1.08800006	0.32352942	0.54779410	0.34165722
1.00399995	0.31075698	0.61752987	0.35868332
0.72796935	0.25789472	0.69473684	0.25420171
0.69731802	0.24175824	0.68681318	0.23844540
0.84705883	0.23148148	0.73148149	0.24008809
0.98823529	0.42460316	0.55158728	0.47577092
0.62007171	0.24277456	0.71676302	0.24868836
1.00757575	0.24436091	0.71428573	0.30535153
0.85984850	0.31277534	0.60352421	0.33512929
0.99616855	0.87692308	0.12307692	0.92004049
0.74329501	0.32989690	0.60309279	0.31330049
1.04727268	0.32986110	0.56597221	0.35236004
0.75636363	0.34615386	0.61057693	0.28301889
0.73870969	0.28384280	0.60698688	0.22936660
0.72047246	0.38797814	0.54644811	0.37903225
0.70464134	0.27544910	0.62874252	0.26651478
0.69999999	0.38265306	0.57653064	0.32068965
0.69516730	0.25668448	0.67914438	0.22500001
0.91935486	0.72631580	0.27017543	0.75913781
0.60215056	0.26785713	0.69047618	0.24449107
0.96265560	0.25000000	0.68103451	0.27493918
0.95769233	0.28915662	0.65060240	0.28613862
0.99612403	0.21789883	0.68871593	0.21980414
0.65357143	0.28961748	0.63934427	0.23908044
0.83044982	0.22499999	0.68333334	0.19489796
0.59735972	0.32044199	0.59668511	0.22936660
0.79180890	0.25431034	0.69396549	0.24900000
0.94318181	0.28915662	0.65060240	0.28643724
0.60132891	0.28176796	0.64640886	0.21880998
0.99599999	0.70281124	0.29718876	0.79052377
0.65200001	0.24539877	0.74233127	0.25311720
0.89999998	0.32444444	0.63111109	0.33541149
0.74400002	0.27419356	0.67204303	0.26433918
0.82987553	0.37000000	0.60000002	0.35162097
0.79200000	0.34848484	0.57070708	0.30798006
0.93199998	0.28326181	0.65236050	0.31296760
0.81199998	0.26600984	0.71428573	0.28678304
0.72399998	0.29281768	0.69060773	0.30423942
0.94000000	0.26808509	0.68085104	0.27930176
0.94400001	0.59322035	0.40254238	0.63466340
0.74901962	0.23560210	0.74345547	0.25119048
0.80784315	0.23300971	0.68446600	0.23690476
0.72156864	0.38043478	0.59239131	0.34642857
0.97254902	0.33870968	0.61290324	0.34642857
0.79607844	0.37931034	0.53201967	0.34761906
0.74901962	0.37696335	0.56020945	0.33333334
0.81568629	0.38942307	0.54807693	0.35119048
0.69411767	0.27683616	0.65536726	0.27380952
0.88235295	0.26666668	0.65333331	0.27023810
0.70588237	0.24444444	0.72777778	0.25238097
0.71375465	0.23958333	0.74479169	0.24708375
1.00000000	0.60833335	0.39166668	0.68933171
0.67286247	0.34806630	0.61878455	0.31919405
1.00000000	0.51867223	0.47717842	0.58111382
1.00743496	0.29151291	0.60885608	0.29268292
1.00000000	0.76579928	0.23420075	0.83881223
0.68029737	0.29508197	0.69398910	0.27571580
0.71375465	0.23958333	0.74479169	0.24708375
0.65799254	0.25988701	0.71186441	0.24920465
0.72490704	0.33333334	0.62564105	0.29189789
0.85477179	0.25728154	0.72815531	0.26537997
0.80291969	0.26363635	0.64545453	0.23473683
0.78838176	0.26842105	0.71578950	0.29024079
0.69019610	0.26136363	0.72159094	0.24779736
0.66423357	0.26373628	0.68681318	0.22631580
0.63868612	0.25714287	0.73714286	0.23894738
0.75098813	0.25789472	0.72631580	0.25755742
1.00000000	0.98540145	0.01459854	0.99473685
0.64233577	0.26704547	0.69318181	0.26248673
0.66423357	0.26373628	0.68681318	0.22736843
0.80800003	0.25742576	0.72277230	0.26380369
0.64800000	0.22839506	0.73456788	0.24785277
0.77200001	0.23316061	0.71502590	0.24049081
0.77600002	0.37113401	0.60824740	0.32515338
0.81199998	0.36453202	0.60098523	0.36310393
0.77200001	0.28497410	0.68911916	0.26993865
0.74000001	0.37297297	0.56216216	0.33128834
0.65200001	0.23926380	0.74846625	0.24907975
0.70800000	0.23163842	0.72316384	0.24539877
0.92799997	0.35344827	0.60344827	0.32392639
0.78838176	0.26315790	0.72105265	0.27128953
1.00416672	0.51037347	0.48547718	0.57299268
0.98086125	0.52682924	0.47317073	0.56849313
0.84647304	0.24019608	0.72058821	0.25547445
0.89626557	0.34259260	0.63425928	0.32968372
0.95850623	0.22943723	0.70562768	0.23722629
1.00416672	0.48547718	0.51037347	0.56082726
0.78838176	0.26315790	0.72105265	0.27128953
1.00000000	0.56431538	0.43153527	0.59124088
0.99170125	0.46861926	0.52301258	0.54987836
0.85477179	0.25728154	0.72815531	0.26658624
0.76348549	0.25000000	0.73369563	0.25693604
0.66244727	0.24203822	0.73248410	0.22677924
1.01244819	0.36885247	0.52459013	0.32689989
0.14107884	0.29411766	0.70588237	0.22436671
0.75518674	0.34065935	0.63186812	0.32569361
0.79668051	0.25000000	0.69791669	0.26899877
0.75518674	0.33516484	0.63736266	0.32448733
0.74688798	0.36111110	0.61111110	0.34378770
0.91600001	0.24454148	0.72925764	0.28938156
0.80000001	0.25520834	0.71354169	0.27315354
1.02325583	0.25757575	0.63636363	0.24374320
0.82101166	0.23696682	0.73933649	0.25795051
1.00775194	0.27692309	0.66153848	0.30600291
0.89655173	0.31196582	0.63247865	0.29445729
0.97463769	0.62081784	0.37174723	0.65760320
0.97472924	0.55555558	0.44074073	0.62565720
0.97318006	0.21653543	0.70866144	0.25945380
0.82229966	0.24576271	0.64830506	0.20710059
0.83600003	0.24880382	0.71770334	0.29404902
0.69999999	0.26285714	0.67428571	0.27654612
0.84399998	0.23696682	0.74881518	0.25787634
0.80400002	0.25373134	0.69651741	0.27421239
0.81199998	0.26600984	0.63054186	0.36172697
0.69599998	0.26436782	0.68390805	0.28238040
0.71200001	0.25842696	0.70224720	0.26837808
0.63999999	0.26875001	0.71875000	0.27654612
0.85600001	0.19626169	0.79906541	0.25087515
0.81454545	0.27678570	0.66071427	0.28219485
0.63082439	0.26136363	0.72159094	0.23572171
0.95358652	0.25221238	0.71681416	0.29157174
0.90441179	0.23983739	0.70325202	0.26620370
0.96415770	0.23791821	0.72862452	0.31775701
0.49042144	0.30468750	0.69531250	0.27136260
0.75000000	0.24444444	0.69444442	0.25353771
1.00000000	1.00000000	0.00000000	1.00000000
1.00000000	0.74551970	0.25448027	0.83315843
0.92114693	0.24513619	0.70038909	0.26193121
0.78750002	0.25396827	0.70370370	0.26494724
0.70334929	0.26530612	0.68707484	0.29315069
0.70038909	0.25555557	0.70555556	0.24381626
1.00000000	0.25968993	0.69379842	0.31478769
0.83076924	0.24074075	0.71296299	0.24506749
0.91085273	0.25531915	0.71489364	0.31360331
0.81720430	0.27631578	0.66228068	0.29179648
0.91570884	0.21338913	0.74058574	0.22058824
0.65232974	0.26373628	0.68681318	0.22429906
0.86666667	0.24038461	0.71153843	0.25908557
0.81454545	0.27678570	0.66071427	0.28443447
0.74708170	0.25520834	0.68229169	0.24734981
0.90545452	0.28915662	0.65060240	0.32250836
0.82156134	0.29411766	0.64253396	0.27659574
0.65818185	0.32044199	0.59668511	0.26539755
0.81454545	0.27678570	0.66071427	0.28219485
0.94318181	0.28915662	0.65060240	0.31466964
0.56382978	0.24056605	0.66509432	0.20383275
0.81553400	0.21031746	0.76190478	0.22339404
0.74708170	0.26041666	0.68229169	0.25441697
0.66551727	0.33160621	0.59067357	0.27313566
0.82352942	0.20168068	0.71008402	0.21122450
0.86250001	0.25603864	0.65700483	0.26533017
0.66308242	0.24324325	0.74054056	0.24105263
0.67045456	0.32768363	0.62146890	0.29655868
1.00416672	0.51037347	0.48547718	0.58382177
0.71626300	0.29468599	0.65217394	0.28084254
0.47883597	0.23756906	0.69613260	0.18276137
0.82945734	0.33644861	0.58878505	0.35139090
0.99674267	0.54248369	0.45424837	0.59645849
1.00416672	0.48962656	0.50622410	0.56721693
0.74910396	0.27272728	0.69377989	0.26895118
0.81720430	0.23684211	0.73245615	0.26757607
0.70068026	0.22815534	0.64563107	0.23273113
0.86075950	0.29901960	0.61764705	0.29384965
1.00000000	0.48070174	0.44210526	0.49443412
0.64359862	0.20967741	0.69354838	0.20102042
0.99638987	0.29347825	0.64130437	0.31756046
0.79715300	0.25892857	0.66071427	0.22413792
1.01153851	0.24714829	0.71863121	0.32733050
0.96923077	0.34920636	0.62301588	0.35546476
0.74615383	0.34536082	0.58762884	0.32772276
0.77254903	0.28934011	0.67512691	0.32596043
0.92946059	0.28125000	0.65178573	0.36191678
0.71923077	0.33689839	0.60427809	0.33405170
0.74803150	0.34736842	0.60000002	0.34792626
0.85826772	0.27064219	0.62385321	0.20276497
0.74409449	0.41798943	0.50793654	0.36175114
0.72047246	0.36612022	0.56830603	0.38133636
0.91338581	0.26724139	0.62500000	0.27419353
0.88976377	0.26548672	0.65929204	0.29377878
0.69685042	0.22033899	0.71751410	0.24769585
0.75416666	0.35359117	0.61325967	0.35052752
1.00416672	0.49377593	0.50207472	0.56174338
0.97083336	0.31759655	0.63090128	0.31184056
0.75416666	0.35359117	0.61325967	0.35404456
0.78750002	0.25396827	0.70370370	0.26377490
0.80833334	0.27319586	0.68556702	0.27549824
1.00000000	0.62083334	0.37916666	0.71512306
0.73684210	0.26623377	0.72077924	0.30547944
0.68100357	0.28947368	0.64210528	0.24364406
0.96415770	0.24907063	0.71747214	0.33050847
1.01162791	0.24904214	0.71647507	0.32627118
0.62007171	0.23121387	0.72832370	0.24364406
0.78039217	0.24120604	0.71859294	0.25330395
0.72401434	0.25247526	0.69801980	0.24972254
0.96650720	0.47524753	0.52475250	0.55616438
0.68627453	0.22285715	0.76571429	0.25000000
0.67450982	0.22674419	0.68604654	0.22907488
0.74901962	0.26701570	0.69633508	0.26872244
1.01176476	0.31007752	0.58914727	0.34030837
1.00000000	0.50622410	0.48962656	0.60781842
0.71372551	0.24175824	0.68681318	0.24559470
0.84705883	0.23148148	0.73148149	0.24008809
0.96650720	0.47029704	0.52970296	0.56164384
1.00000000	0.98431373	0.01568628	1.00220263
1.00000000	1.00000000	0.00000000	1.00186396
0.70155036	0.30386740	0.67403316	0.33528548
0.96934867	0.28458497	0.66007906	0.30023095
0.69565219	0.28645834	0.70312500	0.25881168
1.00000000	0.99674267	0.00325733	0.99720407
0.68817204	0.23958333	0.74479169	0.24421054
0.70454544	0.32258064	0.60752690	0.31072873
1.00000000	0.99022800	0.00977199	0.99534017
0.71280277	0.29126215	0.66019416	0.28586611
0.71984434	0.38918918	0.57297295	0.34040046
0.63448274	0.36413044	0.58695650	0.34750268
0.71317828	0.36413044	0.58695650	0.34643996
0.70036101	0.25257730	0.70103091	0.25717324
0.62007171	0.24855492	0.71098268	0.25079703
0.75933611	0.34972677	0.60109288	0.37262356
1.00000000	0.90041494	0.09958506	0.92522180
0.80497926	0.24742268	0.63402063	0.24588086
0.84647304	0.25980392	0.70098037	0.28897336
0.78838176	0.26842105	0.71578950	0.29150823
0.97925311	0.31355932	0.63559324	0.35741445
0.70542634	0.26373628	0.68131870	0.27094668
0.62323946	0.33898306	0.62711865	0.32206970
0.91549295	0.45384616	0.54230767	0.50897574
0.91549295	0.43076923	0.56538463	0.52164733
0.91549295	0.46153846	0.53461540	0.51434648
0.96478873	0.44525549	0.53649634	0.50686377
1.00775194	0.24230769	0.65384614	0.24809575
0.80000001	0.26785713	0.67410713	0.25402299
0.91187739	0.22689076	0.72689074	0.23210162
0.67820072	0.29081634	0.67346936	0.25677031
0.95999998	0.25416666	0.64999998	0.29171398
0.60899651	0.28977272	0.67045456	0.22467403
0.77033490	0.30434781	0.66459626	0.30684930
1.03827751	0.34101382	0.58525348	0.35753426
1.03349280	0.31481481	0.64351851	0.40684932
1.01913881	0.24413146	0.68075114	0.30684930
0.72727275	0.26973686	0.71052629	0.30410960
1.04784691	0.34246576	0.55707765	0.33835617
0.69019610	0.26136363	0.72159094	0.24889867
0.59870553	0.23243243	0.72972971	0.20421858
0.59863943	0.25568181	0.70454544	0.25583866
0.73786408	0.27631578	0.66228068	0.27037391
0.56957930	0.26704547	0.69318181	0.24582104
0.85714287	0.22868218	0.70155036	0.19079578
1.05813956	0.29670331	0.60073262	0.27529922
0.81782943	0.25592417	0.66824645	0.24918389
1.00775194	0.23461539	0.66153848	0.24047878
0.68217057	0.30681819	0.63636363	0.29815015
0.92635661	0.24267782	0.69874477	0.25353643
0.84496123	0.23853211	0.72477067	0.23819980
1.00421941	0.31092438	0.54201680	0.29157174
0.78902954	0.33155081	0.64171124	0.32346240
0.94936711	0.25777778	0.65777779	0.27107060
0.90295357	0.24299066	0.71495324	0.31776765
0.93248945	0.25339368	0.66515839	0.28815487
0.97890294	0.26724139	0.59051722	0.23006834
0.87548637	0.23999999	0.71555555	0.23321554
0.91143912	0.25910932	0.69635630	0.31045407
0.61992621	0.25000000	0.71428573	0.23248409
0.93726939	0.25196850	0.71259844	0.28194299
0.62361622	0.26627219	0.68639052	0.24181627
0.94095939	0.26274511	0.69803923	0.27413985
1.01132071	0.27611941	0.68656719	0.30439812
0.96124029	0.30241936	0.64919353	0.33235726
0.95849055	0.27952754	0.62598425	0.25316456
0.75849056	0.25373134	0.71641791	0.21749136
0.61886793	0.27439025	0.67682928	0.21979287
0.65283018	0.24855492	0.71098268	0.20713463
1.00000000	0.98431373	0.01568628	1.00330389
0.67450982	0.22674419	0.68604654	0.22907488
1.02745104	0.31679389	0.57633591	0.34911895
1.01176476	0.31007752	0.58914727	0.34030837
1.02745104	0.32442749	0.56870228	0.35132158
0.95294118	0.30452675	0.65020579	0.29522753
0.85477179	0.30582523	0.65533978	0.30036187
0.86868685	0.27906978	0.67054266	0.26762003
0.59863943	0.28977272	0.67613637	0.25477707
0.90572393	0.31226766	0.60966545	0.30439222
0.94000000	0.24680851	0.73191488	0.28944382
0.96551722	0.34920636	0.62301588	0.35648623
0.89626557	0.31018519	0.64351851	0.31719130
0.77593362	0.32620320	0.63636363	0.33528548
1.00000000	0.50622410	0.48962656	0.58353513
0.92531121	0.27802691	0.66367716	0.31961259
0.85477179	0.27184466	0.67475730	0.27481842
0.80912864	0.33333334	0.63076925	0.33292979
0.92531121	0.27802691	0.66367716	0.32082325
0.99170125	0.46443516	0.52719665	0.53874093
0.71228069	0.26600984	0.67980295	0.22820036
0.71724141	0.32211539	0.59134614	0.26684636
0.72490704	0.24615385	0.71282053	0.21847826
0.86250001	0.24637681	0.72463769	0.26415092
0.77178425	0.24731183	0.72580647	0.27490541
0.82375479	0.22790697	0.72093022	0.23844540
0.67605633	0.23958333	0.74479169	0.22704339
0.76264590	0.38775510	0.57653064	0.35806832
0.71984434	0.38378379	0.57837838	0.33568904
0.71984434	0.40000001	0.56216216	0.34157833
0.68871593	0.38983050	0.57627118	0.33333331
0.75486380	0.25257730	0.68556702	0.26855123
0.87159532	0.23214285	0.71875000	0.24381626
0.80544746	0.35748792	0.56521738	0.32273263
0.78599221	0.34653464	0.62376237	0.30270907
0.74688798	0.36111110	0.61111110	0.34258142
1.00000000	0.54356849	0.45228216	0.60796142
0.75518674	0.33516484	0.63736266	0.32448733
0.79668051	0.27604166	0.68229169	0.24849217
1.00000000	0.90456432	0.09543569	0.91929382
0.75518674	0.32967034	0.64285713	0.32328105
0.70954359	0.29824561	0.62573099	0.23884197
0.93750000	0.33725491	0.61960787	0.38773146
0.97692305	0.29527560	0.64960629	0.30787036
0.82352942	0.25892857	0.67410713	0.27662036
0.95294118	0.30452675	0.65020579	0.30787036
1.00000000	1.00000000	0.00000000	1.00231481
0.71428573	0.22000000	0.68000001	0.17647059
0.89591080	0.20331950	0.75933611	0.22065216
1.00000000	0.60833335	0.39166668	0.70636791
0.77060932	0.23720931	0.73488373	0.25157896
1.00000000	0.55516016	0.44483986	0.65948272
1.00000000	0.98853868	0.01146132	0.99418116
0.93558282	0.50163937	0.48852459	0.47103918
0.71647507	0.32085562	0.62566847	0.29561201
0.90217394	0.24497992	0.69076306	0.20946625
0.67025089	0.22459893	0.72727275	0.21578947
0.80681819	0.33333334	0.61032861	0.28846154
0.78723407	0.29729730	0.67567569	0.28412876
0.95348835	0.35365853	0.57723576	0.36896047
0.67500001	0.40211639	0.53439152	0.32298851
0.94642860	0.30188680	0.66792452	0.32298851
0.63214284	0.22598870	0.72881359	0.21379311
0.69642860	0.40512821	0.54871798	0.29540232
0.98245615	0.32142857	0.61785716	0.32745823
0.68421054	0.24615385	0.71282053	0.23265305
0.62456143	0.23595506	0.73595506	0.21488373
1.00383139	0.32442749	0.62977099	0.34679803
0.88461536	0.25652173	0.69130433	0.21725889
0.96078432	0.29795918	0.60408163	0.29569265
1.09200001	0.29670331	0.59706962	0.31782067
0.88379204	0.28027681	0.62975776	0.25276753
0.95709568	0.47931033	0.51034480	0.50819671
0.78260869	0.26388890	0.68518519	0.24370594
0.69283277	0.21674877	0.73891628	0.20799999
0.82808024	0.28027681	0.62975776	0.23339011
0.85658914	0.29864255	0.64705884	0.33528548
0.71764708	0.33333334	0.64480877	0.34699854
0.68992245	0.37078652	0.59550560	0.36896047
0.68604654	0.35593221	0.58757061	0.33674961
0.66896552	0.34536082	0.58762884	0.30934578
0.70689654	0.34634146	0.59512198	0.30872482
1.02400005	0.32421875	0.54687500	0.34960273
0.74545455	0.37073171	0.57073170	0.31174535
0.56785715	0.22641510	0.67924529	0.19065420
0.56785715	0.23899370	0.66666669	0.19702603
0.82857144	0.25862068	0.63793105	0.31999999
0.78928572	0.22171946	0.67873305	0.18768921
0.63945580	0.33510637	0.61702126	0.32484078
0.62295079	0.23684211	0.69999999	0.22149533
1.00399995	0.30677292	0.62151396	0.36208853
0.84918034	0.32432431	0.58687258	0.29345796
0.68773234	0.25945947	0.69729728	0.21304348
0.62007171	0.29479769	0.63583815	0.24020618
1.00784314	0.31906614	0.58754861	0.34251100
0.85815603	0.30578512	0.65289259	0.29300776
0.60544217	0.34831461	0.60674155	0.32165605
0.84039086	0.29844961	0.60077518	0.28372094
0.69731802	0.25274727	0.67582417	0.23949580
1.01661134	0.42156863	0.55228758	0.46561337
0.99230766	0.27906978	0.64728683	0.28868359
0.72692305	0.25925925	0.64021164	0.23350254
0.97307694	0.27272728	0.66798419	0.30042019
0.79615384	0.34299517	0.58937198	0.27222833
0.97674417	0.34920636	0.62301588	0.39722866
0.67432952	0.28409091	0.68181819	0.26558891
0.67432952	0.30113637	0.66477275	0.27944574
0.66089964	0.26178011	0.70157069	0.24897958
1.00000000	0.50622410	0.48962656	0.61916769
1.00000000	0.55871886	0.44128114	0.66271549
0.91821563	0.24291497	0.71255058	0.24891303
0.77695167	0.29186603	0.64593303	0.26304349
0.84848487	0.31696430	0.61607140	0.29347825
0.60207611	0.29310346	0.68965518	0.27388534
0.66089964	0.23560210	0.67015707	0.20000000
0.60553634	0.30857143	0.66285712	0.23265305
0.78260869	0.27777779	0.60648149	0.26220807
1.00000000	0.97278911	0.02721088	0.98087144
0.64788735	0.26630434	0.68478262	0.24946922
0.77898550	0.24651162	0.64651161	0.25176233
1.07200003	0.31343284	0.58955222	0.36889899
0.77816904	0.25791857	0.69230771	0.24520686
1.00000000	0.50197631	0.49407116	0.59008467
0.72727275	0.24456522	0.73913044	0.25634825
1.07114625	0.34317344	0.55719554	0.33736399
0.71317828	0.36413044	0.58695650	0.32003987
1.02400005	0.32421875	0.54687500	0.34960273
0.83720928	0.33333334	0.62037039	0.28015950
0.93840581	0.23938224	0.71042472	0.26494846
0.78260869	0.27777779	0.60648149	0.26567483
0.69565219	0.28645834	0.70312500	0.26082578
1.00000000	0.63529414	0.36470589	0.73108262
0.69411767	0.33898306	0.62711865	0.34109429
0.91372550	0.32618025	0.63948500	0.31781140
0.88749999	0.24882630	0.69953054	0.28537735
1.00000000	0.60833335	0.39166668	0.69457549
0.91666669	0.31818181	0.65454543	0.32429245
0.68879670	0.33734939	0.63253009	0.35308951
1.00000000	0.82178217	0.17821783	0.85250735
0.85148513	0.30620155	0.59302324	0.29817832
0.69314080	0.28645834	0.68750000	0.26919034
0.86319220	0.30943397	0.60000002	0.31268436
1.01661134	0.42156863	0.55228758	0.46561337
0.84039086	0.31007752	0.58914727	0.28984156
0.74329501	0.32474226	0.60824740	0.31133005
0.79180890	0.25431034	0.69396549	0.27100000
0.95402300	0.28514057	0.65461850	0.31724140
0.63082439	0.26136363	0.69886363	0.26036131
0.75268817	0.20952381	0.78571427	0.22371134
0.74551970	0.21634616	0.72115386	0.24631579
0.85209006	0.56226414	0.43396226	0.56651163
0.70036101	0.25257730	0.70103091	0.25611052
0.96750903	0.50000000	0.49626866	0.54784435
1.00000000	0.50622410	0.48962656	0.60781842
0.92946059	0.28125000	0.65178573	0.36191678
1.00000000	0.74551970	0.25448027	0.82736838
0.65232974	0.26373628	0.68681318	0.22429906
0.69019610	0.25568181	0.72727275	0.25220263
0.76702511	0.20093457	0.79439253	0.22842106
0.95075756	0.24701196	0.70916337	0.28846154
0.87713313	0.20622568	0.73540854	0.20200001
0.70498085	0.35869566	0.59239131	0.34537727
0.56802720	0.38323355	0.58083832	0.29968122
1.02400005	0.32421875	0.54687500	0.34960273
0.60799998	0.36184210	0.61184210	0.28490353
0.72030652	0.23936170	0.70212764	0.20168069
1.01960790	0.32692307	0.57692307	0.33259910
0.95373666	0.30970150	0.60074627	0.32866380
0.88372093	0.34210527	0.55263156	0.29498526
0.63082439	0.22159091	0.76136363	0.22737068
0.78291816	0.22727273	0.69090909	0.22521551
0.80681819	0.33333334	0.61032861	0.28947368
0.82758623	0.33333334	0.62037039	0.27684730
0.68363637	0.26595744	0.70212764	0.22941822
0.75518674	0.32417583	0.64835167	0.32569361
0.79615384	0.34299517	0.56038648	0.31386140
0.64077669	0.26767677	0.68181819	0.23394054
0.84838712	0.30798480	0.58555132	0.29522026
0.69615382	0.25414366	0.70718235	0.23654822
0.74509805	0.33157894	0.63684213	0.34691501
1.00340140	0.72203392	0.26779661	0.80127525
0.79310346	0.34299517	0.56038648	0.31231529
0.69411767	0.28248587	0.64971751	0.27380952
0.86666667	0.24038461	0.71153843	0.26143023
0.90295357	0.24766356	0.71028036	0.28132120
0.93333334	0.27819550	0.65037596	0.23704416
0.96923077	0.25793651	0.66269839	0.23959391
0.79215688	0.21782178	0.73267329	0.23864959
0.99277979	0.26181817	0.69454545	0.26708728
0.76078433	0.25257730	0.70103091	0.23458149
0.66545457	0.27322406	0.66666669	0.24259056
0.70800000	0.21468927	0.74011302	0.24688280
0.72399998	0.43646410	0.51381218	0.36907732
0.89600003	0.25000000	0.69196427	0.28553617
1.00000000	0.27599999	0.65600002	0.31546134
0.83200002	0.27884614	0.70192307	0.29925188
0.89999998	0.33777776	0.61777776	0.34289280
0.75199997	0.36702126	0.59042555	0.34413967
0.75999999	0.26842105	0.66842103	0.28553617
0.95999998	0.68750000	0.31250000	0.73566085
0.86400002	0.22685185	0.71296299	0.24563593
0.85062242	0.36585367	0.58536583	0.34793189
0.70588237	0.26111111	0.69999999	0.25119048
0.77647060	0.40404040	0.53030300	0.34642857
0.79215688	0.25742576	0.68316829	0.24285714
0.77254903	0.29441625	0.69035530	0.29761904
0.79215688	0.31683168	0.62871289	0.28571430
0.70980394	0.38674033	0.58011049	0.33214286
0.76862746	0.29081634	0.66836733	0.29166666
0.97254902	0.33870968	0.61290324	0.34642857
0.97254902	0.59274191	0.40322581	0.63571429
0.88475835	0.26050422	0.71848738	0.25662780
1.00371742	0.54444444	0.45185184	0.60763520
0.67657995	0.32967034	0.63736266	0.31455898
0.88679248	0.22978723	0.72340423	0.21403913
1.00000000	0.76208180	0.23791821	0.83563095
0.96654278	0.30769232	0.60769230	0.31919405
0.67657995	0.32417583	0.64285713	0.31316349
1.00000000	0.76579928	0.23420075	0.83881223
0.65799254	0.25988701	0.71186441	0.25026512
0.70114940	0.32786885	0.63387978	0.33297983
0.81751823	0.27678570	0.66071427	0.28219485
0.78750002	0.25396827	0.70370370	0.26494724
1.00000000	0.99635035	0.00364964	0.99894738
0.73858923	0.25842696	0.72471911	0.25181597
0.67518246	0.23243243	0.72972971	0.22210526
1.01824820	0.20788531	0.68100357	0.21052632
0.75000000	0.24444444	0.69444442	0.25353771
1.00000000	0.99635035	0.00364964	0.99789476
0.65328467	0.23463687	0.74860334	0.22952585
0.84671533	0.24568966	0.70689654	0.20421052
0.65200001	0.23926380	0.74846625	0.24907975
0.98400003	0.28861788	0.68699187	0.33742332
0.77200001	0.26424870	0.68393785	0.26134968
0.90041494	0.35023043	0.58525348	0.35092026
0.79600000	0.28643215	0.66834170	0.29447854
0.83200002	0.30769232	0.62019229	0.27484661
0.81599998	0.37254903	0.57843137	0.34723926
0.84399998	0.28436020	0.67772514	0.30920246
0.98400003	0.29674795	0.67886180	0.34110430
0.72799999	0.41758242	0.52197802	0.35828221
1.00000000	0.95435685	0.04564315	0.98418498
0.80082989	0.35233161	0.58549225	0.33333334
0.80912864	0.32307693	0.61538464	0.27858880
1.00000000	0.89626557	0.10373444	0.93065697
0.99585062	0.24166666	0.65416664	0.24695864
0.72199172	0.25862068	0.66666669	0.24817519
0.85477179	0.25728154	0.70388347	0.25060830
0.73858923	0.32022473	0.65168542	0.32968372
0.75518674	0.35164836	0.62087911	0.35036495
1.00000000	0.52282161	0.47302905	0.60462290
0.80497926	0.26804122	0.69072163	0.26176116
0.75518674	0.34065935	0.63186812	0.32448733
0.48962656	0.27966103	0.72033900	0.23884197
1.00000000	0.50207472	0.49377593	0.58262968
1.00000000	0.51452285	0.48132780	0.59348613
0.80497926	0.28865978	0.65979379	0.26417369
1.00000000	0.50622410	0.48962656	0.58383596
0.76348549	0.23913044	0.74456519	0.25814232
0.92946059	0.27678570	0.65625000	0.31483716
0.82181817	0.26548672	0.69469029	0.27771553
0.67595822	0.25773194	0.72164947	0.23471399
1.02109706	0.57438016	0.39256197	0.62414575
0.96691179	0.25095057	0.69581747	0.26851854
0.73519164	0.26540285	0.64928907	0.24950689
0.67595822	0.25773194	0.72164947	0.23471399
0.74117649	0.23809524	0.70370370	0.24097788
0.71369296	0.23837209	0.72093022	0.26607817
0.81720430	0.22807017	0.75438595	0.26023084
0.94326240	0.25187969	0.67293233	0.25860155
1.00000000	0.73600000	0.26400000	0.82847142
0.71200001	0.25842696	0.70224720	0.26604435
0.75199997	0.24468085	0.69148934	0.25204203
0.76348549	0.24456522	0.73913044	0.25814232
0.95599997	0.24686192	0.71548116	0.34422404
0.69999999	0.25142857	0.68571430	0.26837808
0.71200001	0.26404494	0.69662923	0.26837808
1.00000000	0.95599997	0.04400000	0.97316223
0.70400000	0.21590909	0.76704544	0.24387398
0.89200002	0.21524663	0.73542601	0.26137689
0.74910396	0.27272728	0.69377989	0.26895118
0.78838176	0.26842105	0.71578950	0.29150823
0.57347673	0.27500001	0.69999999	0.24818274
0.88888890	0.24193548	0.72580647	0.26583591
0.63082439	0.26136363	0.72159094	0.23572171
0.75098813	0.25789472	0.72631580	0.25755742
1.00000000	0.98924732	0.01075269	0.99896151
0.69999999	0.28000000	0.67428571	0.27014756
0.78853047	0.25454545	0.66818184	0.23779854
0.90322578	0.21031746	0.76190478	0.24091381
0.97132617	0.19557196	0.73800737	0.20145378
0.69019610	0.26136363	0.72159094	0.24779736
0.66308242	0.23243243	0.72972971	0.21910696
0.63082439	0.26136363	0.72159094	0.23572171
0.73333335	0.25133690	0.72727275	0.24796273
0.61648744	0.27906978	0.66279072	0.25233644
1.00000000	0.74551970	0.25448027	0.83315843
0.92114693	0.24513619	0.70038909	0.26193121
0.71272725	0.26530612	0.68367344	0.26091823
0.85167462	0.25842696	0.68539327	0.27534246
0.95955884	0.26436782	0.67432952	0.28240740
1.03065133	0.31598514	0.60594797	0.32678983
0.70545453	0.24226804	0.71134019	0.23740202
1.03065133	0.23048328	0.69516730	0.27771553
0.86250001	0.26086956	0.65217394	0.26846424
0.71320754	0.27513227	0.68253970	0.24165708
0.48623854	0.24528302	0.71069181	0.22324723
0.57980454	0.22471911	0.73033708	0.21435228
0.58146966	0.23626374	0.69780219	0.21395350
0.56939501	0.21875000	0.76249999	0.23706895
0.61464965	0.24870466	0.67875648	0.19152543
1.00392163	0.54296875	0.45312500	0.62775326
0.61724138	0.29050279	0.68156427	0.26774481
1.00000000	0.72332019	0.27667984	0.79322857
1.00000000	0.72614110	0.27385893	0.81841111
0.80281693	0.26315790	0.60087717	0.22401616
1.06923079	0.28057554	0.59712231	0.29801980
1.04263568	0.24907063	0.62825280	0.26877040
0.63057327	0.18181819	0.72727275	0.16101696
0.30618891	0.30851063	0.68085104	0.20037279
0.89171976	0.24642856	0.67142856	0.22383985
1.00383139	0.27480915	0.63358778	0.28361344
0.35880399	0.30555555	0.65740740	0.17992766
0.94583333	0.27312776	0.70044053	0.34935519
0.72549021	0.34054053	0.58918917	0.34361234
1.00000000	1.00000000	0.00000000	1.00099003
1.00000000	1.00000000	0.00000000	1.00099695
0.70769233	0.36413044	0.58695650	0.31782177
1.01153851	0.23954372	0.72623575	0.32318991
0.66141731	0.22619048	0.70833331	0.24193548
0.86220473	0.27853882	0.66210043	0.27649769
0.76377952	0.37628865	0.56185567	0.35944700
0.74803150	0.34736842	0.60000002	0.35023040
0.76249999	0.32240438	0.62295079	0.34080186
0.72047246	0.37704918	0.55737704	0.38133636
0.74409449	0.41798943	0.50793654	0.36290321
0.75416666	0.35359117	0.61325967	0.35873386
0.81666666	0.25000000	0.72959185	0.26377490
0.75833333	0.35714287	0.62087911	0.34260613
0.75416666	0.37016574	0.59668511	0.37045720
0.75416666	0.35359117	0.61325967	0.35287219
1.00000000	0.62083334	0.37916666	0.70457208
0.94583333	0.39207047	0.59911895	0.44196951
0.76348549	0.25543478	0.72826087	0.28010139
0.81327802	0.23469388	0.75510204	0.25544795
0.98837209	0.24313726	0.73333335	0.30161053
0.68817204	0.24479167	0.73958331	0.24894068
0.79583335	0.23036650	0.71204191	0.24764150
0.67600000	0.26627219	0.72189349	0.27582294
0.76344085	0.24413146	0.72769952	0.25317797
0.73333335	0.36363637	0.58288771	0.33700439
0.93333334	0.31512606	0.62605041	0.32744405
0.72549021	0.34054053	0.58918917	0.34361234
0.72549021	0.34054053	0.58918917	0.34361234
1.01176476	0.31007752	0.58914727	0.34030837
0.69019610	0.25568181	0.72727275	0.25220263
0.68217057	0.30681819	0.63636363	0.29815015
0.90808821	0.31578946	0.60728747	0.30902779
1.00000000	0.91803277	0.08196721	0.94485980
0.86970687	0.32958803	0.55430710	0.31697741
0.63082439	0.26136363	0.72159094	0.23298970
1.00000000	0.55516016	0.44483986	0.65948272
0.87588650	0.31578946	0.60728747	0.29744726
0.69620252	0.27272728	0.65454543	0.26082003
0.88970590	0.30578512	0.65289259	0.31134260
0.67432952	0.27272728	0.69318181	0.27020785
0.60544217	0.35955057	0.59550560	0.32943678
0.72413790	0.26455027	0.69841272	0.24867162
0.78838176	0.26842105	0.71578950	0.29277566
0.90456432	0.32568806	0.63302749	0.33713561
0.76763487	0.28648648	0.67027026	0.27629909
0.68879670	0.33132529	0.63855422	0.35614702
1.00000000	0.53112036	0.46473029	0.60076046
0.65140843	0.28648648	0.65405405	0.28616685
0.86267608	0.48163265	0.51020408	0.50158399
0.91549295	0.46538460	0.53076923	0.51592356
0.72759855	0.22660099	0.72906405	0.23759240
0.81205672	0.28384280	0.67685592	0.29078802
0.94936711	0.26222223	0.65333331	0.27448747
1.01937985	0.25095057	0.66159695	0.25915080
0.87889272	0.27559054	0.66929132	0.27683049
0.97132617	0.19557196	0.73800737	0.20145378
0.77816904	0.25791857	0.63800907	0.22704339
0.70334929	0.26530612	0.68707484	0.29452056
0.94736844	0.34343433	0.55555558	0.37397259
1.01435411	0.30660376	0.61792451	0.34794521
0.93301433	0.27692309	0.61025643	0.33424658
0.96650720	0.48514852	0.51485151	0.54657537
0.73858923	0.25842696	0.72471911	0.25302663
1.00000000	0.25968993	0.69379842	0.31771594
0.77695167	0.29186603	0.64593303	0.26413041
1.00000000	0.98924732	0.01075269	0.99381447
0.63701069	0.23463687	0.74860334	0.23168103
0.98449612	0.24803150	0.66141731	0.25462458
0.97286820	0.27091634	0.68525898	0.30903155
0.78682172	0.28078818	0.66009849	0.27638736
0.96265560	0.26724139	0.62931037	0.29129887
0.97286820	0.27091634	0.68525898	0.30903155
0.67932487	0.25465837	0.70186335	0.24499410
0.67510551	0.18125001	0.71875000	0.21298406
1.02953589	0.82377046	0.14754099	0.85649198
0.69620252	0.27272728	0.65454543	0.25968108
0.68354428	0.25925925	0.66666669	0.22437358
0.94095939	0.26274511	0.69803923	0.28587964
0.46863469	0.21259843	0.67716533	0.20908131
0.81568629	0.23557693	0.72596157	0.23864959
0.93599999	0.21367522	0.75641024	0.24971624
0.49077490	0.33082706	0.64661652	0.21752904
0.59751040	0.27083334	0.72222221	0.24366707
1.01132071	0.28731343	0.65671641	0.29228997
0.94716984	0.24701196	0.69322711	0.24395858
0.93725491	0.25104603	0.68200839	0.20838183
0.98490566	0.32950193	0.63984674	0.34177217
0.96168584	0.25099602	0.68924302	0.26121980
0.95471698	0.30039525	0.64426875	0.27042577
1.00000000	0.53526974	0.46058092	0.60072374
0.69803923	0.33146068	0.62359548	0.28634360
0.94509804	0.20746888	0.75518674	0.22136563
1.00000000	0.60833335	0.39166668	0.69457549
0.85490197	0.27981651	0.62844038	0.27643171
1.00000000	1.00000000	0.00000000	1.00000000
0.84705883	0.23148148	0.73148149	0.24008809
0.62962961	0.32085562	0.62566847	0.26251277
1.02713180	0.36981133	0.58867925	0.38360175
0.92193311	0.31048387	0.62903225	0.27065217
0.79583335	0.28272250	0.68586385	0.26886791
0.85477179	0.30097088	0.66019416	0.31651953
0.95785439	0.29600000	0.68400002	0.29726890
0.77112675	0.28310502	0.66666669	0.24310520
1.00000000	0.90041494	0.09958506	0.92372888
0.90456432	0.34862384	0.61009175	0.33777240
1.00000000	0.51037347	0.48547718	0.57990319
0.77178425	0.34408602	0.61827958	0.34140438
1.00000000	0.50622410	0.48962656	0.58353513
0.82572615	0.23115578	0.75879395	0.25665861
0.92531121	0.27354261	0.66816145	0.31355932
0.93775934	0.36283186	0.59734511	0.34503633
0.73540854	0.26455027	0.70899469	0.24734981
0.60396039	0.23497267	0.68852460	0.23565574
0.62925172	0.23783784	0.66486484	0.24097666
0.57003260	0.23999999	0.74857146	0.21561339
0.89964157	0.23107570	0.73306775	0.24105263
0.74242425	0.32653061	0.61224490	0.28947368
0.67730498	0.24607331	0.70157069	0.24084352
1.10505831	0.31338027	0.57746476	0.30977619
0.83268481	0.32242990	0.63084114	0.33097762
0.94552529	0.27983540	0.67078191	0.28150764
0.93750000	0.30222222	0.68000001	0.31014150
0.70038909	0.23888889	0.72222221	0.24263839
0.76264590	0.38775510	0.57653064	0.35924616
0.98340249	0.34177214	0.60759491	0.32689989
0.72199172	0.25862068	0.66666669	0.24246080
1.00000000	0.53526974	0.46058092	0.60796142
0.80912864	0.34358975	0.62051284	0.33413753
0.95850623	0.35064936	0.57142860	0.33293125
0.87500000	0.27310926	0.68907565	0.28240740
0.88847584	0.28870293	0.64435148	0.25578704
0.88970590	0.30991736	0.64876032	0.31365740
0.70955884	0.24352331	0.70466322	0.26157406
0.81617647	0.29729730	0.67567569	0.29629630
0.66896552	0.32474226	0.60824740	0.28571427
0.60544217	0.35393259	0.60112357	0.32802549
1.00000000	0.50207472	0.49377593	0.61664563
0.74329501	0.32474226	0.60824740	0.31231529
0.93558282	0.50163937	0.48852459	0.50922507
0.90095848	0.54964536	0.44680852	0.60157013
0.77300614	0.26190478	0.63095236	0.19199272
0.72030652	0.23936170	0.70212764	0.20063026
1.04727268	0.32986110	0.56597221	0.35126236
1.06428576	0.29865772	0.61073828	0.27126437
0.83794469	0.34905660	0.59905660	0.30834341
0.65357143	0.28415301	0.64480877	0.24252874
0.98928571	0.32490975	0.57761735	0.32643679
0.93214285	0.31800765	0.62068963	0.30114943
0.38571429	0.24074075	0.62037039	0.16697587
0.96739131	0.31835207	0.59925091	0.33031216
0.81754386	0.25751072	0.68240345	0.26299998
0.32982457	0.34042552	0.61702126	0.18089053
0.84883720	0.34703195	0.58447486	0.34260613
0.78260869	0.26388890	0.68518519	0.24269889
0.69283277	0.21674877	0.73891628	0.20700000
1.09454548	0.30897009	0.58471763	0.29527992
0.84883720	0.34703195	0.58447486	0.34407026
0.94166666	0.29646018	0.65929204	0.30542451
0.68199235	0.26966292	0.66853935	0.22689077
0.94352162	0.32042253	0.58098590	0.24773960
0.95348835	0.26016259	0.64227641	0.28843337
0.68992245	0.34831461	0.61797750	0.36603218
0.86666667	0.30769232	0.63800907	0.33089310
0.78965515	0.34934497	0.58515286	0.33811477
0.64137930	0.35483870	0.57526881	0.30018586
0.96415770	0.24163570	0.72490704	0.32633787
0.67816091	0.24858756	0.65536726	0.24595842
0.71428573	0.22000000	0.68000001	0.19757690
0.67450982	0.22674419	0.68604654	0.22907488
0.56071430	0.24203822	0.68152869	0.16094032
1.00000000	0.92131150	0.07868852	0.94859815
1.00000000	0.92131150	0.07868852	0.94859815
0.60068262	0.25568181	0.72727275	0.23100001
1.01328909	0.41639343	0.56393445	0.46822429
0.85148513	0.32170543	0.57751936	0.31352460
0.85148513	0.26356590	0.63953489	0.27868855
0.72413790	0.22751322	0.73544973	0.23949580
0.57807308	0.37356323	0.59195405	0.28790984
0.72692305	0.25925925	0.64021164	0.23350254
0.63192183	0.23711340	0.71649486	0.22397770
0.67741936	0.25925925	0.69841272	0.24449107
0.87351781	0.26244345	0.63800907	0.24667473
1.04230773	0.30627307	0.63837636	0.32807574
0.81153846	0.26066351	0.69194311	0.26757607
0.93103451	0.23045267	0.72427982	0.23672056
0.79668051	0.31250000	0.65104169	0.31525850
0.94252872	0.26829270	0.67479676	0.26443419
0.60544217	0.35393259	0.60112357	0.32696390
0.63082439	0.26136363	0.72159094	0.23572171
0.84364820	0.31660232	0.59459460	0.27772599
0.94466406	0.22175732	0.76150626	0.22732769
0.77323419	0.27403846	0.67307693	0.26847827
0.67657995	0.26923078	0.65384614	0.20326088
0.98913044	0.27472529	0.61172163	0.25510204
0.77256316	0.28037384	0.65887851	0.27129337
0.87889272	0.25196850	0.69291341	0.26734695
0.89716309	0.24505928	0.72332019	0.25749168
1.00000000	0.86054420	0.13945578	0.91719753
0.92176872	0.87822878	0.12177122	0.87579620
0.72413790	0.24867725	0.71428573	0.24734607
0.68363637	0.39893618	0.56382978	0.32381999
0.86644953	0.30451128	0.59022558	0.30814523
0.68879670	0.34337351	0.62650603	0.36569986
0.98106062	0.31660232	0.61003864	0.32489875
0.88537550	0.29017857	0.64285713	0.31680775
0.72727275	0.24456522	0.73913044	0.25634825
0.66007906	0.35928145	0.62275451	0.30713424
0.77254903	0.28934011	0.67512691	0.32596043
0.71317828	0.35869566	0.59239131	0.34431458
0.75193799	0.32989690	0.60309279	0.31704885
0.82745099	0.25592417	0.66824645	0.26193246
[truncated: 2,096 more rows]
