# Supplementary material for: Community detection in sequence similarity networks based on attribute clustering
Source: PLoS One. 2017 Jul 24;12(7):e0178650. doi: 10.1371/journal.pone.0178650 (PMC5524321; doi:10.1371/journal.pone.0178650)
Supplement: S9 Dataset — (TXT) [file pone.0178650.s013.txt]

# l_a f_id f_m s_a
0.90760869	0.23952095	0.58383232	0.16496815
0.88433737	0.21253406	0.58310628	0.07029027
0.84986597	0.23343849	0.59621453	0.14773363
0.92530119	0.21093750	0.60677081	0.07911212
0.72048193	0.18394649	0.71237457	0.06066536
0.25301206	0.20000000	0.75238097	0.05663062
0.84819275	0.23011364	0.58522725	0.06744451
0.37831324	0.24203822	0.66878980	0.07569721
0.84096384	0.21776505	0.63037246	0.06431417
1.01927710	0.20330970	0.64539009	0.07029027
0.23614457	0.26530612	0.69387758	0.06431417
0.93734938	0.20822622	0.64267349	0.06659078
0.38997215	0.23571429	0.65714288	0.10551948
0.79518074	0.21212122	0.63333333	0.07085942
0.36626506	0.24342105	0.65131581	0.07057484
0.88192773	0.21038251	0.66393441	0.05919180
0.33734939	0.24285714	0.66428572	0.07142857
0.32048193	0.20300752	0.69924814	0.05008537
1.03614461	0.20930232	0.61395347	0.07370518
0.80800003	0.21782178	0.62706268	0.14413407
0.89276141	0.21921922	0.61261261	0.07313603
0.87837839	0.23692308	0.61846155	0.14340101
0.84182304	0.22292994	0.62420380	0.14047751
0.87710845	0.19505495	0.64835167	0.07427433
0.91566265	0.22368421	0.63157892	0.06630620
1.02168679	0.19811320	0.63915092	0.06289130
0.85301203	0.21751413	0.62429380	0.07455891
0.81204820	0.23738873	0.57270032	0.06915196
1.00481927	0.20383693	0.58992803	0.06061468
1.00231481	0.51501155	0.44110855	0.51066798
0.17962466	0.34328359	0.56716418	0.10016788
1.00000000	0.67592591	0.31944445	0.71540946
1.02083337	0.50566894	0.44897959	0.58305085
0.80145276	0.21752267	0.67371601	0.04659832
1.00000000	0.52546299	0.43055555	0.49930209
0.14583333	0.31746033	0.63492066	0.07216495
1.01851857	0.50681818	0.44318181	0.48494515
0.30810812	0.19298245	0.71052629	0.11301587
1.00000000	0.69605571	0.30162412	0.76242632
0.18715084	0.34328359	0.56716418	0.10804322
0.30810812	0.19298245	0.71052629	0.11294416
0.99537039	0.52558142	0.43023255	0.49451646
1.02083337	0.49886620	0.45351472	0.48115653
0.74074072	0.22187500	0.62812501	0.06458942
0.41621622	0.19480519	0.73376626	0.13610587
1.00694442	0.49195403	0.45977011	0.50787634
1.00253165	0.51767677	0.44444445	0.47922784
1.01631701	0.52064222	0.42889908	0.60706347
0.98834497	0.64622641	0.34198114	0.74500221
1.01165497	0.51612902	0.44239631	0.59506881
1.01165497	0.52304149	0.43548387	0.62683254
1.01165497	0.51152074	0.44700462	0.59173697
1.01631701	0.52293581	0.42660549	0.60950685
1.00000000	0.77389276	0.21911421	0.82230121
1.01340485	0.50793654	0.44708994	0.48875257
1.03496504	0.50900900	0.42792794	0.55864060
1.04679799	0.45882353	0.45411766	0.50910705
0.56919062	0.22477064	0.68348622	0.13429394
1.00000000	0.77389276	0.21911421	0.82163477
0.79903150	0.20606060	0.68484849	0.04948406
0.99766898	0.51168227	0.44859812	0.60506439
0.99766898	0.51168227	0.44859812	0.57463348
0.37062937	0.24528302	0.61635220	0.06370467
0.99533802	0.64871192	0.34192038	0.70590842
0.45221445	0.22680412	0.67010307	0.06523856
0.63072777	0.18376069	0.68803418	0.13897468
1.01265824	0.51499999	0.44250000	0.55975121
1.00692844	0.83486241	0.15825687	0.84838194
1.01385677	0.52847379	0.42596811	0.50000000
0.99307162	0.51395351	0.45348838	0.47902516
1.00231481	0.57736719	0.40877599	0.60104883
1.01900232	0.49883449	0.44055945	0.43328005
0.99307162	0.52093023	0.44418603	0.49800241
0.99769056	0.50925928	0.46064815	0.48262087
0.99307162	0.53488374	0.43023255	0.49880144
0.99307162	0.50465119	0.46279070	0.46863765
0.13856813	0.26666668	0.68333334	0.05824937
0.48918918	0.24861878	0.58011049	0.11386769
0.11140583	0.35714287	0.57142860	0.11252771
0.29581150	0.23008850	0.71681416	0.06370795
1.00692844	0.54357797	0.41284403	0.50958848
1.00464034	0.87297922	0.12009238	0.89732325
1.01385677	0.51936221	0.43735763	0.50239712
0.99076211	0.54545456	0.42424244	0.53695560
0.11875000	0.34210527	0.63157892	0.08847184
1.01616633	0.51590908	0.44772726	0.48481822
0.42119566	0.18064517	0.74838710	0.11273886
0.29347825	0.16666667	0.78703701	0.15031847
1.10326087	0.22167487	0.62807882	0.17770700
0.29347825	0.15740740	0.79629630	0.12802549
1.04178274	0.22727273	0.68181819	0.15350319
0.44293478	0.21472393	0.68098158	0.13121019
0.55978262	0.20388350	0.63592231	0.14331210
0.29347825	0.16666667	0.78703701	0.14713377
0.29347825	0.20370370	0.75000000	0.13885351
0.29347825	0.18518518	0.76851851	0.16242038
0.29347825	0.20370370	0.75000000	0.16878980
0.29752067	0.19444445	0.75925928	0.16242038
0.29891303	0.20000000	0.73636365	0.12993631
0.29347825	0.18518518	0.76851851	0.15987262
1.01086962	0.41935483	0.54569894	0.46560508
0.29347825	0.19444445	0.75925928	0.14649682
0.30163044	0.20720720	0.69369370	0.14394905
0.30163044	0.20720720	0.69369370	0.16815287
0.50937498	0.25766870	0.60122699	0.08973215
0.34375000	0.23636363	0.60909092	0.09375000
0.52187502	0.25748503	0.68263471	0.13303770
0.10000000	0.31250000	0.68750000	0.08973215
0.58437502	0.24598931	0.63101602	0.10491072
0.63437498	0.21674877	0.67980295	0.10133929
0.11875000	0.31578946	0.65789473	0.08973215
0.52499998	0.25595239	0.60714287	0.08973215
0.12187500	0.28205130	0.71794873	0.08928572
0.12187500	0.30769232	0.69230771	0.09508928
0.20937499	0.23880596	0.67164177	0.07723214
0.07500000	0.37500000	0.58333331	0.08080357
0.47187501	0.25827813	0.60927153	0.10267857
0.45625001	0.23972602	0.66438359	0.09107143
0.60937500	0.27692309	0.60512823	0.11919643
0.33750001	0.22222222	0.69444442	0.08973215
0.33750001	0.25000000	0.66666669	0.10357143
0.64687502	0.24637681	0.61835748	0.11517857
1.00694442	0.68735629	0.30114943	0.70536256
1.01157403	0.50114417	0.45308924	0.48813561
0.99537039	0.50930232	0.44651163	0.47856429
0.99768519	0.78654295	0.20649652	0.80039877
1.02083337	0.50340134	0.45124716	0.58065808
1.00000000	0.69907409	0.29861110	0.76991147
1.00000000	0.52777779	0.42824075	0.58285141
1.01388884	0.50913244	0.44748858	0.49431702
1.01340485	0.49735451	0.46296296	0.42992824
1.00000000	0.52314812	0.43518519	0.51585245
0.24020888	0.20652173	0.67391306	0.10201730
1.01851857	0.49772727	0.45454547	0.47437686
1.00231481	0.68591225	0.30715936	0.70974874
1.00925922	0.52981651	0.42431194	0.54057831
1.00826442	0.49726775	0.46174863	0.42265370
1.00925922	0.62385321	0.35550457	0.65822536
0.98839909	0.64084506	0.33802816	0.65284145
0.41286862	0.21428572	0.68181819	0.10179978
1.00925922	0.53440368	0.42201835	0.49810567
0.83796299	0.19337016	0.68784529	0.05703176
0.99545455	0.62785387	0.35844749	0.65396422
0.98633260	0.64203233	0.34642032	0.66173017
1.00000000	0.54503465	0.40646651	0.50081271
0.99084669	0.63048500	0.36258662	0.66186357
1.00000000	0.94239634	0.05760369	0.95181388
0.72117960	0.22304833	0.60966545	0.12465374
0.99768519	0.54060322	0.42227378	0.51534206
1.00921655	0.47945204	0.48630136	0.51116621
1.00000000	0.90884721	0.09115282	0.92262286
0.98633260	0.63048500	0.35796767	0.69730902
0.99774772	0.68848759	0.27990970	0.68234855
1.01165497	0.53917050	0.41013825	0.52680147
0.99769056	0.73842591	0.25925925	0.78742999
0.99769056	0.52314812	0.43287036	0.49611229
0.80697054	0.18272425	0.70431894	0.11478366
0.80428952	0.21333334	0.63666666	0.12659633
1.00000000	0.94700462	0.05299539	0.95716113
0.99308753	0.83294666	0.16705337	0.84475732
1.01392114	0.52402747	0.43249428	0.54494733
1.01395345	0.51146787	0.44266054	0.56495464
1.00000000	0.91935486	0.08064516	0.96785265
0.09641255	0.34883720	0.46511629	0.05338621
0.05333333	0.37500000	0.58333331	0.05653711
1.00000000	0.81336403	0.17281106	0.82238692
1.00000000	0.78110600	0.20506912	0.78050888
0.10000000	0.22222222	0.75555557	0.04975553
1.00462961	0.49308756	0.46082950	0.52630472
0.99774772	0.65237021	0.30248308	0.65451485
1.00000000	0.76859504	0.21487603	0.78537118
0.35770234	0.23357664	0.67153287	0.10432277
1.00232017	0.50231481	0.45370370	0.51209593
0.45552561	0.20710059	0.66272187	0.11821472
0.99549550	0.65158373	0.30316743	0.64911306
0.98858446	0.60969979	0.36720553	0.63370335
0.99549550	0.65384614	0.30090499	0.67264485
1.00932395	0.51732099	0.43648961	0.48849881
0.99549550	0.65158373	0.30316743	0.66274947
1.00000000	0.78571427	0.20046084	0.78876561
0.98607886	0.49647060	0.46352941	0.49576357
0.99769056	0.81944442	0.16666667	0.82607919
1.00000000	0.79746836	0.18734178	0.84746116
0.29222521	0.26605505	0.55963302	0.11975378
0.50134051	0.26737967	0.58823532	0.12084257
1.04038000	0.54794520	0.40867579	0.58022058
0.51363635	0.22123894	0.63716817	0.06500829
1.01608574	0.61477572	0.36939314	0.69484204
0.99086756	0.73732722	0.25806451	0.75082594
0.34545454	0.23026316	0.65789473	0.06643577
1.00230420	0.62298852	0.36321840	0.64479762
1.00681818	0.60270882	0.37020317	0.63341457
1.00681818	0.58465010	0.39051920	0.62378645
0.99769056	0.50000000	0.46990740	0.46842405
1.00921655	0.61643833	0.36986300	0.64653933
1.00456619	0.83409089	0.16136363	0.97235268
1.00696051	0.52534562	0.43087557	0.51307380
1.01864803	0.50800914	0.45537758	0.50484258
1.00689650	0.61415523	0.37214613	0.65780306
0.49375001	0.20253165	0.68354428	0.07953530
1.01385677	0.63097948	0.35535309	0.64212793
1.00507617	0.62121212	0.36363637	0.69026923
0.09558824	0.33333334	0.64102566	0.06264054
0.35926774	0.24203822	0.64968151	0.07934469
1.00000000	0.74222225	0.25777778	0.77224541
0.30787036	0.19548872	0.73684210	0.07259879
1.00000000	0.77777779	0.22222222	0.84311771
0.36818182	0.24691358	0.64197528	0.07420495
0.39861751	0.17919075	0.73988438	0.05974944
0.37071651	0.24369748	0.57142860	0.08671507
0.98172325	0.24468085	0.58244681	0.13948128
0.08986175	0.33333334	0.64102566	0.06296178
0.46882218	0.21674877	0.67487687	0.06681658
0.46004844	0.20526315	0.68947369	0.07163508
1.01832461	0.22622108	0.61182517	0.08541168
0.98378378	0.23351648	0.64285713	0.19162436
0.98430490	0.74031889	0.25740319	0.77817702
0.35926774	0.24203822	0.64968151	0.07934469
0.36009175	0.24203822	0.64968151	0.07934469
0.99111110	0.75112110	0.24887893	0.77995509
0.16009280	0.31884059	0.47826087	0.06039191
0.09907834	0.32558140	0.53488374	0.05942821
0.99333334	0.72706938	0.27293065	0.76164478
0.15696202	0.30645162	0.54838711	0.06199807
0.98774511	0.51364762	0.43920594	0.46930259
0.99264705	0.62716049	0.36543211	0.65726209
0.98774511	0.83622831	0.16377172	0.86906421
0.97794116	0.63408524	0.34586465	0.62030602
0.10539216	0.32558140	0.48837209	0.05806033
0.10539216	0.34883720	0.46511629	0.05734536
1.00980389	0.48543689	0.46844661	0.47079110
0.15143603	0.29310346	0.63793105	0.10893372
1.00490201	0.52439022	0.42926830	0.53222412
0.99264705	0.63209879	0.35802469	0.68587327
0.49738219	0.18947369	0.68947369	0.06969593
0.99019605	0.73019803	0.26732674	0.80906028
0.98774511	0.84119105	0.15880893	0.88158160
0.11466666	0.37209302	0.44186047	0.06580366
0.52499998	0.25595239	0.60714287	0.08973215
0.99509805	0.67487687	0.31773400	0.72759789
0.17156863	0.25714287	0.62857145	0.06271888
1.02064216	0.70337081	0.26516855	0.80595547
1.00915337	0.59637189	0.36961451	0.62571484
0.18426967	0.28048781	0.59756100	0.06270096
0.57752812	0.19066148	0.67704278	0.07064676
1.02949059	0.70312500	0.26041666	0.69938648
1.02097905	0.50000000	0.45205480	0.49742880
0.99774772	0.69977427	0.28893906	0.77341747
1.01843321	0.70361990	0.26470590	0.80023658
0.99774772	0.88487583	0.11512415	0.95424962
1.00923789	0.53089243	0.43020594	0.50759220
0.32960895	0.23728813	0.72033900	0.14165667
0.99318182	0.63615561	0.33409610	0.70873594
1.00460827	0.50917429	0.44266054	0.53217500
1.02093029	0.52164006	0.42824602	0.50621557
0.57752812	0.19066148	0.67704278	0.06979911
1.00923789	0.51716244	0.44393593	0.50246501
0.29459459	0.22935779	0.66972476	0.13106491
1.02073729	0.67268622	0.29571107	0.76454347
1.00000000	0.60674155	0.35955057	0.64898443
1.00229883	0.58715594	0.38532111	0.60433823
1.00000000	0.51382488	0.44009218	0.48214975
1.01873541	0.49425286	0.43908045	0.43694216
1.00230420	0.53333336	0.41609195	0.51920837
0.04587156	0.40000001	0.60000002	0.05234398
1.02144778	0.50918633	0.44619423	0.48261756
0.21788990	0.27368420	0.62105262	0.05932204
1.00229883	0.58256882	0.38990825	0.60263693
1.00229359	0.49427918	0.46453089	0.46235931
0.99770117	0.51152074	0.44239631	0.48855257
0.35278514	0.25563911	0.62406015	0.11640798
1.00461888	0.52183908	0.42758620	0.49514937
1.00000000	0.51382488	0.44009218	0.47050831
0.99770641	0.49655172	0.46206897	0.46740392
1.00233102	0.50232559	0.47441861	0.50038803
1.01160097	0.78211010	0.20642202	0.84672093
0.99770117	0.51843315	0.43548387	0.48059756
0.49375001	0.25949368	0.60759491	0.09919571
1.01605499	0.51015800	0.43566591	0.50252229
0.99515736	0.49391729	0.45742092	0.48777646
0.99080461	0.49651971	0.47563806	0.56557542
1.00230420	0.71264368	0.27816093	0.79320538
1.00230420	0.71034485	0.28045976	0.72704798
1.00230420	0.70114940	0.28965518	0.79510182
0.37385321	0.19018404	0.69938648	0.05723324
0.12303665	0.25531915	0.72340423	0.06023272
1.01146793	0.68707484	0.28571430	0.80273205
1.01605499	0.70428896	0.26862302	0.76051116
0.99769056	0.52314812	0.44212964	0.49451590
0.41509435	0.22727273	0.64285713	0.12907116
0.99078339	0.52558142	0.44883722	0.60972565
0.09498680	0.38888890	0.58333331	0.08476190
0.99770641	0.73793101	0.25517240	0.77683526
0.99769056	0.50925928	0.45601851	0.49914175
1.00484264	0.71566266	0.27710843	0.73750687
1.00253165	0.70454544	0.28535354	0.76402515
1.01639342	0.53917050	0.41244239	0.52062362
0.51351351	0.23684211	0.61578947	0.13541004
1.00000000	0.59122401	0.38799077	0.65414745
0.99769056	0.58796299	0.39120370	0.62040567
1.00000000	0.51264369	0.45057473	0.52801764
0.99770117	0.70046085	0.28801844	0.70797348
1.00460827	0.48623854	0.47477064	0.54408514
0.32413793	0.19858156	0.68794328	0.05960052
0.99469495	0.58133334	0.40266666	0.61056435
1.00230420	0.48965517	0.47126436	0.51757383
1.01377416	0.45380434	0.50815219	0.45232484
0.34916201	0.28000000	0.62400001	0.13085233
1.00000000	0.96321839	0.03678161	0.97106111
1.01652896	0.46612465	0.49051490	0.44271845
1.01149428	0.50454545	0.45227271	0.48242620
1.00000000	0.58700699	0.38979119	0.62341833
1.00232017	0.58101851	0.39351851	0.64069092
1.00000000	0.59584296	0.38337183	0.62261498
1.00230420	0.48045978	0.48505747	0.55713999
1.00232017	0.62962961	0.35416666	0.66921073
1.01385677	0.49430525	0.46924829	0.54047000
1.00759494	0.47487438	0.48994976	0.45488879
1.04629624	0.48672566	0.43805310	0.43759426
0.39946380	0.24832214	0.60402685	0.12195122
1.05529952	0.89082968	0.05676856	0.91283971
1.04157043	0.49002218	0.43680710	0.43390590
1.05069125	0.76096493	0.18640351	0.74391097
1.05898118	0.86329114	0.08101266	0.93228805
1.04838705	0.83516484	0.11208791	0.86265612
1.06060600	0.76363635	0.17922078	0.74366814
1.05529952	0.66593885	0.27947599	0.68329883
0.04222222	0.42105263	0.57894737	0.06466985
0.39733332	0.23489933	0.61744964	0.11731844
1.04838705	0.84615386	0.10109890	0.83453500
0.15183246	0.18965517	0.70689654	0.05664264
0.60533333	0.22466961	0.58590311	0.07479323
1.05069125	0.75877196	0.18859649	0.74238873
0.80053908	0.21885522	0.62962961	0.12229771
1.05227268	0.63714904	0.28725702	0.67670399
1.01635516	0.53793103	0.41379312	0.49938068
1.02336454	0.51598173	0.44292238	0.50227481
0.32710281	0.22142857	0.67142856	0.06688102
0.12534820	0.24444444	0.66666669	0.09307360
1.00700939	0.53132248	0.43155453	0.55248404
0.42432433	0.21656051	0.70063692	0.11835443
1.02102804	0.51945078	0.43478259	0.55986345
1.00700939	0.52668214	0.43619490	0.51875812
1.00813007	0.50000000	0.45698926	0.48854798
1.01635516	0.51724136	0.43448275	0.51157582
0.21204188	0.27160493	0.67901236	0.08681899
0.99299067	0.61882353	0.37411764	0.77456027
1.02336454	0.52283102	0.42694065	0.51519728
0.45794392	0.21938775	0.67346936	0.07388492
1.00700939	0.52900231	0.43387470	0.53077358
0.98364484	0.63420427	0.36342043	0.77729827
0.45794392	0.21938775	0.67346936	0.06740116
0.43619490	0.18085106	0.68617022	0.06001304
0.09976798	0.37209302	0.44186047	0.06559485
0.91525424	0.20105819	0.65079367	0.05219012
1.01160097	0.64678901	0.33486238	0.65508550
0.23298429	0.20224719	0.78651685	0.07289527
1.00275481	0.70879120	0.28571430	0.73699045
1.00232017	0.72685188	0.27083334	0.78177375
0.09976798	0.32558140	0.48837209	0.06671205
0.17917676	0.24324325	0.62162161	0.03687463
0.26216215	0.18556701	0.76288658	0.12309644
1.02320182	0.70068026	0.27210885	0.75034028
1.00000000	0.53596288	0.41995358	0.49658448
0.19571045	0.20547946	0.78082192	0.14432286
1.00232017	0.70601851	0.28935185	0.78001797
1.00232017	0.72916669	0.26851851	0.77239978
1.00232017	0.71759260	0.27777779	0.74803007
0.96055686	0.64492756	0.34782609	0.61998200
1.02073729	0.67494357	0.29119638	0.70788020
1.02073729	0.67268622	0.29345372	0.70597219
1.01382494	0.52499998	0.42954546	0.51917577
1.00921655	0.62557077	0.36301368	0.76970047
0.59216589	0.21011673	0.64202332	0.08756219
1.01165497	0.50691247	0.45622119	0.50234741
1.02073729	0.67268622	0.29571107	0.68612862
0.99539173	0.59722221	0.39351851	0.66552186
0.99769586	0.63972288	0.34872979	0.74833053
0.46774194	0.23152709	0.64532018	0.08849558
0.56900728	0.21702127	0.65957445	0.05675422
0.99538106	0.81438518	0.18561485	0.91051334
0.99769586	0.58891457	0.40415704	0.67887807
0.46112600	0.25581396	0.61627907	0.12770683
1.00000000	0.86175114	0.13824885	0.92673159
0.38709676	0.20238096	0.70238096	0.06556313
1.00691247	0.63386726	0.35697940	0.67162758
1.02325583	0.52272725	0.42954546	0.56856406
1.02107728	0.53211010	0.41743121	0.52970195
0.99189192	0.41144413	0.58583105	0.45518115
0.69705093	0.23846154	0.61923075	0.13094571
0.20375335	0.22368421	0.76315790	0.11080022
0.83914208	0.23961662	0.55910546	0.15388921
1.05013931	0.27055702	0.65782493	0.19809738
0.49865952	0.24731183	0.60752690	0.10912143
0.79624665	0.22895622	0.63299662	0.13542250
0.54155499	0.21287128	0.69306928	0.13038611
0.37533513	0.23571429	0.62857145	0.11415780
0.39410189	0.19727892	0.72108841	0.11583661
1.00269544	0.43817204	0.55645162	0.46863687
0.95174265	0.25070423	0.66760564	0.20761052
0.37533513	0.22857143	0.63571429	0.10968103
0.49329758	0.17934783	0.74456519	0.12423056
0.83378017	0.22508039	0.57556272	0.13374370
0.50000000	0.25000000	0.68750000	0.13206492
0.37801608	0.23404256	0.63120568	0.12814774
0.44772118	0.26347306	0.60479039	0.12758814
1.00000000	0.50462961	0.45833334	0.46719456
1.00936770	0.49883991	0.44779584	0.45965308
1.00462961	0.87557602	0.11751152	0.90149599
0.23611110	0.28431374	0.47058824	0.06357444
1.00233102	0.74186045	0.25581396	0.82955706
0.99537039	0.65813953	0.31860465	0.73420668
1.01608574	0.50923485	0.45382586	0.46616068
0.99469495	0.60533333	0.37333333	0.55916476
0.99537039	0.54883718	0.41395348	0.52243590
0.99173552	0.49722221	0.46666667	0.44353974
1.02421308	0.20094563	0.64775413	0.05159475
0.99768519	0.52900231	0.43387470	0.48944193
0.11260054	0.40476191	0.52380955	0.13281250
0.99067599	0.65647060	0.33411765	0.76999098
0.12800001	0.31250000	0.56250000	0.07191657
1.00231481	0.51732099	0.44572750	0.46191552
0.52546918	0.26530612	0.52551019	0.10963454
1.00000000	0.62013727	0.36613274	0.63496190
0.85254693	0.22012578	0.61320752	0.11419069
0.97685188	0.61611372	0.36729857	0.58706188
1.00691247	0.73455375	0.25400457	0.76907212
1.00457668	0.50341684	0.45330295	0.48560798
0.99313504	0.63133639	0.36175114	0.64653772
1.00691247	0.71624714	0.27231121	0.74458635
1.02059495	0.68161434	0.28026906	0.69620484
1.00826442	0.71584702	0.27595627	0.73406118
0.43513513	0.27329192	0.63354039	0.11619047
0.97921479	0.51179248	0.45047170	0.46312407
1.01830661	0.66516852	0.30337077	0.67569083
0.21989529	0.25000000	0.69047618	0.06362039
1.01830661	0.69438201	0.26741573	0.74038458
1.01830661	0.68539327	0.28089887	0.75074774
1.02331007	0.52164006	0.42824602	0.61567837
1.02790701	0.51357466	0.43665159	0.55410373
1.00460827	0.70642203	0.28211010	0.73875403
1.01830661	0.67865169	0.28764045	0.69571698
1.00506330	0.71284634	0.27455920	0.71302474
0.95652175	0.62918663	0.35645932	0.59392518
0.08968610	0.34999999	0.57499999	0.05936073
1.00460827	0.68577981	0.27981651	0.68339068
0.11486486	0.27450982	0.68627453	0.05843729
1.03217161	0.69870132	0.26233765	0.73551470
1.02073729	0.68171555	0.28442436	0.70715100
0.99324322	0.67573696	0.31519273	0.69353378
0.27937338	0.20560747	0.68224299	0.11066283
0.73209548	0.21014492	0.68478262	0.15354767
0.25654450	0.17346939	0.78571427	0.06491288
0.73190349	0.20512821	0.71062273	0.15102720
1.01388884	0.52739727	0.42922375	0.49582541
0.09641255	0.32558140	0.48837209	0.06037001
1.01160097	0.51834863	0.42660549	0.51605910
1.01146793	0.68027210	0.29251701	0.66401017
1.02538073	0.67574257	0.28960395	0.70850116
0.62162161	0.21304348	0.69130433	0.12778132
0.23513514	0.21839081	0.68965518	0.14494595
0.88648647	0.23170732	0.60060978	0.15066752
0.14054054	0.28846154	0.57692307	0.11760966
0.27297297	0.19801980	0.68316829	0.11443102
0.44054055	0.19018404	0.71165645	0.13286713
0.46486485	0.25000000	0.63372093	0.14113159
0.50937498	0.24539877	0.68098158	0.13159569
0.69999999	0.24710424	0.60617763	0.11188811
0.19729729	0.20547946	0.78082192	0.13223140
0.77297300	0.22377622	0.56993008	0.14049587
0.53243244	0.23857868	0.61928934	0.14240305
0.99459457	0.40489131	0.59239131	0.42148763
0.46216217	0.21052632	0.56725144	0.11951684
0.24864864	0.18478261	0.73913044	0.11379529
0.22162162	0.26829270	0.62195122	0.14240305
0.13243243	0.28571430	0.53061223	0.11379529
0.14324324	0.30188680	0.56603771	0.11951684
1.09729731	0.21674877	0.63546801	0.17164654
0.24594595	0.23076923	0.70329672	0.12142403
0.21788990	0.26315790	0.63157892	0.05968688
1.00000000	0.52764976	0.42626727	0.48433694
0.99082571	0.59722221	0.37731481	0.60270214
0.19729729	0.27397260	0.64383560	0.12451861
1.02144778	0.50918633	0.44619423	0.44512454
0.99724519	0.50276244	0.45303866	0.44319165
0.97247708	0.49528301	0.46933961	0.43912965
1.00000000	0.59216589	0.38248849	0.66536629
0.95399517	0.19796954	0.63197970	0.04620075
0.99770641	0.59080458	0.38160920	0.61696142
1.00460827	0.60321099	0.36238533	0.64921027
1.00000000	0.48853210	0.46330276	0.43856689
1.00932395	0.64665127	0.32794458	0.74236298
0.05504587	0.45833334	0.54166669	0.06394028
0.64150941	0.23529412	0.63445377	0.13526869
1.01146793	0.51927435	0.42630386	0.52370292
1.02336454	0.51598173	0.43607306	0.58512431
1.00458717	0.78082192	0.21461187	0.86112154
1.00928080	0.65287358	0.33563218	0.66772711
0.99769586	0.64896071	0.33949190	0.69184631
1.00000000	0.48729792	0.47575057	0.44940254
1.00684929	0.76870745	0.21995465	0.76341248
0.19362187	0.23529412	0.68235296	0.05895618
1.01154733	0.63242006	0.35616440	0.68697953
0.99769586	0.67898381	0.31177828	0.73018265
0.17767654	0.25641027	0.65384614	0.07249830
0.56145251	0.23880596	0.62686568	0.11584633
0.99316627	0.85550457	0.14449541	0.88988566
1.00691247	0.50800914	0.45766589	0.58333337
0.97940505	0.52570093	0.43925235	0.46779534
1.00464034	0.52655888	0.43879908	0.48516548
0.22666667	0.23529412	0.68235296	0.07047825
1.00694442	0.64137930	0.34712642	0.66433698
0.99769586	0.67205542	0.31870669	0.71328288
1.00691247	0.51716244	0.44851258	0.57997561
1.01869154	0.51146787	0.44495413	0.54288042
1.03432488	0.55752212	0.39823008	0.58486944
0.08924485	0.35897437	0.61538464	0.06538930
1.00691247	0.57665902	0.41647598	0.66148823
1.00915337	0.63492066	0.35374150	0.64655328
0.48297215	0.23717949	0.68589741	0.09760426
1.01379311	0.48979592	0.47392291	0.53184587
1.01382494	0.47954544	0.48636365	0.50246400
0.64480877	0.22033899	0.66101694	0.16327788
1.00686502	0.58409089	0.38181818	0.58319324
0.48603353	0.27586207	0.58045977	0.12004802
0.99771166	0.66972476	0.32568806	0.71443605
0.36910996	0.20567375	0.72340423	0.06453828
1.00231481	0.49191687	0.47344109	0.47058824
1.02790701	0.50678736	0.44117647	0.51878321
1.00696051	0.50460827	0.44700462	0.53172141
1.01847577	0.48752835	0.47165534	0.53912157
1.02790701	0.48868778	0.45927602	0.54700303
1.00234187	0.51168227	0.43224299	0.46852177
0.45308924	0.22727273	0.64646465	0.07990868
0.16589862	0.25000000	0.69444442	0.05707762
0.98000002	0.78458047	0.21541950	0.81050229
0.49878934	0.19417475	0.67961162	0.06327462
0.94063926	0.20388350	0.65533978	0.07436399
0.34259260	0.25000000	0.60810810	0.06327462
0.15242495	0.22727273	0.74242425	0.05740378
0.98433423	0.23342176	0.64721483	0.13717578
1.04918027	0.21875000	0.58333331	0.15033887
0.23665893	0.27450982	0.58823532	0.05707762
1.14555252	0.21882352	0.60235292	0.17068757
0.95811516	0.25956285	0.60928965	0.10200430
0.23041475	0.20000000	0.67000002	0.06523157
0.23720931	0.29411766	0.56862748	0.06294847
0.38051045	0.21341464	0.68902439	0.07729942
0.04640371	0.40000001	0.60000002	0.05707762
0.17972350	0.23076923	0.61538464	0.05577299
0.09367681	0.30000001	0.62500000	0.05838225
1.02764976	0.65919280	0.29820627	0.69086021
1.04861116	0.49668875	0.44370860	0.47680515
1.02764976	0.65022421	0.30717489	0.67261904
1.03016245	0.52927929	0.41441441	0.49078342
0.53825855	0.21078432	0.65196079	0.09304556
1.04147470	0.50000000	0.44911504	0.49421009
1.02764976	0.65022421	0.30717489	0.74116743
0.23162584	0.16346154	0.78846157	0.05478589
1.04147470	0.48672566	0.46238938	0.50433463
0.59733331	0.25892857	0.58928573	0.12737429
1.02954543	0.59602648	0.36423841	0.66359448
1.02739727	0.59333330	0.36444443	0.71044546
1.02534556	0.65842694	0.29887640	0.67741936
1.03016245	0.53603601	0.40540540	0.53552228
0.23568282	0.17757009	0.77570093	0.05685834
1.02784812	0.64039409	0.31280789	0.64437038
1.01834857	0.65090090	0.31306306	0.69546854
1.03045690	0.63793105	0.31527093	0.65041333
1.00000000	0.64055300	0.34562212	0.69502109
1.00925922	0.51834863	0.44036698	0.62105036
1.03087890	0.57603687	0.38018432	0.62028253
0.99769056	0.48611110	0.47916666	0.43633309
1.00000000	0.51388890	0.44907406	0.47627214
0.28636363	0.21428572	0.67460316	0.06779661
1.00000000	0.62298852	0.36781609	0.61567974
1.00000000	0.65668201	0.32949308	0.69640583
1.00454545	0.61538464	0.35294119	0.65098041
1.00000000	0.66129035	0.32488480	0.72811669
1.01101923	0.61852860	0.36784741	0.63140148
1.00460827	0.49541286	0.45642203	0.59609604
1.00232017	0.54166669	0.40972221	0.53360450
1.00699306	0.50231481	0.45833334	0.50302660
1.00454545	0.61312217	0.35520363	0.65137106
1.00000000	0.63364053	0.35253456	0.60187352
1.00928080	0.51264369	0.43908045	0.55270934
1.00230944	0.64976960	0.33640552	0.66756231
1.00759494	0.62814069	0.35929647	0.71065885
1.03271031	0.49547511	0.45248869	0.50969237
1.00233650	0.69696969	0.29603729	0.79688162
1.01869154	0.52293581	0.43119267	0.54825115
1.00934577	0.73611110	0.25462964	0.80511546
0.99532712	0.65492958	0.33098590	0.66877371
0.11764706	0.31578946	0.65789473	0.09006211
0.53524804	0.22439024	0.64390242	0.10662824
1.00934577	0.72453701	0.26620370	0.75661033
0.36074272	0.30147058	0.58823532	0.13470067
1.01168227	0.72517323	0.26327944	0.73514539
1.00934577	0.74537039	0.24537037	0.75242311
1.01635516	0.52183908	0.42988506	0.50800675
0.20093457	0.22093023	0.73255813	0.05958461
0.11875000	0.31578946	0.65789473	0.09070598
0.44392523	0.24736843	0.57368422	0.06601308
1.00000000	0.49422634	0.46420324	0.46869776
1.00000000	0.65429235	0.33874711	0.68846369
0.25400457	0.27027026	0.61261261	0.06876419
1.01160097	0.50917429	0.44036698	0.55190569
0.99769586	0.63048500	0.36258662	0.68780202
0.99769586	0.63279444	0.36258662	0.65632546
1.07389164	0.57568806	0.34403670	0.58851939
1.00000000	0.62758619	0.36091954	0.72171652
0.61202186	0.23660715	0.66517860	0.15711644
1.00457668	0.59225512	0.37357631	0.58849895
1.00826442	0.60928965	0.38251367	0.63202906
0.33243969	0.26612905	0.56451613	0.11838944
1.00457668	0.59453303	0.37129840	0.59316593
1.00457668	0.60136676	0.36446470	0.63117194
0.99769586	0.62355655	0.36951500	0.66271412
0.99084669	0.72979212	0.26327944	0.74549508
0.19466667	0.21917808	0.76712328	0.10532212
0.99746835	0.63451779	0.35786802	0.66785562
0.99539173	0.63657409	0.35648149	0.66261685
1.01152074	0.52164006	0.43735763	0.50728160
1.03087890	0.82949311	0.14055300	0.86549252
0.99308753	0.84686774	0.15313224	0.91695434
0.36675462	0.27338129	0.58992803	0.08633094
0.99308753	0.91647333	0.08352669	0.98279530
0.99308753	0.90951276	0.09048724	0.98971158
1.00265253	0.49470899	0.46296296	0.46616396
1.00000000	0.83410138	0.16589862	0.91456920
0.99308753	0.83990717	0.16009280	0.88481772
0.37400532	0.24822696	0.61702126	0.11031042
1.00460827	0.47477064	0.49082568	0.51668006
1.00000000	0.85674930	0.14325069	0.87141317
1.01160097	0.51834863	0.44036698	0.52140230
1.00000000	0.52900231	0.42691416	0.51405472
1.01843321	0.71719456	0.25113124	0.72878200
1.00000000	0.83870965	0.16129032	0.94047403
1.01154733	0.49086758	0.47260273	0.54034728
0.11520737	0.28000000	0.68000001	0.05573558
0.99769586	0.62355655	0.36951500	0.66127479
1.01152074	0.51025057	0.44874716	0.49850637
1.02097905	0.53424656	0.42237443	0.60760051
0.50691247	0.20909090	0.63181818	0.07728026
0.99537039	0.53720933	0.43023255	0.51972556
0.44891641	0.21379310	0.70344830	0.08518191
1.00000000	0.86225897	0.13774104	0.88356459
0.18798956	0.18055555	0.80555558	0.10201730
1.01392114	0.51258582	0.44393593	0.53445822
1.01631701	0.50917429	0.44266054	0.55505574
0.55759162	0.21596244	0.67605633	0.06935428
0.98156685	0.53755867	0.42957747	0.50590843
0.99767983	0.53720933	0.43023255	0.51939905
0.19571045	0.20547946	0.78082192	0.14363885
0.99308753	0.52436197	0.43619490	0.49390697
0.60377359	0.21875000	0.66517860	0.18282892
0.99746835	0.85279191	0.14720812	0.90159464
1.00686502	0.59545457	0.36818182	0.57712311
0.99538106	0.63109046	0.36194897	0.64586943
0.34553775	0.23178808	0.64238411	0.06988783
0.99769586	0.62817550	0.36489606	0.67513967
1.01620376	0.49658313	0.45330295	0.51024723
0.67297298	0.20481928	0.65060240	0.12341772
1.00691247	0.57894737	0.41418764	0.61948782
0.99769586	0.62124711	0.37182447	0.67302138
1.00457668	0.57858771	0.38724375	0.57115352
0.40700808	0.24503312	0.63576162	0.13027744
0.26273459	0.28571430	0.55102038	0.11838944
1.02790701	0.50452489	0.44343892	0.50132465
1.01891887	0.55702919	0.41379312	0.51266640
0.18498659	0.28985506	0.52173913	0.10404949
0.99769586	0.63048500	0.36258662	0.70113617
0.99769586	0.66050810	0.33487299	0.69189292
0.25629291	0.24107143	0.63392860	0.07550226
1.01616633	0.52272725	0.43636364	0.49393004
1.00686502	0.61136365	0.35227272	0.61940444
1.01843321	0.70135748	0.26470590	0.70927835
1.00691247	0.50572079	0.45766589	0.59936625
1.00460827	0.68577981	0.27981651	0.68037683
1.01843321	0.68099546	0.28506789	0.69106716
0.59729731	0.23076923	0.62443441	0.15443037
0.59729731	0.23076923	0.62443441	0.15619048
1.03252029	0.68766403	0.27296588	0.66119277
0.68994415	0.19838056	0.73684210	0.15186073
1.02479339	0.68279570	0.27688172	0.66006327
0.99103141	0.67194569	0.29638010	0.70828044
0.27118644	0.22321428	0.70535713	0.05366404
1.01843321	0.69004524	0.27601811	0.70374554
0.44374999	0.22535211	0.68309861	0.08705357
1.02309465	0.69300228	0.27313769	0.67548466
1.02025318	0.68486351	0.28039703	0.71485525
0.99539173	0.71759260	0.28009260	0.74944407
0.99074072	0.59579438	0.38317758	0.57997763
0.99767983	0.51395351	0.45116279	0.47821969
0.99769056	0.50231481	0.45601851	0.46639284
1.01398599	0.51724136	0.44367817	0.51724839
0.09907834	0.37209302	0.44186047	0.06475516
0.08437500	0.25925925	0.51851851	0.07743957
1.01612902	0.68707484	0.28344670	0.70485657
0.87409198	0.18282549	0.67036009	0.04784240
1.00275481	0.69505495	0.30219781	0.73454624
0.99308753	0.61020881	0.38515082	0.63967246
0.99769586	0.71593535	0.28406465	0.77543223
0.99539173	0.75000000	0.24768518	0.77293617
1.00000000	0.70737326	0.29032257	0.74453503
0.99766898	0.59112149	0.38785046	0.58228558
1.00697672	0.51270211	0.44110855	0.57725507
0.99539173	0.72685188	0.27083334	0.75426060
1.00000000	0.70217919	0.29782084	0.75286627
1.01170957	0.82870370	0.15509260	0.84648228
0.98842591	0.60655737	0.37470725	0.58967185
0.99535960	0.51981354	0.44755244	0.49829546
1.00921655	0.61187214	0.37442923	0.65326172
1.00000000	0.86405528	0.13594469	0.94162345
1.00000000	0.88203752	0.11796246	0.90270162
0.99078339	0.47674417	0.49069768	0.49432048
1.02073729	0.69751692	0.27088037	0.69829506
1.00000000	0.52668214	0.43155453	0.56171024
0.94430995	0.21025641	0.62307692	0.05159475
1.00000000	0.89807165	0.10192838	0.92086804
1.00000000	0.94930875	0.05069124	0.96473217
0.99539173	0.74074072	0.25694445	0.81189775
0.34382567	0.23239437	0.67605633	0.04870350
0.99538106	0.50812066	0.45243621	0.48045012
0.99308753	0.83062643	0.16937356	0.93754637
0.99076211	0.49417248	0.47319347	0.52012259
0.15817694	0.20338982	0.76271188	0.11074197
0.26740947	0.21875000	0.73958331	0.11309523
1.02127659	0.62268519	0.33796296	0.67478913
1.02127659	0.51157409	0.43518519	0.62177461
1.03546095	0.81506848	0.15068494	0.83196360
0.25696594	0.27710843	0.63855422	0.08030169
1.02127659	0.63194442	0.33101851	0.69120699
1.04964542	0.60360360	0.33558559	0.62326354
1.02127659	0.50694442	0.43981481	0.59579539
0.18133333	0.26470590	0.57352942	0.10335196
1.00826442	0.61202186	0.34153005	0.60737622
0.47905758	0.19672132	0.70491803	0.05801579
1.01182032	0.56074768	0.39018691	0.54310191
0.42895442	0.21875000	0.70625001	0.15184680
1.02127659	0.62731481	0.33333334	0.61898929
1.01182032	0.52336448	0.41121495	0.54226601
1.02127659	0.51157409	0.43518519	0.54456657
0.18912530	0.27500001	0.63749999	0.06876791
0.21715818	0.25925925	0.67901236	0.11419069
0.29758713	0.28828830	0.54054052	0.11141907
0.55495977	0.23188406	0.63768119	0.11252771
0.38069704	0.23239437	0.61971831	0.11696231
0.84848487	0.22402598	0.62012988	0.12749445
0.99189192	0.41961852	0.57765669	0.46857145
0.61394101	0.23144105	0.64628822	0.11807095
0.34316355	0.25000000	0.70312500	0.11862528
0.42091152	0.26114649	0.61146498	0.13026609
0.31635389	0.22881356	0.72881359	0.12638581
0.20375335	0.26315790	0.67105263	0.10753880
0.17567568	0.30769232	0.60000002	0.11973393
0.22252011	0.25301206	0.68674701	0.11308204
0.36461127	0.27205881	0.61764705	0.13414635
0.81233245	0.20132013	0.64686471	0.12416852
0.44772118	0.27544910	0.59281439	0.12638581
0.42339832	0.28947368	0.63157892	0.15476191
0.27298051	0.24489796	0.68367344	0.11904762
0.26462397	0.30526316	0.52631581	0.11850649
0.20891365	0.21333334	0.74666667	0.10876624
0.43454039	0.26923078	0.60256410	0.14826839
0.25069639	0.23333333	0.69999999	0.11850649
0.42339832	0.28289473	0.63815790	0.15584415
1.05013931	0.28116712	0.65251988	0.19888267
0.46239555	0.25301206	0.63855422	0.11417749
0.22841226	0.29268292	0.65853661	0.14772727
0.32033426	0.20869565	0.67826086	0.09577923
0.04178273	0.40000001	0.60000002	0.09632034
0.20891365	0.21333334	0.74666667	0.11363636
0.20891365	0.21333334	0.74666667	0.10876624
0.25069639	0.27777779	0.65555555	0.13365801
1.00000000	0.49653581	0.46189377	0.47364485
0.09930716	0.34883720	0.51162791	0.06433301
1.00462961	0.85483873	0.13824885	0.88526773
1.01385677	0.53758544	0.41913441	0.51897550
1.01616633	0.49090910	0.46818182	0.47261259
0.99769056	0.54861110	0.40740740	0.49981982
1.00230944	0.49539170	0.47004607	0.43351352
0.99538106	0.51740140	0.44315544	0.51296502
0.21485411	0.24691358	0.69135803	0.12250555
1.00000000	0.58891457	0.39030024	0.64790994
1.00230944	0.61059910	0.36175114	0.69326681
0.99769056	0.49305555	0.47222221	0.44900900
0.99769056	0.53240740	0.42361110	0.49224028
1.00000000	0.53117782	0.42263278	0.49747750
0.16628176	0.20833333	0.59722221	0.05621587
0.99534881	0.64252335	0.34813085	0.76239765
1.01616633	0.51363635	0.44545454	0.49452585
0.99746192	0.51653945	0.44274810	0.51558191
0.36009175	0.24203822	0.64968151	0.07481752
0.45125347	0.20987654	0.73456788	0.09848485
1.01382494	0.48863637	0.47727272	0.52688169
0.99539173	0.63194442	0.36342594	0.65682244
0.48124999	0.25974026	0.64935064	0.11280216
0.32339451	0.24822696	0.63120568	0.07755776
1.00000000	0.50115472	0.45727482	0.47202730
1.00688076	0.58769929	0.37813210	0.57551402
0.25458714	0.27027026	0.61261261	0.06860503
1.00688076	0.60136676	0.36446470	0.63018042
0.35091743	0.25490198	0.59477127	0.08666018
0.99308753	0.67517400	0.32018560	0.69906545
1.01612902	0.51020408	0.45124716	0.54660159
1.00700939	0.51508123	0.43851507	0.51395398
0.99768519	0.87238979	0.12761021	0.93856722
1.00231481	0.63048500	0.35796767	0.74703044
0.50231481	0.20276497	0.66359448	0.06666667
0.39790577	0.23026316	0.66447371	0.06776180
0.99537039	0.83488375	0.16511628	0.87585157
0.99768519	0.83294666	0.16705337	0.91369712
1.02546299	0.69525957	0.27313769	0.69988865
1.01165497	0.53456223	0.41474655	0.50814843
1.00231481	0.75750577	0.24018475	0.86228657
0.49476439	0.20105819	0.68783069	0.07100176
1.02314818	0.71493214	0.25339368	0.75627941
1.02546299	0.70428896	0.26410836	0.75373876
0.99537039	0.53255814	0.43488371	0.50910813
0.99768519	0.82598609	0.17401393	0.85133636
0.99533802	0.59953159	0.38173303	0.59410769
0.60377359	0.21875000	0.66517860	0.17171094
1.01620376	0.69248289	0.27562642	0.75137335
0.11486486	0.25490198	0.70588237	0.05624404
1.00921655	0.51369864	0.44748858	0.57378906
1.03263402	0.52595937	0.42889389	0.51888138
1.00000000	0.88513511	0.11486486	0.91568512
1.01141548	0.58690745	0.37697518	0.59830630
1.00000000	0.86486489	0.13513513	0.94696665
1.01141548	0.61399549	0.35440180	0.61395431
0.77027029	0.22456141	0.57543862	0.12849873
1.00000000	0.95945948	0.04054054	0.98300976
0.49738219	0.20000000	0.69999999	0.06643233
1.00921655	0.51141554	0.43607306	0.54997849
1.00696051	0.52995390	0.42165899	0.49719158
1.02702701	0.55789477	0.41052631	0.55002153
1.02093029	0.52164006	0.43507972	0.51857901
0.29459459	0.22935779	0.66972476	0.12602395
1.01843321	0.70361990	0.26470590	0.71189249
1.01136363	0.87415731	0.11235955	0.95157683
1.00000000	0.56440282	0.40046838	0.54194629
1.03087890	0.82949311	0.12442397	0.85736400
0.45682451	0.24390244	0.67073172	0.15205628
0.33126935	0.25233644	0.68224299	0.10070986
1.00702572	0.77906978	0.20465116	0.81510216
1.02107728	0.66284406	0.31192660	0.75645071
0.64754099	0.19831224	0.69620252	0.16389403
1.01405156	0.70900691	0.27251732	0.83051789
1.01170957	0.50000000	0.43981481	0.44775271
1.00702572	0.61395347	0.35813954	0.65750885
1.01405156	0.60508084	0.36951500	0.69686282
1.00000000	0.50585479	0.44028103	0.45498422
1.01639342	0.88479263	0.09907834	0.89994425
0.80160856	0.18729097	0.72240806	0.12260967
0.33437499	0.25233644	0.68224299	0.10133929
1.03747070	0.63882619	0.31151241	0.64544272
0.99558496	0.74057651	0.25942349	0.76771528
1.00000000	0.95777780	0.04222222	0.96751809
0.98430490	0.74031889	0.25740319	0.77716517
0.25170067	0.25225225	0.66666669	0.05626521
0.24654378	0.26168224	0.68224299	0.06599757
0.14285715	0.30645162	0.54838711	0.06113139
0.21461187	0.22340426	0.69148934	0.06690998
0.25345623	0.30000001	0.59090906	0.06021898
0.15254237	0.20634921	0.58730161	0.05474453
0.16621985	0.29032257	0.56451613	0.05930657
0.41769546	0.21674877	0.67487687	0.06386861
0.08783784	0.33333334	0.64102566	0.05809003
0.58352405	0.25098041	0.59607846	0.06356448
0.40415704	0.25142857	0.63428569	0.06630170
0.40639269	0.21910113	0.65168542	0.07147202
0.24654378	0.26168224	0.68224299	0.06599757
0.11520737	0.25999999	0.60000002	0.05755627
1.01154733	0.48401827	0.47945204	0.54472363
1.00000000	0.86175114	0.13824885	0.88559318
1.00230420	0.52643681	0.44137931	0.61097252
0.98156685	0.54225349	0.42488262	0.49723959
1.00000000	0.86866361	0.13133641	0.93178886
0.99769586	0.74364895	0.25404158	0.76306498
1.02304149	0.75225228	0.17567568	0.76959741
0.99769586	0.65127021	0.33949190	0.68980199
0.99769586	0.74364895	0.25404158	0.79863292
1.00230420	0.69195402	0.30114943	0.73707902
1.00000000	0.86075950	0.13924050	0.95048255
0.26018101	0.21739130	0.72173911	0.05687957
0.98222220	0.73076922	0.26244345	0.82364160
0.27664399	0.19672132	0.73770493	0.05497298
0.22119816	0.23958333	0.63541669	0.05942167
0.50134051	0.21925133	0.64705884	0.06005719
0.18037136	0.26470590	0.66176468	0.05497298
0.23963134	0.24038461	0.63461536	0.05560851
0.16859123	0.30136988	0.52054793	0.05592628
0.03002309	0.61538464	0.38461539	0.05783286
0.10360360	0.28260869	0.60869563	0.05497298
0.06451613	0.35714287	0.53571427	0.05910391
0.99113083	0.75391501	0.24608502	0.76468682
0.19489560	0.23809524	0.58333331	0.05656180
0.29032257	0.20634921	0.65079367	0.05656180
0.98654711	0.72045457	0.27727273	0.75784314
0.97350991	0.70068026	0.29931971	0.72811204
0.32175925	0.25899279	0.55395681	0.06012862
0.41095892	0.21666667	0.66666669	0.06270096
1.08918917	0.21339950	0.65012407	0.16046213
0.59677422	0.23166023	0.63706565	0.06816720
0.25570777	0.26785713	0.61607140	0.06623794
0.32574031	0.22377622	0.69930071	0.05916399
0.09885058	0.34883720	0.46511629	0.05723472
0.86871511	0.22829582	0.57234728	0.14645858
0.11528150	0.37209302	0.44186047	0.06173634
0.40639269	0.21910113	0.68539327	0.06109325
0.22119816	0.26041666	0.52083331	0.05980707
0.34529147	0.25324675	0.57142860	0.05723472
0.09907834	0.34883720	0.46511629	0.05723472
0.63342321	0.20425531	0.68510640	0.18838790
1.03217161	0.23636363	0.58181816	0.15060908
0.39461884	0.22727273	0.65340906	0.06141479
1.00460827	0.51834863	0.44266054	0.50682372
0.99535960	0.59440559	0.38694638	0.61231059
0.98630136	0.53009260	0.43287036	0.59932786
1.01876676	0.51052630	0.44736841	0.52488071
1.01152074	0.51708430	0.44191343	0.52184469
1.01152074	0.51480639	0.44419134	0.52078098
0.99095023	0.53424656	0.42465752	0.50644976
1.01152074	0.52391797	0.43507972	0.51286423
1.01876676	0.51842105	0.43947369	0.49472350
0.97488582	0.51288056	0.45199063	0.51979089
1.01928377	0.48648649	0.47027028	0.46509105
0.98387098	0.52459013	0.43793911	0.52408516
0.44594595	0.21818182	0.65454543	0.11492064
0.87556559	0.19638243	0.67700261	0.06569095
0.99076211	0.59673661	0.38694638	0.61251891
0.85714287	0.21751413	0.66949153	0.04901501
0.99307162	0.52558142	0.43720931	0.52109790
1.01152074	0.52619588	0.43280181	0.51811057
0.99539173	0.62962961	0.35879630	0.74731869
0.96109837	0.60952383	0.37142858	0.61202389
1.01152074	0.52164006	0.43735763	0.51232266
0.13941018	0.30769232	0.67307693	0.15253077
0.10000000	0.31250000	0.68750000	0.08981233
0.17866667	0.31343284	0.59701490	0.11428571
1.00462961	0.49078342	0.47235024	0.54154903
0.37268519	0.24844721	0.67701864	0.06139199
0.31481481	0.26470590	0.58823532	0.05992268
1.00694442	0.49885058	0.46436781	0.51774913
1.01388884	0.47260273	0.48858449	0.49919322
1.00231481	0.48498845	0.48267898	0.54336429
1.00000000	0.58796299	0.38888890	0.62182331
1.00925922	0.46330276	0.50229359	0.56797099
0.46858639	0.22346368	0.68156427	0.08189806
1.01101923	0.47683924	0.48228884	0.45264295
0.99067599	0.50823528	0.46588236	0.55022186
0.99535960	0.59906763	0.38228437	0.65752321
1.01157403	0.48283753	0.48283753	0.52238810
0.99768519	0.58004642	0.39675173	0.63654703
1.00231481	0.87990761	0.11778291	0.90970373
1.01388884	0.47716895	0.48401827	0.54275918
1.00936770	0.63573086	0.34570765	0.66276729
1.02314818	0.52488691	0.42986426	0.67552847
0.27777779	0.23333333	0.67500001	0.07263681
0.99537039	0.97209305	0.02790698	1.00348663
0.25945947	0.17708333	0.75000000	0.11329114
1.00000000	0.81481481	0.17824075	0.88821095
0.32407406	0.19285715	0.67857140	0.06402640
0.19895288	0.25000000	0.73684210	0.07275923
1.00231481	0.67205542	0.31639722	0.70516455
0.99303943	0.67523366	0.31308413	0.78099805
0.27777779	0.21666667	0.69166666	0.06775621
1.00968528	0.51318944	0.43884891	0.57637829
1.00253165	0.50000000	0.45454547	0.52865553
1.01157403	0.52173913	0.43707094	0.59228587
0.99538106	0.64037120	0.35266823	0.69414026
1.01620376	0.48974943	0.47152621	0.52022755
1.00915337	0.73469388	0.25396827	0.82689720
0.46073300	0.20454545	0.69318181	0.06981519
0.99769056	0.62731481	0.36574075	0.65571564
1.00457668	0.79498863	0.20045558	0.93832850
0.99308753	0.63805103	0.35498840	0.68972141
1.00826442	0.60109288	0.39071038	0.62309831
1.00460827	0.64908254	0.34633029	0.79769456
1.00804293	0.62234044	0.36968085	0.65407723
0.99308753	0.50812066	0.45939675	0.53158772
1.00457668	0.72437358	0.26879272	0.79980785
1.00233102	0.60232556	0.37209302	0.63170028
1.00000000	0.93348622	0.06651376	0.98405379
0.99769056	0.64120370	0.35185185	0.75024015
0.48124999	0.25324675	0.65584415	0.11394101
0.25400457	0.27027026	0.61261261	0.06895425
0.99769056	0.78240740	0.21527778	0.80241299
0.99769056	0.49537036	0.46527779	0.46994027
0.99769056	0.71527779	0.28009260	0.74156320
0.99769056	0.71527779	0.28009260	0.77216363
0.99307162	0.62093025	0.37441862	0.62598354
1.00000000	0.72979212	0.26558891	0.80431485
0.99538106	0.72853827	0.26914153	0.80135572
0.09006929	0.33333334	0.64102566	0.06569095
0.22033899	0.21978022	0.70329672	0.04564480
0.54959786	0.18048781	0.73658538	0.11177886
1.01847577	0.69160998	0.28117913	0.74551630
0.99538106	0.72389793	0.27378190	0.73946488
1.00000000	0.73210162	0.26327944	0.80105406
1.00000000	0.72453701	0.27083334	0.75611550
1.00461888	0.49655172	0.46666667	0.55942750
0.03233256	0.50000000	0.50000000	0.05784314
1.00232017	0.71064812	0.28472221	0.74655354
0.25626740	0.26086956	0.69565219	0.14448053
0.32714617	0.21276596	0.70212764	0.05932204
0.09976798	0.32558140	0.48837209	0.05824937
0.26216215	0.18556701	0.76288658	0.12531808
0.58133334	0.20642202	0.69724768	0.14636871
1.00275481	0.70054942	0.29395604	0.74204427
1.00696051	0.65207374	0.33870968	0.73612583
0.99303943	0.53271025	0.42289719	0.48122928
1.01856148	0.71070617	0.26195899	0.78802299
0.09976798	0.32558140	0.48837209	0.05717957
1.00232553	0.51740140	0.42923433	0.58667535
1.01856148	0.69931662	0.26423690	0.77700913
0.99076211	0.53613055	0.43356642	0.52282882
0.12240185	0.32075471	0.62264150	0.06172029
0.99305558	0.63170165	0.35198134	0.68349886
0.99076211	0.53146851	0.43822843	0.52535456
0.99076211	0.53379953	0.43589744	0.52438313
1.00000000	0.51270211	0.45496535	0.46590245
0.99307162	0.53488374	0.43023255	0.50806296
0.23076923	0.25287357	0.67816091	0.11252771
0.97855228	0.53150684	0.43561643	0.46845496
0.99173552	0.52777779	0.43888888	0.45372170
0.99067599	0.51058823	0.46823528	0.49640566
1.00466204	0.73549885	0.25986078	0.79560125
0.99307162	0.52790695	0.43720931	0.50184572
0.99076211	0.52913755	0.44055945	0.52768606
0.98375869	0.60141510	0.38443395	0.60906404
1.01616633	0.52499998	0.43863636	0.50301147
0.99492383	0.53061223	0.43367347	0.50031799
1.02375293	0.53596288	0.39675173	0.52061158
0.22841226	0.28048781	0.67073172	0.12175325
0.31269351	0.27722773	0.60396039	0.08429459
0.99537039	0.59302324	0.38604650	0.62322891
0.98842591	0.63466042	0.34660423	0.61148393
1.01084006	0.59517425	0.38337803	0.58513397
0.37931034	0.25874126	0.61538464	0.11031042
0.20418848	0.25641027	0.73076922	0.08088762
0.36997318	0.25362319	0.62318838	0.12048862
0.98379630	0.51764709	0.45882353	0.45275143
0.99768519	0.61948955	0.35962877	0.60178965
0.98379630	0.51764709	0.46117648	0.46718866
0.99305558	0.58974361	0.39160839	0.53970915
0.98227847	0.59536082	0.38402063	0.55982739
0.12037037	0.32692307	0.51923078	0.06143790
0.99769056	0.71759260	0.28009260	0.80351460
1.00461888	0.64597702	0.34252873	0.65567189
1.00461888	0.64597702	0.34252873	0.64999127
1.00000000	0.72055429	0.27713627	0.74823695
0.05405406	0.50000000	0.44999999	0.11772152
1.01847577	0.65986395	0.31065759	0.76978713
1.00000000	0.72979212	0.26789838	0.72371137
0.99449039	0.69252080	0.30470914	0.69080776
0.38498789	0.24528302	0.65408808	0.06214822
1.00230944	0.48156682	0.48617512	0.52270901
1.01847577	0.69614512	0.27437642	0.79611462
0.99769056	0.75462961	0.24305555	0.84883499
1.01392114	0.50572079	0.45766589	0.48917195
1.01616633	0.51136363	0.44090909	0.49418274
1.00000000	0.72748268	0.27020785	0.71943069
0.65498650	0.20576131	0.68312758	0.17726994
0.19630484	0.24705882	0.67058825	0.06666666
0.22119816	0.23958333	0.54166669	0.05320679
0.99769586	0.64203233	0.34872979	0.63637942
1.01843321	0.68325794	0.28506789	0.74275559
0.99539173	0.83333331	0.16666667	0.85580748
1.00000000	0.99539173	0.00460829	1.00294268
1.00000000	0.97465438	0.02534562	0.98874849
1.00000000	0.99308753	0.00691244	0.99930757
0.50397879	0.25789472	0.59473681	0.12583150
1.00000000	0.83640552	0.16359447	0.93122399
1.00000000	0.85023040	0.14976959	0.86463559
0.99308753	0.51508123	0.45707658	0.60432249
0.97695851	0.56132078	0.40094340	0.50809717
0.99539173	0.83564812	0.16435185	0.89994520
0.99769586	0.64434183	0.34872979	0.66510141
0.99308753	0.83758700	0.16241299	0.92546588
0.99308753	0.54756379	0.41299304	0.48497704
1.00230944	0.49769586	0.46774194	0.57466799
1.00000000	0.80414748	0.19585253	0.82092661
0.15898618	0.24637681	0.63768119	0.05953518
0.99769586	0.62124711	0.36951500	0.64928019
0.53887397	0.20398010	0.68159205	0.12132964
1.00691247	0.49199083	0.46681923	0.52005792
0.99769586	0.85219401	0.14780600	0.94952321
0.99308753	0.83526683	0.16473317	0.92391098
1.00000000	0.67050689	0.32027650	0.78762382
0.21311475	0.23076923	0.75641024	0.16451016
0.70111734	0.23505977	0.61752987	0.13385352
0.57591623	0.18181819	0.69999999	0.07623479
0.50523561	0.20207255	0.64766842	0.07312050
0.11466666	0.37209302	0.44186047	0.06616325
0.99769586	0.62124711	0.36951500	0.66124511
1.00000000	0.49769586	0.47465438	0.53296703
0.09907834	0.37209302	0.44186047	0.05735204
1.00684929	0.73015875	0.25850341	0.83339256
0.93833780	0.24285714	0.59142858	0.10304710
1.01340485	0.62698412	0.35978836	0.77532148
1.01165497	0.52764976	0.42626727	0.61115503
1.07389164	0.56651378	0.34862384	0.59245002
1.00460827	0.50458717	0.46559632	0.59767401
1.01152074	0.62414581	0.36446470	0.74052858
1.02552199	0.52714932	0.42760181	0.66680712
1.00684929	0.73469388	0.25396827	0.78512955
1.01340485	0.63227510	0.35449734	0.72532189
0.99769586	0.62355655	0.36489606	0.73875719
1.00684929	0.73922902	0.24943310	0.84388334
1.00699306	0.51851851	0.44212964	0.68867922
1.00457668	0.72892940	0.26651481	0.86664158
1.02277899	0.57461023	0.34298441	0.57869411
1.00455582	0.61224490	0.35827664	0.71620113
0.99769586	0.62817550	0.36027715	0.74070001
1.00000000	0.59225512	0.37813210	0.73916578
1.02375293	0.80742460	0.16241299	0.83588153
1.03562951	0.44954127	0.47935781	0.40101820
1.02375293	0.75406033	0.21577726	0.81768918
1.04038000	0.42237443	0.51369864	0.43837881
0.23987539	0.25974026	0.67532468	0.08500640
1.02375293	0.73085845	0.23897912	0.80723822
1.02850354	0.47806004	0.46651271	0.50568664
1.02375293	0.73085845	0.23897912	0.77994967
1.00000000	0.78820378	0.17694370	0.78433478
0.19459459	0.20833333	0.75000000	0.11992385
1.02612829	0.79398149	0.17592593	0.82097930
1.02375293	0.47795823	0.46867749	0.44188860
1.02137768	0.75116277	0.21860465	0.85349327
0.14375000	0.26086956	0.60869563	0.08310992
0.12589073	0.24528302	0.71698111	0.05541154
1.01165497	0.52073735	0.43778801	0.60782146
1.01165497	0.51382488	0.44470045	0.59787893
0.99300700	0.66666669	0.31924883	0.74944764
0.09090909	0.33333334	0.58974361	0.05801825
1.00699306	0.54166669	0.41666666	0.61908972
1.01165497	0.65437788	0.33410138	0.69200176
1.01165497	0.52764976	0.42396313	0.61665928
1.02336454	0.49315068	0.41324201	0.52010602
1.00699306	0.53703701	0.42129630	0.62152004
1.01864803	0.54004574	0.41418764	0.56539989
1.01864803	0.53775746	0.41647598	0.55324787
0.99067599	0.66588235	0.31999999	0.74723822
0.68632710	0.23828125	0.64062500	0.15937072
0.10000000	0.28125000	0.71875000	0.08266309
1.01864803	0.53318077	0.41876429	0.57909852
0.14055300	0.29508197	0.49180329	0.06244087
0.98430490	0.74031889	0.25740319	0.77319586
0.63157892	0.24019608	0.62745100	0.11224490
0.11845730	0.34883720	0.46511629	0.06370230
0.09684685	0.34883720	0.46511629	0.06401765
0.85941643	0.24691358	0.61419755	0.16407983
0.87430167	0.23961662	0.55910546	0.16686673
0.16166282	0.30000001	0.55714285	0.05897193
0.08924485	0.35897437	0.61538464	0.06717124
0.12121212	0.28846154	0.55769229	0.06654052
0.09907834	0.34883720	0.46511629	0.06275623
0.66874999	0.24766356	0.62149531	0.12232143
0.81333333	0.23278688	0.61311477	0.14845939
0.98430490	0.74259681	0.25512528	0.78954250
0.99333334	0.72930646	0.27069351	0.76567972
0.11520737	0.28000000	0.68000001	0.05806033
1.01152074	0.47380409	0.48747152	0.52212572
0.99308753	0.90487242	0.09512761	0.98112863
1.01843321	0.70814478	0.26018101	0.77159506
1.02073729	0.69751692	0.27088037	0.70679754
1.00233102	0.53488374	0.41627908	0.51796585
0.99769586	0.75288683	0.24480370	0.88640529
1.00000000	0.94239634	0.05760369	0.98446381
0.77225131	0.18644068	0.68135595	0.06907659
0.89276141	0.21621622	0.62762761	0.11715713
1.02093029	0.51252848	0.43963555	0.53698796
1.01843321	0.70588237	0.26244345	0.76621062
0.23502304	0.19607843	0.76470590	0.05878574
1.02073729	0.70880359	0.25959367	0.77370644
1.00460827	0.70871562	0.28440368	0.73928183
0.99769586	0.63510394	0.35565820	0.67478913
0.36675462	0.26618704	0.59712231	0.09112710
1.02331007	0.53302962	0.42141229	0.53856802
1.00000000	0.84297520	0.15702480	0.86528379
1.01612902	0.71428573	0.25396827	0.75371641
0.99769586	0.85450345	0.14549653	0.88097471
1.01392114	0.52860409	0.42791763	0.57540023
0.39385474	0.25531915	0.60992908	0.13865545
0.37801608	0.24113475	0.62411350	0.11177886
0.99769586	0.63279444	0.36027715	0.66822869
0.47465438	0.21844660	0.63106793	0.07388492
1.01392114	0.52860409	0.42791763	0.54970038
0.99769586	0.64434183	0.34642032	0.65623242
0.99240506	0.85459185	0.14540817	0.86112201
1.01843321	0.70135748	0.26470590	0.69953144
0.62268519	0.23048328	0.63197029	0.06843983
0.11528150	0.32558140	0.48837209	0.05838469
0.25737265	0.23958333	0.54166669	0.05708726
0.22119816	0.27083334	0.51041669	0.06616931
0.81967211	0.23000000	0.64999998	0.14972273
0.11486486	0.27450982	0.68627453	0.06065521
0.11085451	0.33333334	0.54166669	0.06908855
0.15765765	0.27142859	0.62857145	0.06260137
0.22119816	0.25000000	0.53125000	0.06097956
0.09907834	0.32558140	0.48837209	0.05806033
0.19406393	0.24705882	0.67058825	0.06195265
0.09907834	0.32558140	0.48837209	0.05773597
0.10886076	0.37209302	0.44186047	0.06260137
0.17972350	0.32051283	0.56410259	0.05464481
0.04629629	0.40000001	0.60000002	0.05263158
0.15264797	0.28571430	0.69387758	0.08116189
0.14976959	0.26153848	0.64615387	0.05752085
0.09885058	0.32558140	0.48837209	0.05522002
0.24439462	0.22018349	0.68807340	0.05349439
0.20643431	0.28571430	0.62337661	0.05176876
0.11290322	0.28571430	0.67346936	0.05176876
0.34553775	0.23841059	0.63576162	0.07247628
0.98222220	0.75791854	0.23529412	0.90500504
1.00800002	0.71957672	0.26984128	0.80294859
0.04618938	0.34999999	0.64999998	0.05205637
0.38604650	0.25301206	0.61445785	0.05291918
0.18481013	0.23287672	0.72602737	0.05263158
0.98630136	0.50231481	0.45833334	0.48991579
0.99769586	0.63048500	0.36027715	0.63449258
1.01157403	0.52402747	0.42105263	0.56475806
1.01072383	0.61273211	0.37665781	0.63967955
1.00684929	0.73696142	0.25170067	0.80322927
0.99540228	0.63048500	0.36489606	0.68151176
0.99769586	0.63048500	0.36027715	0.64105749
0.51955307	0.26344085	0.59139782	0.13205281
1.00000000	0.75799090	0.23059361	0.79045427
0.57591623	0.20454545	0.70909089	0.06797116
1.01864803	0.50800914	0.45080093	0.48143664
0.99538106	0.63109046	0.35962877	0.66199434
1.00696051	0.53686637	0.42165899	0.55486673
1.00000000	0.63196129	0.36077482	0.63573128
0.49599999	0.25268817	0.60215056	0.12324930
0.27777779	0.23333333	0.67500001	0.06965174
1.00466204	0.70069605	0.29234338	0.79351032
1.00462961	0.51382488	0.45161289	0.55562580
1.01620376	0.48519361	0.46924829	0.53603029
1.01157403	0.51716244	0.43935928	0.59481663
1.01355016	0.50534761	0.44652405	0.48271391
0.73123485	0.21192053	0.66225165	0.04643527
1.01388884	0.52511418	0.43835616	0.60661608
1.00231481	0.68129331	0.30715936	0.71986270
1.00232553	0.77494198	0.21809745	0.82553726
1.00810814	0.52546918	0.44772118	0.48583084
1.01157403	0.51258582	0.44393593	0.61588705
0.99305558	0.65034968	0.33333334	0.74820900
1.00462961	0.78110600	0.20506912	0.79772443
0.25694445	0.20720720	0.64864862	0.05897602
1.00232017	0.50462961	0.45833334	0.52121216
1.01608574	0.51978892	0.44327176	0.51601911
0.99767983	0.52558142	0.43720931	0.49545455
0.38317758	0.21951219	0.70731705	0.08457924
1.01624131	0.52054793	0.43835616	0.50056815
1.00000000	0.58468676	0.39443156	0.67425227
1.01856148	0.51480639	0.44419134	0.49431819
0.37434554	0.23776224	0.67132866	0.07100176
1.00000000	0.48491880	0.48027843	0.45397726
0.20375335	0.26315790	0.67105263	0.11771239
1.00000000	0.94431555	0.05568445	0.96565461
0.99535960	0.52913755	0.43822843	0.50681818
0.07888631	0.26470590	0.64705884	0.05685834
0.11136891	0.33333334	0.54166669	0.06830065
0.29247910	0.23809524	0.66666669	0.09794372
0.85340315	0.21165644	0.67177916	0.06331280
0.30750605	0.20472442	0.70078743	0.04822927
0.84745765	0.21714285	0.58857143	0.05475303
0.38498789	0.21383648	0.69811320	0.05521901
0.97035038	0.20277777	0.64166665	0.13027744
1.04958677	0.20997375	0.60629922	0.05731593
1.04683197	0.21578947	0.60526317	0.06081081
0.92978209	0.23177083	0.60416669	0.04939422
0.91767555	0.22691293	0.61477572	0.06663560
0.08474576	0.31428573	0.62857145	0.05842259
0.76280326	0.22968198	0.54770321	0.18468191
1.00242126	0.21739130	0.64251208	0.06686860
0.06004619	0.30769232	0.69230771	0.06401838
0.99324322	0.69614512	0.30385488	0.76822060
0.42922375	0.18617021	0.70744681	0.05909389
0.99099100	0.67727274	0.32045454	0.74720949
0.23423423	0.28846154	0.53846157	0.06139199
0.14864865	0.24242425	0.68181819	0.05876559
0.41644561	0.33121020	0.45859873	0.13747229
0.43418014	0.25531915	0.62234044	0.05975049
0.16247140	0.23943663	0.73239434	0.05679579
0.11290322	0.28571430	0.67346936	0.05745240
0.81769437	0.24262296	0.59344262	0.14735658
0.05855856	0.30769232	0.69230771	0.06401838
0.29032257	0.25396827	0.65873015	0.06139199
0.09684685	0.32558140	0.48837209	0.05876559
0.27020785	0.25641027	0.67521369	0.06733002
0.50460827	0.20547946	0.64383560	0.07529022
0.59677422	0.20849420	0.62934363	0.06202322
1.08918917	0.22332506	0.63771713	0.18730159
0.27625570	0.19834711	0.71900827	0.06898839
0.55658197	0.19502075	0.65975106	0.06533997
1.00785339	0.23116884	0.59220779	0.09806678
0.56198347	0.18137255	0.68627453	0.06036485
1.03485250	0.23834197	0.59844559	0.14769572
0.92736077	0.21409921	0.61879897	0.07363185
0.63302749	0.23550725	0.64492756	0.09187397
0.36936936	0.21951219	0.68292683	0.06202322
0.52051836	0.19502075	0.65975106	0.06401327
0.98181820	0.51157409	0.45370370	0.51028001
1.01608574	0.61741424	0.36675462	0.69597816
1.00454545	0.84841627	0.13800906	0.84589881
1.01652896	0.62059623	0.36314362	0.62707424
1.00681818	0.60496616	0.36794582	0.68300521
1.00230420	0.62988508	0.35632184	0.62181497
1.00699306	0.52314812	0.43287036	0.49892011
0.39951575	0.22424242	0.69090909	0.05464353
1.01608574	0.62005275	0.36411610	0.64248925
1.00230420	0.52183908	0.44597700	0.57709891
1.00456619	0.89772725	0.09772728	0.92194164
1.00232017	0.52314812	0.44444445	0.48155192
1.01864803	0.51258582	0.45080093	0.50948346
1.00000000	0.62817550	0.35796767	0.64240837
1.00000000	0.58741260	0.39860141	0.58641392
1.00681818	0.61399549	0.35891649	0.64785844
1.01627910	0.51945078	0.43935928	0.60457093
1.00934577	0.51388890	0.44212964	0.51843554
1.00921655	0.62328768	0.36757991	0.78826231
0.39267015	0.21333334	0.70666665	0.06981519
1.02534556	0.65168542	0.31460676	0.68296891
1.01152074	0.63325739	0.35535309	0.74932873
0.99308753	0.83294666	0.16705337	0.94725734
1.00000000	0.84823847	0.15176152	0.87640452
0.92251813	0.20734908	0.60104984	0.05487805
1.00000000	0.82217091	0.17782910	0.93037969
1.00691247	0.57894737	0.41418764	0.66877639
1.01843321	0.69230771	0.27601811	0.71944165
0.99769586	0.85681295	0.14318706	0.93939388
0.19571045	0.19178082	0.79452056	0.14363885
0.52499998	0.22023809	0.64285713	0.08437500
0.09216590	0.30000001	0.60000002	0.05784314
0.51810586	0.24193548	0.66666669	0.13690476
0.45682451	0.26219511	0.65243900	0.15313852
0.22812501	0.23287672	0.71232879	0.09794372
0.20891365	0.22666667	0.73333335	0.10064935
0.20891365	0.20000000	0.75999999	0.10714285
0.46239555	0.25301206	0.63855422	0.11417749
1.05013931	0.27055702	0.65782493	0.20673078
0.23398329	0.28571430	0.66666669	0.14285713
0.22841226	0.29268292	0.65853661	0.14989178
0.74930364	0.21933086	0.70260221	0.10443722
0.60167134	0.21759260	0.65277779	0.13149349
0.45125347	0.20370370	0.70370370	0.10606061
1.13927579	0.22493887	0.60146701	0.14231601
0.21179625	0.29113925	0.62025315	0.11911357
1.04557645	0.24871795	0.54871798	0.15734072
0.53351206	0.23115578	0.64321607	0.13240997
0.50134051	0.26737967	0.57219249	0.12797785
0.53887397	0.20398010	0.68159205	0.12631579
0.85790884	0.23125000	0.61562502	0.17506926
0.93833780	0.25999999	0.65714288	0.21883656
0.60589814	0.22566372	0.62389380	0.11246537
0.19571045	0.21917808	0.76712328	0.10415512
0.99731904	0.38978493	0.61021507	0.46032834
0.80697054	0.21926910	0.62458473	0.12409972
0.57812500	0.24324325	0.68648648	0.13739611
0.20911528	0.28205130	0.64102566	0.12022161
1.05630028	0.24873096	0.52538073	0.17119114
0.99538106	0.59860790	0.38283062	0.74060667
0.33949190	0.21088435	0.62585032	0.06572165
0.99533802	0.67915690	0.31147540	0.73615509
1.02144778	0.51181102	0.44356954	0.46594983
0.46189377	0.20000000	0.69000000	0.06202771
1.01385677	0.53075171	0.42596811	0.50149369
0.99538106	0.52436197	0.43619490	0.49589249
1.00000000	0.86374134	0.13625866	0.88596827
1.01385677	0.51480639	0.44419134	0.45948473
0.06469002	0.37500000	0.54166669	0.10253317
0.99724519	0.51933700	0.43646410	0.44341412
0.98614317	0.64168620	0.34426230	0.73208916
1.00000000	0.49653581	0.46189377	0.45985812
1.00464034	0.86605078	0.12702079	0.89064282
1.00000000	0.52193993	0.43187067	0.49495897
0.07852194	0.26470590	0.64705884	0.05717957
1.00000000	0.52193993	0.43187067	0.49495897
1.00000000	0.58429563	0.38799077	0.65140414
0.15011548	0.30769232	0.52307695	0.06271888
0.16886544	0.25000000	0.68750000	0.08537170
1.00000000	0.50460827	0.46082950	0.47797140
1.04679799	0.45882353	0.46352941	0.40865478
1.00000000	0.70506912	0.28571430	0.70214868
0.14965986	0.27272728	0.62121212	0.05775578
0.92990655	0.49497488	0.45226130	0.41922852
1.00228310	0.70387244	0.28473803	0.71663988
0.99078339	0.61162794	0.37906978	0.66945517
0.99071926	0.61358315	0.37704918	0.59330332
1.00466204	0.61252898	0.37587008	0.70687330
0.25170067	0.26126125	0.65765768	0.06037001
1.01382494	0.51363635	0.42954546	0.48169178
0.38069704	0.30281690	0.45070422	0.10686599
0.98984772	0.48461539	0.48461539	0.45240617
0.31566820	0.26277372	0.62043798	0.06364512
1.01377416	0.47554347	0.48369566	0.47872341
1.01382494	0.47499999	0.48181817	0.55160707
1.00921655	0.50684929	0.45433789	0.57424176
1.01152074	0.51480639	0.44646925	0.56722504
0.31476998	0.23846154	0.69230771	0.05070167
1.00921655	0.51141554	0.44977170	0.56880945
0.59677422	0.22393823	0.64478767	0.06468474
0.24654378	0.21495327	0.63551402	0.06128703
0.99300700	0.50704223	0.46713614	0.55115438
1.00930238	0.71889400	0.27188939	0.77750117
1.00930238	0.71658987	0.27419356	0.77636939
1.00921655	0.50684929	0.44520548	0.53757358
1.10270274	0.20098040	0.62745100	0.14569962
0.33410138	0.22068965	0.67586207	0.06460945
0.28650138	0.23076923	0.66346157	0.06235937
0.33410138	0.21379310	0.68275863	0.06203793
0.35034803	0.21192053	0.72847682	0.07135969
1.11731839	0.23250000	0.57749999	0.17346938
0.26721764	0.24742268	0.65979379	0.05914497
0.16253443	0.25423729	0.67796612	0.05721632
0.23201856	0.25999999	0.63999999	0.06589521
0.97560978	0.71590906	0.28409091	0.73352808
0.63437498	0.21674877	0.67980295	0.10187667
0.48387095	0.21904762	0.69523811	0.06268081
0.10779817	0.25531915	0.74468082	0.06396656
0.22427441	0.25882354	0.65882355	0.09256595
0.46174142	0.26285714	0.58285713	0.08968826
0.13720317	0.34615386	0.53846157	0.08393285
0.99729729	0.44173440	0.55013549	0.56615776
0.10192838	0.29729730	0.59459460	0.08441247
1.02513969	0.55040872	0.41416892	0.69267708
0.17150396	0.26153848	0.63076925	0.08968826
0.63324541	0.22499999	0.64999998	0.08345324
0.65435356	0.26612905	0.58064514	0.08920863
0.36675462	0.27338129	0.58992803	0.08633094
0.15303430	0.27586207	0.65517241	0.08537170
0.11081794	0.33333334	0.59523809	0.08537170
0.99733335	0.57486629	0.41443852	0.69131655
0.36675462	0.26618704	0.59712231	0.08824940
1.00232017	0.52314812	0.43518519	0.66350812
0.10273973	0.22222222	0.77777779	0.06616689
1.00457668	0.73348522	0.25968111	0.92743498
1.01084006	0.63002682	0.35924932	0.73012102
0.99769586	0.65819860	0.33487299	0.67874658
1.01101923	0.62397820	0.36512262	0.73345023
1.01141548	0.61851019	0.34988713	0.76138145
0.02949062	0.45454547	0.54545456	0.10605219
0.98853213	0.74477959	0.24825986	0.92163068
0.10273973	0.24444444	0.75555557	0.07172996
0.99769586	0.66281754	0.33025405	0.80602252
0.08219178	0.22222222	0.77777779	0.06966947
1.01864803	0.49427918	0.46910754	0.52031028
0.48916408	0.20253165	0.68354428	0.07897072
1.01326263	0.52356023	0.42408377	0.45939675
0.61748636	0.20796460	0.73451328	0.16327788
0.49866667	0.25668448	0.59893048	0.11955307
0.14054054	0.28846154	0.57692307	0.11738578
1.00681818	0.60045147	0.37246048	0.63281101
0.26363635	0.25862068	0.62931037	0.06401089
0.49375001	0.20253165	0.68354428	0.08392857
1.01385677	0.62870157	0.35763097	0.63657534
1.00484264	0.63132530	0.35662651	0.63317919
1.00232017	0.52546299	0.43287036	0.59086126
1.01624131	0.52739727	0.42694065	0.55695939
1.02088165	0.49318182	0.45909092	0.54853654
0.98408490	0.64150941	0.35309973	0.71025479
1.01160097	0.51834863	0.43348625	0.60602230
1.01377416	0.50271738	0.44836956	0.47739446
0.18715084	0.31343284	0.59701490	0.14945978
0.57567567	0.22065727	0.69953054	0.11230964
0.99303943	0.68925232	0.30373833	0.77005690
0.37819025	0.23926380	0.66871166	0.06435137
0.36426914	0.21656051	0.66242039	0.05878574
1.00232553	0.79350346	0.20417634	0.83678311
1.01392114	0.51487416	0.44393593	0.57317334
1.00968528	0.52278179	0.42925659	0.59296697
0.99537039	0.56046510	0.40232557	0.53116065
1.00691247	0.63844395	0.35240275	0.64091861
1.00000000	0.84848487	0.15151516	0.91135371
0.16449086	0.31746033	0.55555558	0.10374640
1.00230420	0.70804596	0.25977013	0.74845934
0.67199999	0.22619048	0.64285713	0.13128492
0.45576409	0.22941177	0.62352943	0.11177886
0.17150396	0.24615385	0.64615387	0.08857143
0.19571045	0.19178082	0.79452056	0.14842682
0.30270270	0.16071428	0.79464287	0.12728418
1.00000000	0.80645162	0.19354838	0.82515657
1.00000000	0.71912831	0.27845037	0.72083920
1.01072383	0.64456236	0.34482759	0.73119742
1.01072383	0.64190984	0.34748012	0.66399330
0.32191780	0.21276596	0.64539009	0.07178841
1.01141548	0.61851019	0.34988713	0.64485282
1.01826489	0.61434978	0.34304932	0.63928306
0.99769056	0.50925928	0.45601851	0.45249385
1.00000000	0.76027399	0.22831050	0.75868666
0.57591623	0.20000000	0.71363634	0.05870237
0.99769586	0.65588915	0.33487299	0.67591751
1.00930238	0.52073735	0.43548387	0.54532462
1.00000000	0.60139859	0.37995338	0.58716452
1.00242126	0.63526571	0.35748792	0.62584662
1.00000000	0.64976960	0.33640552	0.67729521
1.00934577	0.51851851	0.43287036	0.50845391
1.01608574	0.49076518	0.46965700	0.47078729
1.01398599	0.51034480	0.45057473	0.50887936
0.99449039	0.49584487	0.45983380	0.44759825
1.01398599	0.53793103	0.42298850	0.53664011
0.08624709	0.43243244	0.37837839	0.06600660
1.01398599	0.48505747	0.47586206	0.58807921
1.00699306	0.59953701	0.37962964	0.60277605
1.01165497	0.58986175	0.38479263	0.58787507
0.99449039	0.50969529	0.44598338	0.47251540
1.00000000	0.65734267	0.32867134	0.64217192
0.39160839	0.23809524	0.60714287	0.08239701
0.22377622	0.25000000	0.60416669	0.05782204
1.03030300	0.54977375	0.40497738	0.52398449
1.01518989	0.50124687	0.46134663	0.49418250
0.30270270	0.22321428	0.66964287	0.12323492
0.29729730	0.21818182	0.69999999	0.18164313
0.39729729	0.21768707	0.70748299	0.14441592
1.09729731	0.21428572	0.64778328	0.16174583
0.29459459	0.22018349	0.73394495	0.16623875
0.30303031	0.20909090	0.70909089	0.16880615
0.44054055	0.20245399	0.69325155	0.13478819
0.29729730	0.21818182	0.69999999	0.17971759
1.11621618	0.21549636	0.63438255	0.15532735
0.54864866	0.23152709	0.67487687	0.14249037
1.00270271	0.24797843	0.70619947	0.22785622
1.00000000	0.37837839	0.61351353	0.40885749
0.29729730	0.21818182	0.69999999	0.17971759
1.01608574	0.52242744	0.44063324	0.51965463
1.00925922	0.50458717	0.44954127	0.43624926
0.11875000	0.36842105	0.60526317	0.09355416
1.03240740	0.52242154	0.43049327	0.50886220
1.02570093	0.49430525	0.41685650	0.44365251
0.10732985	0.34146342	0.56097561	0.06370795
1.00694442	0.53563219	0.42298850	0.53858423
0.99067599	0.51294118	0.46352941	0.48332381
0.28418231	0.26415095	0.59433961	0.14774282
0.99067599	0.51764709	0.45882353	0.45359251
0.99537039	0.58372092	0.39767441	0.64310521
1.00694442	0.53793103	0.42068964	0.54298371
1.01388884	0.52283102	0.43378997	0.49494952
1.01608574	0.49868074	0.46701846	0.49695468
0.19314642	0.29032257	0.61290324	0.08030756
1.00000000	0.83195591	0.16804408	0.91044444
1.00268102	0.73262030	0.26470590	0.84164226
1.01876676	0.50526315	0.44210526	0.47304308
0.76407504	0.18596491	0.68070173	0.06657123
0.53083110	0.21717171	0.65656567	0.12104385
0.51742625	0.21761657	0.63212436	0.07388492
1.02144778	0.51443571	0.44094488	0.50552678
1.02949059	0.68750000	0.27604166	0.70336115
1.00000000	0.89008045	0.10991957	1.01511395
1.00268102	0.80481285	0.19251336	0.88946539
0.27613941	0.24271844	0.68932039	0.06365503
0.96514744	0.50833333	0.44722223	0.51579183
1.00000000	0.83914208	0.16085792	0.98500341
1.00000000	0.83746558	0.16253443	0.91933650
1.03217161	0.68311691	0.27792206	0.70256764
1.02144778	0.50131232	0.45406824	0.49556920
1.00000000	0.92761391	0.07238606	1.03090203
0.11528150	0.34883720	0.46511629	0.05978438
0.19571045	0.20547946	0.78082192	0.14158687
0.45312500	0.22068965	0.69655174	0.09062500
0.99195713	0.95675677	0.04324324	1.03385592
0.94638067	0.82719547	0.17280453	0.82867533
0.26963350	0.23300971	0.69902915	0.06913073
0.50523561	0.19689119	0.65284973	0.06947296
0.93717277	0.22346368	0.69553071	0.17463976
0.94054055	0.26149425	0.65517241	0.22519085
0.21763085	0.17721519	0.81012660	0.06639288
0.64136124	0.20000000	0.71836734	0.06228611
0.34293193	0.20610687	0.70992368	0.06023272
0.48167539	0.20108695	0.69021738	0.05920602
0.28534031	0.20183486	0.68807340	0.06741957
0.10732985	0.34146342	0.60975611	0.06639288
0.77187502	0.23886640	0.61133605	0.08713137
0.13089006	0.25999999	0.66000003	0.06023272
0.24345550	0.20430107	0.76344085	0.06433949
1.01152074	0.49658313	0.46013668	0.50772989
1.00826442	0.49180329	0.47814208	0.50109172
1.00230420	0.49195403	0.47586206	0.52908868
0.38479263	0.23353294	0.53892213	0.06567657
0.31476998	0.22307692	0.70769233	0.04251424
1.00921655	0.53196347	0.43835616	0.61757529
0.36997318	0.26086956	0.61594200	0.11993337
1.00932395	0.62124711	0.35565820	0.62286413
0.36997318	0.26811594	0.60869563	0.12542182
1.00461888	0.79540229	0.19770116	0.81021452
1.01395345	0.73853213	0.24311927	0.78438979
1.01152074	0.50113893	0.45330295	0.51342553
0.64086688	0.23671497	0.62801933	0.11180125
0.09930716	0.34883720	0.46511629	0.05734536
0.22119816	0.28125000	0.50000000	0.06475516
0.04640371	0.40000001	0.60000002	0.05637887
1.00785339	0.22857143	0.60779220	0.08927944
0.46363637	0.21568628	0.66176468	0.05960052
0.19550562	0.26436782	0.62068963	0.06217783
0.14054054	0.28846154	0.55769229	0.05798969
0.98430490	0.72209567	0.27562642	0.75579900
0.64687502	0.23671497	0.62801933	0.11205357
0.59677422	0.23166023	0.63706565	0.06443299
0.12385321	0.29629630	0.61111110	0.05573453
1.01843321	0.68099546	0.28733033	0.73714709
1.02304149	0.65765768	0.30855855	0.66352981
1.01612902	0.69387758	0.27437642	0.79610282
0.99539173	0.82407409	0.17592593	0.85966146
1.00000000	0.89972901	0.10027100	0.91573036
1.01612902	0.69387758	0.27437642	0.74215835
0.06469002	0.33333334	0.58333331	0.11218335
1.01612902	0.70294785	0.26530612	0.79317111
1.01843321	0.69004524	0.27828056	0.78863412
0.30508474	0.23015873	0.63492066	0.04689966
0.23502304	0.20588236	0.75490195	0.06521041
0.99769586	0.72055429	0.27482679	0.74347675
0.13824885	0.28333333	0.68333334	0.05994815
0.35913312	0.22413793	0.68103451	0.09716061
0.99769586	0.63972288	0.35103926	0.67036837
0.99539173	0.82407409	0.17592593	0.90449756
0.37665781	0.23943663	0.61267608	0.10975610
1.00000000	0.85399449	0.14600551	0.87713385
0.99769586	0.63048500	0.36027715	0.75513607
1.02093029	0.51025057	0.44191343	0.52965146
0.99537039	0.53720933	0.43023255	0.51138520
0.10666667	0.37500000	0.52499998	0.07263574
0.99769586	0.64203233	0.34872979	0.64704794
1.00921655	0.48401827	0.48173517	0.53038788
0.99769586	0.72517323	0.27251732	0.80325747
1.00000000	0.71670705	0.28087166	0.78660005
1.02331007	0.52391797	0.43052393	0.52393192
1.00000000	0.81542701	0.18457301	0.85458511
0.99769586	0.64896071	0.34411085	0.67753202
1.00000000	0.88888890	0.11111111	0.92350906
0.49066666	0.22826087	0.61956519	0.12569833
0.99539173	0.82175928	0.17824075	0.92132229
1.00230420	0.51264369	0.45517242	0.54592687
1.01843321	0.70361990	0.26470590	0.70348042
0.47465438	0.21359223	0.63592231	0.07320394
1.01392114	0.51945078	0.43707094	0.52986151
1.01843321	0.69230771	0.27601811	0.70384693
0.99240506	0.83418369	0.16581632	0.85013729
0.09907834	0.34883720	0.46511629	0.06013072
1.00466204	0.70301622	0.29002321	0.79695755
1.01377416	0.50000000	0.45108697	0.47423580
0.38120106	0.24657534	0.63013697	0.10662824
1.00826442	0.48360655	0.47814208	0.46110991
1.01388884	0.49543378	0.45890412	0.64187616
1.01620376	0.50797266	0.44646925	0.54848933
1.01620376	0.50797266	0.44646925	0.56834990
1.00694442	0.52643681	0.42758620	0.65814495
1.01157403	0.48970252	0.46910754	0.53750265
1.01620376	0.50569475	0.44874716	0.56222272
1.00232553	0.77726215	0.21577726	0.82653713
1.04166663	0.46444446	0.43111110	0.49757028
1.01388884	0.52739727	0.42694065	0.56581450
1.00253165	0.49494949	0.45959595	0.50728929
1.01157403	0.52860409	0.42105263	0.52440315
0.12074304	0.30769232	0.69230771	0.09183674
0.42162162	0.25000000	0.64743590	0.12977099
1.00460827	0.46559632	0.50458717	0.59139782
0.30890054	0.22881356	0.66101694	0.08014060
1.00000000	0.64976960	0.33640552	0.69991416
1.00000000	0.64037120	0.34570765	0.71360630
1.00000000	0.60324824	0.37354988	0.67452443
1.00461888	0.48505747	0.47816092	0.58188581
0.99308753	0.60556847	0.37587008	0.68424314
1.00461888	0.87816089	0.11494253	0.89991730
0.32258064	0.20000000	0.68571430	0.06675308
0.09907120	0.37500000	0.62500000	0.08917481
0.50464398	0.24539877	0.68098158	0.13206349
0.43653250	0.21985815	0.65248227	0.08030169
0.31269351	0.25742576	0.62376237	0.09538598
0.88854492	0.26829270	0.56445992	0.14595899
0.31269351	0.20792079	0.71287131	0.07763975
0.03715170	0.50000000	0.41666666	0.07719610
0.57894737	0.25668448	0.62032086	0.11180125
0.60371518	0.27179489	0.61025643	0.11357587
0.33436534	0.22222222	0.69444442	0.08917481
0.49535602	0.24375001	0.69375002	0.13221289
0.43962848	0.23239437	0.67605633	0.08118900
1.00228310	0.58997720	0.37813210	0.63114601
1.01843321	0.68552035	0.28280544	0.75042057
1.00000000	0.99774772	0.00225225	1.00542152
1.02981031	0.68684208	0.27631578	0.68604153
0.63128489	0.23008850	0.61946905	0.13025211
1.01843321	0.64479637	0.32352942	0.69583100
1.00000000	0.50921661	0.44239631	0.55577004
1.00000000	0.87837839	0.12162162	0.89843303
1.02331007	0.51480639	0.43963555	0.58063787
0.21621622	0.18750000	0.68750000	0.05782204
1.02025318	0.68238211	0.28535980	0.68262064
1.00458717	0.68264842	0.28767124	0.69564402
1.02179182	0.65639812	0.31279621	0.70798278
0.04147466	0.33333334	0.66666669	0.05769231
0.10829493	0.19148937	0.70212764	0.05801825
0.34562212	0.18666667	0.71333331	0.06290743
0.04035874	0.50000000	0.44444445	0.06095177
0.06912442	0.36666667	0.60000002	0.05801825
0.31011236	0.23188406	0.65942031	0.06062582
0.97772831	0.80410022	0.19589977	0.86789232
1.02680969	0.24804178	0.57963449	0.20109439
0.99554569	0.80089486	0.19910514	0.83344203
0.39260969	0.23529412	0.64117646	0.05867014
0.45116279	0.24742268	0.60824740	0.06290743
0.11290322	0.26530612	0.69387758	0.05704042
1.00699306	0.52314812	0.43055555	0.54529274
1.02331007	0.51252848	0.43963555	0.57060915
1.01165497	0.53456223	0.41935483	0.57001585
1.00826442	0.50273222	0.44808742	0.48746517
0.82960892	0.23232323	0.62962961	0.15186073
1.00932395	0.66281754	0.32563511	0.70659167
1.01928377	0.51891893	0.42972973	0.48651564
1.00000000	0.70163172	0.29836830	0.75626653
0.05128205	0.36363637	0.63636363	0.06128703
1.00466204	0.54292345	0.41299304	0.54825950
0.99766898	0.71728975	0.28271028	0.81700480
0.99766898	0.71728975	0.28271028	0.81673133
1.01864803	0.50114417	0.44622424	0.50315362
1.00000000	0.81542701	0.18457301	0.84803492
1.00921655	0.47716895	0.48858449	0.48413169
0.24594595	0.19780220	0.79120880	0.14503817
0.74092013	0.21241830	0.62745100	0.04086107
1.01843321	0.69457012	0.27375567	0.70185399
0.09907834	0.34883720	0.46511629	0.05913100
0.42627347	0.22641510	0.69182390	0.14569083
0.99308753	0.52668214	0.43387470	0.49962169
1.01154733	0.48173517	0.48173517	0.51644534
1.01395345	0.50688076	0.44724771	0.55993968
1.01612902	0.69387758	0.26530612	0.73713118
0.99539173	0.62268519	0.37037036	0.66413730
1.00228310	0.59225512	0.37585422	0.67014867
1.00691247	0.62929064	0.36155605	0.62559891
1.00466204	0.54292345	0.40835267	0.52739054
0.67199999	0.21031746	0.67857140	0.11787710
0.09685864	0.29729730	0.62162161	0.06354629
1.00684929	0.57142860	0.39682540	0.65204388
1.00460827	0.62385321	0.36697248	0.66916192
0.98630136	0.64583331	0.34722221	0.65408587
1.02283108	0.56026787	0.35937500	0.56040955
0.99315071	0.75632185	0.24367817	0.83472145
0.99493670	0.61577606	0.37404579	0.64574349
1.02107728	0.53669727	0.41513762	0.53246492
1.01608574	0.58311343	0.39577836	0.59730130
1.00000000	0.61290324	0.36866361	0.59567791
1.00000000	0.61059910	0.37096775	0.59184384
1.00000000	0.61290324	0.36866361	0.59410948
1.00230944	0.62903225	0.35483870	0.61031723
1.01616633	0.47727272	0.47045454	0.48542714
1.01652896	0.59620595	0.38211381	0.57808214
0.37272727	0.23170732	0.63414633	0.07056517
1.00000000	0.61520737	0.36635944	0.61310935
0.38409090	0.24852072	0.59763312	0.07205453
1.00456619	0.79318184	0.19772728	0.81115496
1.01152074	0.60820043	0.36902049	0.62103719
1.02576113	0.49543378	0.44748858	0.45056245
1.00275481	0.67857140	0.31868133	0.71422374
1.00691247	0.50114417	0.46224257	0.51488274
0.09907834	0.32558140	0.48837209	0.06006601
1.00230944	0.71198159	0.28571430	0.76079494
0.46486485	0.25000000	0.63372093	0.14086294
1.02534556	0.63146067	0.29438204	0.65528458
0.99769586	0.69976908	0.29792148	0.78753388
1.00000000	0.73732722	0.26267281	0.76537961
0.99539173	0.69907409	0.29861110	0.76747966
0.95391703	0.64492756	0.35024154	0.63161701
0.20385675	0.17567568	0.78378379	0.11518988
0.25945947	0.19791667	0.72916669	0.12088608
0.57567567	0.22535211	0.69483566	0.11265822
0.13243243	0.28571430	0.53061223	0.11329114
0.20540540	0.23684211	0.67105263	0.11265822
0.63513511	0.18297872	0.75319147	0.13734178
0.34324324	0.25196850	0.58267719	0.13227847
0.39729729	0.23809524	0.65986395	0.14177215
0.11621621	0.39534885	0.41860464	0.11708861
0.08648649	0.31250000	0.65625000	0.12468355
1.00804293	0.59574467	0.39627659	0.62536937
1.00804293	0.63563830	0.35638297	0.63338965
1.00000000	0.84450400	0.15549597	0.90375692
1.02949059	0.69531250	0.26822916	0.69438583
1.02144778	0.49606299	0.45931759	0.45420009
1.01876676	0.46842104	0.49473685	0.46749684
1.00000000	0.85399449	0.14600551	0.87249190
1.01876676	0.51052630	0.43947369	0.47804981
0.51742625	0.21761657	0.63212436	0.06979911
1.02144778	0.52493441	0.43044621	0.47129592
1.00268102	0.71925133	0.27807486	0.74820602
0.25737265	0.25000000	0.53125000	0.05915033
1.00000000	0.82644629	0.17355372	0.85458511
1.00000000	0.79356569	0.20643431	0.83786637
0.24594595	0.15384616	0.83516484	0.12404580
0.53083110	0.21717171	0.65656567	0.12513967
0.34316355	0.21093750	0.71093750	0.06764495
1.01072383	0.61007959	0.37931034	0.62977022
1.00000000	0.94101876	0.05898123	0.94707996
1.01876676	0.49736843	0.45263159	0.46911240
0.43437499	0.21582733	0.68345326	0.08802503
1.01340485	0.48677248	0.48412699	0.49167195
0.36193028	0.23703703	0.64444447	0.06431073
1.02304149	0.65765768	0.30855855	0.67737925
1.00000000	0.72580647	0.27188939	0.82376206
0.63661200	0.21888413	0.64377683	0.18977202
1.00000000	0.73441106	0.26327944	0.74131078
0.32198954	0.21138212	0.65853661	0.06643233
0.99769586	0.59122401	0.40184757	0.62858635
1.01843321	0.70361990	0.26470590	0.78086722
0.99537039	0.53023255	0.43720931	0.51783681
1.00000000	0.73041475	0.26728112	0.76281166
0.99769586	0.85219401	0.14780600	0.95595711
0.31081080	0.19130434	0.71304345	0.15500946
0.99308753	0.91183293	0.08816706	0.97232908
1.00000000	0.97721517	0.02278481	1.02409637
1.00826442	0.61748636	0.37431693	0.64235812
0.97926265	0.49411765	0.46823528	0.50995469
0.18721461	0.25609756	0.71951222	0.06798680
0.99769586	0.62124711	0.36489606	0.67999244
0.99539173	0.60185188	0.38888890	0.60072690
1.00826442	0.62568307	0.36612022	0.65954697
1.00230420	0.60000002	0.38620690	0.65997344
1.01856148	0.50569475	0.45558086	0.46969974
0.98372096	0.51300234	0.44444445	0.54818296
1.01392114	0.49656752	0.45308924	0.54081422
1.00230420	0.62988508	0.36091954	0.63641113
0.31099194	0.22413793	0.69827586	0.11627907
1.00726390	0.60336536	0.38942307	0.59512800
0.17133956	0.30909091	0.60000002	0.08500640
0.13707165	0.31818181	0.61363637	0.08030756
0.15576324	0.25999999	0.68000001	0.08201624
0.14330219	0.21739130	0.76086956	0.07133704
0.30841121	0.21212122	0.68686867	0.07646304
0.90031153	0.27681661	0.63321799	0.12333333
0.13707165	0.29545453	0.63636363	0.08287057
0.13707165	0.29545453	0.63636363	0.08799658
0.06853583	0.31818181	0.68181819	0.07090987
0.13707165	0.29545453	0.63636363	0.08287057
0.49687499	0.21383648	0.67295599	0.08639212
1.02298856	0.65842694	0.30786517	0.66441184
0.29177719	0.23636363	0.71818179	0.12195122
1.03485250	0.65544039	0.30569947	0.66459233
1.03581262	0.64627659	0.31382978	0.63193095
1.01392114	0.51945078	0.43707094	0.49448460
1.01376152	0.60180998	0.37104073	0.60815340
1.02325583	0.49545455	0.45454547	0.53062475
0.67297298	0.22891566	0.59036142	0.13295527
0.64533335	0.24380165	0.68595040	0.13389355
1.02531648	0.64444447	0.31851852	0.66323960
1.00000000	0.84848487	0.15151516	0.86746722
1.00826442	0.63387978	0.35792351	0.62882096
1.00000000	0.80991733	0.19008264	0.83602619
0.45454547	0.27878788	0.58787876	0.15243903
0.99724519	0.51104975	0.44475138	0.44978166
1.00826442	0.68852460	0.27595627	0.66506553
0.11845730	0.32558140	0.48837209	0.06011107
0.24242425	0.20454545	0.75000000	0.16005471
0.28437501	0.23076923	0.70329672	0.09107143
1.02479339	0.69086021	0.26881722	0.67576420
1.00000000	0.81818181	0.18181819	0.83716393
0.99538106	0.63573086	0.35498840	0.67278576
1.00923789	0.48512587	0.47368422	0.53706115
0.19628647	0.27027026	0.60810810	0.11474502
0.99307162	0.83255816	0.16744186	0.89439815
1.01847577	0.70748299	0.26077098	0.73430145
0.08970977	0.29411766	0.58823532	0.08476190
1.00461888	0.64137930	0.35172415	0.66691893
1.00000000	0.99538106	0.00461894	1.00056767
1.01847577	0.68934238	0.27891156	0.69492805
0.70666665	0.20000000	0.72452831	0.11932772
1.00702572	0.55116278	0.40000001	0.53404379
1.01652896	0.45528457	0.50135499	0.44579357
0.13774104	0.23999999	0.72000003	0.05775578
0.99724519	0.50552487	0.45027626	0.45099738
0.21212122	0.19480519	0.76623374	0.12690355
1.00826442	0.65846997	0.30601093	0.66023415
0.20936640	0.21052632	0.77631581	0.16552669
0.30853996	0.18750000	0.76785713	0.15626968
0.96143252	0.82234955	0.17765044	0.81374669
0.13774104	0.25999999	0.60000002	0.06013072
1.07635462	0.44851258	0.45537758	0.46288031
0.50000000	0.22660099	0.61576355	0.06160654
0.83004928	0.21068250	0.58456975	0.04285429
1.00000000	0.78016084	0.15013404	0.78218883
1.06157637	0.53828305	0.39443156	0.55103540
1.06403935	0.67824072	0.25925925	0.66373467
1.06157637	0.80046403	0.13921113	0.80722004
0.21983914	0.19512194	0.76829267	0.12995896
0.13437501	0.32558140	0.55813956	0.07857143
1.07881773	0.62785387	0.28538814	0.67812818
0.94416243	0.75000000	0.23118280	0.78778887
0.57499999	0.24456522	0.66304350	0.10877350
0.25937501	0.21686748	0.68674701	0.07654432
0.50000000	0.26249999	0.67500001	0.13016759
0.11875000	0.36842105	0.60526317	0.09221128
0.46250001	0.22297297	0.65540540	0.07878245
0.48124999	0.25324675	0.65584415	0.11190689
0.11875000	0.44736841	0.52631581	0.10922113
0.58125001	0.24193548	0.67204303	0.09579230
0.13124999	0.33333334	0.54761904	0.09668756
0.44374999	0.23239437	0.67605633	0.08370636
0.02995392	0.61538464	0.38461539	0.05478589
0.36711711	0.21472393	0.69938648	0.05982368
0.94188863	0.20822622	0.61953729	0.08091940
0.15281501	0.21052632	0.75438595	0.05478589
0.98654711	0.74318182	0.25454545	0.79875857
0.13729978	0.26666668	0.68333334	0.05698992
0.73273945	0.22492401	0.63829786	0.05761964
0.13856813	0.26666668	0.68333334	0.05761964
0.44418603	0.22513089	0.65968585	0.06549118
0.12844037	0.28571430	0.60714287	0.06328715
1.01379311	0.52607709	0.43764171	0.52657205
0.11724138	0.25490198	0.66666669	0.06330838
1.01398599	0.70114940	0.28505749	0.71658099
1.01616633	0.49318182	0.46363637	0.54645032
0.76675606	0.22727273	0.67482519	0.12560096
0.31476998	0.26153848	0.66923076	0.05434047
1.00921655	0.49543378	0.46118721	0.51440161
1.00459766	0.52631581	0.43478259	0.54665315
0.50933331	0.25654450	0.61256546	0.13053221
1.00459766	0.42562929	0.54004574	0.44036514
1.01061010	0.51968503	0.42782152	0.43503478
0.05570292	0.47619048	0.52380955	0.06637169
1.00265253	0.47089946	0.48412699	0.44141531
0.99204242	0.60962570	0.37700534	0.57327920
1.00265253	0.48677248	0.47089946	0.45050269
0.96694213	0.49572650	0.45868945	0.47313917
1.01326263	0.50000000	0.44502619	0.46017015
0.99204242	0.58823532	0.39304814	0.54505026
1.00265253	0.49470899	0.46296296	0.45050269
0.99204242	0.59893048	0.38770053	0.55104405
1.03183019	0.49871466	0.44215938	0.47138438
1.00265253	0.48677248	0.47089946	0.45378962
0.17771883	0.28358209	0.62686568	0.05430140
0.99769586	0.64665127	0.34180138	0.65583634
1.00000000	0.82926828	0.17073171	0.89822823
1.00000000	0.72517323	0.27251732	0.71401489
1.00230944	0.47695851	0.48847926	0.55015075
1.00000000	0.88154268	0.11845730	0.91085356
1.00000000	0.88429755	0.11570248	0.94584680
1.01860464	0.52739727	0.42694065	0.57937634
1.00810814	0.61394101	0.35924932	0.63009876
0.51612902	0.21428572	0.65625000	0.06007067
0.99769586	0.73210162	0.26558891	0.80325145
0.99538106	0.81902552	0.18097448	0.86978328
1.00000000	0.84050632	0.15949367	0.95048255
1.00000000	0.63448274	0.34942529	0.63298488
1.00460827	0.49770641	0.47247708	0.61508453
1.00000000	0.61503416	0.35535309	0.67438394
1.00000000	0.50115472	0.46189377	0.48871613
0.14324324	0.30188680	0.56603771	0.11294416
1.00000000	0.61047834	0.35990888	0.67698699
1.00699306	0.52083331	0.44675925	0.54560125
0.37357631	0.20731707	0.65243900	0.07659851
1.00000000	0.64746547	0.34101382	0.67160279
0.99769586	0.62586606	0.36258662	0.69818580
1.01869154	0.50688076	0.44954127	0.56141782
0.12010444	0.32608697	0.58695650	0.10547550
1.01856148	0.52391797	0.43052393	0.51351905
0.34554973	0.19696970	0.68181819	0.07170475
1.01843321	0.69457012	0.27375567	0.73503417
0.65951741	0.19918700	0.74796748	0.12659633
1.02320182	0.52154195	0.42630386	0.53354764
0.20495495	0.26373628	0.56043959	0.05972087
1.00921655	0.50228310	0.46347031	0.49450320
0.26351351	0.20512821	0.67521369	0.06059624
0.69999999	0.24710424	0.60617763	0.11174604
0.20385675	0.20270270	0.75675678	0.11492064
0.99729729	0.41192412	0.57994580	0.45079365
0.55135137	0.27450982	0.59313726	0.14920636
0.20540540	0.23684211	0.67105263	0.11301587
0.25405404	0.20212767	0.72340423	0.13142857
0.60000002	0.23423423	0.72522521	0.18095239
0.63437498	0.25123152	0.62561578	0.13523810
0.21081081	0.26923078	0.56410259	0.12317460
0.60810810	0.22666667	0.71111113	0.16698413
0.99769586	0.80369514	0.19630484	0.89505476
0.99769586	0.80369514	0.19630484	0.90184975
0.99539173	0.69675928	0.30092594	0.85862589
1.00000000	0.79063362	0.20936640	0.83130205
0.19729729	0.19178082	0.79452056	0.12944162
0.24213076	0.20999999	0.66000003	0.04780158
1.02304149	0.81081080	0.11711711	0.83389956
1.01843321	0.66063350	0.30769232	0.67950171
0.99769586	0.78752887	0.21247113	0.85145342
1.01612902	0.65759635	0.29705215	0.70640898
0.22976501	0.22727273	0.67045456	0.10201730
1.01382494	0.71363634	0.25681818	0.71210700
1.00692844	0.50917429	0.45412844	0.52402014
0.99539173	0.72453701	0.27314815	0.77612507
0.10732985	0.34146342	0.60975611	0.06728459
0.11466666	0.34883720	0.46511629	0.06436533
0.49375001	0.18354431	0.74050635	0.07857143
1.00253165	0.73232323	0.26515150	0.76044178
1.00000000	0.73670888	0.26075950	0.77255559
0.30287206	0.20689656	0.70689654	0.10028818
0.16449086	0.26984128	0.60317463	0.10259365
0.99191374	0.41032609	0.58695650	0.39143547
0.91361254	0.25214899	0.65902579	0.16426513
0.29242820	0.23214285	0.65178573	0.10893372
0.98153037	0.59677422	0.39784947	0.60922188
0.35248041	0.23703703	0.62962961	0.11181556
0.29765013	0.24561404	0.62280703	0.10201730
0.21671018	0.30120483	0.60240966	0.10662824
0.22715405	0.24137931	0.63218391	0.10720462
0.12010444	0.30434781	0.63043481	0.10144092
1.01382494	0.51818180	0.44772726	0.50344962
[truncated: 38,471 more rows]
