# Supplementary material for: Community detection in sequence similarity networks based on attribute clustering
Source: PLoS One. 2017 Jul 24;12(7):e0178650. doi: 10.1371/journal.pone.0178650 (PMC5524321; doi:10.1371/journal.pone.0178650)
Supplement: S10 Dataset — (TXT) [file pone.0178650.s014.txt]

# l_a f_id f_m s_a
0.67037040	0.30386740	0.52486187	0.22175732
1.10144925	0.34210527	0.49561402	0.27810028
1.20408165	0.25423729	0.55932206	0.19798836
1.00000000	0.70048308	0.29951692	0.79050136
1.01222491	0.72946858	0.25845411	0.73614776
1.10144925	0.33771929	0.49780703	0.30765170
1.00000000	0.82125604	0.17874396	0.88232189
1.08695650	0.31999999	0.53333336	0.30184698
1.09903383	0.33186814	0.50989014	0.31410593
1.10941482	0.36009175	0.48165137	0.29889879
1.09620249	0.34872979	0.51039261	0.29575250
0.16593887	0.28947368	0.65789473	0.08652334
1.07971013	0.33557048	0.53020132	0.29208180
0.15228426	0.20000000	0.80000001	0.08966964
1.10869563	0.34204793	0.48366013	0.29785001
1.10144925	0.34649122	0.49122807	0.27582589
0.19548872	0.30769232	0.67307693	0.14560670
0.42592594	0.26956522	0.68695652	0.21673639
0.33624455	0.18181819	0.79220778	0.16150627
0.36296296	0.25510204	0.63265306	0.16485356
0.60740739	0.28658536	0.53048778	0.24435148
0.58148146	0.31210190	0.50318474	0.26276150
0.64444447	0.29310346	0.55172414	0.22426778
0.30872482	0.23913044	0.67391306	0.07634660
0.14093959	0.47619048	0.52380955	0.08379121
0.53691274	0.28749999	0.55000001	0.10010538
0.08724833	0.46153846	0.53846157	0.16040610
0.17449665	0.38461539	0.61538464	0.09666340
0.21476510	0.31250000	0.56250000	0.07810254
0.39597315	0.35593221	0.50847459	0.10073710
0.38255033	0.29824561	0.54385966	0.09265010
0.20134228	0.23333333	0.69999999	0.07351598
1.13698626	0.36385542	0.50361449	0.35204333
0.66666669	0.24666667	0.68000001	0.12861915
1.06301367	0.38917527	0.53350514	0.40562060
1.04109585	0.53684211	0.42368421	0.57892269
1.14374995	0.32786885	0.54371583	0.30005735
0.27575758	0.26373628	0.57142860	0.09274004
0.88059700	0.24576271	0.53813559	0.27858987
0.12602739	0.21739130	0.73913044	0.08290398
0.24436091	0.23076923	0.67692310	0.07330992
1.09137058	0.33255813	0.55348837	0.29743832
1.28048778	0.27619049	0.49761903	0.24197002
1.05700707	0.33932585	0.55056179	0.28640562
1.07299268	0.30158731	0.57596374	0.29221493
1.08454108	0.35412025	0.49665925	0.31800392
1.09947646	0.35238096	0.54047620	0.34690946
0.35195529	0.30158731	0.61904764	0.09778870
0.34999999	0.30158731	0.61904764	0.09660194
0.32579187	0.19444445	0.77777779	0.06989708
0.38345864	0.20588236	0.68627453	0.08170845
0.37593985	0.28000000	0.57999998	0.15910837
0.38345864	0.23529412	0.65686274	0.08947887
1.05263162	0.20357142	0.58928573	0.13958809
0.16243654	0.37500000	0.50000000	0.04890190
0.38345864	0.23529412	0.65686274	0.09798128
0.35338345	0.22340426	0.65957445	0.08130799
0.48872182	0.20000000	0.73846155	0.08472998
0.52488691	0.24137931	0.57758623	0.08374143
0.31221721	0.21739130	0.65217394	0.08230256
0.59728509	0.18181819	0.80303031	0.09219554
0.66515839	0.23129252	0.64625853	0.14046822
0.24434389	0.33333334	0.59259260	0.13272311
0.86425340	0.28272250	0.65445024	0.20240653
0.43891403	0.19587629	0.69072163	0.08502225
0.39366516	0.22988506	0.67816091	0.08345535
0.25000000	0.24390244	0.68292683	0.07502206
0.12804878	0.42857143	0.42857143	0.07624504
0.07317073	0.66666669	0.33333334	0.06298300
0.18902439	0.29032257	0.67741936	0.06066461
0.09146342	0.40000001	0.60000002	0.08312958
0.10365853	0.41176471	0.58823532	0.09144834
0.68292683	0.20535715	0.74107140	0.08666960
1.07281554	0.32126698	0.54751134	0.27720332
1.09644675	0.34722221	0.51388890	0.29591334
1.00000000	0.78502417	0.21497585	0.82139087
1.26219511	0.28985506	0.49275362	0.23242082
1.00000000	0.72946858	0.27053139	0.78631210
1.07971013	0.33109620	0.53467560	0.29148203
1.20116615	0.24029127	0.57766992	0.21810482
1.26219511	0.28502417	0.49758455	0.23564462
1.09367085	0.36342594	0.50000000	0.29065743
1.08375633	0.34894612	0.53395784	0.29049727
1.26219511	0.26811594	0.51449275	0.20691462
1.08212554	0.32589287	0.53571427	0.30132937
1.12213743	0.34467119	0.50793654	0.29059428
1.12436545	0.32731378	0.51918733	0.28640541
0.47720364	0.31210190	0.49044585	0.25903150
0.62717772	0.31666666	0.61111110	0.30518395
0.79804558	0.28163266	0.56326532	0.25931445
1.09927356	0.34361234	0.50000000	0.31771800
1.11002445	0.32378855	0.51101321	0.31240270
1.00236404	0.70283020	0.29481131	0.73742276
1.00000000	0.70518869	0.29481131	0.73646849
1.09903383	0.33846155	0.50329673	0.31302211
1.07894742	0.33259425	0.52549887	0.28287730
1.07579458	0.29772729	0.56818181	0.18650793
0.49844238	0.36250001	0.61250001	0.24064516
0.85283017	0.28318584	0.51327431	0.29035532
1.05582523	0.33563218	0.57701147	0.27821395
1.07524276	0.31151241	0.55079007	0.26943764
1.08900523	0.35817307	0.54567307	0.31510162
1.08354425	0.32943925	0.55607474	0.26495302
1.09390867	0.34338748	0.52668214	0.26863503
1.03640771	0.47306791	0.48243558	0.47386253
1.03883493	0.47897196	0.47429907	0.43830845
0.78095239	0.21951219	0.65853661	0.15207373
0.40425533	0.33834586	0.60150373	0.23136048
1.00000000	0.69806761	0.30193236	0.75563174
1.07299268	0.30385488	0.56689340	0.25000000
1.00000000	0.76328504	0.23671497	0.80220884
0.12500000	0.44117647	0.55882353	0.12897310
1.00483096	0.87500000	0.12019230	0.86434871
1.09903383	0.33846155	0.50109893	0.30215475
0.51982379	0.22881356	0.67796612	0.08235845
0.79735684	0.19889502	0.70718235	0.07836089
0.60792953	0.24637681	0.69565219	0.10796604
0.25550660	0.24137931	0.70689654	0.08402992
0.84140968	0.20942408	0.67015707	0.13412817
0.11453745	0.34615386	0.61538464	0.07968128
0.32158589	0.28767124	0.68493152	0.09812030
0.37444934	0.24705882	0.65882355	0.08315002
0.79523808	0.22754490	0.62275451	0.15514594
0.72380954	0.25657895	0.57894737	0.15821813
0.63809526	0.25373134	0.61194032	0.16205838
0.70476192	0.21621622	0.68243241	0.14516129
0.31904763	0.28358209	0.65671641	0.15130569
0.69999999	0.31292516	0.58503401	0.16052227
0.71428573	0.22666667	0.65333331	0.15975422
0.69999999	0.29251701	0.60544217	0.15898618
0.20731707	0.23529412	0.76470590	0.09828009
0.50735295	0.33333334	0.63768119	0.25478768
1.08272505	0.29662922	0.55730337	0.25054824
1.00000000	0.87922704	0.12077295	0.91335744
1.00000000	0.74637681	0.25362319	0.81277639
1.01222491	0.73188406	0.25603864	0.74416190
0.30222222	0.23529412	0.57352942	0.08402949
1.07246375	0.33558559	0.52927929	0.32186732
1.08905852	0.37149534	0.50233644	0.30704364
1.11928940	0.34920636	0.47165534	0.28571427
0.28308824	0.42857143	0.57142860	0.24146545
0.58536583	0.29166666	0.58333331	0.23411371
1.08068454	0.26018101	0.60180998	0.19546159
1.07823956	0.29251701	0.58956915	0.21676587
1.08557463	0.25900900	0.59459460	0.17857142
0.05803571	0.30769232	0.69230771	0.08234127
1.06845963	0.26315790	0.62013727	0.18601190
1.10126579	0.34252873	0.50804597	0.28769153
1.07594931	0.36235294	0.53176469	0.28345627
1.20121956	0.24873096	0.57614213	0.21680942
1.06835449	0.34360188	0.56398106	0.30598122
1.11139238	0.41230068	0.44419134	0.39940682
1.07088614	0.35224587	0.55082744	0.28413653
1.09367085	0.36342594	0.50000000	0.29115176
0.11857708	0.36666667	0.56666666	0.08502225
0.14358975	0.35714287	0.60714287	0.08502225
0.60147601	0.34355828	0.39263803	0.24472573
0.25764191	0.20338982	0.76271188	0.08095460
1.10687017	0.43678162	0.43218392	0.43817469
1.08142495	0.36000001	0.52705884	0.30611247
1.07888043	0.35377359	0.53773582	0.28497896
1.07754016	0.32754344	0.56575680	0.28965840
0.24936387	0.26530612	0.53061223	0.08376228
0.64206642	0.27011493	0.41954023	0.23341729
0.64206642	0.28160921	0.40804598	0.23257768
0.19188192	0.30769232	0.65384614	0.16792612
0.62730628	0.28235295	0.62352943	0.24517213
1.06642067	0.33910036	0.54325259	0.35600337
0.57564574	0.30128205	0.50000000	0.25272882
0.64206642	0.27011493	0.41954023	0.23425692
0.59040588	0.30625001	0.57499999	0.23628692
1.02264154	0.36162362	0.60147601	0.43959391
0.14606741	0.30769232	0.69230771	0.15105484
0.94095939	0.25882354	0.50588238	0.24894515
1.02611935	0.33454546	0.62545455	0.37403268
0.57933581	0.32484075	0.47770700	0.26919830
1.00000000	0.82850242	0.17149758	0.86397403
0.13991770	0.29411766	0.70588237	0.08791210
1.00966179	0.68421054	0.30143541	0.73901099
1.06356966	0.32873562	0.56321841	0.30906594
1.00000000	0.91062802	0.08937198	0.92487401
1.00242126	0.72946858	0.26811594	0.76031524
0.16888888	0.31578946	0.55263156	0.07829671
1.09661841	0.33480176	0.50220263	0.30082417
0.03493450	0.37500000	0.62500000	0.07660168
0.17467248	0.37500000	0.55000001	0.07915325
0.45851529	0.21904762	0.67619050	0.06118547
0.07423580	0.41176471	0.58823532	0.08634539
0.23144105	0.22641510	0.75471699	0.08124077
0.40174672	0.26086956	0.56521738	0.08905187
0.22051282	0.25581396	0.72093022	0.05704270
0.32113820	0.27848101	0.69620252	0.09656453
0.40243903	0.26262626	0.64646465	0.07721046
0.42276424	0.26923078	0.59615386	0.08003139
0.32113820	0.24050634	0.73417723	0.10040161
0.16260162	0.34999999	0.57499999	0.09652310
0.22222222	0.32499999	0.57499999	0.07524272
1.06230533	0.46041057	0.45747802	0.48451611
0.66544116	0.32596686	0.50276244	0.25728559
1.24624622	0.27710843	0.51807231	0.22701593
0.54054052	0.34444445	0.57222223	0.19619928
1.23723722	0.27427185	0.51699030	0.20705761
0.45982143	0.24271844	0.62135923	0.08269133
1.22705317	0.28937009	0.52362204	0.24976788
1.10335922	0.37236533	0.49414518	0.35515320
1.10386479	0.34135666	0.49234137	0.30129993
0.17602997	0.27659574	0.70212764	0.08449397
1.00484264	0.73734939	0.25542170	0.76926649
0.21787709	0.35897437	0.56410259	0.09238329
1.00000000	0.75120771	0.24879228	0.80884522
0.47111112	0.23584905	0.63207549	0.10133630
0.15555556	0.25714287	0.74285716	0.09354120
0.45777777	0.28155339	0.49514562	0.15946350
0.56444442	0.22834645	0.71653545	0.12138084
0.63999999	0.25000000	0.59027779	0.21578948
0.46666667	0.24761905	0.63809526	0.12082405
0.31111112	0.31428573	0.61428571	0.11748330
1.11421323	0.31890661	0.54441911	0.27212179
0.37991267	0.20689656	0.72413790	0.08753568
1.07868016	0.35058823	0.54117650	0.29696673
0.32173914	0.22972973	0.74324322	0.09847765
1.08629441	0.35280374	0.52570093	0.29233775
1.08396947	0.33333334	0.55164319	0.28633720
1.25609756	0.28155339	0.50970876	0.23822269
0.13768116	0.19298245	0.78947371	0.08297772
0.34853420	0.27102804	0.62616825	0.20459951
1.09898472	0.34180138	0.51501155	0.28695235
0.21666667	0.35897437	0.56410259	0.08980583
1.12468195	0.32352942	0.52488691	0.27761629
0.79622644	0.28436020	0.55450237	0.30862942
0.49837133	0.33333334	0.46405229	0.24888228
1.09443104	0.32964602	0.52212387	0.29531759
0.33333334	0.23999999	0.63999999	0.07581699
1.09903383	0.32747254	0.51428574	0.30221131
0.56378603	0.27737227	0.59124088	0.09299251
0.30711609	0.28048781	0.64634144	0.08902601
1.23244548	0.31434184	0.49312377	0.26778433
0.32031250	0.26829270	0.65853661	0.08373733
0.05949657	0.23076923	0.76923078	0.07933010
1.23052955	0.26329115	0.53670883	0.22064516
0.16064256	0.25000000	0.69999999	0.10645162
0.50488597	0.34193549	0.49032259	0.23174368
1.28971958	0.27777779	0.48550725	0.22322580
0.78731346	0.31753555	0.51658767	0.28508770
0.50778818	0.39877301	0.54601228	0.26516128
0.20704846	0.14893617	0.85106385	0.07813222
0.38325992	0.29885057	0.56321841	0.08271007
0.40969163	0.20430107	0.75268817	0.11064056
0.05286344	0.50000000	0.50000000	0.09718826
0.85022026	0.45595855	0.53367877	0.38233081
0.63436121	0.20138890	0.68750000	0.08643893
0.43076923	0.26190478	0.64285713	0.06038820
1.07868016	0.34117648	0.55058825	0.26995647
1.09898472	0.32563511	0.53348732	0.27914852
1.08629441	0.35981309	0.52336448	0.30720851
1.19266057	0.24102564	0.56666666	0.21510297
0.04060914	0.37500000	0.62500000	0.07885825
0.21428572	0.18750000	0.81250000	0.08998549
1.12722647	0.33860046	0.50564337	0.28246126
1.09923661	0.34722221	0.51157409	0.27906978
1.13994908	0.33258930	0.50000000	0.29360464
0.55374593	0.34705883	0.39411765	0.23994040
1.06282723	0.34975371	0.54926109	0.30038759
1.10074627	0.23728813	0.55254239	0.21926053
1.11959291	0.31818181	0.53409094	0.27374032
1.33078885	0.37093690	0.36711282	0.39927310
0.24691358	0.31666666	0.64999998	0.10151802
1.23749995	0.25505051	0.53787881	0.21858862
1.07614207	0.36084905	0.53537738	0.29549903
1.19512200	0.24234694	0.58928573	0.21885157
1.08288765	0.31851852	0.56790125	0.29269451
0.08121827	0.21875000	0.65625000	0.08254270
1.00253808	0.82784808	0.16962026	0.86423844
1.10000002	0.36602870	0.47846889	0.31946370
1.11392403	0.33409092	0.52727270	0.27277228
1.15160346	0.25569621	0.59240508	0.19587083
1.10632908	0.32723111	0.54004574	0.26907074
1.06582284	0.34916866	0.55106890	0.30150494
0.25296444	0.28125000	0.60937500	0.08044382
0.13333334	0.38461539	0.53846157	0.08183079
1.00000000	0.70772946	0.29227054	0.76923078
0.11148649	0.21212122	0.78787881	0.07996281
1.00000000	0.70772946	0.29227054	0.76004016
1.26219511	0.28502417	0.49758455	0.24160345
0.21787709	0.35897437	0.56410259	0.09336609
1.00000000	0.74637681	0.25362319	0.79748601
1.25914633	0.27360776	0.51331717	0.19914116
1.11578953	0.35849056	0.50471699	0.36195993
1.08937204	0.34589800	0.50332594	0.29188621
1.00000000	0.87439615	0.12560387	0.90621704
0.44782609	0.23300971	0.70873785	0.10063224
0.28125000	0.20634921	0.76190478	0.09272919
1.07004833	0.33634311	0.53273135	0.32718650
0.31877729	0.24657534	0.69863015	0.05944197
0.35390946	0.17441860	0.80232561	0.06828120
0.55967081	0.22794117	0.63235295	0.10491968
0.20576131	0.30000001	0.62000000	0.08576727
0.20576131	0.30000001	0.62000000	0.09037616
0.15226337	0.21621622	0.75675678	0.08706468
0.25301206	0.31746033	0.49206349	0.09649953
1.10152280	0.42396313	0.45161289	0.41658488
1.07614207	0.34198114	0.55188680	0.28193000
1.09644675	0.34953704	0.51157409	0.30083701
0.16517857	0.21621622	0.78378379	0.08372754
1.12690353	0.33108109	0.50225228	0.27672660
0.23708206	0.42307693	0.56410259	0.22521135
1.27051675	0.22248805	0.54066986	0.23750959
0.56534952	0.28494623	0.41397849	0.23289776
0.56534952	0.28494623	0.41397849	0.23443504
0.49240121	0.31481481	0.49382716	0.25749421
0.24012157	0.41772151	0.56962025	0.20445810
1.20121956	0.29441625	0.52030456	0.26605996
1.10852718	0.38461539	0.47319347	0.35488373
0.48859936	0.38000000	0.43333334	0.28837556
0.45276874	0.33093524	0.51079136	0.26486915
1.10594320	0.39252338	0.49766356	0.36244342
0.50333333	0.31125829	0.47019866	0.23785165
0.53308821	0.41379312	0.51034480	0.31223980
0.17977528	0.27083334	0.68750000	0.15487094
1.19852936	0.25153375	0.56441718	0.28309742
1.02238810	0.45620438	0.51459855	0.51315790
0.16517857	0.18918920	0.81081080	0.14571191
0.18461539	0.25000000	0.75000000	0.15736885
1.10613203	0.34115139	0.47547975	0.30107027
1.03125000	0.67132866	0.29603729	0.75151235
1.03381646	0.71728975	0.25000000	0.77411044
1.14397907	0.34096110	0.50343251	0.33445138
1.10632908	0.33180779	0.54233408	0.29312900
0.52678573	0.21186441	0.71186441	0.08655189
1.09330142	0.34573305	0.49671772	0.30758491
0.14410481	0.33333334	0.51515150	0.08832976
1.13537121	0.22692308	0.58076924	0.09300445
0.12663755	0.34482759	0.48275861	0.08383535
0.22707424	0.17307693	0.78846157	0.16140351
0.27947599	0.29687500	0.65625000	0.09265010
1.14210522	0.35944700	0.50921661	0.31538108
1.09732366	0.30155212	0.56984478	0.27467105
1.14087760	0.31578946	0.54655868	0.27213258
0.30000001	0.27536231	0.60869563	0.09110443
0.20553359	0.21153846	0.76923078	0.06890827
1.29268289	0.28773585	0.48113209	0.23661670
1.29268289	0.28537735	0.48349056	0.22698073
1.25914633	0.29539952	0.49152541	0.23929337
0.14782609	0.26470590	0.73529410	0.09635974
1.25609756	0.29368931	0.49757281	0.24197002
1.31402445	0.28770301	0.46635732	0.23929337
0.18581080	0.34545454	0.58181816	0.08964036
1.06707323	0.30285713	0.60857141	0.31025228
0.24609375	0.23809524	0.69841272	0.09822866
1.00000000	0.81097561	0.18902439	0.84218997
1.12333333	0.25816023	0.57566768	0.26257458
1.00401604	0.42800000	0.54000002	0.39963117
0.18875502	0.23404256	0.74468082	0.09653465
0.07228915	0.38888890	0.61111110	0.08108108
0.18222222	0.29268292	0.65853661	0.05856761
0.03524229	0.62500000	0.37500000	0.05663366
1.06024098	0.34545454	0.53409094	0.31431201
1.29375005	0.30193236	0.46859902	0.25645438
0.45151514	0.17449665	0.75167787	0.08237460
1.06746984	0.35440180	0.53273135	0.32075471
0.06024097	0.28000000	0.63999999	0.08007362
1.11315787	0.35697401	0.51063830	0.35378525
1.29999995	0.26923078	0.48557693	0.19965576
0.08787879	0.20689656	0.79310346	0.08560118
1.25914633	0.27602905	0.51089591	0.20134577
1.09661841	0.36123347	0.48458150	0.27761194
1.00966179	0.74162680	0.24401914	0.80776799
1.05867970	0.35334873	0.54734409	0.34562442
0.15228426	0.20000000	0.80000001	0.08357916
1.11229944	0.34855768	0.53605771	0.33726647
1.09420288	0.33554083	0.51214129	0.30481809
0.20535715	0.21739130	0.78260869	0.09193708
1.25609756	0.26941746	0.52184469	0.21162914
1.10628021	0.33842796	0.48908296	0.31612590
1.09420288	0.32891831	0.51214129	0.29646018
0.59245282	0.31210190	0.50318474	0.31167513
0.38490567	0.32352942	0.64705884	0.27005076
0.41132075	0.33944955	0.63302749	0.28121829
0.13207547	0.25714287	0.74285716	0.16751269
0.71283782	0.21800947	0.62559241	0.08930928
0.09121621	0.18518518	0.81481481	0.12280702
0.43382353	0.30508474	0.55932206	0.11858190
0.39525691	0.28999999	0.63000000	0.08348658
0.37885463	0.23255815	0.69767439	0.08514851
0.10135135	0.33333334	0.56666666	0.07365190
1.00000000	0.75235850	0.24764150	0.82772273
1.10386479	0.34135666	0.49234137	0.31665808
1.00712585	0.72641510	0.26650944	0.75343072
0.64552242	0.31213874	0.51445085	0.28947368
0.15402843	0.24615385	0.64615387	0.07743071
0.16425121	0.26470590	0.69117647	0.08744185
0.09200969	0.31578946	0.65789473	0.08608972
0.05063291	0.34999999	0.64999998	0.09194266
0.09929078	0.28571430	0.59523809	0.08219178
1.13684213	0.33564815	0.52546299	0.32359654
1.11315787	0.34515366	0.52245861	0.36692759
1.17682922	0.29533678	0.53886008	0.27843988
0.19111112	0.32558140	0.58139533	0.07439525
0.58885020	0.28402367	0.60355031	0.20819397
0.63414633	0.34065935	0.46703297	0.28177258
0.63414633	0.28021979	0.52747256	0.24163879
0.33888888	0.31147540	0.63934427	0.16555184
0.40086207	0.23655914	0.69892472	0.10418604
1.27439022	0.27033493	0.49521530	0.23185264
1.06835449	0.34360188	0.56398106	0.30598122
0.15700483	0.29230770	0.53846157	0.08372093
0.16810344	0.17948718	0.82051283	0.08564356
0.15948276	0.27027026	0.54054052	0.06486704
0.30172414	0.20000000	0.74285716	0.14617369
0.15086207	0.28571430	0.57142860	0.08381352
0.25547445	0.20952381	0.73333335	0.09758772
0.15217391	0.33333334	0.44444445	0.09287149
0.27005348	0.20792079	0.67326730	0.08290876
0.11820331	0.30000001	0.66000003	0.07831060
1.10336542	0.35294119	0.47712418	0.28960395
1.00968528	0.73141485	0.25659472	0.80048901
1.00968528	0.74340528	0.24460432	0.78859532
1.08101261	0.36065573	0.52927399	0.32328227
0.30288461	0.21428572	0.65873015	0.07918149
1.07311320	0.31868133	0.55384618	0.28217822
0.09644670	0.47368422	0.31578946	0.07555758
1.04481137	0.32279909	0.60045147	0.26900318
1.22453701	0.32514179	0.45179585	0.28556594
0.95131087	0.39370078	0.60629922	0.40447235
0.14232209	0.26315790	0.71052629	0.07884005
1.03162050	0.21839081	0.72413790	0.08552373
0.51685393	0.15217391	0.79710144	0.08345535
0.51791531	0.29559749	0.46540880	0.17734724
0.64338237	0.26857144	0.49714285	0.12958436
1.07360411	0.39007092	0.51300234	0.40734652
1.06812656	0.29612756	0.58314353	0.25603071
1.09489048	0.29555556	0.56000000	0.24013159
0.22909091	0.23809524	0.63492066	0.08415841
1.14438498	0.35046729	0.50934577	0.30594060
1.00473928	0.80896229	0.18632075	0.87326729
0.50999999	0.30065361	0.46405229	0.23358908
0.23272727	0.28125000	0.65625000	0.08734053
0.20727272	0.29824561	0.52631581	0.08241495
0.29090908	0.23750000	0.64999998	0.07808341
0.49511400	0.32236841	0.51315790	0.23025335
0.61194032	0.32317072	0.51829267	0.29122809
0.28634360	0.24615385	0.72307694	0.09523810
0.69687498	0.30493274	0.57399106	0.22719447
1.07971013	0.33333334	0.53243846	0.30376485
1.07990313	0.33408073	0.53363228	0.30421981
0.22905028	0.34146342	0.63414633	0.09238329
0.51999998	0.30128205	0.56410259	0.21653879
1.18075800	0.27407408	0.56296295	0.27368981
1.25000000	0.28292683	0.50975609	0.23347777
1.06845963	0.34553775	0.55835241	0.31136364
1.07579458	0.36818182	0.52499998	0.30454546
1.06845963	0.36842105	0.53546911	0.32499999
0.24104235	0.44594595	0.54054052	0.22876304
0.26953125	0.30434781	0.55072463	0.14456035
0.71986973	0.28054300	0.53393668	0.24962743
0.54723126	0.34523809	0.42857143	0.26453057
0.59938836	0.23979592	0.68877554	0.21205185
0.07905138	0.34999999	0.64999998	0.13653699
0.12800001	0.25000000	0.75000000	0.09128417
0.20158103	0.29411766	0.64705884	0.09644147
0.27878788	0.25000000	0.66304350	0.08416921
1.29946530	0.31687242	0.45061728	0.27095878
1.20772946	0.30800000	0.49399999	0.27574426
1.15566039	0.31632653	0.54285717	0.26815921
1.00000000	0.73429954	0.26570049	0.78767127
1.01222491	0.73429954	0.25362319	0.74468088
0.25296444	0.26562500	0.67187500	0.09099805
1.20699704	0.26086956	0.54589373	0.23186871
1.20116615	0.24271844	0.57524270	0.21757543
1.14868808	0.27664974	0.57360405	0.19745898
0.19444445	0.40000001	0.54285717	0.10534675
0.24242425	0.23750000	0.66250002	0.09115895
0.42164180	0.26548672	0.57522124	0.18684210
0.05151515	0.47058824	0.52941179	0.04639738
1.08937204	0.35033259	0.50110865	0.30471888
1.07088614	0.35224587	0.55082744	0.28413653
1.09903383	0.33846155	0.49890110	0.29568273
0.57268721	0.21538462	0.63846153	0.08383535
1.00242126	0.72946858	0.26811594	0.78239608
0.70949721	0.19685039	0.70866144	0.09238329
1.10169494	0.34285715	0.49450549	0.30660146
1.07263923	0.34311512	0.52370203	0.31931540
0.65482235	0.24031007	0.55813956	0.06452789
0.61452514	0.21818182	0.69090909	0.09778870
0.28426397	0.28571430	0.58928573	0.09109731
0.08121827	0.37500000	0.62500000	0.07305936
0.22173913	0.33333334	0.60784316	0.08110557
1.10169494	0.33406594	0.50549453	0.28047124
1.09927356	0.33920705	0.50440526	0.28358209
1.00242126	0.74154592	0.25603864	0.77458256
0.20158103	0.21568628	0.72549021	0.07787448
1.09535456	0.32589287	0.52678573	0.29787236
1.00475061	0.76122934	0.23404256	0.78840202
0.21666667	0.30769232	0.69230771	0.09029126
0.48400000	0.28925619	0.61157024	0.15821151
0.22800000	0.22807017	0.73684210	0.06635071
0.55217391	0.22834645	0.69291341	0.08241495
0.17777778	0.34375000	0.62500000	0.08349515
0.05217391	0.58333331	0.41666666	0.07716895
1.10732985	0.36170211	0.50827426	0.33972210
0.90513831	0.20960699	0.61572051	0.09343556
1.10209429	0.36342043	0.51781476	0.34786776
1.26829267	0.28846154	0.48317307	0.24593717
0.12946428	0.27586207	0.72413790	0.08070500
1.08474576	0.32589287	0.53348213	0.28710574
1.26524389	0.29397589	0.48192772	0.24810399
1.26219511	0.27294686	0.51449275	0.23022752
0.63109756	0.29951692	0.48309180	0.19068256
0.63999999	0.23611110	0.58333331	0.11246943
0.47794119	0.22307692	0.71538460	0.11308068
0.32421875	0.25301206	0.69879520	0.08925792
0.53906250	0.15942030	0.78985506	0.08491948
1.08101261	0.37002343	0.51288056	0.29461196
0.15254237	0.30158731	0.47619048	0.08205842
0.77653629	0.22302158	0.73381293	0.16256939
1.02605867	0.24444444	0.60317463	0.22601111
0.25296444	0.28125000	0.65625000	0.09453471
0.71508378	0.21875000	0.67187500	0.11883757
0.27333334	0.35365853	0.54878050	0.21483377
0.53072625	0.18947369	0.78947371	0.15219261
0.52777779	0.18947369	0.78947371	0.15391229
0.61940300	0.30120483	0.45180723	0.25438598
0.74626863	0.28999999	0.38000000	0.23508771
0.11731844	0.33333334	0.66666669	0.07321867
0.26815644	0.33333334	0.58333331	0.09709242
1.10632908	0.33867276	0.53318077	0.28620860
1.10632908	0.34324944	0.52860409	0.28077114
0.54150200	0.24087591	0.55474454	0.08198240
1.11497331	0.35971224	0.52038372	0.33626679
0.23555556	0.26415095	0.64150941	0.08699472
1.28963411	0.28841609	0.48226950	0.22981368
0.58333331	0.29142857	0.49714285	0.24211423
0.20158103	0.27450982	0.66666669	0.08451392
0.43083003	0.25688073	0.62385321	0.08329321
0.18750000	0.26190478	0.73809522	0.09316771
0.22335026	0.21590909	0.76136363	0.09725566
1.26219511	0.27294686	0.51449275	0.22049689
0.13270143	0.30357143	0.50000000	0.07688908
1.22405660	0.30828518	0.49518305	0.28245068
0.22654462	0.25252524	0.63636363	0.09345794
0.21145375	0.31250000	0.58333331	0.06732673
1.10000002	0.23636363	0.63636363	0.24978685
0.62195122	0.31862745	0.45098040	0.18072289
0.22907490	0.19230770	0.76923078	0.07479102
0.64999998	0.22222222	0.69230771	0.09417476
0.50000000	0.30666667	0.45333335	0.24211423
1.24154592	0.29766536	0.49610895	0.26064381
0.14479639	0.28125000	0.71875000	0.08865435
1.29283488	0.26746988	0.49397591	0.20193549
1.00000000	0.69565219	0.30434781	0.77097631
0.51470590	0.30714285	0.63571429	0.24729393
1.00000000	0.77053142	0.22946860	0.81846970
0.65156794	0.29411766	0.51871657	0.24331105
0.49818182	0.22627737	0.71532845	0.10290238
0.12800001	0.25000000	0.75000000	0.09129287
1.09644675	0.35416666	0.50694442	0.28496042
1.00000000	0.81642514	0.18357489	0.87124014
1.00000000	0.83091789	0.16908212	0.87624544
1.24324322	0.27536231	0.51932365	0.20031464
1.22705317	0.30708662	0.50590551	0.25642371
0.52205884	0.32394367	0.59154928	0.24979185
1.05623472	0.35648149	0.54861110	0.34399581
0.12800001	0.25000000	0.75000000	0.09071840
0.29710144	0.22764228	0.66666669	0.10225485
0.84814817	0.26637554	0.49344978	0.23096235
0.19512194	0.22916667	0.68750000	0.13640167
0.53703701	0.33793104	0.46896553	0.28033474
0.45555556	0.31707317	0.59349591	0.22008367
0.25555557	0.40579709	0.57971013	0.21757323
0.64444447	0.29885057	0.54597700	0.22845188
0.78888887	0.28169015	0.52582157	0.24769875
0.36241612	0.27777779	0.51851851	0.08501228
0.13422818	0.30000001	0.69999999	0.07586534
0.07382550	0.54545456	0.45454547	0.06886598
0.51006711	0.26315790	0.65789473	0.08372093
0.08724833	0.46153846	0.53846157	0.06597938
0.30872482	0.23913044	0.63043481	0.07976367
0.35570469	0.30188680	0.54716980	0.08748037
1.13698626	0.35903615	0.50843376	0.34840295
1.10136986	0.31094527	0.56716418	0.28544244
1.14246571	0.37170264	0.48681056	0.36459428
0.64150941	0.30000001	0.52352941	0.34314719
1.13698626	0.35662651	0.51084340	0.35040164
1.13698626	0.36385542	0.50361449	0.35105860
0.21739130	0.29090908	0.54545456	0.08290398
1.07487917	0.35056180	0.51685393	0.31096965
0.59349591	0.21917808	0.59589040	0.08516242
1.10077524	0.36150235	0.51643193	0.34751132
0.30743244	0.24175824	0.68131870	0.07462686
1.07971013	0.34451902	0.51454139	0.32580322
1.08716702	0.32962137	0.51893097	0.31015301
0.40000001	0.23333333	0.63333333	0.07462686
1.01900232	0.73659676	0.24242425	0.76803654
0.38345864	0.23529412	0.65686274	0.09798128
0.03759398	0.50000000	0.50000000	0.08090615
0.84962404	0.22566372	0.61946905	0.16889633
0.24060151	0.23437500	0.70312500	0.06175367
0.38345864	0.22549020	0.66666669	0.09711406
0.03759398	0.50000000	0.50000000	0.08650519
0.93212670	0.24757281	0.62135923	0.14150943
0.72398192	0.23125000	0.68124998	0.10580380
0.31221721	0.24637681	0.62318838	0.08230842
0.62895930	0.21582733	0.69784170	0.08186047
0.39366516	0.25287357	0.64367819	0.07461406
0.44796380	0.25252524	0.62626261	0.15087719
0.33484164	0.18918920	0.74324322	0.08490566
0.71951222	0.19491525	0.71186441	0.07689336
0.14024390	0.39130434	0.60869563	0.09187082
0.37804878	0.22580644	0.72580647	0.13989238
0.43292683	0.26760563	0.60563380	0.06800619
0.21951219	0.30555555	0.52777779	0.14950418
0.17073171	0.28571430	0.71428573	0.07606360
0.68292683	0.20535715	0.74107140	0.08567663
0.62804878	0.27184466	0.56310678	0.08737864
0.80000001	0.22619048	0.61309522	0.15130569
0.56534952	0.28494623	0.41397849	0.23289776
1.10628021	0.33842796	0.50000000	0.30969965
1.29357803	0.24349882	0.49408984	0.21357740
0.06800000	0.35294119	0.64705884	0.08517971
0.06763285	0.35714287	0.57142860	0.08813392
0.59040588	0.28749999	0.51875001	0.26196474
1.09903383	0.33846155	0.50329673	0.31055322
1.09178746	0.34513274	0.50884956	0.31858408
0.15355805	0.21951219	0.78048778	0.07546337
0.17391305	0.37500000	0.57499999	0.09399823
0.48780489	0.34375000	0.64375001	0.20534313
1.10152280	0.33179724	0.52534562	0.25314617
1.09390867	0.34338748	0.52668214	0.26718295
1.06796122	0.45909092	0.46136364	0.48257500
0.55052263	0.28481013	0.64556962	0.26672241
1.07524276	0.30474040	0.55756205	0.27202323
0.95895523	0.24513619	0.59533072	0.26140350
0.09466019	0.30769232	0.48717949	0.08518877
1.11195934	0.36613274	0.47139588	0.28746328
0.11453745	0.34615386	0.53846157	0.09304603
1.00000000	0.89371979	0.10628019	0.88888896
0.20224719	0.27777779	0.61111110	0.08325171
0.47761193	0.26562500	0.68750000	0.24161650
0.23333333	0.40000001	0.48571429	0.22080135
0.22907490	0.28846154	0.57692307	0.09039011
0.17180617	0.25641027	0.69230771	0.07721046
0.37885463	0.24418604	0.61627907	0.08557123
0.30837005	0.20000000	0.77142859	0.09008145
0.48017621	0.26605505	0.60550457	0.10110737
0.06607930	0.53333336	0.46666667	0.09253731
0.69999999	0.20408164	0.70748299	0.14900154
0.35238096	0.22972973	0.71621621	0.16236469
0.79523808	0.23353294	0.61676645	0.15437789
0.53809524	0.29203540	0.61061949	0.16513057
0.54285717	0.25438598	0.58771932	0.12980030
0.26666668	0.19642857	0.80357140	0.15130569
0.70476192	0.21621622	0.68243241	0.14516129
1.08142495	0.34117648	0.54823530	0.29238328
1.08629441	0.35280374	0.52570093	0.27911547
0.07228915	0.38888890	0.61111110	0.08697789
0.15454546	0.29411766	0.47058824	0.09877150
0.43303570	0.17525773	0.80412370	0.09041769
0.41921398	0.17708333	0.72916669	0.08333333
1.11735940	0.29102844	0.55142230	0.21577381
1.10513449	0.29867256	0.54424781	0.20833333
0.21454546	0.23728813	0.69491524	0.08432540
0.28308824	0.41558442	0.57142860	0.11002444
0.44817072	0.29931971	0.64625853	0.15113872
1.00253808	0.81265825	0.18481013	0.85912013
1.00253808	0.81265825	0.18481013	0.86554623
1.13164556	0.34228188	0.51006711	0.29906079
0.43445691	0.25862068	0.57758623	0.08897676
1.06020939	0.31851852	0.59012347	0.29461196
1.07754016	0.33746898	0.56079406	0.32031637
0.07088608	0.35714287	0.53571427	0.08848245
0.24454148	0.23214285	0.69642860	0.07908282
1.11195934	0.32951945	0.51029748	0.28310716
1.08651400	0.35597190	0.52927399	0.30556858
0.62214983	0.31937173	0.43455496	0.23695976
0.66911763	0.28021979	0.43956044	0.12530562
1.10178113	0.35334873	0.50577366	0.30141672
1.08142495	0.34117648	0.54823530	0.29238328
0.37004405	0.20238096	0.66666669	0.15449202
1.19557190	0.29629630	0.52777779	0.34508815
0.60147601	0.30061349	0.50920248	0.25692695
0.64575648	0.29142857	0.38857144	0.23593619
0.21484375	0.27272728	0.69090909	0.16624685
0.60147601	0.30061349	0.50920248	0.25860620
0.73062730	0.28282827	0.51010102	0.27875736
0.67896676	0.30978259	0.51630437	0.26919830
0.11808118	0.40625000	0.53125000	0.14852321
0.57933581	0.27388534	0.56687897	0.17299578
0.67158669	0.28021979	0.42307693	0.24725738
0.57312250	0.22068965	0.64827585	0.15443037
0.51666665	0.25806451	0.68817204	0.18649790
0.45333335	0.23529412	0.64705884	0.11469933
0.32608697	0.20740740	0.74074072	0.08379121
1.00242126	0.73429954	0.26328501	0.78044015
1.01466990	0.67228913	0.31084338	0.75921124
0.16600791	0.21428572	0.78571427	0.08333334
0.59825325	0.20437956	0.72992700	0.08505949
0.06986900	0.37500000	0.62500000	0.08062930
0.24454148	0.37500000	0.41071430	0.08537782
0.13973799	0.28125000	0.71875000	0.08049832
0.92139739	0.23222749	0.64454979	0.09210526
0.31441048	0.27777779	0.58333331	0.07479102
0.20731707	0.23529412	0.76470590	0.09019060
0.15853658	0.30769232	0.69230771	0.10117773
0.12195122	0.26666668	0.66666669	0.05593496
0.34146342	0.23809524	0.61904764	0.10746427
0.42276424	0.26923078	0.59615386	0.08044164
0.13008130	0.34375000	0.62500000	0.09051517
0.18974359	0.37837839	0.54054052	0.06373984
0.24691358	0.23333333	0.69999999	0.08371854
0.86186188	0.27874565	0.59233451	0.20801233
0.32121211	0.17924528	0.78301889	0.08423215
1.19519520	0.26130652	0.55778897	0.21879815
1.23723722	0.24514563	0.55825245	0.19928095
0.09743590	0.36842105	0.57894737	0.08217771
1.07106602	0.36255923	0.54265404	0.30558184
0.17030568	0.17948718	0.82051283	0.07892293
1.29687500	0.28433734	0.47469878	0.23063684
0.12121212	0.30000001	0.60000002	0.09052925
1.10386479	0.34354487	0.48796499	0.30547822
0.18840580	0.23076923	0.66666669	0.08217271
0.71111113	0.23750000	0.56875002	0.11525612
0.57777780	0.23076923	0.56923079	0.18680203
0.10222222	0.34782609	0.65217394	0.08964365
0.72000003	0.21604939	0.64197528	0.10746101
0.52444446	0.25423729	0.61016947	0.10801781
0.50222224	0.23893805	0.65486723	0.11748330
0.27555555	0.27419356	0.66129035	0.11080178
1.00000000	0.88832486	0.11167513	0.92340630
1.07868016	0.35529411	0.53647059	0.29252705
1.08375633	0.37002343	0.51756442	0.31398669
1.08121824	0.32863849	0.55633801	0.28068507
1.09137058	0.36046511	0.50930232	0.30922931
0.50488597	0.29677418	0.45161289	0.20777161
1.11421323	0.32346243	0.53530753	0.27307329
1.12690353	0.33333334	0.50000000	0.27783066
1.00000000	0.71497583	0.28502417	0.77081138
1.07004833	0.36343116	0.49887133	0.33902323
1.10144925	0.33333334	0.51315790	0.29634899
1.00000000	0.72705317	0.27294686	0.76859105
1.00242126	0.72463769	0.27294686	0.77856803
1.11497331	0.35731414	0.52278179	0.33380750
1.08937204	0.33924612	0.51884699	0.29113325
0.23333333	0.42857143	0.45714286	0.21653879
1.10913706	0.32265446	0.54919910	0.28320682
1.00000000	0.79952830	0.20047170	0.83853936
1.00000000	0.79009432	0.20990565	0.86039603
1.16981137	0.31854838	0.51814514	0.25425208
1.09661841	0.34140968	0.50440526	0.29867154
0.64552242	0.30635837	0.52023119	0.29561403
1.10144925	0.33552632	0.50219297	0.30600294
1.06937802	0.34451902	0.53020132	0.27137220
1.30710661	0.26796117	0.48155341	0.19303340
0.95731705	0.27388534	0.48726115	0.19806764
1.24330902	0.24657534	0.54990214	0.19846493
1.04517448	0.72691554	0.22593321	0.76597625
0.77999997	0.21025641	0.70256412	0.07448215
1.20567381	0.31960785	0.50392157	0.24812692
0.19383261	0.29545453	0.63636363	0.08594094
1.23052955	0.25569621	0.54177213	0.21354838
1.02803743	0.59393942	0.37272727	0.70516133
1.34267914	0.25522041	0.48259860	0.23290321
1.29283488	0.26024097	0.50120485	0.20838709
1.29595017	0.28125000	0.47355768	0.22451612
1.27725852	0.26341462	0.50731707	0.20387097
0.18303572	0.31707317	0.58536583	0.11032258
0.87227416	0.28571430	0.48214287	0.21677418
0.22907490	0.26923078	0.55769229	0.08325450
0.11894273	0.37037036	0.59259260	0.08718861
0.48898679	0.24324325	0.63963962	0.10285456
0.23788546	0.25925925	0.70370370	0.08977685
0.27312776	0.24193548	0.70967740	0.09778870
0.61764705	0.33333334	0.41071430	0.24646129
1.13705587	0.33705357	0.49776787	0.29608127
1.08121824	0.35446009	0.53286386	0.28326812
1.08629441	0.34813085	0.52803737	0.28156748
0.21787709	0.35897437	0.61538464	0.09336609
1.11421323	0.34396356	0.51936221	0.27164179
0.21834061	0.18000001	0.77999997	0.08381782
1.12213743	0.32653061	0.52607709	0.25000000
1.09669209	0.33178654	0.53132248	0.27008033
1.10432565	0.33870968	0.51152074	0.27917281
0.29644269	0.28000000	0.61333334	0.08672481
1.20364738	0.25252524	0.55303031	0.23212913
1.09644675	0.35879630	0.50231481	0.29498526
1.07868016	0.37882352	0.51529413	0.41940790
1.14868808	0.26903552	0.58121830	0.20487031
1.20521176	0.24864864	0.50810808	0.21808089
1.10406089	0.36551723	0.48735633	0.29164633
1.10913706	0.34324944	0.52631581	0.28368121
1.09137058	0.33255813	0.54651165	0.30170777
1.10632908	0.33867276	0.53546911	0.29083297
0.63763064	0.30054644	0.51912570	0.25167224
0.12727273	0.33333334	0.64285713	0.08552936
1.00253808	0.81518990	0.18227848	0.87530094
1.32911396	0.38666666	0.34857142	0.42263758
0.88646287	0.23152709	0.69458127	0.08972570
0.53183520	0.21830986	0.67605633	0.08182241
1.00484264	0.71566266	0.27710843	0.75406784
1.11764705	0.34928229	0.52631581	0.31892142
1.09178746	0.33407080	0.51548672	0.29660621
1.24879229	0.30367506	0.47969052	0.28089303
0.84459460	0.23600000	0.57200003	0.09483667
0.22846442	0.26229507	0.63934427	0.09220231
1.26524389	0.27710843	0.50120485	0.20368363
1.11229944	0.37019232	0.51442307	0.34668073
1.08937204	0.34589800	0.50776052	0.31085351
1.24637675	0.29844961	0.48837209	0.23709168
0.19341564	0.29787233	0.51063830	0.09207709
0.84773660	0.21844660	0.60679615	0.11531842
0.73662549	0.25698325	0.61452514	0.09856084
0.11934157	0.31034482	0.68965518	0.10292524
0.25446430	0.29824561	0.63157892	0.06740682
0.20576131	0.23999999	0.74000001	0.08721461
0.22588833	0.22471911	0.75280899	0.09508042
1.14868808	0.26142132	0.58883250	0.20222341
0.15073529	0.31707317	0.68292683	0.12224939
0.32233503	0.19685039	0.67716533	0.08372754
1.24905658	0.29003021	0.49244714	0.33807105
0.54703832	0.33121020	0.54140127	0.26086956
0.19272727	0.37735850	0.47169811	0.13374327
1.22058821	0.35542169	0.45481929	0.36202917
1.10334349	0.26170799	0.59779614	0.29515758
0.48475611	0.32075471	0.49685535	0.25749421
0.22564103	0.27272728	0.65909094	0.12451960
1.12403107	0.38390803	0.49655172	0.36968324
0.24727273	0.30882353	0.55882353	0.08009050
0.30869564	0.28169015	0.64788735	0.09592760
1.11886311	0.38799077	0.45265588	0.37481701
0.83076924	0.20987654	0.62962961	0.10135747
0.28676471	0.43589744	0.55128205	0.24895920
0.73897058	0.22388060	0.66666669	0.18817653
1.01470590	0.43478259	0.53623188	0.54954207
0.38666666	0.20689656	0.73563218	0.13405496
0.50735295	0.31884059	0.65217394	0.25478768
1.03381646	0.89018691	0.07710280	0.92089343
1.10613203	0.33262259	0.48400852	0.27722773
0.19289340	0.23684211	0.76315790	0.08841322
0.15402843	0.24615385	0.70769233	0.08189856
0.14410481	0.36363637	0.48484850	0.09017713
0.72052401	0.22424242	0.66060609	0.09098261
0.18777293	0.25581396	0.74418604	0.09631050
0.18777293	0.30232558	0.69767439	0.09911996
0.33187774	0.19736843	0.69736844	0.08452089
0.50609756	0.37951806	0.60843372	0.23510467
1.12318838	0.34408602	0.47741935	0.32387474
1.14397907	0.33409610	0.52631581	0.30905607
1.13164556	0.34228188	0.51006711	0.29906079
0.41517857	0.21505377	0.72043014	0.08136156
1.07177031	0.32366070	0.56696427	0.25646645
1.22264147	0.25925925	0.54629630	0.29746193
1.25000000	0.29024389	0.50243902	0.23501071
1.28353655	0.27553445	0.49881235	0.24464668
0.24022347	0.34883720	0.60465115	0.11027838
1.25609756	0.27912623	0.51213592	0.24839401
1.31402445	0.29930395	0.45475638	0.24422973
0.13454546	0.35135135	0.59459460	0.09930220
1.26524389	0.29156625	0.48433736	0.24637681
1.19817078	0.23918575	0.59033078	0.21417069
0.48780489	0.38749999	0.60000002	0.23617820
0.12048193	0.33333334	0.60000002	0.07919890
0.27710843	0.26086956	0.60869563	0.07719146
0.21686748	0.31481481	0.59259260	0.16929823
0.10441767	0.46153846	0.38461539	0.08436853
0.56794423	0.33742332	0.58282208	0.32775921
1.06053269	0.35159817	0.52968037	0.31002447
0.29296875	0.23999999	0.62666667	0.07823285
1.06746984	0.37471783	0.51467270	0.32259548
0.50333333	0.31125829	0.44370860	0.26001704
0.46545455	0.23437500	0.69531250	0.09104403
1.00242126	0.75845408	0.23913044	0.80306780
0.47761193	0.29687500	0.64843750	0.26140350
1.00000000	0.78985506	0.21014492	0.79020286
1.06763279	0.34162897	0.53167421	0.31667492
1.07055962	0.29318181	0.58181816	0.24945176
1.20772946	0.31400001	0.48800001	0.27728614
1.09661841	0.32599118	0.51321584	0.30334318
0.23333333	0.40000001	0.48571429	0.21994884
0.41509435	0.34545454	0.63636363	0.26903552
0.40754718	0.32407406	0.64814812	0.27512690
0.98490566	0.40229884	0.53256702	0.47918782
0.59375000	0.22556391	0.68421054	0.23756345
0.86792451	0.25217390	0.65652174	0.23959391
0.62500000	0.27586207	0.55862069	0.07171635
0.20945945	0.32258064	0.54838711	0.12593144
0.04729730	0.42857143	0.57142860	0.08576904
0.37946430	0.28235295	0.60000002	0.06978589
0.47222221	0.28235295	0.61176473	0.08932038
0.38909090	0.21495327	0.72897196	0.07611086
1.09420288	0.35761589	0.49227372	0.30600092
1.09685230	0.34216335	0.50551873	0.29856282
0.20553359	0.23076923	0.67307693	0.08007039
0.37453184	0.20000000	0.75000000	0.06473127
0.19621749	0.19277108	0.77108431	0.07675534
0.20537898	0.21428572	0.71428573	0.09289050
0.08293839	0.31428573	0.54285717	0.07777287
0.64820844	0.32663316	0.48743719	0.27570790
1.01578951	0.48445597	0.48963732	0.52180165
1.09473681	0.34855768	0.50480771	0.31932771
1.11842108	0.36000001	0.50352943	0.36980948
1.11052632	0.36018959	0.51184833	0.36609337
0.45818183	0.22222222	0.70634919	0.13795987
0.08800000	0.40909091	0.59090906	0.16053513
0.52678573	0.23728813	0.65254235	0.21153846
0.63414633	0.30219781	0.50549453	0.26672241
1.09903383	0.35164836	0.49010989	0.28663367
1.00000000	0.91062802	0.08937198	0.94000006
0.57328993	0.26704547	0.44886363	0.20063442
1.27439022	0.27990431	0.48564592	0.21635611
0.23333333	0.42857143	0.45714286	0.22250639
0.60344827	0.24285714	0.61428571	0.10097533
0.16810344	0.23076923	0.76923078	0.09975550
0.18965517	0.27272728	0.70454544	0.10528917
0.52155173	0.20661157	0.72727275	0.10024570
0.14984709	0.26530612	0.65306121	0.13958809
0.29779410	0.19753087	0.69135803	0.10268947
0.34782609	0.19318181	0.73863637	0.06436190
0.16908212	0.35714287	0.44285715	0.08992629
1.06112468	0.34792626	0.55299538	0.31590909
1.00968528	0.75299758	0.23501199	0.77843231
1.00966179	0.72248805	0.26315790	0.80305266
1.08375633	0.35597190	0.53161591	0.30909964
1.25721157	0.31548756	0.45124283	0.28660434
1.10386479	0.33916849	0.50328225	0.30528378
1.09927356	0.33700439	0.51541853	0.29870129
1.13670886	0.34075725	0.49220490	0.29658923
0.12796208	0.25925925	0.61111110	0.08147474
0.15355805	0.29268292	0.65853661	0.08734053
0.20599250	0.23636363	0.70909089	0.08113120
0.45692885	0.22950819	0.63114756	0.08074535
0.31794873	0.22580644	0.67741936	0.07414673
0.35757574	0.23728813	0.57627118	0.10581140
0.38059703	0.31372550	0.64705884	0.20292348
0.20000000	0.27777779	0.72222221	0.09429825
1.09420288	0.34657836	0.50331128	0.29405943
0.05600000	0.35714287	0.64285713	0.08514852
1.09615386	0.33333334	0.50877196	0.28069308
1.10144925	0.33333334	0.50438595	0.28960395
0.35272726	0.25773194	0.63917524	0.10211449
0.26181817	0.23611110	0.68055558	0.09090909
0.42290750	0.22916667	0.64583331	0.08158416
0.24363637	0.20895523	0.74626863	0.08240224
1.29062498	0.25907990	0.50847459	0.18244405
1.03750002	0.43373495	0.51807231	0.46069995
0.73184359	0.23664123	0.68702292	0.12679289
0.72777778	0.23664123	0.68702292	0.13482501
1.08937204	0.35698447	0.49223948	0.30773091
0.84756100	0.26258993	0.58633095	0.18689057
0.25691700	0.27692309	0.60000002	0.08439647
1.07334960	0.32801822	0.54669702	0.30691707
0.49837133	0.30718955	0.45751634	0.22759715
1.06112468	0.34562212	0.55529952	0.33903274
1.05623472	0.34490740	0.56018519	0.33316955
0.24104235	0.44594595	0.54054052	0.22205663
0.42687747	0.19444445	0.74074072	0.12295082
0.76221496	0.29059830	0.52991456	0.24515650
1.27217126	0.22115384	0.54326922	0.22044240
1.22014928	0.30275229	0.51681960	0.32846087
0.91743118	0.24333334	0.64333332	0.21434020
0.58409786	0.25130889	0.67539269	0.21510297
1.25914633	0.28571430	0.50121063	0.22643553
0.25746268	0.37681159	0.60869563	0.23387790
1.25914633	0.27602905	0.51089591	0.20481928
1.07487917	0.34157303	0.51910114	0.33883443
1.21065378	0.31400001	0.48600000	0.27690166
0.38547486	0.27536231	0.56521738	0.09484029
1.21014488	0.30738524	0.49101797	0.25837988
0.12800001	0.25000000	0.75000000	0.08463796
0.36607143	0.20731707	0.79268295	0.09637965
0.79883385	0.30291972	0.62773722	0.24510324
0.20000000	0.37777779	0.55555558	0.09528852
0.79883385	0.30291972	0.60948902	0.25992590
0.21484375	0.29090908	0.67272729	0.09266561
0.27272728	0.22222222	0.63333333	0.08996540
0.29090908	0.18750000	0.68750000	0.07567092
1.00242126	0.79951692	0.19806764	0.85341364
0.32411069	0.24390244	0.71951222	0.09086346
1.07971013	0.34899330	0.50335568	0.33082330
0.18359375	0.25531915	0.72340423	0.09095354
1.25609756	0.25970873	0.52912623	0.21215297
0.19289340	0.18421052	0.81578946	0.08252202
0.29441625	0.25862068	0.58620691	0.07998233
0.29441625	0.24137931	0.65517241	0.17306052
1.00977993	0.71428573	0.27602905	0.78412044
0.52678573	0.23728813	0.64406782	0.08473041
1.09927356	0.32819384	0.50660795	0.27671233
1.25609756	0.28398058	0.50728154	0.24702057
0.53571427	0.20000000	0.72500002	0.09436555
1.08958840	0.33777776	0.51555556	0.29684600
0.16205534	0.29268292	0.65853661	0.07569721
0.12800001	0.25000000	0.75000000	0.08252202
0.04000000	0.60000002	0.40000001	0.07523097
0.05652174	0.46153846	0.53846157	0.13929494
0.14782609	0.29411766	0.70588237	0.09679089
0.50735295	0.36956522	0.57971013	0.13508557
1.10732985	0.35933807	0.51300234	0.34299755
0.25746268	0.37681159	0.60869563	0.23645744
0.09251101	0.38095239	0.61904764	0.09137291
1.05487800	0.28323698	0.61271673	0.23672806
0.18902439	0.29032257	0.64516127	0.09967497
0.15073529	0.31707317	0.68292683	0.12408312
0.23897059	0.26153848	0.72307694	0.12102689
1.01785719	0.20614035	0.70614034	0.10388581
0.55468750	0.22535211	0.64084506	0.07492113
0.31794873	0.22580644	0.67741936	0.07452681
1.00726390	0.81009614	0.18269230	0.84074259
0.15555556	0.35714287	0.53571427	0.08398058
0.49511400	0.32894737	0.49342105	0.23076923
0.77222222	0.21582733	0.74100721	0.16256939
0.30222222	0.23529412	0.57352942	0.08370261
0.06222222	0.50000000	0.35714287	0.08614427
1.09046459	0.32959640	0.52914798	0.31344059
0.72014928	0.20207255	0.69948184	0.15821151
0.27611941	0.41891891	0.56756759	0.24677558
0.51492536	0.26086956	0.51449275	0.15350877
0.22905028	0.31707317	0.68292683	0.09533169
0.11857708	0.36666667	0.56666666	0.08502225
0.12299465	0.26086956	0.69565219	0.08707735
0.06666667	0.33333334	0.66666669	0.08353689
0.33777776	0.22368421	0.63157892	0.07409031
0.53333336	0.23958333	0.67708331	0.09854369
0.15019763	0.31578946	0.63157892	0.06240601
0.20553359	0.19230770	0.71153843	0.07909854
0.24107143	0.24074075	0.66666669	0.08695652
1.08375633	0.33957845	0.54332554	0.28306493
0.31794873	0.30645162	0.51612902	0.08762639
1.08894229	0.33333334	0.51876378	0.32193455
1.28353655	0.25890738	0.51781476	0.23033127
0.75897437	0.23648648	0.62837839	0.08163265
0.24292453	0.23300971	0.71844661	0.09104477
1.29268289	0.27594340	0.49056605	0.21997930
0.15897436	0.19354838	0.77419353	0.08150318
1.09903383	0.33406594	0.49890110	0.28491619
0.38345864	0.24509804	0.64705884	0.09340370
1.09898472	0.35565820	0.50115472	0.29234830
0.11453745	0.26923078	0.61538464	0.09023747
0.23708206	0.41025642	0.57692307	0.22674865
1.00000000	0.89613527	0.10386474	0.94670182
0.15217391	0.30158731	0.47619048	0.09498680
0.24159022	0.35443038	0.63291138	0.20594965
1.00000000	0.77053142	0.22946860	0.81794196
1.26219511	0.27294686	0.50966185	0.19664137
0.65298510	0.26285714	0.63428569	0.23215820
0.15217391	0.30158731	0.47619048	0.10290238
1.14520550	0.36842105	0.48564592	0.35762978
0.64206642	0.27586207	0.41379312	0.22418137
1.10152280	0.34792626	0.50460827	0.29627687
1.00000000	0.76811594	0.23188406	0.81436813
1.00000000	0.70289856	0.29710144	0.78447831
1.09903383	0.34065935	0.50109893	0.27058205
1.19825077	0.25790754	0.56447691	0.19798836
0.12500000	0.41176471	0.58823532	0.12713936
1.25609756	0.26699030	0.52427185	0.19297326
1.00000000	0.72705317	0.27294686	0.81436813
0.87142855	0.22404371	0.62841529	0.18410042
1.01851857	0.33454546	0.63272727	0.39798489
0.37037036	0.34999999	0.62000000	0.25188285
1.00740743	0.34191176	0.65073532	0.40753138
0.64814812	0.30857143	0.52571428	0.23012552
0.55925924	0.29139072	0.50993377	0.23430963
0.64444447	0.28735632	0.55747128	0.22594142
0.62962961	0.28823531	0.45294118	0.23430963
0.22222222	0.40000001	0.58333331	0.20334728
0.67114097	0.25000000	0.57999998	0.09218613
0.28187919	0.26190478	0.61904764	0.07706593
0.20134228	0.23333333	0.69999999	0.07013575
0.23489933	0.34285715	0.62857145	0.07958762
0.31543624	0.27659574	0.61702126	0.13119756
0.08724833	0.61538464	0.38461539	0.07917526
0.33557048	0.30000001	0.57999998	0.09237156
0.47651008	0.25352111	0.61971831	0.08345535
1.12876713	0.27912623	0.58495146	0.22817460
1.10810816	0.31707317	0.54200542	0.27118644
1.09589040	0.31750000	0.56999999	0.29554078
1.13972604	0.35576922	0.50721157	0.34141514
0.19475655	0.25000000	0.75000000	0.08384075
0.41624364	0.25609756	0.57317072	0.08946136
1.09863019	0.31670824	0.56608480	0.29802603
0.98082191	0.28770950	0.49720672	0.26220146
1.08313537	0.35964912	0.48464912	0.29479259
0.40611354	0.24731183	0.69892472	0.09569798
1.07600951	0.33333334	0.54304636	0.28314310
1.07971013	0.33557048	0.52348995	0.31488371
0.34909090	0.31250000	0.48958334	0.08296751
1.11497331	0.36211032	0.52517986	0.34228811
1.07451928	0.35794184	0.50559282	0.32144603
1.05700707	0.34606743	0.54157305	0.28816542
0.38345864	0.23529412	0.65686274	0.09336609
0.21052632	0.23214285	0.60714287	0.08611514
0.29718876	0.28378379	0.55405408	0.07139093
0.43233082	0.23478261	0.67826086	0.10307018
0.11200000	0.50000000	0.42857143	0.07437113
0.51127821	0.22058824	0.64705884	0.08567663
0.10132159	0.21739130	0.78260869	0.06099010
0.45248869	0.19000000	0.73000002	0.13937868
0.23529412	0.23076923	0.75000000	0.09743875
0.20361991	0.28888890	0.62222224	0.07466064
0.14479639	0.28125000	0.71875000	0.07651246
0.33936653	0.25333333	0.66666669	0.09158285
0.38009050	0.16666667	0.80952382	0.07974038
0.15837105	0.22857143	0.74285716	0.07423773
0.10365853	0.41176471	0.58823532	0.09144834
0.06097561	0.50000000	0.50000000	0.10258064
0.13414635	0.22727273	0.77272725	0.07501150
0.16463415	0.33333334	0.62962961	0.10613884
0.23170732	0.26315790	0.68421054	0.06221021
0.26829270	0.25000000	0.61363637	0.08354956
0.64024389	0.23809524	0.68571430	0.08514851
0.14024390	0.34782609	0.65217394	0.07534247
1.00000000	0.85990340	0.14009662	0.88035446
1.00000000	0.72705317	0.27294686	0.77548003
1.09644675	0.34953704	0.51157409	0.30034465
0.34459460	0.19607843	0.74509805	0.10881339
1.00000000	0.90579712	0.09420290	0.93347090
0.14782609	0.26470590	0.70588237	0.08567208
1.10144925	0.33991230	0.49780703	0.30625308
1.10144925	0.33991230	0.49780703	0.28059703
1.09903383	0.33846155	0.50329673	0.31302211
1.11928940	0.32426304	0.53061223	0.26784015
1.09420288	0.34216335	0.50772625	0.31875658
0.55849057	0.27702704	0.52702701	0.29035532
0.48623854	0.30188680	0.50314468	0.24790235
1.08958840	0.34000000	0.51999998	0.31525266
0.48603353	0.24137931	0.66666669	0.09533169
1.23820758	0.31238094	0.47047618	0.29595014
0.24615385	0.25000000	0.72916669	0.07943512
0.70870870	0.30932203	0.61016947	0.22598870
1.07281554	0.32805431	0.54072398	0.27734751
1.07317078	0.26420453	0.59375000	0.21306209
1.08421052	0.35194173	0.56553400	0.33204257
0.74374998	0.29831934	0.56722689	0.21285139
1.08737862	0.33035713	0.51116073	0.27153918
1.11229944	0.33894232	0.54567307	0.30154887
0.13349515	0.27272728	0.70909089	0.09293321
0.28634360	0.21538462	0.70769233	0.08325171
0.20576131	0.30000001	0.62000000	0.09059746
1.09903383	0.34505495	0.49670330	0.26831684
1.00242126	0.81159419	0.18599033	0.81635654
1.00242126	0.78502417	0.21256039	0.81684625
1.08101261	0.34894612	0.53629977	0.27335641
1.07868016	0.35058823	0.54117650	0.27179235
1.00000000	0.82125604	0.17874396	0.82370228
0.10572688	0.33333334	0.66666669	0.08403362
0.65638769	0.22147651	0.67114097	0.13758646
0.16299559	0.32432431	0.64864862	0.09822866
1.04845810	0.23109244	0.63445377	0.09886231
0.62995595	0.23776224	0.55244756	0.07073417
1.03524232	0.22553192	0.64680851	0.09503154
0.14537445	0.30303031	0.66666669	0.08172232
0.50660795	0.20869565	0.61739129	0.09264432
0.17619048	0.35135135	0.56756759	0.13133641
0.71904761	0.24503312	0.60264903	0.16052227
0.29523811	0.25806451	0.70967740	0.14746545
0.25888324	0.31372550	0.60784316	0.13978496
0.36666667	0.19480519	0.63636363	0.11597542
0.81428570	0.21637426	0.70760232	0.14592934
1.00000000	0.75362319	0.24637681	0.78673220
1.08883250	0.36130536	0.51282054	0.29877150
1.06280196	0.34545454	0.52954543	0.32088453
0.52155173	0.20661157	0.72727275	0.10024570
1.08695650	0.34222221	0.51333332	0.31449631
0.47761193	0.25781250	0.69531250	0.23473774
1.00000000	0.88647342	0.11352657	0.92088449
1.09661841	0.33480176	0.51101321	0.28358209
1.12182736	0.34615386	0.47058824	0.28670633
1.08651400	0.36299765	0.51522249	0.29712301
1.11246943	0.27912089	0.56043959	0.19742063
0.18826406	0.29870129	0.49350649	0.08878968
1.07823956	0.27210885	0.59410429	0.19146824
0.57003260	0.28571430	0.50857145	0.20697859
1.08801961	0.28764045	0.58426964	0.20982142
1.09290957	0.28187919	0.57941836	0.21329364
0.10256410	0.30000001	0.69999999	0.08382936
0.12663755	0.27586207	0.72413790	0.08452793
1.11139238	0.33712983	0.52847379	0.29312900
1.13670886	0.34075725	0.49220490	0.29658923
1.09113920	0.37587008	0.49187934	0.30067044
1.07088614	0.34988180	0.55082744	0.29708353
1.00000000	1.00000000	0.00000000	1.00000000
1.11392403	0.33636364	0.52499998	0.28175977
1.32911396	0.38666666	0.34857142	0.39875391
0.13008130	0.37500000	0.59375000	0.09686477
1.19512200	0.25510204	0.57397962	0.22698073
0.05089058	0.34999999	0.64999998	0.08376228
1.03926706	0.33249369	0.60957181	0.29420221
0.21787709	0.35897437	0.61538464	0.09336609
0.50333333	0.32450330	0.45033112	0.22932650
0.60516608	0.34756097	0.39024389	0.26112512
1.00369000	0.47426471	0.52205884	0.53652394
1.02264154	0.38376385	0.57933581	0.43147209
0.64206642	0.27011493	0.40229884	0.23593619
0.64206642	0.26436782	0.42528737	0.23425692
0.63468635	0.30232558	0.37209302	0.23845509
0.63468635	0.30232558	0.37209302	0.23509656
0.14537445	0.30303031	0.66666669	0.13755274
0.18340611	0.19047619	0.76190478	0.13502109
0.74538743	0.32178217	0.50990099	0.26666668
0.94464946	0.26953125	0.48828125	0.25147679
1.19557190	0.23765433	0.54012346	0.22869198
0.19188192	0.32692307	0.50000000	0.14599155
1.09160304	0.34965035	0.52214450	0.30232561
1.10594320	0.37383178	0.48831776	0.34661171
1.00000000	0.72222221	0.27777779	0.78574961
1.10386479	0.33916849	0.50328225	0.29899269
0.58409786	0.24607331	0.68062830	0.21510297
1.10732985	0.35460994	0.51773047	0.34211788
1.11497331	0.35731414	0.52278179	0.32468736
1.09178746	0.33849558	0.51548672	0.28983516
1.00000000	0.74879229	0.25120774	0.81326783
0.11555555	0.19230770	0.80769229	0.08964365
0.90393013	0.21739130	0.69565219	0.10877477
0.48471615	0.27027026	0.63063061	0.06755896
0.48034933	0.31818181	0.50909090	0.08818182
0.90393013	0.24637681	0.64734298	0.10958315
0.39737990	0.23076923	0.64835167	0.14531383
0.46288210	0.22641510	0.68867922	0.08207132
0.44978166	0.26213592	0.56310678	0.09557211
0.31707317	0.25641027	0.66666669	0.11179829
0.16666667	0.21951219	0.70731705	0.14404662
0.15853658	0.35897437	0.56410259	0.08712871
0.97391301	0.25446430	0.60267860	0.10313709
0.20731707	0.23529412	0.76470590	0.09364859
0.20731707	0.23529412	0.76470590	0.09770396
0.19512194	0.22916667	0.77083331	0.08401826
0.74666667	0.23214285	0.69047618	0.11581291
0.57358491	0.28289473	0.51973683	0.27106601
0.48623854	0.30817610	0.50943398	0.23874903
1.23723722	0.25970873	0.54126215	0.21366204
0.78731346	0.28909951	0.54502368	0.29473683
1.04268289	0.42105263	0.51169592	0.41749606
1.23723722	0.27184466	0.53155339	0.22085260
0.80000001	0.22222222	0.64444447	0.10801781
1.00000000	0.73671496	0.26328501	0.78515244
0.63414633	0.34065935	0.46703297	0.28260869
0.47557002	0.29452056	0.65753424	0.22354695
1.00000000	0.73671496	0.26328501	0.79172820
0.21343873	0.24074075	0.70370370	0.08356546
1.07487917	0.33483145	0.52584273	0.30919221
0.36000001	0.28395063	0.60493827	0.11080178
0.11555555	0.34615386	0.61538464	0.09354120
0.33333334	0.21333334	0.66666669	0.11525612
0.33333334	0.25333333	0.63999999	0.10356347
0.85777777	0.23834197	0.64248705	0.14420934
0.52444446	0.25423729	0.61016947	0.11024498
1.00253808	0.82784808	0.16962026	0.86822075
1.19817078	0.25699747	0.56997454	0.21685454
0.18965517	0.25000000	0.72727275	0.09372027
1.07614207	0.33962265	0.55424529	0.28020933
0.31250000	0.21250001	0.75000000	0.08325405
0.24365482	0.23958333	0.56250000	0.08468125
1.29283488	0.27228916	0.48915663	0.22322580
1.11594200	0.32900432	0.50432903	0.30203891
1.10263157	0.35799521	0.52744633	0.35941207
1.05378973	0.33874711	0.57076567	0.32906592
1.00484264	0.74457830	0.24819277	0.79468948
0.47761193	0.25781250	0.69531250	0.23387790
1.00000000	0.75362319	0.24637681	0.78673220
1.09420288	0.33995584	0.50993377	0.30663857
0.10165485	0.32558140	0.65116280	0.07843138
1.12303662	0.34731933	0.52680653	0.32438907
0.22905028	0.34146342	0.65853661	0.10122851
0.48780489	0.34999999	0.63749999	0.20272395
1.18475747	0.30604288	0.52631581	0.25914499
1.23429954	0.30919766	0.49315068	0.26401180
0.56737590	0.20833333	0.67083335	0.08021155
0.18382353	0.25999999	0.74000001	0.12163813
0.60365856	0.30303031	0.52020204	0.18271221
1.20283020	0.30784315	0.51764709	0.26169154
0.17180617	0.38461539	0.58974361	0.12709677
0.54310346	0.30952382	0.53174603	0.10967742
0.10152284	0.30000001	0.64999998	0.10774194
0.09090909	0.30434781	0.69565219	0.10709678
1.29283488	0.26987952	0.49156627	0.21096775
0.30396476	0.17391305	0.78260869	0.12836280
0.12775330	0.34482759	0.65517241	0.07153127
0.14096916	0.28125000	0.68750000	0.10327023
0.22026432	0.22000000	0.68000001	0.08145664
0.11894273	0.37037036	0.59259260	0.09379581
0.14096916	0.25000000	0.71875000	0.08258706
0.24691358	0.31666666	0.64999998	0.10014515
1.11421323	0.34624144	0.51708430	0.27178219
0.16969697	0.26785713	0.62500000	0.08224480
0.29104477	0.29487181	0.62820512	0.20980223
1.11928940	0.34240362	0.51247168	0.27914852
1.32994926	0.37404579	0.36259541	0.39096573
0.75000000	0.30882353	0.46078432	0.25895089
1.08396947	0.34976527	0.53990608	0.31443802
1.25954199	0.28080809	0.49696970	0.20978682
1.09160304	0.34731933	0.52447551	0.30329457
0.25698325	0.32608697	0.65217394	0.09385750
1.11704838	0.32346243	0.53530753	0.27277133
0.37991267	0.19540229	0.73563218	0.08491461
0.29962546	0.21250001	0.76249999	0.08111954
1.09390867	0.37122971	0.49419954	0.30645159
0.61940300	0.30722892	0.44578314	0.25614035
1.33248734	0.38285714	0.35047621	0.41536862
0.69117647	0.33510637	0.41489363	0.27144045
0.30711609	0.21951219	0.70731705	0.07905687
1.07088614	0.33333334	0.56737590	0.28293136
1.06684494	0.31578946	0.60150373	0.29921260
0.21428572	0.20833333	0.79166669	0.08599168
1.09367085	0.33796296	0.53472221	0.28663892
1.08883250	0.36130536	0.51282054	0.28051087
1.12105262	0.34976527	0.50469482	0.34635052
1.10144925	0.33991230	0.48903510	0.29833168
1.00242126	0.73188406	0.26570049	0.76772618
1.00484264	0.71566266	0.27710843	0.74337512
0.12000000	0.33333334	0.62962961	0.08089261
1.08937204	0.32594234	0.52328157	0.28079963
1.00000000	0.84057969	0.15942030	0.88566917
0.22463769	0.25806451	0.60215056	0.09536354
1.00000000	0.73913044	0.26086956	0.81981033
0.53745925	0.26666668	0.44242424	0.19746234
1.00000000	0.78743958	0.21256039	0.84562695
1.00000000	0.75603867	0.24396135	0.82455212
0.20576131	0.30000001	0.62000000	0.09095379
0.21810700	0.37735850	0.56603771	0.12119725
0.13991770	0.26470590	0.73529410	0.08749428
0.20111732	0.33333334	0.61111110	0.08845209
0.11111111	0.25925925	0.74074072	0.09376637
0.37991267	0.20689656	0.72413790	0.08703879
1.08121824	0.32863849	0.55633801	0.27767268
1.08629441	0.35747662	0.52102804	0.28865463
1.07868016	0.36705881	0.52235293	0.29280984
1.06417108	0.31155780	0.60804021	0.28382215
1.11421323	0.32346243	0.53530753	0.27152321
0.31277534	0.19718310	0.74647886	0.07899716
0.33130699	0.29357797	0.55045873	0.15680245
0.20224719	0.33333334	0.50000000	0.14373559
0.10152284	0.30000001	0.69999999	0.12298232
0.47430831	0.15000001	0.80833334	0.13528055
0.49240121	0.31481481	0.49382716	0.24519598
0.54355401	0.39102563	0.55128205	0.34698996
1.22812498	0.28498727	0.51399493	0.25186461
1.25322998	0.30927834	0.48041236	0.30271494
0.18799999	0.38297874	0.53191489	0.07466064
1.05347598	0.40609136	0.51522845	0.37887913
0.09043927	0.31428573	0.60000002	0.08235294
1.02641511	0.38970590	0.56985295	0.46903554
0.47413793	0.26363635	0.68181819	0.20899251
1.12867641	0.42996743	0.45602605	0.48959202
0.50735295	0.31884059	0.65217394	0.25145712
0.28676471	0.42307693	0.56410259	0.24895920
1.19117641	0.28086421	0.54629630	0.29891759
0.61029410	0.35542169	0.41566265	0.28476271
1.31402445	0.28074247	0.46403712	0.22698073
1.10514021	0.34249473	0.46723044	0.29176363
1.19626164	0.29101562	0.49609375	0.24895301
1.10451305	0.33978495	0.48602152	0.29176363
0.45895523	0.34146342	0.61788619	0.25438598
1.09905660	0.33905581	0.48927039	0.28757563
0.37333333	0.33928570	0.52678573	0.22335891
0.17030568	0.17948718	0.82051283	0.08259587
0.24017467	0.21818182	0.74545455	0.15499255
0.17030568	0.17948718	0.82051283	0.07745825
1.06550217	0.39754099	0.48360655	0.35341689
0.22270742	0.21568628	0.78431374	0.08171818
0.07328605	0.32258064	0.54838711	0.07388958
1.11138010	0.32679740	0.51633990	0.29950160
1.12348664	0.33836207	0.48491380	0.30134445
1.02364063	0.67667437	0.30023095	0.71704739
1.11352658	0.34490240	0.49240780	0.32845291
1.02122641	0.67898381	0.30023095	0.76169157
1.11498260	0.27812499	0.61250001	0.37290969
0.23595506	0.23809524	0.69841272	0.09689508
1.19029856	0.25391850	0.55172414	0.27429062
0.64031619	0.20987654	0.67901236	0.09475375
1.12000000	0.25000000	0.58928573	0.25831202
1.25609756	0.29368931	0.49757281	0.22651637
0.48780489	0.40625000	0.58125001	0.22758992
1.25609756	0.27669904	0.51456308	0.21256037
1.26219511	0.28743961	0.49516907	0.23134728
1.28963411	0.28605202	0.48463356	0.23886205
0.21145375	0.25000000	0.70833331	0.08695652
0.07228915	0.38888890	0.61111110	0.08232559
0.35341364	0.30681819	0.47727272	0.05622271
0.25702810	0.23437500	0.60937500	0.14445399
0.16867469	0.33333334	0.42857143	0.08425614
0.61206895	0.25352111	0.60563380	0.08237460
1.06763279	0.33936653	0.52714932	0.32931727
0.17279412	0.25531915	0.74468082	0.12041565
1.06506026	0.37782806	0.51131225	0.33594108
1.28674698	0.29400748	0.44194758	0.27518171
1.05783129	0.34168565	0.53758544	0.31017026
0.12734082	0.26470590	0.73529410	0.08263236
1.00242126	0.77053142	0.22705314	0.80702621
1.07848096	0.36150235	0.52816904	0.27610093
1.08695650	0.34888887	0.50888890	0.30381000
1.24637675	0.31589147	0.47093022	0.25493249
0.40754718	0.31481481	0.65740740	0.26700506
0.12121212	0.30000001	0.60000002	0.09587021
1.00483096	0.91586536	0.07932692	0.93952811
1.10869563	0.33551198	0.49019608	0.30186826
1.00000000	0.84541065	0.15458937	0.88298923
1.24154592	0.30933851	0.48443580	0.27154723
1.07004833	0.33634311	0.53273135	0.31120944
0.17735849	0.29787233	0.63829786	0.16751269
0.43018869	0.33333334	0.56140351	0.27005076
1.09056604	0.32525951	0.52249134	0.33502537
0.49011856	0.22580644	0.69354838	0.17461930
0.40754718	0.31481481	0.65740740	0.27005076
0.11486486	0.32352942	0.64705884	0.08274022
0.34459460	0.18627451	0.75490195	0.08971454
0.43575418	0.28205130	0.61538464	0.09041769
0.25675675	0.25000000	0.61842108	0.04550658
0.10638298	0.26666668	0.73333335	0.07831060
0.17647059	0.27083334	0.72916669	0.11919315
0.16273585	0.23188406	0.69565219	0.08095028
1.00000000	0.85106385	0.14893617	0.91987747
0.09178744	0.26315790	0.71052629	0.09076844
0.73529410	0.17000000	0.69499999	0.10574571
0.49720672	0.25842696	0.56179774	0.09336609
0.36563876	0.25301206	0.57831323	0.06653465
0.59272724	0.28220859	0.56441718	0.08352350
0.45217392	0.22115384	0.69230771	0.08261068
1.07894742	0.35121951	0.52682924	0.32643238
1.12368417	0.36299765	0.51288056	0.32222727
0.28017241	0.29230770	0.60000002	0.17224081
0.17258883	0.23529412	0.67647058	0.13210702
0.63066202	0.29281768	0.54696131	0.24581940
0.55400699	0.32704404	0.59748429	0.27173913
1.09661841	0.33700439	0.51762116	0.29813954
1.08937204	0.35476717	0.49667406	0.30790696
1.00000000	0.72946858	0.27053139	0.78631210
0.24553572	0.25454545	0.72727275	0.08418605
0.16410257	0.21875000	0.75000000	0.08139535
0.59051722	0.22627737	0.62773722	0.08090909
0.46700507	0.28260869	0.61956519	0.09669621
0.24568966	0.21052632	0.71929824	0.09029580
0.22777778	0.26829270	0.68292683	0.07184466
0.23404256	0.19191919	0.77777779	0.07675534
0.14939025	0.32653061	0.53061223	0.09479956
0.34782609	0.19318181	0.73863637	0.06578948
0.16666667	0.22000000	0.75999999	0.14322250
0.12734082	0.26470590	0.73529410	0.07829182
0.77611941	0.28365386	0.41346154	0.27280703
1.10096157	0.34716156	0.48689955	0.27224198
1.00966179	0.74641150	0.23923445	0.81523341
1.10869563	0.35729846	0.47712418	0.32594123
1.12041891	0.34345794	0.53971964	0.34355533
1.10757947	0.34216335	0.50551873	0.32278153
0.23660715	0.28301886	0.64150941	0.08557123
0.20599250	0.21818182	0.72727275	0.08512720
0.40074906	0.25233644	0.64485979	0.15701823
0.36704120	0.23469388	0.64285713	0.07998233
0.08988764	0.33333334	0.66666669	0.08100558
0.91874999	0.23129252	0.64625853	0.16924842
1.07055962	0.28181818	0.59318179	0.24616230
0.29910713	0.19402985	0.74626863	0.09649123
1.06082726	0.30963302	0.58256882	0.28618422
0.34545454	0.21929824	0.62280703	0.08861386
1.10886073	0.32648402	0.54337901	0.26188120
1.11675131	0.31590909	0.54318184	0.24851486
1.23113203	0.31034482	0.48275861	0.26635513
0.37090909	0.25490198	0.63725489	0.08971454
0.13454546	0.37837839	0.56756759	0.09859155
0.31999999	0.25000000	0.65909094	0.09526136
0.53090906	0.26712328	0.56849313	0.08548882
1.29062498	0.26150122	0.50363195	0.20539299
1.01302934	0.25080386	0.58842444	0.21808089
0.16600791	0.35714287	0.45238096	0.09523810
0.50312501	0.39751554	0.56521738	0.22203098
0.17600000	0.31818181	0.56818181	0.09028459
1.06428576	0.33557048	0.54809844	0.28164867
1.24047613	0.36468330	0.43186182	0.37279335
1.20293403	0.29471543	0.52642274	0.26318184
1.05623472	0.35879630	0.54398149	0.33905378
0.89777780	0.22772278	0.62871289	0.08500000
1.26894867	0.28516379	0.48940271	0.26116303
1.06514657	0.43425077	0.50458717	0.51639962
0.50814331	0.30769232	0.50641024	0.24515650
0.24104235	0.44594595	0.54054052	0.22429211
0.45641026	0.30337077	0.59550560	0.13636364
0.24347825	0.33928570	0.51785713	0.12890922
0.92354739	0.23841059	0.58940399	0.24866512
0.56880736	0.28494623	0.54838711	0.18916856
1.00242126	0.85748792	0.14009662	0.91284168
1.01222491	0.73429954	0.25362319	0.71665806
1.09903383	0.34505495	0.49450549	0.31872100
1.00000000	0.86956519	0.13043478	0.92057765
1.08695650	0.34000000	0.51333332	0.31407943
1.20531404	0.30260521	0.50300604	0.26656625
1.20531404	0.31863728	0.48697394	0.27917281
0.16996047	0.30232558	0.65116280	0.07413868
1.10732985	0.37825060	0.49408984	0.35029355
0.14983714	0.41304347	0.56521738	0.19429025
0.70555556	0.19685039	0.70866144	0.09491194
0.19289340	0.34210527	0.63157892	0.09211223
0.85422742	0.27645051	0.65529013	0.23504502
0.13846155	0.29629630	0.70370370	0.08681843
0.10659899	0.28571430	0.71428573	0.04450952
0.49011856	0.26612905	0.60483873	0.07134976
0.32621950	0.21495327	0.64485979	0.08538502
0.46956521	0.22222222	0.64814812	0.08734940
1.08883250	0.35198134	0.52214450	0.27560243
1.09903383	0.33626375	0.50329673	0.30120483
1.08937204	0.33924612	0.50997782	0.29819277
1.00000000	0.84503633	0.15496369	0.89535457
0.47761193	0.28906250	0.65625000	0.26491228
0.70555556	0.19685039	0.70866144	0.09242053
0.18274112	0.25000000	0.75000000	0.08718215
0.19289340	0.18421052	0.81578946	0.08833577
1.00968528	0.84652281	0.13669065	0.90054154
1.07614207	0.35613209	0.53773582	0.28935966
1.27134144	0.27577937	0.49160671	0.23188406
1.07021797	0.33031675	0.54072398	0.29406434
0.18359375	0.27659574	0.70212764	0.08337151
1.25609756	0.27184466	0.51941746	0.21896280
1.09420288	0.33333334	0.51655626	0.29552239
1.09661841	0.33480176	0.50440526	0.31462333
0.16205534	0.29268292	0.65853661	0.07569721
0.12800001	0.25000000	0.75000000	0.08256029
0.16000000	0.25000000	0.75000000	0.07655852
0.87826085	0.23762377	0.65346533	0.09926945
0.85217392	0.27551019	0.63265306	0.11860766
0.50869566	0.23076923	0.70085472	0.10424306
0.05217391	0.58333331	0.41666666	0.07409031
1.10471201	0.37203792	0.49289098	0.36533472
1.11256540	0.36470589	0.50352943	0.35026866
1.35863876	0.26782274	0.45472062	0.25545171
0.18359375	0.27659574	0.70212764	0.08858998
1.09443104	0.33849558	0.51106197	0.30333951
0.64031619	0.19753087	0.69135803	0.09642469
0.50609756	0.35542169	0.63253009	0.22643553
0.46368715	0.30120483	0.61445785	0.10635696
0.35294119	0.39583334	0.57291669	0.11858190
0.51953125	0.22556391	0.70676690	0.19346517
0.60156250	0.18831168	0.71428573	0.07768139
0.51785713	0.22413793	0.68103451	0.07834956
1.07263923	0.32279909	0.54401803	0.30458969
0.14624506	0.40540540	0.54054052	0.13243458
1.04560256	0.25233644	0.56074768	0.23473434
1.08375633	0.34894612	0.53395784	0.29148203
1.25914633	0.26392251	0.52300245	0.20796229
1.00000000	0.74637681	0.25362319	0.80649924
0.55597013	0.31543624	0.58389264	0.26491228
1.01222491	0.70531398	0.28260869	0.78879088
0.07509881	0.31578946	0.68421054	0.13843508
0.54189944	0.26804122	0.59793812	0.15877193
1.08955228	0.27397260	0.57191783	0.29122809
0.54189944	0.19587629	0.68041235	0.08550368
1.00000000	0.96648043	0.03351955	1.00000000
1.07754016	0.33746898	0.56079406	0.32031637
0.45555556	0.28048781	0.65853661	0.09243698
1.15243900	0.28571430	0.57142860	0.25877425
1.13636363	0.35058823	0.51999998	0.30893931
0.35555556	0.27500001	0.72500002	0.10639098
0.20888889	0.29787233	0.65957445	0.09034267
1.22695041	0.30250481	0.49903661	0.28245068
1.09420288	0.33554083	0.51214129	0.30540037
0.30039525	0.22368421	0.67105263	0.08340728
0.20158103	0.27450982	0.66666669	0.08638361
0.87500000	0.37755102	0.62244898	0.34813643
0.27678570	0.25806451	0.72580647	0.10845771
1.11675131	0.31590909	0.54318184	0.24875621
1.24278843	0.30367506	0.48355898	0.27050880
1.07692313	0.32589287	0.52678573	0.30972156
1.08695650	0.32888889	0.52888888	0.30221131
0.50999999	0.30065361	0.46405229	0.24808183
0.06607930	0.33333334	0.60000002	0.06376237
0.89939022	0.29830509	0.59661019	0.22308488
1.24396133	0.31067961	0.47961167	0.27154723
1.09661841	0.34801763	0.49559471	0.31610802
0.20512821	0.27500001	0.67500001	0.08147114
1.00000000	0.86956519	0.13043478	0.89287597
0.76785713	0.17441860	0.74418604	0.09129287
1.07487917	0.34382021	0.51685393	0.32559368
0.46979865	0.22857143	0.67142856	0.08704773
0.40425533	0.33834586	0.60150373	0.22828592
0.63414633	0.31868133	0.48901099	0.24498327
1.00000000	0.76811594	0.23188406	0.81122184
1.00242126	0.78743958	0.21014492	0.84320927
1.12032080	0.35560858	0.51551312	0.34189826
1.08375633	0.35362998	0.52927399	0.28474042
0.21666667	0.33333334	0.58974361	0.09386471
0.79259259	0.27570093	0.53271025	0.24937238
0.45777777	0.23300971	0.72815531	0.16066946
0.09053498	0.31818181	0.68181819	0.14309624
0.79259259	0.27570093	0.53271025	0.23933055
1.14444447	0.22653721	0.54368931	0.22343096
0.50390625	0.22480620	0.62790698	0.14979079
0.80000001	0.25462964	0.54629630	0.23012552
0.64444447	0.29885057	0.54597700	0.22761507
0.59060401	0.21590909	0.67045456	0.09176587
0.21476510	0.31250000	0.56250000	0.08834104
0.32885906	0.26530612	0.65306121	0.08514664
0.28187919	0.23809524	0.66666669	0.13294314
0.08724833	0.53846157	0.46153846	0.12444114
0.30872482	0.26086956	0.60869563	0.07521523
0.10738255	0.43750000	0.43750000	0.08057340
0.15436241	0.26086956	0.73913044	0.08670820
1.14520550	0.36363637	0.49043062	0.33888343
1.13698626	0.37349397	0.49397591	0.35561877
1.10136986	0.31094527	0.56716418	0.28382215
0.20945945	0.19354838	0.72580647	0.09227166
1.10204077	0.29365081	0.56878304	0.31074643
1.16438353	0.36941177	0.47529411	0.34098363
0.21787709	0.33333334	0.64102566	0.08599509
1.13972604	0.37980768	0.48317307	0.36627632
0.76752770	0.28846154	0.51923078	0.28691983
1.10152280	0.33179724	0.53686637	0.28877261
1.10632908	0.34096110	0.51716244	0.29311141
0.82621950	0.31365314	0.56826568	0.24154589
1.07451928	0.34451902	0.51901567	0.30382565
0.49541286	0.31481481	0.45061728	0.22273074
1.08474576	0.34598213	0.50669640	0.31307977
0.84328359	0.28318584	0.48230088	0.25279447
0.05463183	0.30434781	0.69565219	0.07857770
0.36090225	0.18750000	0.69791669	0.07855251
0.39849624	0.22641510	0.60377359	0.07712649
0.69548875	0.21081081	0.68108106	0.09865054
0.11637931	0.33333334	0.66666669	0.07332797
0.19548872	0.28846154	0.65384614	0.08242477
0.05639098	0.40000001	0.60000002	0.08977685
0.82706767	0.22272727	0.67727274	0.08201893
0.21052632	0.28571430	0.64285713	0.15430520
0.59756100	0.25510204	0.63265306	0.08361921
0.21719457	0.33333334	0.50000000	0.08272859
0.67420816	0.22818792	0.63758391	0.09930220
0.13574661	0.36666667	0.60000002	0.07667731
0.38914028	0.20930232	0.72093022	0.08512720
0.95022625	0.21428572	0.63333333	0.08302411
0.41628960	0.20652173	0.77173913	0.07601054
0.14932127	0.27272728	0.69696969	0.13725491
0.09146342	0.40000001	0.60000002	0.08370261
0.10365853	0.35294119	0.64705884	0.08672481
0.41463414	0.27941176	0.61764705	0.18883249
0.08536585	0.50000000	0.42857143	0.08881579
0.34146342	0.17857143	0.73214287	0.08333334
0.09756097	0.37500000	0.62500000	0.13327600
0.20121951	0.27272728	0.72727275	0.08385094
0.24390244	0.20000000	0.75000000	0.06105101
0.94713658	0.20930232	0.67441863	0.08222551
1.29906547	0.27817747	0.47482014	0.21741936
1.03381646	0.70560747	0.26168224	0.74643034
1.11315787	0.34751773	0.52009457	0.36582965
1.10386479	0.33698031	0.49671772	0.27970296
1.00242126	0.86956519	0.12801932	0.89364845
0.21484375	0.27272728	0.67272729	0.09010339
1.26219511	0.28985506	0.49275362	0.22308488
0.15897436	0.22580644	0.74193549	0.08468734
0.56826568	0.31168830	0.48701298	0.25991562
1.11675131	0.33636364	0.52272725	0.28415561
0.52743900	0.36994219	0.60693640	0.22805138
0.22545454	0.22580644	0.62903225	0.07369815
0.52743900	0.36994219	0.60693640	0.23076922
0.21462265	0.24175824	0.67032969	0.08517210
0.14410481	0.30303031	0.51515150	0.08809293
1.10152280	0.32949308	0.52764976	0.25411421
0.25675675	0.30263159	0.44736841	0.12197483
0.49837133	0.34640524	0.43790850	0.23770492
0.15808824	0.30232558	0.65116280	0.11674816
1.03640771	0.46135831	0.49180329	0.47676668
1.07281554	0.32126698	0.54751134	0.27125308
1.06310678	0.31963471	0.56621003	0.27299130
1.06356966	0.26666668	0.62528735	0.18253967
1.22705317	0.30511811	0.50787401	0.25612146
1.11886311	0.37644342	0.46420324	0.36385897
1.00000000	0.75845408	0.24154590	0.79168725
0.16810344	0.23076923	0.76923078	0.08374143
0.12800001	0.25000000	0.75000000	0.08472086
1.10386479	0.34135666	0.49234137	0.28550440
1.24154592	0.31517509	0.47859922	0.25077879
0.48898679	0.27027026	0.57657659	0.15365238
0.31277534	0.25352111	0.63380283	0.08065227
0.06167401	0.42857143	0.57142860	0.08263236
0.20264317	0.30434781	0.58695650	0.09375001
0.59911895	0.23529412	0.61029410	0.07291287
0.25991189	0.22033899	0.71186441	0.08222551
0.28634360	0.29230770	0.61538464	0.08931186
0.64761907	0.26470590	0.55882353	0.17637131
0.90476191	0.24736843	0.57894737	0.15975422
0.69999999	0.29931971	0.59863943	0.15745008
0.65238094	0.22627737	0.67883211	0.16220735
0.72380954	0.24342105	0.63815790	0.16897082
0.63809526	0.26119402	0.60447758	0.15591398
0.71904761	0.24503312	0.60264903	0.15898618
0.57142860	0.25833333	0.63333333	0.18755327
0.64206642	0.27011493	0.41954023	0.23425692
1.03381646	0.72663552	0.24065420	0.76756757
0.25120774	0.23076923	0.69230771	0.09778870
0.19289340	0.21052632	0.78947371	0.09582309
1.09420288	0.33333334	0.51434880	0.30761671
0.28743961	0.25210086	0.55462188	0.09582309
1.09113920	0.34570765	0.51972157	0.27033728
1.09644675	0.34953704	0.50925928	0.29067460
1.24085367	0.23341523	0.56265354	0.16274090
0.16379310	0.39473686	0.39473686	0.08432540
1.09535456	0.26785713	0.56696427	0.18749999
0.11328125	0.31034482	0.58620691	0.08482143
1.29339850	0.31190926	0.43667296	0.23001038
0.68444443	0.21428572	0.62987012	0.10244989
0.21285141	0.24528302	0.64150941	0.08551656
1.20795107	0.24303797	0.54430377	0.21281463
1.07341766	0.34905660	0.54716980	0.29065743
0.50488597	0.29032257	0.45806453	0.20697859
1.19817078	0.25445291	0.57506359	0.22256729
1.09367085	0.33564815	0.53703701	0.31092438
1.18618619	0.27848101	0.54936707	0.23163842
1.00254452	0.80203044	0.19543147	0.84582543
1.14503813	0.34444445	0.49111110	0.28965840
0.59930313	0.29069766	0.54651165	0.24665552
1.10178113	0.35565820	0.49884528	0.30039141
1.12722647	0.32279909	0.51467270	0.26860085
1.00508904	0.81265825	0.18227848	0.87444383
1.00254452	0.81979698	0.17766498	0.88637459
1.33078885	0.36902484	0.36902484	0.41173416
0.61254615	0.36144578	0.36746988	0.25944585
0.24890830	0.15789473	0.82456142	0.14525609
0.68265682	0.26486486	0.51351351	0.20067170
0.69003689	0.28342247	0.41711229	0.23929471
0.64575648	0.29142857	0.38857144	0.23509656
1.19557190	0.28703704	0.53703701	0.32913518
1.11439109	0.35430464	0.53642386	0.38533673
1.20664203	0.26605505	0.52599388	0.26160339
1.18819189	0.26397514	0.52173913	0.24978903
1.09594095	0.25925925	0.53535354	0.24641351
0.39483395	0.35514018	0.57943922	0.24303797
0.36900368	0.25999999	0.63000000	0.17215189
0.24444444	0.27272728	0.70909089	0.14345992
0.24615385	0.27083334	0.64583331	0.15780592
1.09903383	0.34945056	0.49230769	0.30448720
1.08629441	0.35981309	0.51869160	0.30227059
0.40754718	0.30555555	0.66666669	0.26802030
1.00000000	0.72705317	0.27294686	0.78571433
1.08695650	0.34444445	0.51111114	0.30357146
0.47761193	0.32812500	0.61718750	0.27719298
0.06038648	0.51999998	0.31999999	0.08058608
0.57709253	0.25954199	0.59541982	0.08231488
0.16157205	0.27027026	0.72972971	0.12375095
0.20524018	0.21276596	0.78723407	0.08629893
0.09170306	0.38095239	0.57142860	0.07430901
0.41048035	0.21276596	0.60638297	0.08233029
0.16593887	0.36842105	0.52631581	0.07853881
0.12601626	0.29032257	0.70967740	0.10645162
0.47560975	0.26495728	0.60683763	0.09585854
0.48373982	0.26050422	0.63025212	0.09302326
0.44162437	0.25287357	0.58620691	0.05983740
0.20731707	0.23529412	0.76470590	0.09650418
0.23983739	0.27118644	0.59322035	0.05170732
0.24390244	0.30000001	0.64999998	0.08592723
1.24324322	0.28260869	0.51207727	0.22855675
0.59878421	0.32487309	0.44162437	0.25595695
1.13813818	0.32189974	0.52770448	0.28351310
0.11636364	0.34375000	0.62500000	0.08782743
0.67647058	0.30434781	0.59782606	0.11124694
1.24624622	0.25783134	0.53734940	0.20698510
0.30555555	0.29090908	0.70909089	0.11453518
1.09420288	0.34657836	0.50331128	0.31429899
1.03381646	0.79205608	0.17523365	0.83713353
0.14734299	0.26229507	0.68852460	0.08913650
0.20434782	0.23404256	0.74468082	0.08170845
1.09661841	0.34140968	0.50440526	0.30083567
1.08937204	0.34368071	0.51219511	0.31151345
0.72000003	0.21604939	0.64197528	0.10412027
0.52444446	0.26271185	0.51694918	0.17152373
0.45333335	0.19607843	0.68627453	0.10579064
0.52444446	0.23728813	0.62711865	0.10690423
0.52888888	0.26890758	0.57983196	0.10801781
0.68444443	0.22077923	0.62337661	0.10579064
0.68444443	0.19480519	0.68831170	0.10968820
1.00000000	0.88324875	0.11675127	0.92162555
1.11928940	0.35147393	0.50340134	0.28924835
1.07105267	0.35135135	0.54054052	0.31065655
1.10152280	0.42626727	0.44930875	0.41805691
1.07868016	0.35294119	0.53647059	0.29877749
1.07868016	0.36470589	0.52470589	0.29019982
0.16205534	0.29268292	0.68292683	0.08182684
0.55897439	0.16513762	0.75229359	0.08658421
1.22705317	0.29133859	0.52165353	0.26315790
0.36947790	0.19565217	0.73913044	0.09767663
1.29375005	0.27536231	0.48792270	0.22776821
1.20408165	0.28329298	0.53026634	0.25410271
1.00484264	0.73253012	0.26024097	0.77003318
1.08937204	0.31485587	0.54101998	0.29682314
0.11835749	0.30612245	0.59183675	0.08629683
0.31877729	0.28767124	0.54794520	0.08191721
1.05714285	0.31531531	0.58558559	0.27772325
0.25380710	0.28000000	0.66000003	0.08496732
1.11392403	0.33863637	0.52272725	0.29164606
1.11421323	0.33029613	0.53302962	0.27924892
1.00236404	0.80424529	0.19339623	0.83941925
1.31007755	0.31558186	0.43589744	0.29095024
0.95731705	0.28343949	0.47770700	0.20074946
1.18981481	0.28793773	0.53891051	0.25170687
1.22463763	0.29585800	0.52071005	0.26320940
1.32460737	0.30632412	0.44664031	0.26305702
1.22946858	0.29273084	0.51669943	0.26243228
0.14229248	0.36111110	0.52777779	0.07580432
1.16911769	0.27044025	0.56918240	0.26311406
1.30218065	0.26555023	0.49043062	0.25806451
1.30529594	0.26491648	0.48448688	0.23483872
1.08099687	0.26224783	0.64553314	0.29935485
0.41739130	0.23958333	0.67708331	0.11806451
0.50155765	0.40372670	0.56521738	0.27225807
1.08333337	0.24923077	0.58153844	0.21653879
0.19383261	0.25000000	0.63636363	0.09114857
0.28193831	0.28125000	0.62500000	0.16555184
0.11894273	0.37037036	0.59259260	0.09902012
0.39647576	0.27777779	0.51111114	0.09318499
0.13215859	0.26666668	0.63333333	0.07644719
1.00000000	0.86040610	0.13959391	0.91146588
1.07614207	0.35613209	0.54009432	0.27263728
0.16363636	0.35555556	0.42222223	0.08272859
0.24218750	0.29032257	0.61290324	0.07982583
0.30710658	0.23966943	0.62809920	0.11223996
1.14503813	0.32888889	0.50666666	0.28294575
0.23310810	0.26086956	0.60869563	0.08672481
1.09160304	0.34265736	0.52680653	0.28606358
1.08905852	0.35280374	0.51168227	0.28022835
1.11704838	0.32346243	0.53530753	0.27131784
1.08142495	0.33882353	0.55058825	0.28355294
1.00253808	0.82278478	0.17468354	0.86764699
0.64905661	0.27325583	0.47674417	0.25076142
1.18348622	0.24547803	0.57622737	0.22044240
1.10913706	0.34096110	0.52402747	0.28083491
0.29104477	0.30769232	0.61538464	0.21066208
1.10913706	0.34553775	0.52173913	0.29222012
1.07614207	0.35849056	0.53773582	0.30313092
1.07848096	0.35446009	0.53521127	0.28451884
1.11139238	0.33029613	0.53530753	0.28155339
0.16363636	0.35555556	0.42222223	0.07905687
1.09113920	0.34338748	0.52436197	0.30034465
0.25296444	0.28125000	0.60937500	0.08044382
0.20987654	0.27450982	0.70588237	0.10134821
1.09903383	0.34065935	0.50109893	0.28217822
1.19533527	0.28780487	0.53902441	0.25780839
0.12867647	0.37142858	0.62857145	0.12224939
0.11835749	0.28571430	0.61224490	0.08182241
0.39357430	0.25510204	0.58163267	0.10010538
1.29062498	0.26392251	0.50363195	0.17441192
1.19825077	0.26520681	0.55717760	0.19004765
0.12500000	0.44117647	0.55882353	0.12897310
0.05797102	0.41666666	0.50000000	0.09378292
0.26337448	0.23437500	0.73437500	0.08927749
0.85185188	0.22222222	0.66666669	0.13653699
0.18518518	0.22222222	0.75555557	0.09103977
0.36000001	0.24691358	0.67901236	0.05112681
0.20000000	0.33333334	0.61111110	0.08834952
0.80000001	0.26886791	0.45754716	0.25177664
1.11928940	0.33786848	0.51700681	0.25643563
1.07868016	0.35529411	0.53411764	0.30317849
0.50488597	0.29677418	0.45161289	0.20777161
1.11928940	0.34013605	0.51473922	0.26537371
1.08121824	0.34976527	0.53755867	0.29729730
0.25327510	0.20689656	0.75862068	0.16064565
0.23708206	0.41025642	0.57692307	0.22598000
1.10423458	0.30973452	0.56047195	0.30055514
1.21580553	0.24500000	0.54500002	0.22982320
0.56534952	0.28494623	0.41397849	0.23597233
0.50151974	0.32727271	0.44242424	0.26364332
1.14211881	0.36651585	0.46832579	0.34388089
1.10852718	0.39393941	0.49184150	0.38267329
0.14213198	0.32142857	0.67857140	0.07375565
1.11886311	0.37644342	0.46882218	0.36003909
0.38325992	0.27586207	0.63218391	0.07782806
0.54044116	0.33333334	0.60544217	0.25811824
1.20220590	0.34250763	0.48929664	0.38301417
0.53308821	0.32413793	0.64137930	0.25062448
0.54044116	0.31972790	0.61904764	0.25145712
0.37004405	0.23809524	0.60714287	0.15403831
0.07228915	0.38888890	0.61111110	0.08236390
1.23906708	0.24470589	0.55058825	0.21916360
0.19599999	0.24489796	0.67346936	0.08143323
0.15415020	0.23076923	0.76923078	0.08562122
0.13100436	0.33333334	0.63333333	0.07222914
0.26637554	0.29508197	0.63934427	0.09158416
0.07860262	0.38888890	0.61111110	0.07359482
0.51091701	0.23076923	0.71794873	0.08163265
0.64102566	0.23199999	0.63999999	0.08006469
0.16810344	0.20512821	0.79487181	0.08011623
1.02850354	0.66281754	0.30946884	0.71536082
0.82835823	0.31081080	0.51801801	0.31052634
0.51219511	0.36904761	0.59523809	0.21376811
0.73846155	0.25000000	0.49305555	0.07555003
1.00000000	0.95426828	0.04573171	0.96403652
1.03750002	0.43072289	0.52108431	0.46643719
1.26219511	0.29227054	0.48792270	0.24036403
0.24609375	0.23809524	0.69841272	0.09635974
0.35242289	0.20000000	0.76249999	0.08725909
0.06425703	0.31250000	0.68750000	0.08427268
0.17073171	0.23214285	0.75000000	0.08910359
1.15243900	0.29100528	0.56613755	0.26086956
1.00000000	0.90243900	0.09756097	0.92753625
1.31097555	0.28372094	0.47441861	0.24100913
0.14457831	0.27777779	0.50000000	0.06512358
0.35341364	0.28409091	0.57954544	0.08439647
0.06827309	0.52941179	0.41176471	0.08912314
0.04417671	0.45454547	0.54545456	0.05516734
0.28888890	0.30769232	0.57692307	0.08592233
0.05542169	0.39130434	0.52173913	0.07869305
1.07823956	0.34013605	0.51927435	0.33367932
1.09898472	0.33487299	0.52424943	0.28598943
0.21111111	0.36842105	0.47368422	0.08737864
1.00000000	0.77053142	0.22946860	0.76942104
1.05378973	0.34338748	0.56612527	0.33300346
1.00000000	0.84782606	0.15217391	0.87801200
1.00242126	0.75362319	0.24396135	0.78327560
1.09903383	0.34285715	0.49670330	0.29787233
1.26524389	0.27710843	0.50120485	0.20534313
1.00000000	0.72222221	0.27777779	0.77535868
0.51685393	0.17391305	0.77536231	0.09046214
1.00242126	0.84541065	0.15217391	0.87020653
0.57980454	0.26404494	0.46629214	0.19984141
0.36981133	0.25510204	0.67346936	0.22030458
0.61886793	0.28048781	0.46341464	0.26903552
1.02641511	0.29044119	0.65441179	0.34111673
0.59245282	0.28662419	0.52866244	0.29949239
0.18118466	0.25000000	0.69230771	0.15217392
0.84121621	0.21686748	0.59839356	0.08935743
0.09459460	0.17857143	0.82142860	0.08977685
0.18918920	0.28571430	0.57142860	0.05094447
1.10144925	0.36842105	0.46929824	0.31116280
0.47400612	0.29677418	0.50322580	0.23874903
1.11352658	0.34056398	0.47722343	0.31560805
0.19642857	0.25000000	0.75000000	0.08886934
0.04622871	0.31578946	0.68421054	0.09813596
0.17433414	0.25000000	0.63888890	0.09046455
0.27985075	0.23999999	0.60000002	0.16251074
0.06707317	0.27272728	0.72727275	0.08643893
0.56097561	0.39751554	0.53416151	0.34698996
1.12105262	0.36619717	0.50938970	0.32222727
0.55223882	0.37837839	0.43243244	0.33245614
1.11842108	0.34823528	0.51058823	0.36359200
0.16410257	0.40625000	0.56250000	0.09904154
0.63414633	0.32967034	0.47802198	0.27591974
0.65853661	0.30158731	0.50793654	0.25083613
1.11149824	0.27272728	0.54858935	0.26086956
0.64426875	0.22699386	0.66257668	0.16555184
1.11149824	0.29153606	0.60501570	0.37040132
1.06356966	0.34942529	0.54252875	0.32511628
1.00242126	0.72705317	0.27053139	0.76968211
0.12867647	0.42857143	0.57142860	0.12713936
1.09178746	0.35398230	0.49557522	0.30604652
0.64444447	0.22413793	0.73275864	0.10242718
0.31465518	0.15068494	0.83561641	0.08390579
0.59051722	0.18978103	0.64963502	0.13402061
0.83189654	0.47150260	0.51813471	0.41095892
0.16810344	0.20512821	0.79487181	0.07787066
0.38483965	0.23484848	0.64393938	0.11434622
0.15012106	0.29032257	0.62903225	0.08704156
0.29095355	0.25210086	0.59663868	0.10067462
1.00236964	0.80851066	0.18912530	0.90343386
0.16312057	0.23188406	0.75362319	0.09293873
1.09855771	0.34792122	0.48140043	0.31746808
1.00966179	0.68899524	0.29665071	0.74896932
0.45276874	0.27338129	0.60431653	0.20618556
0.18750000	0.19047619	0.80952382	0.07517793
1.07299268	0.28344670	0.61904764	0.26370615
1.09026134	0.32026145	0.52941179	0.27583069
0.65298510	0.29142857	0.49142858	0.24591573
1.32012200	0.27944574	0.46651271	0.22577265
0.56999999	0.28654972	0.51461989	0.23273656
0.44943821	0.27500001	0.55000001	0.10384395
0.17602997	0.27659574	0.70212764	0.08199725
0.36444443	0.28048781	0.63414633	0.08826991
0.78854626	0.23463687	0.64804471	0.07722772
1.07542574	0.37104073	0.50904977	0.36896932
1.07055962	0.29318181	0.59772730	0.26370615
0.20111732	0.25000000	0.75000000	0.09100877
0.48333332	0.27586207	0.52413791	0.18670076
1.10411620	0.34649122	0.48903510	0.27970296
1.09443104	0.34292036	0.50884956	0.28762376
0.22905028	0.31707317	0.68292683	0.09603960
1.00000000	0.96698111	0.03301887	0.98109454
0.34181818	0.25531915	0.61702126	0.13710879
0.84926468	0.25541127	0.62337661	0.11491442
0.88444442	0.20603015	0.62814069	0.06823610
0.13454546	0.37837839	0.56756759	0.10041407
0.55312502	0.34463277	0.54802263	0.18875502
0.19642857	0.15909091	0.81818181	0.09064831
1.08212554	0.33705357	0.52455360	0.29097155
0.16015625	0.29268292	0.65853661	0.08684985
0.14096916	0.31250000	0.62500000	0.08488714
0.61162078	0.33000001	0.58499998	0.25553012
1.10160422	0.47330096	0.42233011	0.50254750
0.08068459	0.33333334	0.60606062	0.08454546
0.51465797	0.34810126	0.45569620	0.25484353
0.24104235	0.44594595	0.54054052	0.22429211
0.47557002	0.30821916	0.64383560	0.22429211
1.07033634	0.22285715	0.66000003	0.25019068
0.40234375	0.19417475	0.73786408	0.13653699
0.24159022	0.35443038	0.63291138	0.20900075
1.09661841	0.33039647	0.50881058	0.32129964
0.57980454	0.26404494	0.46629214	0.19666931
1.09903383	0.33186814	0.50989014	0.30789068
1.00000000	0.75120771	0.24879228	0.82568341
0.19852941	0.24074075	0.75925928	0.12469437
1.19951928	0.32064128	0.48897797	0.28041038
1.15602839	0.33333334	0.52760738	0.26924768
1.15420556	0.30566803	0.53441298	0.28264841
1.09661841	0.33700439	0.50220263	0.31213307
0.47761193	0.28906250	0.66406250	0.23645744
0.15217391	0.30158731	0.47619048	0.09882583
0.03913043	0.44444445	0.55555558	0.08470090
0.86588919	0.27946126	0.65656567	0.23186871
0.80758017	0.28880867	0.63537908	0.21439916
0.12121212	0.30000001	0.60000002	0.09535452
0.23333333	0.22077923	0.64935064	0.05021834
0.31818181	0.24761905	0.64761907	0.09543762
[truncated: 5,751 more rows]
