# Supplementary material for: Community detection in sequence similarity networks based on attribute clustering
Source: PLoS One. 2017 Jul 24;12(7):e0178650. doi: 10.1371/journal.pone.0178650 (PMC5524321; doi:10.1371/journal.pone.0178650)
Supplement: S11 Dataset — (TXT) [file pone.0178650.s015.txt]

# l_a f_id f_m s_a
0.58522725	0.26213592	0.57281554	0.16494845
0.99681526	0.58466452	0.41533548	0.69885594
0.11075950	0.31428573	0.60000002	0.05745008
0.32240438	0.28813559	0.66101694	0.10589463
1.08666670	0.23006135	0.65644169	0.12655972
0.17297298	0.31250000	0.65625000	0.10273590
0.82594937	0.23371647	0.58620691	0.06144393
0.98051947	0.25496688	0.66225165	0.11551459
0.90066224	0.21691176	0.69852942	0.11797235
0.24367088	0.25974026	0.58441556	0.05898618
0.99681526	0.56549519	0.43450481	0.63724542
1.01628661	0.42307693	0.53525639	0.44334131
0.90225565	0.25833333	0.60833335	0.21551724
0.95488721	0.21259843	0.70866144	0.15748031
0.15037593	0.30000001	0.69999999	0.12834646
0.34586465	0.28260869	0.54347825	0.13937008
0.42105263	0.23214285	0.73214287	0.15433072
0.24060151	0.31250000	0.65625000	0.12677166
0.16541353	0.36363637	0.63636363	0.14094488
0.87969923	0.22222222	0.69230771	0.16692914
0.17293233	0.30434781	0.69565219	0.13228346
0.33644861	0.22222222	0.65740740	0.04759493
1.00000000	0.95212764	0.04787234	0.97115165
0.24579124	0.28767124	0.58904111	0.06548387
0.06188925	0.36842105	0.63157892	0.05369928
0.15342465	0.26785713	0.73214287	0.05193400
0.89540815	0.27350429	0.62678063	0.16341303
0.26086956	0.27083334	0.70833331	0.11322697
0.10064935	0.29032257	0.64516127	0.06008584
0.14285715	0.27272728	0.68181819	0.05134190
0.88970590	0.26446280	0.59504133	0.17528735
0.08469056	0.26923078	0.73076922	0.06082645
1.02280128	0.41401273	0.54458600	0.39276227
0.47882736	0.18367347	0.73469388	0.06479339
0.38762215	0.26890758	0.63025212	0.06644628
0.42957747	0.26229507	0.61475408	0.10521188
0.91530943	0.23843417	0.71174377	0.17917356
1.00000000	0.90228015	0.09771987	1.00035894
0.16612378	0.31372550	0.58823532	0.06380165
0.07961784	0.44000000	0.51999998	0.04596100
0.27424750	0.29268292	0.64634144	0.07781754
0.07324841	0.30434781	0.60869563	0.04596100
0.64820844	0.44723618	0.48743719	0.34593320
0.38216561	0.24166666	0.60833335	0.07298050
0.67218542	0.23152709	0.64532018	0.07358436
0.33439490	0.35238096	0.50476193	0.05403900
0.67515922	0.83018869	0.16509435	0.76486856
0.51470590	0.18571429	0.75714284	0.16570880
0.14705883	0.34999999	0.60000002	0.15325670
0.88970590	0.27272728	0.58677685	0.18103448
0.30147058	0.24390244	0.73170733	0.19252874
1.02205884	0.33812949	0.59712231	0.40134099
0.91176468	0.22580644	0.60483873	0.17528735
0.88970590	0.27272728	0.58677685	0.18295020
0.23529412	0.37500000	0.56250000	0.18390805
0.75735295	0.22330096	0.73786408	0.22318007
0.76136363	0.24626866	0.66417909	0.15979381
0.76136363	0.20895523	0.64925373	0.15169367
0.69886363	0.25203252	0.58536583	0.21428572
0.83522725	0.25170067	0.63265306	0.19293079
0.76704544	0.20000000	0.60000002	0.16421206
0.75000000	0.23484848	0.65151513	0.15684830
1.03409088	0.26373628	0.54945058	0.15684830
0.69886363	0.25203252	0.58536583	0.21428572
0.27840909	0.24489796	0.67346936	0.13843887
0.31935483	0.27272728	0.54545456	0.06261683
0.04761905	0.53333336	0.46666667	0.05673759
0.15286624	0.22916667	0.75000000	0.06839310
0.30479452	0.23595506	0.64044946	0.05328377
0.30841121	0.22222222	0.69696969	0.05063291
0.38782051	0.25619835	0.60330576	0.05642257
0.34527686	0.22641510	0.58490568	0.06248067
0.44625407	0.27007300	0.60583943	0.07214645
1.05154634	0.50980395	0.42483661	0.57415974
0.32646048	0.23157895	0.51578945	0.05203349
0.92439860	0.27137548	0.62825280	0.14610070
0.91111112	0.30081302	0.59349591	0.17312662
1.00687289	0.34812286	0.61433446	0.31429425
0.92096221	0.24253732	0.66417909	0.13786626
0.38028169	0.29629630	0.50925928	0.11056990
1.03780067	0.30463576	0.62913907	0.21000639
0.94501716	0.20363636	0.69818181	0.08316896
0.41237113	0.25000000	0.61666667	0.07517348
0.65760869	0.23966943	0.57851237	0.11604279
0.24590164	0.31111112	0.60000002	0.10589463
0.86184210	0.24045801	0.67175573	0.11294852
1.02749145	0.19063546	0.72575253	0.10297723
0.24456522	0.31111112	0.60000002	0.10529045
0.87267083	0.24199288	0.54092526	0.07425897
0.92356688	0.27586207	0.64827585	0.22123604
0.17391305	0.26785713	0.73214287	0.05959439
0.29032257	0.23333333	0.68888891	0.06043614
0.05940594	0.33333334	0.66666669	0.05854160
0.73972601	0.21296297	0.68981481	0.05999289
0.99475068	0.46965700	0.47757256	0.46734694
0.77702701	0.26956522	0.59130436	0.24085367
0.14098361	0.32558140	0.58139533	0.06632653
0.09863946	0.34482759	0.62068963	0.05226259
0.28662419	0.25555557	0.69999999	0.07053941
1.00645161	0.22115384	0.62500000	0.08082240
0.99032259	0.37133551	0.56026059	0.37663552
0.11290322	0.31428573	0.42857143	0.05358256
0.93377483	0.33687943	0.60283691	0.29937693
0.15646258	0.34782609	0.65217394	0.13731343
0.93377483	0.33687943	0.60283691	0.29470405
0.25161290	0.25641027	0.62820512	0.05732087
0.97719872	0.23000000	0.62666667	0.12256076
0.89438945	0.21402214	0.69003689	0.11352380
0.93630576	0.19727892	0.71088433	0.09456740
0.93666667	0.21708184	0.66548043	0.10241820
0.98684210	0.20999999	0.73000002	0.13279676
1.05442178	0.19677420	0.64838707	0.08598610
0.32065219	0.32203391	0.62711865	0.10529045
1.02280128	0.42038217	0.53821653	0.43248945
0.05414013	0.41176471	0.58823532	0.06036217
1.02265370	0.42405063	0.53164560	0.48138958
1.02280128	0.38216561	0.57961786	0.45161289
1.02605867	0.44126984	0.51746035	0.46862814
0.94863015	0.20216607	0.68592060	0.08768193
1.00000000	0.96178347	0.03821656	0.98519856
0.16242038	0.27450982	0.66666669	0.06522509
0.80448717	0.17928287	0.72509962	0.07408720
0.05414013	0.41176471	0.58823532	0.06451613
1.02265370	0.43037975	0.52531648	0.46433377
1.02265370	0.43037975	0.52531648	0.47753397
1.00325727	0.58766234	0.38961038	0.58634537
0.89629632	0.23966943	0.66942149	0.20327304
0.98979592	0.23711340	0.59793812	0.10318332
0.36893204	0.19298245	0.71929824	0.05990629
0.05825243	0.33333334	0.66666669	0.05789826
1.01302934	0.52090031	0.45980707	0.58199465
0.36245954	0.20535715	0.64285713	0.07902853
0.87788779	0.22556391	0.67669171	0.12647620
1.00000000	0.89250815	0.10749186	0.98589003
0.90102386	0.24242425	0.64772725	0.10781041
0.98684210	0.22000000	0.71333331	0.11181575
0.89403975	0.21111111	0.68888891	0.11515354
0.17915310	0.29090908	0.63636363	0.06041389
1.00000000	0.82410425	0.17589577	0.85413879
0.19259259	0.38461539	0.61538464	0.18198529
0.30293161	0.25806451	0.58064514	0.06375167
0.18478261	0.38235295	0.61764705	0.10962567
0.89438945	0.22878228	0.70848709	0.13942857
0.80681819	0.29577464	0.56338030	0.17338130
0.92079210	0.22222222	0.69892472	0.12990476
0.23432343	0.21126761	0.76056337	0.06742857
0.99658704	0.41095892	0.54452056	0.39200002
0.31353134	0.22105263	0.65263158	0.07200000
0.91059601	0.34181818	0.62909091	0.34742856
0.95033115	0.33797911	0.58536583	0.29540551
0.90728480	0.21167883	0.68248177	0.12606418
0.30794701	0.27956989	0.62365592	0.05934889
1.00000000	0.97350991	0.02649007	0.98934019
0.25000000	0.21621622	0.70270270	0.13262194
0.98648649	0.35273972	0.61643833	0.36576012
0.88410598	0.21722846	0.70037454	0.13671513
0.06622516	0.44999999	0.50000000	0.04851285
1.00000000	0.88273615	0.11726385	0.91323727
0.96296299	0.19930071	0.70279717	0.12037037
1.00000000	0.87622148	0.12377850	0.92969823
1.07534242	0.24203822	0.63057327	0.10905349
0.75135136	0.21582733	0.65467626	0.10435268
0.81107491	0.22489960	0.64257026	0.10459533
0.88175678	0.19540229	0.73563218	0.10774059
0.92833877	0.23859648	0.71228069	0.19410150
0.99348533	0.50163937	0.48852459	0.57921809
1.02605867	0.40634921	0.55238098	0.39695713
0.15760870	0.34482759	0.65517241	0.10534760
0.16304348	0.23333333	0.76666665	0.09465241
0.27717391	0.33333334	0.56862748	0.11176471
0.18478261	0.32352942	0.64705884	0.10481284
0.20652173	0.31578946	0.60526317	0.10106952
0.15760870	0.34482759	0.65517241	0.10534760
0.27717391	0.27450982	0.58823532	0.11069519
1.05144691	0.19877675	0.65443426	0.07907133
0.80781758	0.27016130	0.63306451	0.11069998
0.55305469	0.20348836	0.62209302	0.07235143
1.06872857	0.47588426	0.45980707	0.55586690
1.00324678	0.40129450	0.52750808	0.38544559
0.47183099	0.20895523	0.67164177	0.10131514
0.14147910	0.31818181	0.59090906	0.05550417
0.55305469	0.20930232	0.61627907	0.08057055
1.01666665	0.21639344	0.68196720	0.11044248
0.10509554	0.33333334	0.57575756	0.07200538
0.79936308	0.21115538	0.61354584	0.06561238
0.94501716	0.22181818	0.68000001	0.10262696
0.63057327	0.24242425	0.55555558	0.06460296
0.31528664	0.21212122	0.72727275	0.06493943
1.02605867	0.43492064	0.52380955	0.46267048
0.91503268	0.21428572	0.73571426	0.13681781
0.48087433	0.27272728	0.62500000	0.10015650
0.85185188	0.26956522	0.64347827	0.20844100
0.86254293	0.24302790	0.60956174	0.09337562
0.13650794	0.25581396	0.72093022	0.06201551
1.01706481	0.18791947	0.73825502	0.10253701
0.59259260	0.27500001	0.58749998	0.17647059
1.00000000	0.22184300	0.65187711	0.11486962
0.98039216	0.34333333	0.60000002	0.39456069
0.25136611	0.30434781	0.69565219	0.09024517
0.93092108	0.32508835	0.61837459	0.24779876
0.95751631	0.22525597	0.66552901	0.07295598
0.09803922	0.33333334	0.66666669	0.05849057
0.88235295	0.22222222	0.65185183	0.07861635
0.39215687	0.26666668	0.58333331	0.05220126
0.53333336	0.25000000	0.65625000	0.10902654
0.08000000	0.33333334	0.66666669	0.06407080
0.94897962	0.30465949	0.59856629	0.21953897
0.62500000	0.25217390	0.60000002	0.10840248
1.00000000	0.41554055	0.54729730	0.41557524
1.03333330	0.21290323	0.66774195	0.09734514
1.01666665	0.21639344	0.70163935	0.11185841
0.28662419	0.25555557	0.69999999	0.07105538
0.64772725	0.24561404	0.65789473	0.15755396
0.20540540	0.26315790	0.65789473	0.10664433
0.92491466	0.22140221	0.65682656	0.05772231
0.47666666	0.25174826	0.59440559	0.05650536
0.40206185	0.21367522	0.70085472	0.08970765
0.75085324	0.23636363	0.63181818	0.06009539
1.02675581	0.36807817	0.55700326	0.35226041
0.98000002	0.38775510	0.55782312	0.36564195
0.70491803	0.20930232	0.67906976	0.07233273
0.32653061	0.31250000	0.60416669	0.13955225
0.26557377	0.19753087	0.72839504	0.06437613
1.00327873	0.21568628	0.69607842	0.13236889
0.99348533	0.51475412	0.47540984	0.57633460
1.00000000	0.86970687	0.13029316	0.92485547
0.77272725	0.23529412	0.55147058	0.16618705
0.15309446	0.36170211	0.51063830	0.06154369
0.42957747	0.26229507	0.61475408	0.10521188
0.13355049	0.36585367	0.56097561	0.06528392
0.85016286	0.18390805	0.65134102	0.07004420
0.98989898	0.36734694	0.56802720	0.36702535
0.68627453	0.23809524	0.65714288	0.12451960
0.33660132	0.25242719	0.62135923	0.08032282
0.73202616	0.27232143	0.65625000	0.12836280
0.86885244	0.36981133	0.60377359	0.34089160
1.02083337	0.23809524	0.63265306	0.20724906
0.06862745	0.33333334	0.66666669	0.06840891
0.89902282	0.21739130	0.67753625	0.10853835
0.39413682	0.28925619	0.62809920	0.09486873
0.87500000	0.23076923	0.65934068	0.10036100
0.37414965	0.25454545	0.65454543	0.12537313
0.11217949	0.28571430	0.71428573	0.05049332
0.89902282	0.22101450	0.67391306	0.11270639
0.11217949	0.28571430	0.71428573	0.05049332
0.92592591	0.23272727	0.68727273	0.10387097
0.89333332	0.23507462	0.65298510	0.12482218
0.14006515	0.20930232	0.74418604	0.05432099
0.15760870	0.27586207	0.68965518	0.09336100
0.88410598	0.22097379	0.69662923	0.13919753
1.00651467	0.48867315	0.49838188	0.49135801
0.99348533	0.50491804	0.48524591	0.59978467
0.42671010	0.23664123	0.63358778	0.07555898
0.88273615	0.19188192	0.74538743	0.09707113
1.02866244	0.19195047	0.72755420	0.09037657
0.93333334	0.24603175	0.65079367	0.17398795
0.22187500	0.25352111	0.60563380	0.07991632
0.90937501	0.23711340	0.68041235	0.14644352
0.88599348	0.18382353	0.76102942	0.09916318
0.92907804	0.23664123	0.61068702	0.20292681
1.01954401	0.20127796	0.69009584	0.07778582
1.02280128	0.40764332	0.55095541	0.42800292
1.00000000	0.93485343	0.06514658	0.98227209
0.93814433	0.26739928	0.60439563	0.13784370
0.29315960	0.28888890	0.64444447	0.06982633
0.85342020	0.19083969	0.63740456	0.06946455
1.06484640	0.23076923	0.65384614	0.11649784
0.57142860	0.24444444	0.64444447	0.05864703
1.07191777	0.22683705	0.63258785	0.09634449
0.92508143	0.23239437	0.65492958	0.12487344
1.07167232	0.22929937	0.63057327	0.10046802
1.00000000	0.60509557	0.39171976	0.70015037
0.32608697	0.23333333	0.66666669	0.09572826
0.79617834	0.22800000	0.62800002	0.10636923
0.95286196	0.21201414	0.65017670	0.08672936
0.09872612	0.41935483	0.58064514	0.07641196
1.02605867	0.40000001	0.55873019	0.41344479
0.28025478	0.18181819	0.68181819	0.06687565
0.43642610	0.26771653	0.59055120	0.08810573
0.43630573	0.21897811	0.59124088	0.06443748
0.96296299	0.20629370	0.69580418	0.11591356
0.17845118	0.28301886	0.56603771	0.05935484
1.02730370	0.36212623	0.59800667	0.34516129
1.04946995	0.26936027	0.62626261	0.18846291
0.96632999	0.22996515	0.66550523	0.14627285
0.90780139	0.27343750	0.57812500	0.24390244
0.98653197	0.35153583	0.60750854	0.30612904
0.35519126	0.23076923	0.69230771	0.09285341
0.19063546	0.26315790	0.64912283	0.05575433
0.18918920	0.39285713	0.50000000	0.14329268
0.98976111	0.35172415	0.61379308	0.31974921
0.94217688	0.24909747	0.67870039	0.14850223
0.88963211	0.24436091	0.67293233	0.17764267
0.90635449	0.38745388	0.59040588	0.30858678
0.57425743	0.23563218	0.65517241	0.06436151
0.21122113	0.20312500	0.75000000	0.07086615
0.57425743	0.24137931	0.64942527	0.06573091
0.96369636	0.23972602	0.68835616	0.13385826
0.96039605	0.23367697	0.69759452	0.12803835
0.86138612	0.23754789	0.68582374	0.12701128
0.52805281	0.26249999	0.53125000	0.06367683
0.35179153	0.25000000	0.57407409	0.05697446
0.17297298	0.28125000	0.71875000	0.11669458
0.36413044	0.28358209	0.65671641	0.09906639
0.22115384	0.23188406	0.63768119	0.05252101
0.91036415	0.30153847	0.63999999	0.22235057
0.99439776	0.29295775	0.59436619	0.18428865
0.58585858	0.23563218	0.65517241	0.06484995
0.13375796	0.21428572	0.76190478	0.06042497
0.55214721	0.21111111	0.66111112	0.07678110
0.12582782	0.28947368	0.65789473	0.04932991
0.32792208	0.26732674	0.55445546	0.05681159
0.38762215	0.27731094	0.62184876	0.07313643
0.39171976	0.26016259	0.56910568	0.06015779
0.17486338	0.25000000	0.71875000	0.09598330
0.84153003	0.64935064	0.34415585	0.66071433
0.17486338	0.21875000	0.78125000	0.09337506
1.00000000	0.99453551	0.00546448	1.00365150
0.15846995	0.27586207	0.68965518	0.09389672
0.79781419	0.21232876	0.70547944	0.12102244
0.61038959	0.20744681	0.62765956	0.06454752
0.41082802	0.20930232	0.66666669	0.07833935
0.36413044	0.28358209	0.65671641	0.09854772
0.37459284	0.20000000	0.72173911	0.06504923
0.30496454	0.32558140	0.46511629	0.17073171
0.58585858	0.24712643	0.64367819	0.06622974
1.01954401	0.38658148	0.57507986	0.41832668
0.90789473	0.23913044	0.71739131	0.10808357
0.96563572	0.25622776	0.65836298	0.14430824
0.10097720	0.38709676	0.51612902	0.05146836
0.64604813	0.22340426	0.69680852	0.08930717
1.02280128	0.40445861	0.55732483	0.45956606
0.88273615	0.22878228	0.68265682	0.10202847
1.01628661	0.40064102	0.57051283	0.39521939
1.03424656	0.24172185	0.61920530	0.10217321
0.58116883	0.23463687	0.64245808	0.08368472
0.56168830	0.21965317	0.71098268	0.07135907
0.24742268	0.27777779	0.69444442	0.07889467
1.01302934	0.41479099	0.56270099	0.45226130
0.10509554	0.27272728	0.63636363	0.06308100
0.63694268	0.23000000	0.62500000	0.08122744
0.10509554	0.36363637	0.48484850	0.05954887
0.10996564	0.28125000	0.71875000	0.07889467
0.47222221	0.29411766	0.47058824	0.17657992
0.11074919	0.35294119	0.58823532	0.06059569
0.92763156	0.24113475	0.66312057	0.13195808
0.24104235	0.25675675	0.64864862	0.06548788
0.93159610	0.23776224	0.62937063	0.10445318
0.08469056	0.26923078	0.73076922	0.06155861
1.02605867	0.41904762	0.53968257	0.42537799
0.66211605	0.27835050	0.60824740	0.05793451
0.92150170	0.20740740	0.69259262	0.09963899
0.58703071	0.21511628	0.69767439	0.05447103
0.86689419	0.23622048	0.65748030	0.11429471
1.05673754	0.27516779	0.59060401	0.23707317
0.90443689	0.24905661	0.63396227	0.11365970
0.91780823	0.23880596	0.63432837	0.12034079
0.92508143	0.26760563	0.69014084	0.19898567
0.70748299	0.23076923	0.66346157	0.13805971
0.90812719	0.22568093	0.65758753	0.10892153
0.99348533	0.48196721	0.50819671	0.57841069
0.86805558	0.23199999	0.67199999	0.20167287
0.87086093	0.22433460	0.72243345	0.13215990
0.93333334	0.37857142	0.57857144	0.36415362
0.56756759	0.26666668	0.56190479	0.10658482
0.97666669	0.38907850	0.57679182	0.40398291
0.99333334	0.34899330	0.57718122	0.32041249
0.17182131	0.30000001	0.60000002	0.07969563
1.04333329	0.22044729	0.64856231	0.11842105
0.13333334	0.27500001	0.64999998	0.06436700
1.03999996	0.22756410	0.64743590	0.12762924
1.00000000	0.73885351	0.26114649	0.88086641
0.17515923	0.25454545	0.65454543	0.05743691
1.01315784	0.44480520	0.51948053	0.56768918
0.20000000	0.40740740	0.59259260	0.18933824
0.92929292	0.23550725	0.65217394	0.09520525
0.08469056	0.26923078	0.73076922	0.06219151
0.66847825	0.21951219	0.66666669	0.10840248
0.96742672	0.23569024	0.63973063	0.11681475
1.00000000	0.92833877	0.06840391	0.99144453
1.02605867	0.41904762	0.53968257	0.42349458
0.24104235	0.24324325	0.66216218	0.06449490
1.01369858	0.39189190	0.55405408	0.38146168
0.97333336	0.35273972	0.58561641	0.33618540
1.01333332	0.22697368	0.65460527	0.13110444
0.12323944	0.31428573	0.68571430	0.09693132
0.08000000	0.33333334	0.66666669	0.06381462
0.78518516	0.21698113	0.70754719	0.18104266
0.96418732	0.28000000	0.62285715	0.17607024
0.14935064	0.28260869	0.67391306	0.05391305
0.08469056	0.38461539	0.57692307	0.05845964
1.00508904	0.50379747	0.42025316	0.48825467
0.94074076	0.28346458	0.49606299	0.18293838
0.91851854	0.21774194	0.70161289	0.17725119
0.19259259	0.38461539	0.53846157	0.17156398
0.78518516	0.21698113	0.70754719	0.18483412
0.76296294	0.19417475	0.71844661	0.18672986
0.94814813	0.24218750	0.60937500	0.18388624
0.57386363	0.28712872	0.57425743	0.17841727
0.59090906	0.25961539	0.68269229	0.17553957
0.88068181	0.22580644	0.65161288	0.14820144
0.16477273	0.41379312	0.58620691	0.15179856
0.68181819	0.27500001	0.64166665	0.18201438
0.21917808	0.23437500	0.71875000	0.07561235
0.89726025	0.23282443	0.68702292	0.13373402
0.45070422	0.25781250	0.59375000	0.10716026
0.97872341	0.28985506	0.56521738	0.23609757
0.99315071	0.66551727	0.33103448	0.79694706
0.81288344	0.20754717	0.64905661	0.08379477
0.18404908	0.31666666	0.56666666	0.07567368
0.85326087	0.46496814	0.49681529	0.40452906
0.07975460	0.34615386	0.65384614	0.07382798
0.27388534	0.29069766	0.67441863	0.08564046
0.16249999	0.28846154	0.53846157	0.04531331
0.79054052	0.21367522	0.70940173	0.18750000
0.14189190	0.28571430	0.66666669	0.06032078
0.12179487	0.31578946	0.50000000	0.07058426
0.65925926	0.24719101	0.65168542	0.15331610
0.85185188	0.24347825	0.64347827	0.19552112
0.18518518	0.36000001	0.63999999	0.17484926
0.84444445	0.25438598	0.61403507	0.17398795
0.28148147	0.34210527	0.57894737	0.15245479
0.34539473	0.21904762	0.66666669	0.06132879
0.44407895	0.25925925	0.58518517	0.05309483
0.32565790	0.23232323	0.61616164	0.05877342
0.92105263	0.23571429	0.69285715	0.15326633
0.28013030	0.26744187	0.61627907	0.06710941
0.82736158	0.23228346	0.65354329	0.11814050
1.00328946	0.45245901	0.52786887	0.55173820
0.85342020	0.18702289	0.64122134	0.06885704
0.82410425	0.17391305	0.73913044	0.06850751
0.35135135	0.27692309	0.63076925	0.11439732
1.07191777	0.23961662	0.63897765	0.11570247
0.14673913	0.40740740	0.59259260	0.09984560
0.88888890	0.22499999	0.61666667	0.17095588
0.29452056	0.27906978	0.56976742	0.05669145
1.00000000	0.82162160	0.17837837	0.87325507
0.83695650	0.66233766	0.33116883	0.65438300
0.38918918	0.26388890	0.59722221	0.11111110
0.37297297	0.26086956	0.68115944	0.09547739
0.50810808	0.29787233	0.46808511	0.10831937
0.34020618	0.23232323	0.72727275	0.08266200
0.54402518	0.25433525	0.57225436	0.07297486
0.20394737	0.17741935	0.82258064	0.08548057
0.16249999	0.21153846	0.57692307	0.04738477
0.09235669	0.34482759	0.55172414	0.06673582
0.34020618	0.23232323	0.72727275	0.08266200
0.16875000	0.25925925	0.64814812	0.04989440
0.26875001	0.25581396	0.66279072	0.05121436
0.18269230	0.31578946	0.45614034	0.06450523
0.11920530	0.30555555	0.61111110	0.05292076
0.23243243	0.30232558	0.60465115	0.11272322
0.41621622	0.28571430	0.57142860	0.11551340
0.86486489	0.20000000	0.63125002	0.11272322
0.67027026	0.17741935	0.72580647	0.11104911
0.15616438	0.29824561	0.61403507	0.05382742
0.25255972	0.33783785	0.54054052	0.06112853
0.24104235	0.25675675	0.64864862	0.06819813
0.96357614	0.24742268	0.61168385	0.10293698
0.83333331	0.24528302	0.63773584	0.10998604
1.03716218	0.21172638	0.68078178	0.10460252
0.98250729	0.78635013	0.21068250	0.80753505
0.92356688	0.27586207	0.64827585	0.22550952
0.29589042	0.22222222	0.62962961	0.05409792
0.05732484	0.44444445	0.55555558	0.06642599
0.16242038	0.27450982	0.66666669	0.06642599
0.91582489	0.20955883	0.69852942	0.09711191
0.90728480	0.21532847	0.67883211	0.13212609
0.99666667	0.95986623	0.04013378	0.97768760
0.89403975	0.20740740	0.69259262	0.13045007
0.85815603	0.24793388	0.63636363	0.22341463
0.23841059	0.27777779	0.63888890	0.05560308
1.00000000	0.72312701	0.27687296	0.84560478
0.66847825	0.21138212	0.67479676	0.10241894
1.00000000	0.89250815	0.10423452	0.98953772
0.98371333	0.42715231	0.52980131	0.40668243
0.35374150	0.19230770	0.63461536	0.12761195
1.04761910	0.27272728	0.62012988	0.22319797
0.11904762	0.28571430	0.68571430	0.06439810
0.70748299	0.23076923	0.72115386	0.18805970
0.21501707	0.28571430	0.61904764	0.06551724
0.94677871	0.28994083	0.60355031	0.22928098
1.06824148	0.37592137	0.49877149	0.33308363
0.17006803	0.36000001	0.63999999	0.14701493
0.23711340	0.23188406	0.69565219	0.05849387
0.98969072	0.42708334	0.55555558	0.44098073
0.32573289	0.22000000	0.68000001	0.06036217
0.04778157	0.42857143	0.57142860	0.05266457
1.00254452	0.89847714	0.09644670	0.89848679
0.23841059	0.27777779	0.63888890	0.05581261
0.17391305	0.21875000	0.78125000	0.09336100
0.54810494	0.28191489	0.46808511	0.05549065
0.10509554	0.30303031	0.60606062	0.06951180
0.16612378	0.31372550	0.56862748	0.06606305
1.00000000	0.83061892	0.16938111	0.90330517
0.83333331	0.22499999	0.70833331	0.19702603
1.02605867	0.39682540	0.56190479	0.41666666
0.98634815	0.39100346	0.58823532	0.37410298
0.98976111	0.42758620	0.54137933	0.44490936
1.04778159	0.30293161	0.57003260	0.21542384
1.06143343	0.19935691	0.68810290	0.07758053
0.15358362	0.33333334	0.60000002	0.07363146
0.31081080	0.39130434	0.52173913	0.15472561
0.88513511	0.19847329	0.63358778	0.14100610
0.34042552	0.27083334	0.62500000	0.15804879
1.08783782	0.21739130	0.65217394	0.16463415
0.84353739	0.20967741	0.70967740	0.17462686
0.15646258	0.34782609	0.65217394	0.13731343
0.24489796	0.33333334	0.58333331	0.13134329
0.25543478	0.27659574	0.57446808	0.09024896
0.66847825	0.21138212	0.66666669	0.09543568
0.32065219	0.30508474	0.64406782	0.10217842
0.98360658	0.22000000	0.66666669	0.12509391
0.10097720	0.25806451	0.74193549	0.06987227
0.11400651	0.22857143	0.71428573	0.06611570
0.78316325	0.33550489	0.55048859	0.19162773
0.33224756	0.21568628	0.72549021	0.07587354
0.23778501	0.23287672	0.68493152	0.07374100
0.39393941	0.23931624	0.58974361	0.07278372
0.49675325	0.24836601	0.60784316	0.05797102
0.13402061	0.28205130	0.71794873	0.09171005
0.67197454	0.20853080	0.59241706	0.07495069
1.02622950	0.40894568	0.53993613	0.40328214
0.54716980	0.20689656	0.71839082	0.06284916
0.88273615	0.24723247	0.65682656	0.14560056
0.96632999	0.38675958	0.59930313	0.38023743
0.48591548	0.23913044	0.70289856	0.10228933
0.93181819	0.23693380	0.62020904	0.08430410
1.02730370	0.27242523	0.48837209	0.10302068
0.96819788	0.27372262	0.66058391	0.21103548
0.36363637	0.25000000	0.57142860	0.06260870
0.98376626	0.19801980	0.71287131	0.07745504
0.24028268	0.22058824	0.72058821	0.06126836
0.21088435	0.27419356	0.56451613	0.06214149
1.04736841	0.45477387	0.47236180	0.45653749
0.99666667	0.98327762	0.01672241	0.98753977
0.25999999	0.25641027	0.58974361	0.05389742
0.91000003	0.19780220	0.71062273	0.09197786
1.05300355	0.27181208	0.62751681	0.17592260
0.12014134	0.29411766	0.67647058	0.06915084
0.96819788	0.27007300	0.66423357	0.20494446
1.02702701	0.21710527	0.69407892	0.11053000
0.93333334	0.28571430	0.58730161	0.20588234
0.99363059	0.25641027	0.65705127	0.20124480
0.43661973	0.21774194	0.66935486	0.11592790
0.84027779	0.25619835	0.61983472	0.21375465
0.09154929	0.38461539	0.53846157	0.09303458
0.14098361	0.32558140	0.58139533	0.06473214
0.88524592	0.22222222	0.69629627	0.14955357
0.27213115	0.24096386	0.60240966	0.06600765
0.32608697	0.25000000	0.66666669	0.10653628
0.47517732	0.29850745	0.62686568	0.21073171
0.27717391	0.27450982	0.58823532	0.10756562
0.28716215	0.24705882	0.65882355	0.07147838
0.35472974	0.21904762	0.68571430	0.06241283
0.88410598	0.21722846	0.70037454	0.13671513
0.09602649	0.37931034	0.58620691	0.04880162
0.90228015	0.24548736	0.62093860	0.11081531
0.90070921	0.26771653	0.58267719	0.23121952
0.26282051	0.20731707	0.71951222	0.06752701
0.86111110	0.27419356	0.65322578	0.23141263
1.03618419	0.41587302	0.54603177	0.53496933
0.90784985	0.24812031	0.62781954	0.11638537
1.00682592	0.24067797	0.66440678	0.12661871
0.35836178	0.22857143	0.61904764	0.07324596
0.10064935	0.29032257	0.64516127	0.06008584
0.27645051	0.19753087	0.75308645	0.05755167
0.44329897	0.25581396	0.65116280	0.09171005
1.02605867	0.41269842	0.54603177	0.42262894
0.99348533	0.49836066	0.49180329	0.57594937
1.02605867	0.42222223	0.53650796	0.44831225
0.64261168	0.24598931	0.66844922	0.08370044
0.06872852	0.55000001	0.40000001	0.08169804
0.76967931	0.23484848	0.55303031	0.05899533
0.96648043	0.27745664	0.64450866	0.18757384
1.00651467	0.48543689	0.50161815	0.49180329
1.02605867	0.40634921	0.54920638	0.42903331
0.74052477	0.21653543	0.66929132	0.06162383
0.92833877	0.23508772	0.71578950	0.18384115
0.39171976	0.26016259	0.56910568	0.06114398
0.94677871	0.28994083	0.60355031	0.22899222
0.07491857	0.47826087	0.43478259	0.06504621
0.87414968	0.21400778	0.73151749	0.07807521
0.21088435	0.27419356	0.56451613	0.06214149
0.85815603	0.21487603	0.69421488	0.20585366
0.96103895	0.23986487	0.63175678	0.07112201
0.85342020	0.18702289	0.64122134	0.07286432
0.85342020	0.18702289	0.64122134	0.06881205
1.02962959	0.26618704	0.60431653	0.22242647
0.54814816	0.17567568	0.79729730	0.15808824
0.20833333	0.20000000	0.73333335	0.16171004
0.82978725	0.23076923	0.64102566	0.21170732
0.25531915	0.38888890	0.52777779	0.18146342
0.88599348	0.22426471	0.68750000	0.14465183
0.25477707	0.23750000	0.68750000	0.06344510
0.89403975	0.20370370	0.69629627	0.13920863
0.42345276	0.25384617	0.60000002	0.05616605
1.01706481	0.19798657	0.69463086	0.07659434
1.02605867	0.40952381	0.54920638	0.41995692
0.96325457	0.47411445	0.48228884	0.46616727
0.17197452	0.24074075	0.70370370	0.05722600
0.08873720	0.42307693	0.57692307	0.07363146
0.96587926	0.43206522	0.51902175	0.42971286
1.04461944	0.45728642	0.47236180	0.48089889
0.14285715	0.27272728	0.68181819	0.05105018
0.29641694	0.27472529	0.60439563	0.07155084
0.42331287	0.23188406	0.68840581	0.09868929
0.95959598	0.36842105	0.59298247	0.35046569
0.99681526	0.57507986	0.42492014	0.71924847
0.92409241	0.22142857	0.67500001	0.09928107
1.01302934	0.38263667	0.57877815	0.40798771
0.14556962	0.30434781	0.60869563	0.06359448
0.36734694	0.31481481	0.57407409	0.16194031
0.90540540	0.20895523	0.70895523	0.09379359
1.02040815	0.20000000	0.67666668	0.06437222
1.01628661	0.41666666	0.54166669	0.45935249
0.99681526	0.54313099	0.45686901	0.67876899
0.99248123	0.25000000	0.64393938	0.17007874
0.17293233	0.30434781	0.69565219	0.14251968
0.88721806	0.19491525	0.72881359	0.16692914
0.18796992	0.36000001	0.63999999	0.14881890
0.87969923	0.20512821	0.73504275	0.17559054
0.64661652	0.26744187	0.53488374	0.16456692
0.84962404	0.22123894	0.69026548	0.15905513
0.16541353	0.31818181	0.68181819	0.14251968
0.43609023	0.29310346	0.63793105	0.16535433
1.00000000	0.95419848	0.04580153	0.97600001
0.76086956	0.20714286	0.64285713	0.13048129
0.49841270	0.21019109	0.69426751	0.06519367
0.46753246	0.25000000	0.58333331	0.08433344
0.47557002	0.19178082	0.70547944	0.06850751
0.78231293	0.26086956	0.60000002	0.22835821
0.16612378	0.23529412	0.76470590	0.06322795
0.47557002	0.19178082	0.70547944	0.07178751
0.89403975	0.22222222	0.67777777	0.12462810
0.88599348	0.18382353	0.75000000	0.09707113
0.31921825	0.23469388	0.67346936	0.05454545
0.91856676	0.25531915	0.69148934	0.20363636
0.24324325	0.33333334	0.58333331	0.13338415
0.89761090	0.25855514	0.63878328	0.11570248
0.89250815	0.24087591	0.65693432	0.14150625
0.88925081	0.22344323	0.68131870	0.07702479
0.47524753	0.27083334	0.54166669	0.09485714
0.72131145	0.23181818	0.68181819	0.10271247
0.65146577	0.47999999	0.44499999	0.34544861
0.16878980	0.33962265	0.62264150	0.05515320
0.18152866	0.24561404	0.64912283	0.04986072
0.71009773	0.42201835	0.50458717	0.30590785
0.67515922	0.78773582	0.20754717	0.70545691
0.26114649	0.23170732	0.63414633	0.05097493
0.67647058	0.25000000	0.68478262	0.19731800
0.63235295	0.25581396	0.65116280	0.17528735
0.84558821	0.26086956	0.62608695	0.23180076
0.79411763	0.23148148	0.62037039	0.16858238
0.61029410	0.24096386	0.66265059	0.19348660
0.95588237	0.20000000	0.68461537	0.18678160
0.62500000	0.24705882	0.67058825	0.15708812
0.16176471	0.45454547	0.54545456	0.15517242
0.80681819	0.28873238	0.57042253	0.17378497
1.08522725	0.23036650	0.54973823	0.17378497
0.69318181	0.19672132	0.67213112	0.13549337
0.85227275	0.26666668	0.55333334	0.18114875
0.76704544	0.23703703	0.67407405	0.18262149
0.88068181	0.23225807	0.64516127	0.16347571
0.77272725	0.22058824	0.56617647	0.15758468
0.69318181	0.18032786	0.68852460	0.13254786
0.61363637	0.25925925	0.63888890	0.17525773
0.44951141	0.28260869	0.57971013	0.06975967
0.24358974	0.27631578	0.64473683	0.06239118
0.16199377	0.38461539	0.48076922	0.05493671
0.30254778	0.25263157	0.68421054	0.07256318
0.36413044	0.26865673	0.56716418	0.09180498
0.28807947	0.19540229	0.70114940	0.04943950
0.33653846	0.26666668	0.58095241	0.07125971
0.19869708	0.27868852	0.65573770	0.06812735
0.27173913	0.34000000	0.60000002	0.10374331
0.27322406	0.38000000	0.56000000	0.10172144
0.36756757	0.26470590	0.60294116	0.09933036
0.43642610	0.23622048	0.70866144	0.05113637
0.54982817	0.23125000	0.68750000	0.05711723
0.27835050	0.19753087	0.75308645	0.04994019
0.93527508	0.25259516	0.68512112	0.18072289
1.01639342	0.21290323	0.69354838	0.10813743
0.79503107	0.24609375	0.54296875	0.07800312
1.02739727	0.22666667	0.68666667	0.12230889
0.91856676	0.24468085	0.70212764	0.19315894
0.24456522	0.31111112	0.60000002	0.10447761
0.25531915	0.30555555	0.61111110	0.19317073
0.93159610	0.24475524	0.70279717	0.20267032
0.31847134	0.23000000	0.70999998	0.06864064
0.28662419	0.25555557	0.69999999	0.07105538
0.28025478	0.22727273	0.71590906	0.06274900
0.48013246	0.24827586	0.58620691	0.05332193
0.14935064	0.28260869	0.67391306	0.05391305
0.32899022	0.24752475	0.62376237	0.06062481
0.75085324	0.23636363	0.63181818	0.06009539
0.95765471	0.22448979	0.65986395	0.11014686
0.47419354	0.21768707	0.67346936	0.06043614
1.05136991	0.57980454	0.37133551	0.69613063
0.78709680	0.20081967	0.69262296	0.08916968
0.98045605	0.25249168	0.59136212	0.15702479
0.34154931	0.25773194	0.63917524	0.10375060
0.09354839	0.31034482	0.68965518	0.05856698
0.93377483	0.33687943	0.60283691	0.29501557
0.92810458	0.20774648	0.64436620	0.10376633
0.32240438	0.32203391	0.62711865	0.10589463
0.79936308	0.20717132	0.61752987	0.06639838
0.43537414	0.25000000	0.68750000	0.16044776
1.00655735	0.21172638	0.70684040	0.13078471
0.25796178	0.32098764	0.48148149	0.06505700
0.91390729	0.21376811	0.68115944	0.11468813
1.03999996	0.21794872	0.65705127	0.11059908
0.10509554	0.36363637	0.54545456	0.07834101
0.36216217	0.23880596	0.59701490	0.09938581
0.32065219	0.30508474	0.64406782	0.10632780
0.90728480	0.22627737	0.67518246	0.13222261
0.82978725	0.29059830	0.62393165	0.29658535
0.89644015	0.20938627	0.67509025	0.11044177
0.91262138	0.18794326	0.75886524	0.11631799
1.01302934	0.51768488	0.46302250	0.60207498
1.00325727	0.57792211	0.39935064	0.59594548
1.00325727	0.57792211	0.39935064	0.57306784
0.88349515	0.26007327	0.63736266	0.15432961
1.01644742	0.53074431	0.44660193	0.67648262
0.98518521	0.25563911	0.60150373	0.17738970
1.00325727	0.57467532	0.40259740	0.58028072
1.00655735	0.19543974	0.71009773	0.11175407
1.02605867	0.40952381	0.54920638	0.42354578
0.77272725	0.24264705	0.54411763	0.17194244
0.86054420	0.20158103	0.72332019	0.08781559
0.83387619	0.23437500	0.63671875	0.10280374
0.89403975	0.21851853	0.68148148	0.12016021
0.86394560	0.20078740	0.71653545	0.06842457
1.00000000	0.89576548	0.10423452	0.97918153
0.98349833	0.36912751	0.59060401	0.35732219
0.96321070	0.34375000	0.61111110	0.33676192
0.99657536	0.40549830	0.55326462	0.36838093
1.00000000	0.21452145	0.65016502	0.11466667
0.95049506	0.33680555	0.63541669	0.32876191
0.97359735	0.33898306	0.57627118	0.31580952
0.22442244	0.25000000	0.70588237	0.06819048
0.77557755	0.20851064	0.62127662	0.07047619
0.91059601	0.22909091	0.66545457	0.11944818
0.06622516	0.34999999	0.64999998	0.05416306
0.53973508	0.22085890	0.66257668	0.05185825
0.06622516	0.34999999	0.64999998	0.05185825
0.91390729	0.20652173	0.69202900	0.11312079
0.23841059	0.29166666	0.62500000	0.05646788
0.99348533	0.50491804	0.48524591	0.57441700
0.39413682	0.21487603	0.69421488	0.06172840
0.92105263	0.23571429	0.69285715	0.12894376
0.25081432	0.28571430	0.58441556	0.06515775
1.00000000	0.86644953	0.13355049	0.91220850
0.32573289	0.23000000	0.67000002	0.06584362
0.70358306	0.20370370	0.67129630	0.07902853
0.25543478	0.27659574	0.57446808	0.09197862
0.17391305	0.25000000	0.71875000	0.09839572
0.96296299	0.24615385	0.65384614	0.15159346
0.32608697	0.26666668	0.64999998	0.11069519
0.80434781	0.35810810	0.43918920	0.23262031
1.04347825	0.31770834	0.44270834	0.22834225
0.38194445	0.29090908	0.65454543	0.19609666
0.83152175	0.23529412	0.66013074	0.14117646
0.77491963	0.22406639	0.63485479	0.09651557
1.04666662	0.36624205	0.53503186	0.39215687
0.82084692	0.22619048	0.65079367	0.11324712
0.53054661	0.22424242	0.61818182	0.06382979
1.00655735	0.34201956	0.56351793	0.30963010
0.14147910	0.27272728	0.68181819	0.06012951
0.14147910	0.31818181	0.59090906	0.05550417
1.00000000	0.82802546	0.17197452	0.88993382
0.25159237	0.30379745	0.54430377	0.06090175
0.63243246	0.26495728	0.54700857	0.10770089
0.67197454	0.21800947	0.58293837	0.07772543
0.80769229	0.19047619	0.70634919	0.06763122
1.02962959	0.26618704	0.60431653	0.22150736
0.10509554	0.30303031	0.69696969	0.08018504
0.13650794	0.25581396	0.72093022	0.06307258
0.32063493	0.21782178	0.70297033	0.06976745
0.95555556	0.30897009	0.63122922	0.28999299
0.47826087	0.27272728	0.62500000	0.09958506
0.99342108	0.31788081	0.63907284	0.33987731
0.98611110	0.23943663	0.69718307	0.22769517
0.81587303	0.20233463	0.59922177	0.09252121
0.14379086	0.18181819	0.72727275	0.05062893
0.71241832	0.21100917	0.61926603	0.06533777
0.12418301	0.28947368	0.60526317	0.05503144
1.04575169	0.35624999	0.55312502	0.28805032
1.01020408	0.30639732	0.62962961	0.18260039
1.04901958	0.23987539	0.63551402	0.09602328
0.97666669	0.36177474	0.58703071	0.36010757
0.17666666	0.28301886	0.52830189	0.06619469
0.11000000	0.33333334	0.63636363	0.06584071
1.00999999	0.24092409	0.62706268	0.11115044
0.91333336	0.23722628	0.65328467	0.11787611
1.03333330	0.23225807	0.65161288	0.11798561
0.73333335	0.25909090	0.50909090	0.09599075
0.05940594	0.33333334	0.66666669	0.05819925
0.08000000	0.33333334	0.66666669	0.06381462
1.11702132	0.35714287	0.48809522	0.28986844
0.26086956	0.25000000	0.72916669	0.10995851
1.00000000	0.95478725	0.04521276	0.96907455
1.11170208	0.35406700	0.50000000	0.28548351
0.99159664	0.30225989	0.65254235	0.25209358
1.04255319	0.49234694	0.45153061	0.51234710
0.96721309	0.19661017	0.70508474	0.10018083
0.90819675	0.19855596	0.69675088	0.09367088
0.20540540	0.31578946	0.60526317	0.10993304
0.21639344	0.22727273	0.69696969	0.06401447
0.24918033	0.28947368	0.57894737	0.06726944
0.93311036	0.22580644	0.70250899	0.14416865
1.00000000	0.20000000	0.70666665	0.10668563
0.25081432	0.23376623	0.66233766	0.06222373
0.28990227	0.23595506	0.67415732	0.06562393
0.89250815	0.24087591	0.65693432	0.14042842
0.28990227	0.23595506	0.67415732	0.06562393
0.68627453	0.23809524	0.65714288	0.12336663
0.06862745	0.33333334	0.66666669	0.06840891
0.99656355	0.38965517	0.56206894	0.38124517
0.68954247	0.27014217	0.60663509	0.11529592
1.01633990	0.35369775	0.56591642	0.40699461
0.30065361	0.29347825	0.60869563	0.07494235
0.91830063	0.21352313	0.65836298	0.10914680
0.34935898	0.23853211	0.58715594	0.06006965
0.95555556	0.27906978	0.58139533	0.17226529
1.00000000	0.30612245	0.63605440	0.27442372
0.34935898	0.24770643	0.57798165	0.06035984
0.40384614	0.23809524	0.59523809	0.05948926
0.88782054	0.20938627	0.70397115	0.08886584
0.18892509	0.25862068	0.60344827	0.05771605
0.92105263	0.24642856	0.68214285	0.11851852
0.93197280	0.25182483	0.66058391	0.11781926
0.09446254	0.34482759	0.48275861	0.05370370
0.30944625	0.24210526	0.58947366	0.05586420
1.04095566	0.22622950	0.66229510	0.10556439
0.31874999	0.25490198	0.56862748	0.07656904
0.96052629	0.33219180	0.63698632	0.37405857
0.84039086	0.19767442	0.70155036	0.08912133
0.92356688	0.22758621	0.66206896	0.13723849
0.98986489	0.42320818	0.55631399	0.47615063
0.34999999	0.27678570	0.50000000	0.08410042
0.92052978	0.34532374	0.62949640	0.38158995
1.00000000	0.84039086	0.15960912	0.95694649
1.00666666	0.20860927	0.68543047	0.11830681
0.34594595	0.26562500	0.54687500	0.10217755
0.09120521	0.35714287	0.46428570	0.06295224
1.00000000	0.84039086	0.15960912	0.93668598
0.86111110	0.27419356	0.59677422	0.22397770
0.15309446	0.36170211	0.51063830	0.06584660
0.10158730	0.34375000	0.56250000	0.04800873
0.86754966	0.19847329	0.66793895	0.05902481
0.97777778	0.22727273	0.64610392	0.14594972
0.73397434	0.24454148	0.54585153	0.08613446
0.89576548	0.22909091	0.66181821	0.13669065
0.06031746	0.52631581	0.47368422	0.05591926
0.91419142	0.20577617	0.68231046	0.08080808
0.18378378	0.32352942	0.64705884	0.10050251
0.98376626	0.19801980	0.71287131	0.07836990
0.44366196	0.27777779	0.58730161	0.11203117
0.24522293	0.28571430	0.55844158	0.07001045
0.97727275	0.20598006	0.70099670	0.07453848
0.31649831	0.24468085	0.65957445	0.06709677
1.02397263	0.36120403	0.59866220	0.34516129
1.02749145	0.40133780	0.55518395	0.36882663
0.97979796	0.33676976	0.61855668	0.30516762
0.91582489	0.32352942	0.64338237	0.27193549
0.31649831	0.24468085	0.65957445	0.06741935
0.98316497	0.41095892	0.54452056	0.37357712
1.00668895	0.34551495	0.56810629	0.35008910
0.06020067	0.27777779	0.72222221	0.05724508
0.98634815	0.38062283	0.59169549	0.34477380
0.95652175	0.25174826	0.63986015	0.15072083
0.89632106	0.24253732	0.69029850	0.15496443
0.63210702	0.24338624	0.59788358	0.07006560
0.11036789	0.30303031	0.57575756	0.05277281
0.19471948	0.30508474	0.59322035	0.07189319
0.94370860	0.36842105	0.59298247	0.35467306
0.38613862	0.23931624	0.58974361	0.07531667
0.96369636	0.22945206	0.68150687	0.12735365
0.90429044	0.18248175	0.72627735	0.07360493
0.22112212	0.29850745	0.55223882	0.07555898
0.39259258	0.26415095	0.66037738	0.16966824
0.60937500	0.23076923	0.62051284	0.04919730
0.78378379	0.21551724	0.66379309	0.19131099
0.53521127	0.25000000	0.57236844	0.11105698
0.25407165	0.23076923	0.73076922	0.05536653
0.96918768	0.28034681	0.64161849	0.18451703
0.54074073	0.27397260	0.61643833	0.15260664
0.33513513	0.29032257	0.53225809	0.10273590
0.70748299	0.23076923	0.72115386	0.18656716
0.12582782	0.28947368	0.65789473	0.05001437
0.84313726	0.29900333	0.63455147	0.22956975
0.97637796	0.37365592	0.53225809	0.33258426
0.24043716	0.36363637	0.56818181	0.10015650
0.20218579	0.24324325	0.75675678	0.11163276
0.29251701	0.27906978	0.60465115	0.13059701
0.21311475	0.30769232	0.64102566	0.09598330
0.26229507	0.27083334	0.70833331	0.11789254
0.53551912	0.23469388	0.69387758	0.11163276
0.31921825	0.21428572	0.68367344	0.05955907
0.42019543	0.20930232	0.68992245	0.06074924
0.48534203	0.25503355	0.61744964	0.08564988
0.98319328	0.28774929	0.61253560	0.18532996
0.05442177	0.37500000	0.62500000	0.05258127
0.42671010	0.20610687	0.69465649	0.06333447
0.90410960	0.24621212	0.65530300	0.12389066
0.17297298	0.25000000	0.71875000	0.09826912
0.17391305	0.25000000	0.71875000	0.09543568
0.06188925	0.36842105	0.63157892	0.05419316
1.02280128	0.41401273	0.54777068	0.44681540
0.89629632	0.24793388	0.65289259	0.17398795
0.97402596	0.30333334	0.61666667	0.25689265
0.61486489	0.25274727	0.62637365	0.15167683
0.64130437	0.20338982	0.71186441	0.09624293
0.30519480	0.25531915	0.69148934	0.06876419
0.58441556	0.23333333	0.63333333	0.08465780
0.07975460	0.34615386	0.65384614	0.07235143
0.32247558	0.23232323	0.63636363	0.06136820
0.79256964	0.25781250	0.50390625	0.06716907
0.74635571	0.25781250	0.50390625	0.05987149
0.97206706	0.27873564	0.63793105	0.17795275
0.97486031	0.28653294	0.60744983	0.17907761
0.90068495	0.26615968	0.59315592	0.10412574
1.02605867	0.44761905	0.51111114	0.48122746
0.65540540	0.21649484	0.56701028	0.13262194
0.86557376	0.21212122	0.70075756	0.11493123
0.31921825	0.21428572	0.68367344	0.05926654
0.74061435	0.26267281	0.62672812	0.10281598
1.00342464	0.72696245	0.26962456	0.86261976
0.44027305	0.20930232	0.66666669	0.06738035
0.23913044	0.29545453	0.63636363	0.09543568
1.05119455	0.56168830	0.38636363	0.59981108
1.03071678	0.33112583	0.57284766	0.22275336
0.27303755	0.18750000	0.78750002	0.05541562
0.21498372	0.22727273	0.60606062	0.05161097
0.10097720	0.41935483	0.48387095	0.05519093
0.74918568	0.23913044	0.67826086	0.09873950
0.43703705	0.30508474	0.61016947	0.16636029
0.30944625	0.27368420	0.55789477	0.07864302
0.20000000	0.59259260	0.40740740	0.21533161
0.25850341	0.31578946	0.63157892	0.13208956
0.89333332	0.23507462	0.65298510	0.12197723
0.89999998	0.25185186	0.66666669	0.13655761
1.01333332	0.21710527	0.66447371	0.12275664
1.00666666	0.20860927	0.68543047	0.11948790
1.04794526	0.23202614	0.66993463	0.09362549
0.89735097	0.21033211	0.71955717	0.10325365
0.94267517	0.21283785	0.67905408	0.12011174
0.92356688	0.25862068	0.66551727	0.17496680
1.02280128	0.41719747	0.54140127	0.43073139
1.02280128	0.41082802	0.54777068	0.42841727
0.51465797	0.20886075	0.64556962	0.07013658
0.89761090	0.26615968	0.59315592	0.10398158
0.92833877	0.25263157	0.70175439	0.18624547
0.99348533	0.52786887	0.46229509	0.57058245
0.08469056	0.26923078	0.73076922	0.06219151
0.20000000	0.59259260	0.40740740	0.21533161
0.97000003	0.36426118	0.59793812	0.33582887
0.63043481	0.25000000	0.60344827	0.10499228
0.24444444	0.36363637	0.63636363	0.17371322
0.36666667	0.26363635	0.64545453	0.07843138
0.15342465	0.26785713	0.73214287	0.05193400
0.08469056	0.26923078	0.73076922	0.06912096
1.07888043	0.33962265	0.51179248	0.26827660
0.39490446	0.19354838	0.75000000	0.06607495
0.18518518	0.51999998	0.28000000	0.15639810
0.65925926	0.29213482	0.64044946	0.19052133
0.91851854	0.60483873	0.39516130	0.63981044
0.39259258	0.26415095	0.66037738	0.16398104
1.02962959	0.27338129	0.59712231	0.22748815
0.58522725	0.22330096	0.74757284	0.15467626
0.69886363	0.24390244	0.59349591	0.19640288
0.62500000	0.24545455	0.54545456	0.14604317
0.61363637	0.25000000	0.64814812	0.15899281
1.08522725	0.22513089	0.55497384	0.15827338
0.98972601	0.65397924	0.34256056	0.79162228
0.13013698	0.28947368	0.60526317	0.05750799
1.00342464	0.73037541	0.26621160	0.86723465
0.93333334	0.21428572	0.66666669	0.19669117
0.13013698	0.28947368	0.60526317	0.05786297
0.23437500	0.29333332	0.63999999	0.08157992
0.47231269	0.22758621	0.63448274	0.08827949
0.76644737	0.21030043	0.60085839	0.09856851
0.28571430	0.22727273	0.71590906	0.06829088
0.35064936	0.25925925	0.57407409	0.06607604
0.24054983	0.28571430	0.60000002	0.07320490
0.24528302	0.26923078	0.51282054	0.07437151
0.55631399	0.29447854	0.58895707	0.06081505
1.04201686	0.29569891	0.57258064	0.20040429
1.05249345	0.38403991	0.50374067	0.27990013
0.91851854	0.24193548	0.60483873	0.18690784
0.15555556	0.38095239	0.61904764	0.13522825
0.94074076	0.29921260	0.47244096	0.17915590
1.04444444	0.37588653	0.55319148	0.37360597
1.03703701	0.20714286	0.69999999	0.14814815
0.21052632	0.34375000	0.45312500	0.05309483
0.90789473	0.37681159	0.58695650	0.28028986
0.96959460	0.35888502	0.61672473	0.38912135
0.91776317	0.22222222	0.71326166	0.12109135
0.98293513	0.35069445	0.62152779	0.32782194
1.00000000	0.83061892	0.16938111	0.89688921
1.06825936	0.23003195	0.64856231	0.11114994
0.17915310	0.30909091	0.58181816	0.06850751
0.19259259	0.38461539	0.61538464	0.18014705
0.89576548	0.22545454	0.66545457	0.08878014
0.03767123	0.63636363	0.36363637	0.05297398
1.01027393	0.35254237	0.60338986	0.32876274
1.01712334	0.21548821	0.71380472	0.11214375
1.04794526	0.23856209	0.64379084	0.11555143
0.15068494	0.31818181	0.63636363	0.05978934
0.38378379	0.21126761	0.54929578	0.10441095
0.87567568	0.22222222	0.63580245	0.11892796
0.43783784	0.24691358	0.58024693	0.10664433
0.24864864	0.28260869	0.71739131	0.11725293
0.95625001	0.22549020	0.60457516	0.05670637
0.13355049	0.19512194	0.78048778	0.06949662
0.24755700	0.22368421	0.68421054	0.05823627
0.18269230	0.31578946	0.45614034	0.06484296
0.95625001	0.22875817	0.60130721	0.06019007
0.22149837	0.25000000	0.64705884	0.07175056
0.14102565	0.34090909	0.43181819	0.05402161
0.22222222	0.26666668	0.73333335	0.17738970
0.08750000	0.32142857	0.57142860	0.04910243
0.83695650	0.64935064	0.34415585	0.66127235
0.16216215	0.30000001	0.69999999	0.10379465
0.43243244	0.23750000	0.61250001	0.10770089
0.37837839	0.31428573	0.55714285	0.12500000
0.31891891	0.27118644	0.59322035	0.10825893
0.23208191	0.25000000	0.64705884	0.05553822
0.24755700	0.30263159	0.55263156	0.06821963
0.24104235	0.25675675	0.64864862	0.06870504
0.51851851	0.28571430	0.50000000	0.06933425
0.13424657	0.26530612	0.69387758	0.05355693
0.78491622	0.24199288	0.54092526	0.06464701
0.92508143	0.24295774	0.71478873	0.19322343
0.81288344	0.21132076	0.64528304	0.09252121
0.07643312	0.33333334	0.66666669	0.06245487
1.02605867	0.44444445	0.51428574	0.45740071
0.84027779	0.19834711	0.75206614	0.20260222
0.05414013	0.41176471	0.58823532	0.06570397
0.21192053	0.25000000	0.70312500	0.04990020
0.12582782	0.28947368	0.65789473	0.04990020
0.93811077	0.24652778	0.60763890	0.11339858
0.93159610	0.25174826	0.69580418	0.18562269
1.00000000	0.93159610	0.06840391	0.96051306
1.00000000	0.83061892	0.16938111	0.91187048
0.29641694	0.27472529	0.60439563	0.06986164
0.11904762	0.28571430	0.68571430	0.06476400
0.93877554	0.21739130	0.68840581	0.10281742
0.20748299	0.27868852	0.63934427	0.06256861
0.13680781	0.35714287	0.52380955	0.07700976
0.38762215	0.27731094	0.62184876	0.07348804
1.07379138	0.33886257	0.52132702	0.27079684
0.23376623	0.25000000	0.68055558	0.05600934
1.00000000	0.24398625	0.67010307	0.14988731
1.02749145	0.21070234	0.70568562	0.10718039
0.96563572	0.25266904	0.66192168	0.14220665
0.93814433	0.27472529	0.59706962	0.14321609
0.28980893	0.23076923	0.58241761	0.05203007
0.06872852	0.55000001	0.40000001	0.08049660
0.50853240	0.27516779	0.51677853	0.06327504
0.35335690	0.25999999	0.63999999	0.08921533
0.22115384	0.26086956	0.60869563	0.05642257
0.85123968	0.31067961	0.56310678	0.16511036
0.96418732	0.28000000	0.60571426	0.17479403
0.98360658	0.21333334	0.67333335	0.11435277
1.00328946	0.46229509	0.51803279	0.57668710
1.00000000	0.85342020	0.14332248	0.94835675
0.98697066	0.43894389	0.51155114	0.41381621
0.88215488	0.24809161	0.67175573	0.12521559
0.87713313	0.21011673	0.65369648	0.05460218
0.24573378	0.22222222	0.69444442	0.05366615
1.00000000	0.95904440	0.04095563	0.96597773
0.78378379	0.23275863	0.64655173	0.20655489
0.26351351	0.17948718	0.58974361	0.12042683
0.77702701	0.26086956	0.60000002	0.23628049
0.25170067	0.24324325	0.67567569	0.13358209
0.51700681	0.21052632	0.71052629	0.13358209
0.75510204	0.19819820	0.72972971	0.16492538
0.16304348	0.26666668	0.73333335	0.09647303
0.26086956	0.27083334	0.70833331	0.11670125
0.30978259	0.29824561	0.57894737	0.10321576
0.26086956	0.27083334	0.70833331	0.11721992
0.99324322	0.24149659	0.63945580	0.13636363
0.38110748	0.28205130	0.55555558	0.07963937
0.08469056	0.26923078	0.73076922	0.06912096
1.04736841	0.48241207	0.45226130	0.50589937
0.99491096	0.52941179	0.40920717	0.56478626
0.26058632	0.23750000	0.60000002	0.05320137
0.14935064	0.28260869	0.67391306	0.05425905
0.89540815	0.27635327	0.62393165	0.16659321
0.49511400	0.22368421	0.66447371	0.06469761
0.09120521	0.35714287	0.46428570	0.06245513
0.82704401	0.26615968	0.63117874	0.12081005
0.88194442	0.22834645	0.68503934	0.20167287
0.28930819	0.20652173	0.70652175	0.06808659
0.22292994	0.22857143	0.65714288	0.05383458
0.97770703	0.21824104	0.66449511	0.09368836
0.28980893	0.25274727	0.63736266	0.05804511
0.98634815	0.41868511	0.56055361	0.39373040
0.32792208	0.26732674	0.55445546	0.05768116
0.14935064	0.30434781	0.65217394	0.05797102
0.91899443	0.34346506	0.58966565	0.25933060
0.19218241	0.23728813	0.67796612	0.05722240
1.00263155	0.99737531	0.00000000	1.03220975
0.06666667	0.34999999	0.64999998	0.05447696
0.89999998	0.20740740	0.69259262	0.13962671
0.44000000	0.25757575	0.55303031	0.08673863
0.90459365	0.23437500	0.65625000	0.11572912
0.79858655	0.24336283	0.62831861	0.13165466
0.09540636	0.44444445	0.40740740	0.06234324
0.13003096	0.30952382	0.45238096	0.05635649
1.02389073	0.23333333	0.68000001	0.12581913
0.44718310	0.27559054	0.59055120	0.11300536
0.13380282	0.31578946	0.65789473	0.10862152
0.07042254	0.40000001	0.60000002	0.09254749
0.88524592	0.21481481	0.70370370	0.14955357
0.08852459	0.40740740	0.59259260	0.06696428
0.66847825	0.19512194	0.69105691	0.09727225
1.08148146	0.37671232	0.44520548	0.46507350
0.22826087	0.28571430	0.47619048	0.08800823
0.28716215	0.25882354	0.64705884	0.07531381
0.92229730	0.23443224	0.65201467	0.10390516
0.56013745	0.21472393	0.57668710	0.07128554
0.90397352	0.20146520	0.70695972	0.09647302
0.94871795	0.20270270	0.72635138	0.10384153
0.82051283	0.20312500	0.66406250	0.07953443
0.77302629	0.22553192	0.62553191	0.07934560
0.44407895	0.22962964	0.65185183	0.07484663
0.74061435	0.27649769	0.59907836	0.10783700
0.80887371	0.21518987	0.69198310	0.09197786
0.12244898	0.30952382	0.45238096	0.05052570
1.00254452	0.48730963	0.45685279	0.48721907
0.86111110	0.23387097	0.63709676	0.19702603
1.00000000	0.87296414	0.12703583	0.92160219
0.99348533	0.48852459	0.50163937	0.57665259
1.02605867	0.40952381	0.54920638	0.41596344
0.43298969	0.25396827	0.61904764	0.08810573
0.09965636	0.41379312	0.48275861	0.07609131
0.22611465	0.23943663	0.69014084	0.06936226
0.96927375	0.28242075	0.62247837	0.18639264
0.99348533	0.50491804	0.48524591	0.59763098
1.04095566	0.22950819	0.65901637	0.10429253
0.92356688	0.26206896	0.65862072	0.19690992
1.02047777	0.22408026	0.69230771	0.11383148
0.41987181	0.22137405	0.60305345	0.07294833
0.95942718	0.35074627	0.53731346	0.27319488
0.68148148	0.19565217	0.72826087	0.15716912
0.95942718	0.34825870	0.53980100	0.27576655
0.19259259	0.38461539	0.61538464	0.17371322
0.86111110	0.23387097	0.62903225	0.18494424
0.22727273	0.27142859	0.64285713	0.06560392
1.00000000	0.89893615	0.10106383	0.90960073
0.06060606	0.33333334	0.66666669	0.05864091
0.19259259	0.38461539	0.61538464	0.18106619
0.78472221	0.22123894	0.69026548	0.18215615
0.89361703	0.27777779	0.57142860	0.19121951
0.11858974	0.24324325	0.75675678	0.06214117
0.33876222	0.25000000	0.57692307	0.08004307
0.85342020	0.19465649	0.63358778	0.07302158
0.26058632	0.23750000	0.60000002	0.05402930
1.00000000	0.81210190	0.18789808	0.87759334
0.29641694	0.26373628	0.61538464	0.07501794
0.46496814	0.21917808	0.69178081	0.05948917
0.74744028	0.23744293	0.63926941	0.05723371
0.99472296	0.78249335	0.21220160	0.81785792
0.89403975	0.19629629	0.70370370	0.12701128
1.00318468	0.42539683	0.56190479	0.47834101
0.91638798	0.22992700	0.68613136	0.13302611
1.08666670	0.23006135	0.65644169	0.12375533
0.89473683	0.19852941	0.71691179	0.11766513
1.03061223	0.21452145	0.64356434	0.09110867
0.93987340	0.23569024	0.62962961	0.12604748
0.94098359	0.24041812	0.67247385	0.12404337
0.18354431	0.27586207	0.60344827	0.05407066
0.10759494	0.38235295	0.52941179	0.06052228
0.71428573	0.17894737	0.70526314	0.14015748
0.87969923	0.22222222	0.71794873	0.16771653
0.42857143	0.28070176	0.64912283	0.16377953
0.88721806	0.19491525	0.72881359	0.16692914
0.72180450	0.16666667	0.79166669	0.13700788
0.44360903	0.25423729	0.67796612	0.15826772
0.78195488	0.18269230	0.73076922	0.14015748
0.88721806	0.24576271	0.66949153	0.19921260
0.96240604	0.21093750	0.64062500	0.15669291
0.15789473	0.33333334	0.66666669	0.14094488
0.05414013	0.41176471	0.58823532	0.06069752
0.36250001	0.20689656	0.69827586	0.07531381
0.06143345	0.38888890	0.61111110	0.05478589
1.07379138	0.34123224	0.51895732	0.26891863
0.99491096	0.52941179	0.40920717	0.56174600
0.14098361	0.32558140	0.58139533	0.06473214
1.00000000	0.98404253	0.01595745	0.98160613
0.47557002	0.19178082	0.70547944	0.07194245
0.08469056	0.26923078	0.73076922	0.06082645
0.89576548	0.25090909	0.63999999	0.13256198
0.91333336	0.19708030	0.71897811	0.10206259
0.34527686	0.18867925	0.79245281	0.07419712
0.15309446	0.36170211	0.51063830	0.05983471
0.15760870	0.34482759	0.65517241	0.09984560
0.86111110	0.26612905	0.60483873	0.21561339
0.21498372	0.25757575	0.68181819	0.06148760
0.72508591	0.25592417	0.63507110	0.06758373
0.71009773	0.42201835	0.50458717	0.30462962
0.33439490	0.35238096	0.50476193	0.05376044
0.46232876	0.28888890	0.59259260	0.08626197
0.67218542	0.23152709	0.64532018	0.07499287
0.43949044	0.28260869	0.56521738	0.09392458
0.69407892	0.49763033	0.45023698	0.53333330
0.64285713	0.45959595	0.45959595	0.29215205
0.09554140	0.30000001	0.60000002	0.04596100
0.80147058	0.22018349	0.62385321	0.19157088
0.62500000	0.23529412	0.68235296	0.15804598
0.86764705	0.24576271	0.65254235	0.16187739
0.16176471	0.45454547	0.54545456	0.15517242
0.16176471	0.45454547	0.54545456	0.15517242
0.67647058	0.25000000	0.68478262	0.19636016
0.47794119	0.24615385	0.67692310	0.18295020
0.81617647	0.20720720	0.63963962	0.22222222
0.77272725	0.21323529	0.57352942	0.15022090
0.71590906	0.23015873	0.67460316	0.15316641
0.42613637	0.23999999	0.72000003	0.14432989
0.57386363	0.28712872	0.57425743	0.18262149
0.86931819	0.24183007	0.61437911	0.19955817
0.52272725	0.21739130	0.68478262	0.17231221
0.61363637	0.25925925	0.63888890	0.17378497
0.18055555	0.30769232	0.69230771	0.16821562
0.75000000	0.21969697	0.61363637	0.16273932
0.81847131	0.22178988	0.60700387	0.07008719
0.04333333	0.53846157	0.46153846	0.06230089
0.36612022	0.26865673	0.56716418	0.09233177
0.50467288	0.23456790	0.58641976	0.07493540
0.23809524	0.32857144	0.52857143	0.06805708
0.52515721	0.23353294	0.65868264	0.08729050
0.31907895	0.21649484	0.72164947	0.08834356
1.00740743	0.21323529	0.71323532	0.17555147
0.20063694	0.28571430	0.61904764	0.06304559
0.94501716	0.22181818	0.68000001	0.10209145
1.00000000	0.36426118	0.60137457	0.42887029
0.24398625	0.25352111	0.57746476	0.05502392
1.01718211	0.21283785	0.70270270	0.09748804
0.92783505	0.23703703	0.65555555	0.12508383
1.01718211	0.22297297	0.69256759	0.09960681
1.03436422	0.50166112	0.44850498	0.55222088
0.34020618	0.25252524	0.65656567	0.05382775
0.43986255	0.25781250	0.56250000	0.05382775
0.95555556	0.30897009	0.63122922	0.28365046
0.93159610	0.25524476	0.69230771	0.20911254
0.92508143	0.27112675	0.68661970	0.20998441
0.98972601	0.21107267	0.71626300	0.12389066
0.25945947	0.35416666	0.56250000	0.12165178
0.79503107	0.23437500	0.55468750	0.07332293
0.92105263	0.30000001	0.65357143	0.29734150
0.97037035	0.27480915	0.52671754	0.20220588
0.99363059	0.27564102	0.63782054	0.22337481
0.08469056	0.26923078	0.73076922	0.06141522
0.10033445	0.33333334	0.53333336	0.05396542
0.68711656	0.21428572	0.62946427	0.07973422
0.31847134	0.23000000	0.70999998	0.06534296
0.47666666	0.25174826	0.59440559	0.05679513
0.21824104	0.26865673	0.68656719	0.06751055
0.08469056	0.26923078	0.73076922	0.06618705
0.27272728	0.30952382	0.50000000	0.05367561
0.25161290	0.26923078	0.61538464	0.05887850
1.02272725	0.23174603	0.64444447	0.10314628
0.69318181	0.24590164	0.71311474	0.17553957
0.09354839	0.31034482	0.68965518	0.05856698
0.22258064	0.26086956	0.60869563	0.05981309
0.32258064	0.20000000	0.74000001	0.05856698
1.00000000	0.97770703	0.02229299	0.98048449
1.01954401	0.38019168	0.58146966	0.43226019
1.02280128	0.42356688	0.53503186	0.43158951
0.21022727	0.32432431	0.59459460	0.14316547
1.00000000	0.79617834	0.20382166	0.89061373
0.39808917	0.18400000	0.64800000	0.05902079
0.25159237	0.30379745	0.54430377	0.06472166
0.45859873	0.25000000	0.49305555	0.08134156
1.02605867	0.42857143	0.53015876	0.44416875
1.02605867	0.43492064	0.52380955	0.43958032
0.63694268	0.23000000	0.62500000	0.08153137
0.09235669	0.34482759	0.55172414	0.06735200
0.60191083	0.24867725	0.58730161	0.09216589
1.02605867	0.42857143	0.53015876	0.45657569
1.03703701	0.25714287	0.61428571	0.20863971
0.97411001	0.29568106	0.65116280	0.29457366
0.96440130	0.25503355	0.63758391	0.15160643
0.83999997	0.20634921	0.72619045	0.11130867
0.21359223	0.27272728	0.65151513	0.06224900
0.15760870	0.24137931	0.65517241	0.09387967
1.00325727	0.57792211	0.39935064	0.59950775
0.84722221	0.27049181	0.64754099	0.21933086
0.37540454	0.24137931	0.62931037	0.06994645
0.99348533	0.50163937	0.48852459	0.54806405
0.89768976	0.24632353	0.60294116	0.11708319
0.91780823	0.24626866	0.63059700	0.11821085
0.16612378	0.31372550	0.58823532	0.06408545
0.50162864	0.21428572	0.75324672	0.07610147
0.47557002	0.18493150	0.71232879	0.06441922
0.99348533	0.49508196	0.49508196	0.54939920
0.36807817	0.21238938	0.75221241	0.07209612
1.02640259	0.36334404	0.53376204	0.37638095
1.05280530	0.21630093	0.67398119	0.12152380
1.00660062	0.21639344	0.67868853	0.12342858
0.31111112	0.40476191	0.59523809	0.19293712
0.99312717	0.38408303	0.58823532	0.36457142
0.64356434	0.25128207	0.56410259	0.08076191
0.87788779	0.24812031	0.65413535	0.15161905
0.89438945	0.25461254	0.64575648	0.15580954
0.96699673	0.33105803	0.63822526	0.33714285
0.98344374	0.32996634	0.60269362	0.30669078
0.94370860	0.36491227	0.59649122	0.34885314
0.89735097	0.21402214	0.67896676	0.12635736
0.96357614	0.24398625	0.61512029	0.10083549
0.90728480	0.21167883	0.68248177	0.12877263
0.95695364	0.24913494	0.62283736	0.12483616
0.56013745	0.21472393	0.57668710	0.07128554
0.88410598	0.22846442	0.68913859	0.13919413
0.94701988	0.38811189	0.56993008	0.31359395
1.00000000	0.86970687	0.13029316	0.94138938
0.90099013	0.25641027	0.61538464	0.12174211
0.08469056	0.26923078	0.73076922	0.06310014
0.89403975	0.19629629	0.70370370	0.12105624
0.86644953	0.27067670	0.61278194	0.14629889
0.97394139	0.23076923	0.63210702	0.11213992
0.07491857	0.47826087	0.43478259	0.06515775
0.16612378	0.27450982	0.58823532	0.06687243
0.55978262	0.28155339	0.54368931	0.10855614
0.17391305	0.21875000	0.78125000	0.10106952
0.20652173	0.34210527	0.57894737	0.10802139
0.20652173	0.34210527	0.57894737	0.10802139
0.27717391	0.27450982	0.58823532	0.10909091
0.76086956	0.20714286	0.64285713	0.13101605
0.29347825	0.38888890	0.55555558	0.11978609
0.82410425	0.22529644	0.64426875	0.11458687
0.34972677	0.29687500	0.56250000	0.09702661
0.42162162	0.23076923	0.62820512	0.11390284
0.81433225	0.23600000	0.65600002	0.10395707
1.11660779	0.25632912	0.59177214	0.16517377
0.92926043	0.23183390	0.70588237	0.12673451
0.79478830	0.25000000	0.68442625	0.11779217
0.26366559	0.19512194	0.73170733	0.05889609
0.88562089	0.21771218	0.69003689	0.07772543
0.32240438	0.32203391	0.62711865	0.10589463
0.63243246	0.26495728	0.54700857	0.11334449
0.94594592	0.22142857	0.59285712	0.16463415
0.25088340	0.29577464	0.70422536	0.09351487
0.25796178	0.32098764	0.48148149	0.06157469
0.27388534	0.24418604	0.61627907	0.06493943
1.00636947	0.26898733	0.64873415	0.24770968
0.30158731	0.27368420	0.62105262	0.06765328
0.98045605	0.27574751	0.69435215	0.25651869
0.98299319	0.22145329	0.67820072	0.12550311
0.98045605	0.28571430	0.68438536	0.27385423
0.19718310	0.42857143	0.48214287	0.12420847
0.30158731	0.27368420	0.62105262	0.06835800
1.00636947	0.26898733	0.64873415	0.25088090
0.99326599	0.41355932	0.56610167	0.40774193
0.87254900	0.20973782	0.68539327	0.07704403
0.13725491	0.33333334	0.57142860	0.05628931
0.85620916	0.24809161	0.61832058	0.08886653
0.16993465	0.36538461	0.50000000	0.06918239
0.95098037	0.22680412	0.67353952	0.07484277
0.91176468	0.24014337	0.64157706	0.11187050
0.91176468	0.23655914	0.64516127	0.10201985
0.98666668	0.39527026	0.55405408	0.37061945
0.94666666	0.22183098	0.66549295	0.10371681
0.94666666	0.22887324	0.66197181	0.11044248
1.03333330	0.20967741	0.67419356	0.10159292
0.10333333	0.29032257	0.70967740	0.06442478
0.08000000	0.33333334	0.66666669	0.06442478
0.99000001	0.38720539	0.55218858	0.38796461
0.51428574	0.19753087	0.69135803	0.06519367
0.06143345	0.38888890	0.61111110	0.05478589
0.31847134	0.23000000	0.70999998	0.06498195
0.10526316	0.26470590	0.67647058	0.05602883
0.78472221	0.21238938	0.69911504	0.16728625
0.59815949	0.22051282	0.62051284	0.08712414
0.99344260	0.22772278	0.63366336	0.13779384
0.99658704	0.41438356	0.53082192	0.42386979
1.00655735	0.20195439	0.70358306	0.13164558
0.24918033	0.28947368	0.57894737	0.06726944
1.02295077	0.23717949	0.66346157	0.13309222
1.01967216	0.22829582	0.67524117	0.12405063
0.87943262	0.25000000	0.61290324	0.24292682
0.99344260	0.19801980	0.69306928	0.10343581
1.02605867	0.40952381	0.54920638	0.41448972
1.01365185	0.25252524	0.63973063	0.12308738
0.91776317	0.22939068	0.70609319	0.12954776
0.86054420	0.20553359	0.71936756	0.09147458
0.24489796	0.33333334	0.58333331	0.13134329
1.00000000	0.90228015	0.09771987	0.95323491
1.00000000	0.93485343	0.06514658	1.00071943
0.15309446	0.36170211	0.51063830	0.06188371
0.33986929	0.25961539	0.63461536	0.09454266
0.91111112	0.21138212	0.68292683	0.18957347
0.90397352	0.34798536	0.61172163	0.35818598
0.29411766	0.25555557	0.62222224	0.08608762
0.31615120	0.21739130	0.64130437	0.07809372
0.92483658	0.19787987	0.66077739	0.09415834
0.09150327	0.25000000	0.75000000	0.07340507
1.04487181	0.25460124	0.60429448	0.10969239
1.00682592	0.40000001	0.56610167	0.37059191
0.16666667	0.28846154	0.63461536	0.06065003
0.30448717	0.26315790	0.61052632	0.05078351
1.00682592	0.40338984	0.56271183	0.37335423
0.11217949	0.28571430	0.71428573	0.05020313
0.45192307	0.22695035	0.63829786	0.05281486
1.02280128	0.39490446	0.56687897	0.45489377
1.00000000	0.88273615	0.11726385	0.93888891
1.05136991	0.23452769	0.64169383	0.11462206
0.22475570	0.20289855	0.71014494	0.05617284
0.88524592	0.22222222	0.69629627	0.15465561
0.64261168	0.25133690	0.66310161	0.08490188
0.08469056	0.34615386	0.61538464	0.05802469
0.07812500	0.28000000	0.72000003	0.07364017
0.31891891	0.30508474	0.54237288	0.12004466
0.15646258	0.39130434	0.60869563	0.13805971
0.12371134	0.36111110	0.55555558	0.09079498
0.90445858	0.21126761	0.66901410	0.09414226
0.51875001	0.21084337	0.61445785	0.07698745
0.11074919	0.35294119	0.58823532	0.06367584
0.28013030	0.26744187	0.61627907	0.06693199
0.81107491	0.23694779	0.63052207	0.11794501
1.00325727	0.23051947	0.62987012	0.12735167
0.86394560	0.20472442	0.71259844	0.07489146
1.02605867	0.42539683	0.53333336	0.46562952
0.70358306	0.20833333	0.66666669	0.07979954
0.91883117	0.20494699	0.69964665	0.12228350
0.06349207	0.44999999	0.50000000	0.06792174
0.56081080	0.24096386	0.57831323	0.13719513
0.93770492	0.24825175	0.60139859	0.09088010
0.90584415	0.23297492	0.64516127	0.09656652
1.07167232	0.22611465	0.63375795	0.09538951
0.38535032	0.24793388	0.58677685	0.07314524
1.04109585	0.21052632	0.67105263	0.09648206
0.93877554	0.21014492	0.66304350	0.08635200
1.00636947	0.22151899	0.67721522	0.12081005
0.32065219	0.38983050	0.55932206	0.11940299
1.00000000	0.81847131	0.18152866	0.89864159
0.90728480	0.21167883	0.68978101	0.10135841
0.13804714	0.26829270	0.70731705	0.05612903
1.01621616	0.23936170	0.57978725	0.11501954
0.16216215	0.25000000	0.75000000	0.12652439
0.88888890	0.25378788	0.66666669	0.15092026
0.89562291	0.25187969	0.68045115	0.16649780
0.97306395	0.22837371	0.59515572	0.08309086
0.89632106	0.25746268	0.67537314	0.15334129
0.99331105	0.66329968	0.33670035	0.72629696
0.98996657	0.59797299	0.40202704	0.65026838
0.94648832	0.22614841	0.65724379	0.08721805
0.89632106	0.25746268	0.67164177	0.21022496
0.86524820	0.22950819	0.63934427	0.20195122
0.91973245	0.21090908	0.69818181	0.12770773
1.01650167	0.25000000	0.62337661	0.12119137
0.57386363	0.30693069	0.55445546	0.19064748
1.01700675	0.37123746	0.54849499	0.30223200
0.57425743	0.24137931	0.64942527	0.06744266
0.98976111	0.75862068	0.23793103	0.85518658
0.94814813	0.24218750	0.60937500	0.20220588
0.26402640	0.17500000	0.80000001	0.05580280
0.12052117	0.37837839	0.56756759	0.05389040
0.36842105	0.23214285	0.56250000	0.05934128
1.00000000	0.87394959	0.12605043	0.94450790
0.10509554	0.36363637	0.48484850	0.06375940
0.13402061	0.28205130	0.71794873	0.08490188
1.01954401	0.19808307	0.69329071	0.07035176
0.79271710	0.30742049	0.59717315	0.17613244
0.17777778	0.37500000	0.62500000	0.14470284
0.77961433	0.30388692	0.60070670	0.16213922
0.46815288	0.25850341	0.59183675	0.06406015
0.79050279	0.29681978	0.60777384	0.18143162
0.58865249	0.16867469	0.78313255	0.15902439
0.85792351	0.46496814	0.49681529	0.40740740
0.22962964	0.35483870	0.64516127	0.14987080
0.51366121	0.25531915	0.63829786	0.10693792
0.69945353	0.22656250	0.67968750	0.09911320
0.24043716	0.29545453	0.63636363	0.09598330
0.47517732	0.28358209	0.64179105	0.20097561
0.15846995	0.34482759	0.65517241	0.10119979
0.46254072	0.23239437	0.66197181	0.05389040
0.09246575	0.33333334	0.55555558	0.05669145
0.54716980	0.20689656	0.71839082	0.06459498
0.12131148	0.35135135	0.45945945	0.05676020
0.92361110	0.24812031	0.60902256	0.18773235
0.86274511	0.34415585	0.53896105	0.20924351
0.99348533	0.51475412	0.47540984	0.57025337
0.99348533	0.48196721	0.50819671	0.56728417
0.41368079	0.22834645	0.66929132	0.05510143
0.88196719	0.23420075	0.69144982	0.15274236
0.38436481	0.24576271	0.64406782	0.05207388
0.99348533	0.48852459	0.50163937	0.59440058
0.87086093	0.22433460	0.72243345	0.13351499
0.36688313	0.20353982	0.62831861	0.08490218
0.52380955	0.21428572	0.66883117	0.09293816
0.37662336	0.22413793	0.59482759	0.06325009
0.97077924	0.27424750	0.64882946	0.23289005
1.01302934	0.41479099	0.56270099	0.45251799
1.01628661	0.41987181	0.55128205	0.42964739
0.23127036	0.23943663	0.71830988	0.05101432
0.23243243	0.30232558	0.60465115	0.11718750
1.00000000	0.86871511	0.13128492	0.89493811
0.20270270	0.25000000	0.69999999	0.06206416
0.87988830	0.30158731	0.56507939	0.16602926
0.04778157	0.42857143	0.50000000	0.05214626
0.51465797	0.20886075	0.64556962	0.07013658
0.91408932	0.24812031	0.67293233	0.12749563
0.08794788	0.40740740	0.40740740	0.06057629
0.99348533	0.52459013	0.46557376	0.56581533
0.99348533	0.52459013	0.46557376	0.57203668
1.02605867	0.40000001	0.55873019	0.41735819
0.82962960	0.26785713	0.63392860	0.17829458
0.89761090	0.26235741	0.63498098	0.10934864
0.89419794	0.25572520	0.64885497	0.12960179
0.23913044	0.29545453	0.63636363	0.09469891
0.92361110	0.23308271	0.60902256	0.18773235
0.93515360	0.35401461	0.61678833	0.30037785
0.92592591	0.23999999	0.63200003	0.17915590
0.87086093	0.22433460	0.72243345	0.13335322
0.17391305	0.25000000	0.71875000	0.09543568
0.98684210	0.42333335	0.57333332	0.59999996
0.21172638	0.21538462	0.64615387	0.05727924
0.49000001	0.22448979	0.68707484	0.06507823
1.03780067	0.39735100	0.54635763	0.36379799
0.97333336	0.35273972	0.58561641	0.33997154
0.22333333	0.23880596	0.70149255	0.06614509
1.02280128	0.39808917	0.56050956	0.38911021
0.92356688	0.25517240	0.66896552	0.17928286
0.68918920	0.23529412	0.62745100	0.16463415
0.92150170	0.21851853	0.68148148	0.08466135
0.05414013	0.29411766	0.70588237	0.05942895
0.08280255	0.30769232	0.69230771	0.07401697
0.95555556	0.20155039	0.66666669	0.18388624
1.02605867	0.44761905	0.51111114	0.47833934
0.95114005	0.23630136	0.66438359	0.09279369
0.67934781	0.22400001	0.63200003	0.10396294
0.99259257	0.27611941	0.56716418	0.19393381
0.35179153	0.23148148	0.63888890	0.06054623
0.92666668	0.21942446	0.66906476	0.11301248
1.04666662	0.23885350	0.62420380	0.12238268
0.12666667	0.26315790	0.73684210	0.07130124
0.94666666	0.21126761	0.67605633	0.10909091
0.92361110	0.23308271	0.65413535	0.21933086
0.97666669	0.38907850	0.57679182	0.40463459
0.68108106	0.20634921	0.66666669	0.11781128
0.98982191	0.88431877	0.11568123	0.93962681
0.29936305	0.22340426	0.61702126	0.05383458
0.82410425	0.17786561	0.73517787	0.07559775
0.08469056	0.38461539	0.57692307	0.05738705
0.96296299	0.29230770	0.56923079	0.21706161
0.97777778	0.18939394	0.71212119	0.17630333
0.91851854	0.22580644	0.57258064	0.16587678
0.19259259	0.38461539	0.61538464	0.17345971
1.03703701	0.25714287	0.61428571	0.21611373
0.76704544	0.20000000	0.60000002	0.16043165
0.77272725	0.22058824	0.56617647	0.16187051
0.42613637	0.23999999	0.72000003	0.13525179
0.69886363	0.26016259	0.57723576	0.19496404
0.14772727	0.38461539	0.61538464	0.13812950
0.31891891	0.25423729	0.61016947	0.10273590
0.54794520	0.26249999	0.53125000	0.06602769
0.98630136	0.23611110	0.69444442	0.13525026
0.90753424	0.26415095	0.63396227	0.13776979
0.90753424	0.26037735	0.63773584	0.13170038
0.15410958	0.31111112	0.62222224	0.06866003
1.08163261	0.19496855	0.69811320	0.15000001
1.06690145	0.31353134	0.51815182	0.28007793
0.53067487	0.23121387	0.60693640	0.07788853
0.44478527	0.19310345	0.72413790	0.07899594
0.36503068	0.22689076	0.63025212	0.07493540
0.19218241	0.33898306	0.59322035	0.07121161
0.37662336	0.26724139	0.56896549	0.06666667
0.13745704	0.34999999	0.62500000	0.09931918
0.26751593	0.27380952	0.55952382	0.06401552
0.94074076	0.29133859	0.48031497	0.17054263
0.20000000	0.40740740	0.59259260	0.17829458
0.88888890	0.29166666	0.59166664	0.17657192
0.93333334	0.26984128	0.60317463	0.18604651
0.92592591	0.25600001	0.61600000	0.17915590
0.94074076	0.29133859	0.48031497	0.17054263
0.99656355	0.38620690	0.58275861	0.35831875
0.98293513	0.35069445	0.62152779	0.32449299
0.99293286	0.23131673	0.68683273	0.15406664
0.98675495	0.59731543	0.40268457	0.64242601
0.26315790	0.23750000	0.68750000	0.05735378
0.54605263	0.22289157	0.56626505	0.07401697
0.52442998	0.22360249	0.67080748	0.07165327
0.99674267	0.21895425	0.68954247	0.09122685
0.97068405	0.22818792	0.63087249	0.12233485
0.38762215	0.27731094	0.62184876	0.07305138
1.00000000	0.93485343	0.06514658	0.96329957
0.89726025	0.26717559	0.59923667	0.09888627
1.01369858	0.27027026	0.51351351	0.10285006
1.04452050	0.52786887	0.41967213	0.57713759
0.72602737	0.25943395	0.63207549	0.08705081
1.04109585	0.21381579	0.66776317	0.10131396
0.33513513	0.29032257	0.53225809	0.10329425
0.84864867	0.21656051	0.54140127	0.11781128
0.68108106	0.19047619	0.68253970	0.11501954
0.37837839	0.27142859	0.65714288	0.11166945
0.81081080	0.47999999	0.44000000	0.41038525
0.11920530	0.30555555	0.61111110	0.05189621
0.64687502	0.24637681	0.65217394	0.07536042
0.45704466	0.22556391	0.73684210	0.08810573
0.31596091	0.23711340	0.59793812	0.05586080
0.11920530	0.30555555	0.61111110	0.05263158
0.25624999	0.26829270	0.62195122	0.05332630
0.20108695	0.24324325	0.75675678	0.11013896
0.10204082	0.30000001	0.69999999	0.05831740
0.16875000	0.27777779	0.62962961	0.05649419
0.41081080	0.27631578	0.55263156	0.10993304
0.36216217	0.28358209	0.65671641	0.10770089
0.60000002	0.19819820	0.73873872	0.11216518
0.90270269	0.21556886	0.71257484	0.11495536
0.50810808	0.28723404	0.47872341	0.10156251
0.93814433	0.19413920	0.68864471	0.07075307
1.00263155	0.91863519	0.07874016	0.98673469
0.99475068	0.46437994	0.48284960	0.46479592
1.06824148	0.37592137	0.49877149	0.32908162
0.99159664	0.34180790	0.61864406	0.28847823
1.00000000	0.92125982	0.07874016	0.95688778
1.02749145	0.19063546	0.72575253	0.10437828
0.97000003	0.24742268	0.61168385	0.10634599
0.93127149	0.22140221	0.68634689	0.10212255
0.25531915	0.30555555	0.61111110	0.19317073
0.93159610	0.24475524	0.70279717	0.20643614
0.16242038	0.27450982	0.66666669	0.06642599
0.23566879	0.25675675	0.59459460	0.07797834
1.00000000	0.83121020	0.16878980	0.90144402
1.01030922	0.36054420	0.58163267	0.34500876
0.93377483	0.39361703	0.56028366	0.31420290
0.93515360	0.35766423	0.61313868	0.30376175
0.91721857	0.21299639	0.67870039	0.11587982
0.91059601	0.22181818	0.67272729	0.11505588
0.39403972	0.22689076	0.62184876	0.05132592
0.86319220	0.18867925	0.63396227	0.06209923
0.88513511	0.19465649	0.72900766	0.10529987
0.88435376	0.21923077	0.70769233	0.07829903
0.99348533	0.51475412	0.47540984	0.57711780
0.90728480	0.21167883	0.68248177	0.13263585
0.93197280	0.29562044	0.62043798	0.20417124
1.04761910	0.26623377	0.62662339	0.21661179
1.01706481	0.35906041	0.57046980	0.29857302
0.90370369	0.23770492	0.71311474	0.18198529
0.93877554	0.21014492	0.66304350	0.08744969
0.80357140	0.31746033	0.54920638	0.16134933
0.13442624	0.31707317	0.68292683	0.06186224
0.31632653	0.25806451	0.64516127	0.06309751
0.95942718	0.34825870	0.53980100	0.27596438
0.16891892	0.36000001	0.63999999	0.14862806
0.78694159	0.21834061	0.71179038	0.09842382
0.47766322	0.23741007	0.70503598	0.08056042
0.26086956	0.29166666	0.68750000	0.11825725
0.23841059	0.29166666	0.62500000	0.05576315
0.10638298	0.46666667	0.53333336	0.16878048
0.51140064	0.19745223	0.67515922	0.06607326
0.98347110	0.98319328	0.01680672	0.96922749
0.11147541	0.35294119	0.64705884	0.06441326
0.96418732	0.28000000	0.60571426	0.17608793
0.64968151	0.21568628	0.64705884	0.07814661
0.97879857	0.23826715	0.64981949	0.12934431
0.88513511	0.19847329	0.72519082	0.09344491
0.99348533	0.53442621	0.45573771	0.58249491
0.99348533	0.52786887	0.46229509	0.58618373
0.86644953	0.22932331	0.66165411	0.07813548
0.14673913	0.40740740	0.59259260	0.10062240
1.01365185	0.21548821	0.71380472	0.11232449
1.06825936	0.24281150	0.63578272	0.12158273
1.04436862	0.21568628	0.66666669	0.10477178
0.78378379	0.25862068	0.62931037	0.17835365
0.16891892	0.23999999	0.75999999	0.12500000
0.56081080	0.24096386	0.53012049	0.14176829
0.16891892	0.28000000	0.72000003	0.13871951
0.76190478	0.22321428	0.68750000	0.18283582
0.17006803	0.23999999	0.75999999	0.12462687
0.74829930	0.28181818	0.63636363	0.19552240
0.25170067	0.27027026	0.64864862	0.14253731
0.18478261	0.32352942	0.64705884	0.10165975
0.15760870	0.34482759	0.65517241	0.10062240
0.15760870	0.34482759	0.65517241	0.10062240
0.92833877	0.23859648	0.63508773	0.12359128
0.88737202	0.24230769	0.67692310	0.12622088
0.92361110	0.22556391	0.60902256	0.19795538
0.42996743	0.22727273	0.64393938	0.06611570
0.27915195	0.22784810	0.64556962	0.06091007
0.97087377	0.35749999	0.53750002	0.26362437
0.21337579	0.26865673	0.59701490	0.05884286
0.21192053	0.25000000	0.70312500	0.05060729
0.47000000	0.24822696	0.63120568	0.05273834
0.23376623	0.27777779	0.59722221	0.05824647
0.08794788	0.40740740	0.40740740	0.06299213
0.98976111	0.38620690	0.58275861	0.40188548
0.89629632	0.20661157	0.71074378	0.18658087
0.99681526	0.21725240	0.69968051	0.12255587
1.08480561	0.25407165	0.63517916	0.14797562
0.10509554	0.36363637	0.48484850	0.06436090
0.31847134	0.23000000	0.63000000	0.05684210
1.00337839	0.40404040	0.56565654	0.43061370
0.93485343	0.24738675	0.66202092	0.11227962
0.95114005	0.23287672	0.66780823	0.09784173
0.25000000	0.29870129	0.55844158	0.07247494
0.44407895	0.22962964	0.65185183	0.07484663
1.00265956	0.45358092	0.49071619	0.42812428
0.36156350	0.26126125	0.67567569	0.06963388
0.96333331	0.25259516	0.61937714	0.13073395
1.04761910	0.25000000	0.64285713	0.16220523
0.09666666	0.37931034	0.58620691	0.04897131
0.98233217	0.23021583	0.65107912	0.13328557
0.95053005	0.23791821	0.65055764	0.13758510
0.69257951	0.23469388	0.61224490	0.10713006
0.92105263	0.29285714	0.66071427	0.28711656
0.25531915	0.33333334	0.58333331	0.20195122
0.98316497	0.24315068	0.68493152	0.13866851
0.47887325	0.22794117	0.61029410	0.11446663
0.42605633	0.25619835	0.63636363	0.11641500
0.98688525	0.32558140	0.60132891	0.31154335
0.88888890	0.20000000	0.72500002	0.19025736
0.18032786	0.27272728	0.69090909	0.06281888
0.26086956	0.27083334	0.70833331	0.11322697
0.15760870	0.34482759	0.65517241	0.09984560
0.90202701	0.21722846	0.66666669	0.09170154
0.43243244	0.22656250	0.67187500	0.06694561
0.39403972	0.22689076	0.62184876	0.05231389
1.04635763	0.20569620	0.68037975	0.10992564
0.48675495	0.23129252	0.63265306	0.08982266
0.96428573	0.23569024	0.62289560	0.09901900
0.97719872	0.23333333	0.62333333	0.13244796
0.93377483	0.32624114	0.61347520	0.28301319
0.90816325	0.23220974	0.68164796	0.08997955
0.90102386	0.25000000	0.64772725	0.13496932
0.29010239	0.18823530	0.76470590	0.05517241
0.98634815	0.41868511	0.56055361	0.39435738
1.00000000	0.98670214	0.01329787	0.98384929
0.47557002	0.19178082	0.70547944	0.07142857
0.44478527	0.19310345	0.72413790	0.08134156
1.00000000	0.84364820	0.15635179	0.93417269
1.00000000	0.84690553	0.15309446	0.93575019
0.85714287	0.19444445	0.73809522	0.06926864
0.48534203	0.18120806	0.71140939	0.06469761
0.37457046	0.22018349	0.66055048	0.09531438
0.05442177	0.37500000	0.62500000	0.05258127
0.86033517	0.33766234	0.54545456	0.21497756
1.02280128	0.39171976	0.57006371	0.43228137
0.42345276	0.24615385	0.60769230	0.05722240
0.19241983	0.25757575	0.60606062	0.05286215
0.68148148	0.19565217	0.72826087	0.15716912
0.07491857	0.47826087	0.43478259	0.06504621
0.13888890	0.50000000	0.50000000	0.15892194
0.19865319	0.30508474	0.59322035	0.07243878
0.09183674	0.33333334	0.66666669	0.06081525
0.16558442	0.29411766	0.60784316	0.05793991
0.85342020	0.19465649	0.63358778	0.07302158
1.04255319	0.48214287	0.46173468	0.48698971
0.21481481	0.31034482	0.68965518	0.15992646
0.86111110	0.21774194	0.70161289	0.20910782
0.86111110	0.21774194	0.67741936	0.18494424
0.24113475	0.35294119	0.61764705	0.17951219
0.31410256	0.28571430	0.56122446	0.06281661
0.91316527	0.34355828	0.58895707	0.29887381
0.95114005	0.23287672	0.66780823	0.09388489
1.02280128	0.37898090	0.58280253	0.43188104
0.96428573	0.22222222	0.66329968	0.06706114
1.00000000	0.97068405	0.02931596	1.01651120
0.28662419	0.26666668	0.68888891	0.07261410
0.05414013	0.29411766	0.70588237	0.05593275
0.14935064	0.28260869	0.67391306	0.05571762
0.99472296	0.45358092	0.49336872	0.45093635
0.85342020	0.18702289	0.64122134	0.06881205
1.02310228	0.20645161	0.68387097	0.10438095
0.90066224	0.22058824	0.69485295	0.11981567
0.32065219	0.27118644	0.67796612	0.10481284
1.01628661	0.41025642	0.54807693	0.42536551
0.99681526	0.54632586	0.45367411	0.69418323
1.00974023	0.45659164	0.50482315	0.46383396
1.01954401	0.41214058	0.53993613	0.42217836
0.74814814	0.26732674	0.63366336	0.16881999
0.97151899	0.25407165	0.64820844	0.16466974
1.01954401	0.42492014	0.52715653	0.44600937
0.91333336	0.22627737	0.67518246	0.11705068
0.92832762	0.22794117	0.65808821	0.08777429
1.01623380	0.38977635	0.55910546	0.37388632
0.38607594	0.22950819	0.63114756	0.05990783
0.18796992	0.36000001	0.63999999	0.14881890
0.93984962	0.28799999	0.58399999	0.25275588
0.72180450	0.17708333	0.67708331	0.13779527
0.17293233	0.30434781	0.69565219	0.13779527
0.99248123	0.25000000	0.64393938	0.17086615
0.31578946	0.23809524	0.71428573	0.14173229
0.96240604	0.23437500	0.60937500	0.15748031
0.72932333	0.24742268	0.65979379	0.19370079
0.44360903	0.27118644	0.59322035	0.15354331
0.32573289	0.23000000	0.67000002	0.06618655
0.36156350	0.24324325	0.60360360	0.06874096
0.05414013	0.29411766	0.70588237	0.05942895
0.08469056	0.26923078	0.73076922	0.06243672
0.14285715	0.29545453	0.65909094	0.05333333
0.97486031	0.28080228	0.62464184	0.18473895
0.10638298	0.53333336	0.46666667	0.17853658
0.99208444	0.98404253	0.01595745	0.97461593
1.00325727	0.58116883	0.39610389	0.57496655
0.98045605	0.27574751	0.69435215	0.26603243
0.15846995	0.34482759	0.65517241	0.10119979
0.98684210	0.22333333	0.70999998	0.11702480
0.89403975	0.21481481	0.68518519	0.12000000
0.17915310	0.29090908	0.63636363	0.06049586
0.99348533	0.50491804	0.48524591	0.54975206
0.81560284	0.25217390	0.66086954	0.20195122
0.85016286	0.18390805	0.65134102	0.06942149
0.18478261	0.26470590	0.61764705	0.08983957
0.67515922	0.80188680	0.19339623	0.73452216
0.56435645	0.26315790	0.60818714	0.07942486
0.39259258	0.28301886	0.62264150	0.16113745
0.45578232	0.23134328	0.65671641	0.08196121
0.64331210	0.25247526	0.62871289	0.08060150
0.74203819	0.19313304	0.69098711	0.05041783
0.80851066	0.21052632	0.71052629	0.20390244
0.12420382	0.33333334	0.66666669	0.05793872
0.74264705	0.25742576	0.59405941	0.17624520
0.60294116	0.25609756	0.57317072	0.15900384
0.86764705	0.24576271	0.61864406	0.23754789
0.47058824	0.23437500	0.57812500	0.15517242
0.86764705	0.24576271	0.61864406	0.23946360
0.10294118	0.28571430	0.71428573	0.15708812
0.88970590	0.28925619	0.56198347	0.19157088
0.78676468	0.21495327	0.71962619	0.19444443
0.77272725	0.24264705	0.54411763	0.17746685
0.67045456	0.26271185	0.58474576	0.20029455
0.48863637	0.23255815	0.56976742	0.14212076
0.63068181	0.27027026	0.58558559	0.20397644
0.50568181	0.32584271	0.47191012	0.18630338
0.78409094	0.26811594	0.57246375	0.17157584
0.87500000	0.22727273	0.54545456	0.18777613
1.08522725	0.22513089	0.55497384	0.16200294
0.11920530	0.33333334	0.55555558	0.05272255
0.30841121	0.23232323	0.68686867	0.05189873
0.76136363	0.24626866	0.66417909	0.15755396
0.07788162	0.31999999	0.68000001	0.04868812
0.34713376	0.29357797	0.48623854	0.06736842
0.18918920	0.26785713	0.73214287	0.07287309
0.41134751	0.32758620	0.62068963	0.19219513
0.28807947	0.20689656	0.68965518	0.05176403
0.32646048	0.23157895	0.51578945	0.05203349
0.34020618	0.25252524	0.65656567	0.05382775
0.93127149	0.25830257	0.62730628	0.15623908
0.43642610	0.23622048	0.70866144	0.05113637
0.98281789	0.34615386	0.62937063	0.32780612
1.01374567	0.21694915	0.70169491	0.07745215
0.93814433	0.27106228	0.60073262	0.16403446
0.92356688	0.27241379	0.65172416	0.22434607
0.50326800	0.25974026	0.59090906	0.11068408
0.97402596	0.30666667	0.61333334	0.25429776
0.82298136	0.20754717	0.64905661	0.08305648
0.38509318	0.22580644	0.67741936	0.05678627
0.17701863	0.31578946	0.59649122	0.06240249
0.40277779	0.29310346	0.60344827	0.20074350
0.96103895	0.22972973	0.66891891	0.10920437
0.16242038	0.25490198	0.60784316	0.06304493
0.26229507	0.25000000	0.72916669	0.11111111
0.14814815	0.40000001	0.60000002	0.15245479
0.92491466	0.22140221	0.65682656	0.05803432
0.13427562	0.26315790	0.65789473	0.06950913
0.40206185	0.21367522	0.70085472	0.08970765
0.99236643	0.77948719	0.21538462	0.84311110
0.68711656	0.21875000	0.62500000	0.09020817
1.01320136	0.36807817	0.53745925	0.37028569
1.01633990	0.36012861	0.55627012	0.40430436
0.74267101	0.24122807	0.69298244	0.10404985
0.55483872	0.20930232	0.61627907	0.07456627
1.04761910	0.29545453	0.61688310	0.24807906
0.97096777	0.37209302	0.55813956	0.37849164
0.98360658	0.33000001	0.60333335	0.31058672
0.09354839	0.31034482	0.68965518	0.05856698
0.79032260	0.20816326	0.67755103	0.09232365
1.02280128	0.41719747	0.54140127	0.40710932
0.86305732	0.19926199	0.72324723	0.10083682
1.01954401	0.39616615	0.56549519	0.46478873
0.91851854	0.22580644	0.68548387	0.17829458
0.91390729	0.21376811	0.68115944	0.11569416
0.98089170	0.21428572	0.66233766	0.09087861
1.02960527	0.43130991	0.53354633	0.55255628
1.05102038	0.20388350	0.64724916	0.06841046
1.00000000	0.96496814	0.03503185	0.98457408
0.63057327	0.24242425	0.55555558	0.06405097
0.90728480	0.22992700	0.67153287	0.13434952
0.94904459	0.18456376	0.69798660	0.10067352
1.02280128	0.37898090	0.58280253	0.47359094
1.01712334	0.23232323	0.65319866	0.11166253
1.01020408	0.18855219	0.70707071	0.08854739
1.00324678	0.22977346	0.65372169	0.09535626
0.90202701	0.18726592	0.73782772	0.08897554
0.92038214	0.24567474	0.68166089	0.19000353
1.00000000	0.82165605	0.17834395	0.91350585
1.00000000	0.85031849	0.14968152	0.90145338
0.79084969	0.21900827	0.71487606	0.08467202
0.86468649	0.21755725	0.70610684	0.12187606
0.83999997	0.20634921	0.72619045	0.11194295
0.15675676	0.24137931	0.65517241	0.10044643
0.36245954	0.25000000	0.61607140	0.06726908
0.44983819	0.20863310	0.68345326	0.06024097
1.02265370	0.42721519	0.52848101	0.46507606
0.83713353	0.23346303	0.60700387	0.10714285
0.96655518	0.21799308	0.70934254	0.12883845
0.91333336	0.19343066	0.72262776	0.09637269
0.18378378	0.32352942	0.64705884	0.10106086
1.00000000	0.83387619	0.16612378	0.86519110
0.98233217	0.21582733	0.66546762	0.11178789
1.00000000	0.92508143	0.07491857	0.98417723
0.90879476	0.24731183	0.61648744	0.13812901
0.15309446	0.36170211	0.51063830	0.06074766
0.96369636	0.31849316	0.65753424	0.32419047
0.22442244	0.25000000	0.70588237	0.06780952
0.95709568	0.33793104	0.62068963	0.33866668
0.49504951	0.28666666	0.54666668	0.07657143
1.00675678	0.38926175	0.57718122	0.37485716
0.89583331	0.24806201	0.65891474	0.19888476
1.02640259	0.21864952	0.70096463	0.12304761
0.27717391	0.27450982	0.58823532	0.11283423
0.89735097	0.21771218	0.71217710	0.10325365
0.98675495	0.59395975	0.40604028	0.64044946
0.90728480	0.20802920	0.68613136	0.13061087
0.66887414	0.24257426	0.59405941	0.07969925
1.00000000	0.99337751	0.00662252	0.99539036
0.12582782	0.28947368	0.65789473	0.05041775
0.95959598	0.36491227	0.59649122	0.34977579
0.83006537	0.22834645	0.66535431	0.12528823
0.99348533	0.50163937	0.48852459	0.59293550
0.77272725	0.21323529	0.57352942	0.14676259
1.00000000	0.85667753	0.14332248	0.89677638
0.08783784	0.53846157	0.46153846	0.13490854
0.32573289	0.23000000	0.67000002	0.06618655
1.02605867	0.41904762	0.53968257	0.42798355
0.91919190	0.26007327	0.61172163	0.12590548
0.15760870	0.27586207	0.68965518	0.09625668
0.17391305	0.21875000	0.78125000	0.09946524
0.15760870	0.34482759	0.65517241	0.10534760
0.52173913	0.26041666	0.59375000	0.11443850
0.58152175	0.21495327	0.67289722	0.12139038
0.66847825	0.20325203	0.68292683	0.10320855
0.35869566	0.24242425	0.68181819	0.10695187
0.76086956	0.20714286	0.64285713	0.13101605
0.99035370	0.34740260	0.57467532	0.41213390
0.78135049	0.20987654	0.65432101	0.05519581
0.17684887	0.23636363	0.60000002	0.05334567
0.28378379	0.28571430	0.52380955	0.14253050
0.78778136	0.20816326	0.64081633	0.06228801
0.83387619	0.23046875	0.61718750	0.12203876
0.95033115	0.34494773	0.57839721	0.29941413
0.31847134	0.23000000	0.70999998	0.06864064
1.02962959	0.27338129	0.59712231	0.22464456
0.91059601	0.22909091	0.66545457	0.12314939
0.32065219	0.32203391	0.62711865	0.10529045
0.79180890	0.18534483	0.71120691	0.06897712
0.91346157	0.22105263	0.67368424	0.12867273
0.63057327	0.24242425	0.55555558	0.06460296
0.98045605	0.27574751	0.69435215	0.25542691
0.23174603	0.19178082	0.65753424	0.06518675
1.00000000	0.24522293	0.68471336	0.22815885
0.13650794	0.25581396	0.72093022	0.06166315
1.07615888	0.24307692	0.60923076	0.14094433
0.97727275	0.26245847	0.70099670	0.24700494
0.98045605	0.27574751	0.69435215	0.25699928
1.00000000	0.22222222	0.62289560	0.10535589
0.95751631	0.35836178	0.58361775	0.36087623
0.17320262	0.30188680	0.50943398	0.05566038
0.16666667	0.29411766	0.68627453	0.05974843
0.16339870	0.23999999	0.60000002	0.05345912
0.22222222	0.25000000	0.52941179	0.05408805
0.97712415	0.34113711	0.59866220	0.26918238
0.98000002	0.37074831	0.57482994	0.35226041
0.89666665	0.19702603	0.72862452	0.11256637
1.01369858	0.38513514	0.56418920	0.36315230
0.92333335	0.33212996	0.61732852	0.31823009
0.91333336	0.24087591	0.65328467	0.13072877
0.92333335	0.32851985	0.62093860	0.31752211
0.08000000	0.33333334	0.66666669	0.06442478
0.91000003	0.23076923	0.66666669	0.11823010
0.08000000	0.33333334	0.66666669	0.06442478
0.32899022	0.23762377	0.63366336	0.05833333
0.09771987	0.26666668	0.73333335	0.06188605
0.50937498	0.19018404	0.68711656	0.04816157
1.03457451	0.53213370	0.40616965	0.59012234
0.30743244	0.24175824	0.63736266	0.06694561
1.00000000	0.95478725	0.04521276	0.99353802
0.31847134	0.23999999	0.69999999	0.07034845
1.01967216	0.21221864	0.66881031	0.13096961
0.81639344	0.21686748	0.68674701	0.12441231
0.42702702	0.21518987	0.59493673	0.10943606
0.07213115	0.27272728	0.72727275	0.06256781
0.25245902	0.19480519	0.72727275	0.06582279
0.96721309	0.20000000	0.70169491	0.10524412
0.47385621	0.24137931	0.71034485	0.12528823
0.43973941	0.27407408	0.57037038	0.06596395
1.00000000	0.82410425	0.17589577	0.87521249
0.95114005	0.22602740	0.67465752	0.08704522
0.87540984	0.21722846	0.67415732	0.11186671
0.92833877	0.23859648	0.71228069	0.18803127
0.45276874	0.18705036	0.72661871	0.06494389
0.29411766	0.26666668	0.61111110	0.08762490
0.99657536	0.41580757	0.54639173	0.39777094
0.97712415	0.21070234	0.65217394	0.10684089
[truncated: 6,779 more rows]
