# Supplementary material for: Community detection in sequence similarity networks based on attribute clustering
Source: PLoS One. 2017 Jul 24;12(7):e0178650. doi: 10.1371/journal.pone.0178650 (PMC5524321; doi:10.1371/journal.pone.0178650)
Supplement: S12 Dataset — (TXT) [file pone.0178650.s016.txt]

# l_a f_id f_m s_a
1.00722897	0.22009569	0.60526317	0.06715994
0.90120482	0.21390374	0.58823532	0.07142857
0.20238096	0.29411766	0.63235295	0.05350028
0.09156626	0.21052632	0.76315790	0.04667046
0.36931819	0.26153848	0.61538464	0.12812960
0.38647342	0.23750000	0.63749999	0.08911866
0.17557251	0.27536231	0.63768119	0.05833808
0.22580644	0.28571430	0.58571428	0.05358256
0.19543974	0.26666668	0.66666669	0.05807744
0.30000001	0.26984128	0.71428573	0.13748080
0.28974360	0.23008850	0.66371679	0.06798867
0.25301206	0.20000000	0.75238097	0.05663062
0.84819275	0.23011364	0.58522725	0.06744451
0.93493974	0.20618556	0.65206188	0.06459875
0.03741496	0.36363637	0.63636363	0.18384697
0.86746991	0.20277777	0.62500000	0.07000569
0.21445782	0.19101124	0.74157304	0.08285588
0.37458193	0.24107143	0.60714287	0.05992845
0.80481929	0.22455090	0.60479039	0.07484348
0.26395938	0.25000000	0.49038461	0.09155598
0.09876543	0.25000000	0.75000000	0.05549950
0.89705884	0.22540984	0.61065573	0.14987510
0.23015873	0.21839081	0.65517241	0.14445332
0.07817589	0.29166666	0.70833331	0.05101432
0.19759037	0.21951219	0.76829267	0.05776892
0.25925925	0.34285715	0.57142860	0.17345971
0.11656442	0.26315790	0.71052629	0.14864865
0.32592592	0.27272728	0.56818181	0.15073213
0.77590364	0.21428572	0.62111801	0.06175299
0.89812332	0.22089553	0.60000002	0.07655094
0.37785017	0.22413793	0.73275864	0.06675988
0.13437501	0.30232558	0.67441863	0.05577689
0.51232874	0.18716578	0.72727275	0.05036995
0.87837839	0.23692308	0.61846155	0.14349207
0.87710845	0.22527473	0.58241761	0.06858281
0.86506027	0.21727020	0.61559886	0.07712010
0.15985130	0.27906978	0.58139533	0.18695652
1.06336093	0.22020726	0.57253885	0.06317587
0.73883164	0.23720931	0.60000002	0.06409807
0.11807229	0.28571430	0.59183675	0.05236198
0.99757868	0.90533978	0.09466019	1.11496866
0.27223721	0.23762377	0.64356434	0.12545234
0.14835165	0.27777779	0.55555558	0.05520774
0.37831324	0.24840765	0.66878980	0.08025043
0.33215547	0.28723404	0.54255319	0.07201720
0.64738292	0.23404256	0.64255321	0.07768925
0.08674699	0.25000000	0.72222221	0.05492316
0.25993884	0.27058825	0.56470591	0.17288443
0.80240965	0.22222222	0.60960960	0.07455891
0.02650602	0.63636363	0.36363637	0.05065452
0.16626506	0.34782609	0.49275362	0.05549232
0.91566265	0.22368421	0.63157892	0.06630620
0.93012047	0.22538860	0.59067357	0.07455891
0.33734939	0.25000000	0.55714285	0.05350028
0.85060239	0.21246459	0.63739377	0.06801366
0.13194445	0.42105263	0.57894737	0.16821562
0.70619947	0.20610687	0.61832058	0.16244596
0.86024094	0.22128852	0.59663868	0.07825840
0.81204820	0.23738873	0.57270032	0.06915196
0.33975902	0.23404256	0.63120568	0.05236198
0.12101911	0.34210527	0.52631581	0.06224066
0.25525525	0.24705882	0.62352943	0.05008537
0.25316456	0.22499999	0.75000000	0.05898618
0.33544305	0.25471699	0.63207549	0.06390169
0.17088607	0.22222222	0.75925928	0.05867895
0.21518987	0.33823529	0.54411763	0.05499232
0.11075950	0.31428573	0.62857145	0.09002904
0.13607594	0.25581396	0.72093022	0.06820276
0.46202531	0.21917808	0.65068495	0.08142255
0.34493670	0.25688073	0.58715594	0.06205837
1.07843137	0.23939393	0.60303032	0.06792453
0.10162602	0.31999999	0.68000001	0.05235773
0.07278481	0.34782609	0.56521738	0.05407066
1.01302934	0.38906753	0.57234728	0.39660493
1.01628661	0.41346154	0.54487181	0.45911723
0.21518987	0.27941176	0.57352942	0.06045016
0.17358491	0.30434781	0.65217394	0.19562715
0.08860759	0.32142857	0.64285713	0.08321239
0.83227849	0.19771864	0.69581747	0.10010538
0.03164557	0.30000001	0.69999999	0.05222734
0.13291140	0.28571430	0.57142860	0.05192012
0.19936709	0.20634921	0.74603176	0.06202322
0.24902724	0.25000000	0.71875000	0.20023556
0.18037975	0.21052632	0.78947371	0.09286097
0.11708861	0.27027026	0.64864862	0.05099846
0.21518987	0.27941176	0.57352942	0.06056701
0.06329114	0.34999999	0.64999998	0.07098491
0.35126582	0.19819820	0.63063061	0.05284178
0.13924050	0.29545453	0.43181819	0.05376344
0.31782946	0.19512194	0.73170733	0.25329426
0.12341772	0.30769232	0.69230771	0.06082949
0.17088607	0.22222222	0.77777779	0.05714286
0.90066224	0.21323529	0.70220590	0.11735791
0.30379745	0.25000000	0.61458331	0.05314900
0.07063197	0.36842105	0.63157892	0.18369564
0.26265824	0.24096386	0.65060240	0.09227272
0.25000000	0.21518987	0.78481013	0.06267281
0.12974684	0.29268292	0.68292683	0.07501090
0.24683544	0.25641027	0.65384614	0.05529954
0.26449275	0.28767124	0.57534248	0.17019133
0.19303797	0.31147540	0.54098362	0.05762348
0.12341772	0.28205130	0.61538464	0.05499232
0.17088607	0.27777779	0.57407409	0.05314900
0.26582280	0.29761904	0.54761904	0.06082949
0.74683547	0.19915254	0.68644071	0.09230055
1.02960527	0.41853034	0.54313099	0.56687117
0.35294119	0.23958333	0.68750000	0.10757946
0.39087948	0.25833333	0.55833334	0.14512292
0.26265824	0.24096386	0.71084338	0.05960061
0.41455695	0.24427481	0.61832058	0.12448701
0.40143371	0.19642857	0.71428573	0.17578948
0.09810127	0.38709676	0.48387095	0.05099846
0.23660715	0.26415095	0.54716980	0.06463125
0.34810126	0.26363635	0.64545453	0.08518191
0.24367088	0.25974026	0.58441556	0.05192012
0.09177215	0.37931034	0.55172414	0.09224012
0.99681526	0.56549519	0.43450481	0.63724542
0.04113924	0.53846157	0.46153846	0.05314900
0.06012658	0.31578946	0.68421054	0.05253456
0.19303797	0.29508197	0.57377046	0.05560676
0.17741935	0.27272728	0.61818182	0.16401125
0.04861111	0.47619048	0.52380955	0.06264054
0.40740740	0.25000000	0.57954544	0.04406780
1.01157403	0.51716244	0.44393593	0.50667995
0.14120370	0.24590164	0.62295079	0.03677092
0.40445861	0.17322835	0.76377952	0.05767941
0.18518518	0.23750000	0.58749998	0.04187438
1.04629624	0.49778762	0.44247788	0.48454636
0.56712961	0.23265307	0.66938776	0.03589232
1.01157403	0.50572079	0.45537758	0.49152541
0.21397381	0.32653061	0.53061223	0.05066922
0.15555556	0.20000000	0.80000001	0.09187082
0.17957747	0.31372550	0.62745100	0.18479410
0.12772585	0.39024389	0.53658539	0.12645161
0.98148149	0.52594340	0.44811320	0.46719840
0.05787037	0.36000001	0.56000000	0.03310070
0.04861111	0.47619048	0.52380955	0.06149479
1.00000000	0.51851851	0.43750000	0.50049853
0.59722221	0.24806201	0.63178295	0.03569292
0.99303943	0.65420562	0.32476637	0.67078763
0.23890784	0.24285714	0.69999999	0.06360202
0.49768519	0.19069767	0.74418604	0.04930156
0.15352698	0.29729730	0.59459460	0.20989142
1.00000000	0.52546299	0.43055555	0.49930209
0.16230367	0.27419356	0.67741936	0.06468172
1.00462961	0.67741936	0.31336406	0.72952849
0.22453703	0.22680412	0.65979379	0.05769231
0.33796296	0.19863014	0.64383560	0.03589232
0.32398754	0.25000000	0.68269229	0.07048270
0.14903846	0.30645162	0.59677422	0.09119217
1.00000000	0.51388890	0.44444445	0.53539383
1.00925922	0.51146787	0.44724771	0.52901292
0.99537039	0.52325583	0.43255815	0.48833498
0.49305555	0.23474178	0.61502349	0.03899721
0.19702603	0.26415095	0.66037738	0.18586957
0.24074075	0.23076923	0.60576922	0.03549352
0.80145276	0.21752267	0.67371601	0.04690431
1.00233102	0.69069767	0.30697674	0.75621253
1.00000000	0.49586776	0.46005508	0.43073213
0.33796296	0.19863014	0.64383560	0.03589232
0.07870370	0.32352942	0.58823532	0.03688933
0.99537039	0.52093023	0.43488371	0.48394814
1.00462961	0.66589862	0.32488480	0.71529508
0.06619386	0.32142857	0.67857140	0.04026539
1.00462961	0.52534562	0.43087557	0.48733798
0.26524389	0.24137931	0.71264368	0.10725893
0.06775701	0.41379312	0.44827586	0.05498490
0.16435185	0.26760563	0.59154928	0.03668993
1.00000000	0.69069767	0.30930233	0.73621887
0.14625850	0.27906978	0.62790698	0.05544933
0.34259260	0.22297297	0.64864862	0.03848454
0.33125001	0.25471699	0.57547170	0.09598214
0.56873316	0.23222749	0.65876776	0.19703521
0.56250000	0.22633745	0.69135803	0.03509472
0.41111112	0.28378379	0.68918920	0.09757282
1.01620376	0.52619588	0.42596811	0.51345962
0.19795223	0.24137931	0.68965518	0.05246423
0.23598132	0.31683168	0.59405941	0.11004566
0.22923589	0.24637681	0.62318838	0.15641953
1.00371742	0.28148147	0.62962961	0.32767761
0.59354836	0.20652173	0.65217394	0.18181819
0.09354839	0.34482759	0.58620691	0.16494846
0.41290322	0.23437500	0.57812500	0.17806935
0.25161290	0.23076923	0.71794873	0.16776007
0.09251101	0.38095239	0.61904764	0.16869728
0.84516132	0.29007635	0.60305345	0.28959700
0.15483871	0.33333334	0.50000000	0.15838800
0.44193548	0.18248175	0.72992700	0.16494846
0.17886178	0.25000000	0.72727275	0.16026242
0.26774195	0.22891566	0.69879520	0.17338333
0.06129032	0.36842105	0.63157892	0.16213682
0.09354839	0.31034482	0.62068963	0.16963449
0.11036789	0.30303031	0.69696969	0.15651360
0.12903225	0.27500001	0.67500001	0.16494846
0.77178425	0.32795697	0.63440859	0.32203391
0.14516129	0.24444444	0.60000002	0.16307405
0.36129034	0.24107143	0.69642860	0.16682287
0.04838710	0.46666667	0.53333336	0.16401125
0.11935484	0.40540540	0.40540540	0.16026242
0.07741936	0.33333334	0.66666669	0.16119964
0.15483871	0.22916667	0.68750000	0.16494846
0.08709677	0.33333334	0.62962961	0.16307405
0.19259259	0.38461539	0.46153846	0.15182756
0.33870968	0.19047619	0.64761907	0.17432053
0.69767439	0.37222221	0.59444445	0.37481698
0.37931034	0.19318181	0.80681819	0.16494846
0.29677418	0.20652173	0.73913044	0.16682287
0.54193550	0.20833333	0.70833331	0.16307405
0.26129031	0.22222222	0.75308645	0.16401125
0.21612903	0.26865673	0.62686568	0.17057171
0.17419355	0.25925925	0.62962961	0.16119964
0.15483871	0.22916667	0.60416669	0.16869728
0.29354838	0.25274727	0.64835167	0.16494846
0.25161290	0.29487181	0.53846157	0.17432053
0.30000001	0.22580644	0.67741936	0.16401125
0.03870968	0.41666666	0.58333331	0.16307405
0.30388692	0.20930232	0.67441863	0.17432053
0.43478259	0.26249999	0.60000002	0.17525774
0.15483871	0.27083334	0.68750000	0.17432053
0.29032257	0.21111111	0.72222221	0.16401125
0.10546875	0.33333334	0.59259260	0.15463918
0.11935484	0.29729730	0.62162161	0.16213682
0.23880596	0.20312500	0.70312500	0.15651360
0.92910451	0.22088353	0.67871487	0.16213682
0.13870968	0.18604651	0.79069769	0.16494846
0.17777778	0.30000001	0.52499998	0.16588567
0.52232140	0.20512821	0.70940173	0.15370198
0.26774195	0.26506025	0.63855422	0.17338333
0.93594307	0.30418250	0.58935362	0.31465518
0.09032258	0.28571430	0.67857140	0.16119964
0.29354838	0.24175824	0.65934068	0.16588567
0.10645162	0.27272728	0.69696969	0.17244612
0.21612903	0.22388060	0.64179105	0.16869728
0.12580645	0.33333334	0.53846157	0.16026242
0.24812031	0.27272728	0.63636363	0.13858268
0.20331950	0.38775510	0.42857143	0.21833535
0.07352941	0.40000001	0.60000002	0.15900384
0.04672897	0.33333334	0.66666669	0.08970977
0.21980676	0.19780220	0.60439563	0.09393139
0.78095239	0.21951219	0.65853661	0.15130569
1.09113920	0.35730860	0.51044083	0.27704486
0.64999998	0.21794872	0.69230771	0.20750293
0.06280193	0.34615386	0.65384614	0.09551451
0.32975870	0.24390244	0.56910568	0.10310422
0.15309446	0.29787233	0.55319148	0.16495806
0.07246377	0.23333333	0.76666665	0.09498680
0.12738854	0.32499999	0.62500000	0.09076518
1.09644675	0.35648149	0.50462961	0.28179419
0.15700483	0.30769232	0.53846157	0.09445910
1.09644675	0.36574075	0.49537036	0.28759894
0.03978780	0.40000001	0.60000002	0.09129287
0.26086956	0.26851851	0.52777779	0.09393139
0.08454106	0.20000000	0.80000001	0.09920844
1.26219511	0.27536231	0.50724638	0.19700213
0.13285024	0.27272728	0.60000002	0.10131927
0.08212560	0.26470590	0.67647058	0.09234829
0.11074919	0.41176471	0.55882353	0.09498680
0.13467048	0.29787233	0.55319148	0.14747307
0.23429951	0.20618556	0.62886596	0.09498680
0.03623188	0.53333336	0.46666667	0.09445910
0.65156794	0.29411766	0.51871657	0.24331105
0.07246377	0.33333334	0.63333333	0.09551451
0.13285024	0.27272728	0.60000002	0.10131927
0.07006370	0.22727273	0.77272725	0.09182058
0.13043478	0.29629630	0.62962961	0.09709762
0.12021858	0.25000000	0.75000000	0.11152187
1.05623472	0.34490740	0.56018519	0.33456466
0.15217391	0.23809524	0.58730161	0.10659631
0.18599033	0.27272728	0.66233766	0.10976253
0.13043478	0.27777779	0.62962961	0.09656992
0.06434316	0.37500000	0.62500000	0.09498680
0.15228426	0.20000000	0.80000001	0.08918206
0.16908212	0.25714287	0.58571428	0.10343008
0.12800001	0.25000000	0.75000000	0.09129287
0.07971015	0.18181819	0.69696969	0.09340370
0.06038648	0.40000001	0.60000002	0.09656992
0.33091787	0.21897811	0.59124088	0.09498680
0.06280193	0.30769232	0.65384614	0.09604222
0.10869565	0.31111112	0.55555558	0.10131927
0.13978495	0.35897437	0.48717949	0.18587746
0.30434781	0.24603175	0.65079367	0.09762533
0.15415020	0.28205130	0.69230771	0.09234829
0.31800765	0.28915662	0.59036142	0.20168069
0.09318996	0.26923078	0.69230771	0.18153200
0.08454106	0.31428573	0.54285717	0.09604222
0.12052117	0.37837839	0.45945945	0.09023747
0.25603864	0.23584905	0.66037738	0.09604222
0.06075949	0.37500000	0.62500000	0.09498680
0.05811138	0.37500000	0.62500000	0.09393139
0.18348624	0.28333333	0.61666667	0.17850289
0.05504587	0.44444445	0.55555558	0.17370443
0.06116208	0.40000001	0.60000002	0.16698657
0.13455658	0.20454545	0.72727275	0.16794626
0.26911315	0.23863636	0.65909094	0.17850289
0.35168195	0.18260869	0.75652176	0.17274472
0.89171976	0.24642856	0.67142856	0.21209215
0.06116208	0.40000001	0.60000002	0.16986565
0.47970480	0.21538462	0.66153848	0.16602688
0.23144105	0.18867925	0.81132078	0.15642995
0.63192183	0.25257730	0.70103091	0.20729367
0.08256881	0.18518518	0.81481481	0.16506720
0.73786408	0.27631578	0.66228068	0.24760076
0.21806854	0.27142859	0.57142860	0.16698657
0.03975535	0.53846157	0.46153846	0.17178503
0.09480122	0.25806451	0.67741936	0.17178503
0.28746179	0.24468085	0.72340423	0.18809982
0.47706422	0.23076923	0.64743590	0.16890596
0.08562691	0.42857143	0.39285713	0.17370443
0.74708170	0.25000000	0.68750000	0.25088337
0.22018349	0.26388890	0.59722221	0.18330136
0.95955884	0.26436782	0.67432952	0.28472221
0.48318043	0.22151899	0.65822786	0.17082533
0.48012233	0.23566879	0.68152869	0.19961612
0.12074304	0.20512821	0.79487181	0.16410750
0.33944955	0.21621622	0.67567569	0.16986565
0.17737003	0.25862068	0.67241377	0.16890596
0.08256881	0.22222222	0.77777779	0.16698657
0.15596330	0.25490198	0.70588237	0.16794626
0.96206897	0.28673837	0.64157706	0.28023034
0.21100917	0.24637681	0.65217394	0.17178503
0.15605095	0.26530612	0.71428573	0.17082533
0.04587156	0.53333336	0.40000001	0.17370443
0.57827479	0.34806630	0.56906080	0.25122669
0.02405498	0.85714287	0.14285715	0.16026872
0.21100917	0.26086956	0.65217394	0.17082533
0.38226300	0.25600001	0.57599998	0.16890596
0.26710099	0.23170732	0.59756100	0.16890596
0.18960245	0.25806451	0.59677422	0.16410750
0.15902141	0.28846154	0.61538464	0.17082533
0.07645260	0.40000001	0.60000002	0.16890596
0.11620795	0.28947368	0.65789473	0.17850289
0.21100917	0.26086956	0.65217394	0.16986565
0.17431192	0.29824561	0.68421054	0.16698657
0.19112629	0.23214285	0.73214287	0.16218810
0.06422018	0.28571430	0.71428573	0.17850289
0.05498282	0.25000000	0.75000000	0.16218810
0.17125382	0.32142857	0.57142860	0.17946258
0.09174312	0.23333333	0.76666665	0.16890596
0.22324160	0.19178082	0.71232879	0.16794626
0.39449543	0.21705426	0.61240309	0.17082533
0.40978593	0.17164180	0.76865673	0.16794626
0.21100917	0.24637681	0.65217394	0.17178503
0.11314984	0.27027026	0.62162161	0.17370443
0.76848876	0.26359832	0.64016736	0.20537429
0.08917198	0.32142857	0.67857140	0.16506720
0.08205128	0.31250000	0.68750000	0.15547027
0.21052632	0.28571430	0.67857140	0.17976192
0.30827066	0.31707317	0.56097561	0.13070866
0.06766918	0.55555558	0.44444445	0.12598425
0.24812031	0.24242425	0.75757575	0.14724410
0.27067670	0.25000000	0.75000000	0.14724410
0.96992481	0.20930232	0.67441863	0.17007874
0.87969923	0.22222222	0.71794873	0.16771653
0.30827066	0.21951219	0.73170733	0.12677166
0.93984962	0.28799999	0.58399999	0.25275588
0.59398496	0.20253165	0.67088610	0.13622047
0.16541353	0.40909091	0.59090906	0.14173229
0.24060151	0.18750000	0.81250000	0.12204725
0.26315790	0.25714287	0.68571430	0.16050687
0.29323310	0.30769232	0.61538464	0.12677166
0.57894737	0.22077923	0.70129871	0.14645669
0.27819550	0.21621622	0.72972971	0.12913385
0.35338345	0.29787233	0.65957445	0.12440945
0.29323310	0.23076923	0.74358976	0.13858268
0.33834586	0.28888890	0.62222224	0.13464567
0.71428573	0.23157895	0.58947366	0.13149607
0.43609023	0.22413793	0.77586210	0.13858268
0.17293233	0.30434781	0.69565219	0.13779527
0.23308271	0.29032257	0.70967740	0.12913385
0.57894737	0.19480519	0.72727275	0.13543308
0.98496240	0.30534351	0.58778626	0.26614988
0.59398496	0.20253165	0.67088610	0.13228346
0.57894737	0.16883117	0.75324672	0.12598425
0.33082706	0.25000000	0.68181819	0.12992126
0.07518797	0.50000000	0.50000000	0.13622047
0.24060151	0.18750000	0.81250000	0.12677166
0.09774436	0.53846157	0.38461539	0.12047245
0.35338345	0.25531915	0.72340423	0.15669291
0.54135340	0.22222222	0.68055558	0.15510204
0.44360903	0.27118644	0.61016947	0.12283465
0.09022556	0.66666669	0.33333334	0.13937008
0.59398496	0.20253165	0.74683547	0.13385826
0.17293233	0.21739130	0.69565219	0.12362204
0.15789473	0.33333334	0.66666669	0.14094488
0.09774436	0.46153846	0.53846157	0.13228346
0.14285715	0.31578946	0.68421054	0.13622047
0.18045112	0.29166666	0.62500000	0.12834646
0.19548872	0.26923078	0.73076922	0.14033458
0.57894737	0.22077923	0.70129871	0.14724410
0.15037593	0.44999999	0.44999999	0.12755907
0.88721806	0.20338982	0.72033900	0.16850394
0.24812031	0.27272728	0.63636363	0.13858268
0.16541353	0.36363637	0.63636363	0.14094488
0.26315790	0.28571430	0.62857145	0.13622047
0.18796992	0.28000000	0.72000003	0.12992126
0.07518797	0.50000000	0.50000000	0.13543308
0.09774436	0.46153846	0.53846157	0.13622047
0.24060151	0.18750000	0.81250000	0.11889764
0.60150373	0.21250001	0.73750001	0.18029556
0.18796992	0.28000000	0.72000003	0.12992126
0.18045112	0.33333334	0.66666669	0.14330709
0.22556391	0.30000001	0.66666669	0.13622047
0.16541353	0.31818181	0.59090906	0.12519684
0.29468599	0.26229507	0.66393441	0.09910855
0.06361323	0.40000001	0.47999999	0.09176718
1.07487917	0.34382021	0.52359551	0.31934977
0.29951692	0.24193548	0.66129035	0.10435238
1.00000000	0.85748792	0.14251208	0.91819614
0.15217391	0.26984128	0.57142860	0.09910855
0.42671010	0.21374045	0.67175573	0.09334032
1.06356966	0.25747126	0.63448274	0.18668064
0.61538464	0.23750000	0.60000002	0.17821783
0.13285024	0.25454545	0.60000002	0.09805979
0.47450981	0.24793388	0.61157024	0.19933921
0.39413682	0.24793388	0.61157024	0.17054985
0.09446254	0.41379312	0.51724136	0.09229156
0.07004831	0.27586207	0.65517241	0.09491348
0.14734299	0.27868852	0.62295079	0.09753540
1.10913706	0.35926774	0.48054919	0.29103303
0.06280193	0.46153846	0.42307693	0.09438910
1.10152280	0.34792626	0.50460827	0.29627687
0.49758455	0.23786408	0.60194176	0.10173047
0.16593887	0.28947368	0.65789473	0.08652334
0.35507247	0.21768707	0.66666669	0.09753540
1.25609756	0.27184466	0.51941746	0.20075148
1.06521738	0.34467119	0.52607709	0.32511801
0.23671497	0.22448979	0.68367344	0.09701101
0.11352657	0.29787233	0.63829786	0.10120608
0.12077295	0.22000000	0.75999999	0.09648663
0.13043478	0.29629630	0.57407409	0.09438910
0.13526569	0.23214285	0.75000000	0.09648663
0.14009662	0.34482759	0.51724136	0.10382800
0.50270271	0.23655914	0.63440859	0.10664433
0.07246377	0.23333333	0.76666665	0.09229156
0.19806764	0.21951219	0.60975611	0.09176718
0.07487923	0.32258064	0.64516127	0.09753540
0.13043478	0.29629630	0.55555558	0.09753540
0.14325069	0.21153846	0.76923078	0.09229156
0.20048310	0.25301206	0.71084338	0.10697430
0.11352657	0.38297874	0.53191489	0.09491348
0.06318682	0.26086956	0.65217394	0.09019402
0.28743961	0.20168068	0.73949581	0.09596224
0.14492753	0.28333333	0.60000002	0.09334032
0.18478261	0.26470590	0.67647058	0.08757211
0.19323671	0.22499999	0.71249998	0.09491348
0.70512819	0.21454546	0.65090907	0.09543787
0.18840580	0.28205130	0.64102566	0.09334032
0.26353791	0.30136988	0.60273975	0.19348055
1.01222491	0.72463769	0.26328501	0.72679603
0.07903780	0.30434781	0.65217394	0.09281594
0.23452769	0.25000000	0.61111110	0.09281594
0.08212560	0.32352942	0.61764705	0.09596224
0.14588860	0.23636363	0.67272729	0.09281594
0.34751773	0.28571430	0.57142860	0.16195123
0.51540619	0.25000000	0.54347825	0.10487677
0.22727273	0.26666668	0.68333334	0.17813765
0.44585988	0.20000000	0.72142857	0.09386471
0.09903382	0.31707317	0.63414633	0.10015732
0.18545455	0.31372550	0.58823532	0.19429199
0.03544304	0.42857143	0.57142860	0.09229156
0.20289855	0.25000000	0.65476191	0.09491348
0.83999997	0.33333334	0.65238094	0.35536161
0.35600001	0.23595506	0.61797750	0.21695761
0.14399999	0.27777779	0.63888890	0.21446386
0.08000000	0.34999999	0.60000002	0.20947631
0.11200000	0.32142857	0.60714287	0.21820450
0.09200000	0.30434781	0.69565219	0.21945138
0.12800001	0.21875000	0.68750000	0.22319202
0.14800000	0.32432431	0.59459460	0.21197008
0.89999998	0.32444444	0.63111109	0.33541149
0.13200000	0.30303031	0.54545456	0.21446386
0.17600000	0.29545453	0.54545456	0.20698255
0.26400000	0.19696970	0.77272725	0.22693269
0.31600001	0.26582280	0.55696201	0.21446386
0.89999998	0.32444444	0.63111109	0.33541149
0.29200000	0.31506848	0.49315068	0.21820450
0.74688798	0.39444444	0.58333331	0.34788030
0.33199999	0.25301206	0.60240966	0.21571071
0.59200001	0.26351351	0.59459460	0.20947631
0.24400000	0.27868852	0.62295079	0.22693269
0.75199997	0.36702126	0.59042555	0.34413967
0.09600000	0.33333334	0.66666669	0.21571071
0.20000000	0.25999999	0.72000003	0.21695761
0.92799997	0.36637932	0.56034482	0.34164590
0.11600000	0.44827586	0.41379312	0.21820450
0.25600001	0.28125000	0.60937500	0.20947631
0.24800000	0.25806451	0.61290324	0.21695761
0.50400001	0.21428572	0.65079367	0.21820450
0.52399999	0.18320611	0.74045801	0.22069827
0.11600000	0.37931034	0.62068963	0.22443891
0.22800000	0.26315790	0.59649122	0.22319202
0.09200000	0.39130434	0.56521738	0.21321698
0.16000000	0.37500000	0.57499999	0.22568581
0.72399998	0.29281768	0.69060773	0.30423942
0.25200000	0.26984128	0.60317463	0.22194514
0.10000000	0.40000001	0.36000001	0.21571071
0.40000001	0.25999999	0.64999998	0.21197008
0.20400000	0.21568628	0.72549021	0.22069827
0.18055555	0.30769232	0.57692307	0.20199503
0.28400001	0.25352111	0.66197181	0.21446386
0.09600000	0.29166666	0.70833331	0.21446386
0.84799999	0.37264150	0.58962262	0.37032422
0.86400002	0.22685185	0.71296299	0.24563593
0.08800000	0.31818181	0.68181819	0.22817954
0.40799999	0.31372550	0.47058824	0.21571071
0.28799999	0.25000000	0.66666669	0.23940152
0.19708030	0.24074075	0.74074072	0.18315789
1.00233102	0.52325583	0.43720931	0.64660150
1.00932395	0.70438796	0.27944574	0.78254104
0.10489511	0.31111112	0.48888889	0.03909374
0.16550116	0.28169015	0.57746476	0.04464682
0.05319149	0.34999999	0.64999998	0.15505226
0.30069929	0.23255815	0.65116280	0.12749287
0.48333332	0.24137931	0.62068963	0.20164126
0.43369177	0.22314049	0.63636363	0.19279662
0.12000000	0.25000000	0.63888890	0.06230089
0.60586321	0.24731183	0.59677422	0.18732525
1.01639342	0.47465438	0.46774194	0.54353619
0.15700483	0.21538462	0.75384617	0.08724514
0.09790210	0.26190478	0.69047618	0.03976011
0.07924528	0.28571430	0.71428573	0.20138089
0.15700483	0.21538462	0.75384617	0.08554161
0.46089387	0.20606060	0.69090909	0.04476940
0.09090909	0.20512821	0.79487181	0.04042648
0.49184150	0.21800947	0.66824645	0.06718097
1.01631701	0.52293581	0.42660549	0.60506439
0.41078839	0.26262626	0.62626261	0.21712907
0.08857809	0.31578946	0.60526317	0.04042648
1.01165497	0.51382488	0.44470045	0.56774765
0.18648018	0.31250000	0.62500000	0.03998223
0.39622641	0.19047619	0.70833331	0.07831060
1.01631701	0.48165137	0.47247708	0.58129722
1.00826442	0.51092899	0.44262296	0.48822746
0.11835749	0.30612245	0.59183675	0.08325581
0.22857143	0.26562500	0.62500000	0.12553193
0.81210190	0.21960784	0.65098041	0.06498195
0.30384615	0.25316456	0.63291138	0.17664975
0.17602997	0.23404256	0.63829786	0.06747745
0.20000000	0.33333334	0.57142860	0.10206084
0.34731933	0.20805369	0.69798660	0.04595453
1.01398599	0.47816092	0.47816092	0.65215456
0.35754189	0.28906250	0.61718750	0.14525810
1.00826442	0.48907104	0.46448088	0.48000890
0.24009325	0.22330096	0.70873785	0.05550836
0.99766898	0.49532712	0.46495327	0.59262544
1.01165497	0.50460827	0.45391706	0.60084403
0.17314488	0.26530612	0.59183675	0.05876030
1.00826442	0.50546449	0.44808742	0.49200353
0.07947020	0.37500000	0.62500000	0.04800230
1.02097905	0.52283102	0.42694065	0.53154153
0.54573172	0.18994413	0.68715084	0.10075840
0.46620047	0.21500000	0.68500000	0.07218250
0.27272728	0.23076923	0.68376070	0.04242559
0.14084508	0.28333333	0.63333333	0.05243790
0.34316355	0.28906250	0.61718750	0.13554555
0.17330211	0.22972973	0.70270270	0.04220346
0.99300700	0.64319247	0.34272301	0.76188356
0.11875000	0.34210527	0.63157892	0.08973215
0.63072777	0.18376069	0.68803418	0.13897468
0.98601401	0.69267142	0.30732861	0.81697017
0.33550489	0.22330096	0.74757284	0.05433455
1.00000000	0.50815850	0.44988346	0.60595286
0.14219114	0.29508197	0.59016395	0.03887161
0.99532712	0.70187795	0.29812208	0.78653932
0.07947020	0.33333334	0.66666669	0.04771544
0.19607843	0.25999999	0.68000001	0.20476191
0.27843139	0.25352111	0.66197181	0.20476191
0.20392157	0.26923078	0.61538464	0.20952381
0.23529412	0.23333333	0.71666664	0.21547620
0.48235294	0.22764228	0.62601626	0.23095238
0.09019608	0.34782609	0.56521738	0.19523808
0.13333334	0.32352942	0.61764705	0.20595238
0.81176472	0.23188406	0.72946858	0.24523810
0.29019609	0.22972973	0.68918920	0.20595238
0.14509805	0.29729730	0.64864862	0.20714286
0.09803922	0.28000000	0.72000003	0.20119047
0.15294118	0.28205130	0.69230771	0.19761905
0.23137255	0.20338982	0.74576271	0.19761905
0.48627451	0.26612905	0.59677422	0.20119047
0.26229507	0.22916667	0.72916669	0.18809524
0.86721992	0.35406700	0.55980861	0.33292979
0.06666667	0.47058824	0.52941179	0.20238096
0.51372552	0.26717559	0.55725193	0.20119047
0.13333334	0.29411766	0.52941179	0.20833333
0.23137255	0.22033899	0.72881359	0.21666667
0.43137255	0.20000000	0.69999999	0.21309523
0.51764709	0.24242425	0.63636363	0.20595238
0.56078434	0.19580419	0.69230771	0.20714286
0.29019609	0.24324325	0.70270270	0.20952381
0.37647060	0.18750000	0.64583331	0.21309523
0.23529412	0.23333333	0.71666664	0.21547620
0.10588235	0.37037036	0.62962961	0.20595238
0.39215687	0.28000000	0.67000002	0.21904762
1.01568627	0.31660232	0.63706565	0.35357144
0.63921571	0.19018404	0.72392637	0.21071430
0.79215688	0.31683168	0.62871289	0.28571430
1.01568627	0.33590734	0.61776060	0.34999999
0.45882353	0.24786325	0.68376070	0.20952381
0.32549021	0.24096386	0.69879520	0.21666667
0.70980394	0.22651933	0.62983423	0.20238096
0.10810811	0.37500000	0.62500000	0.18571429
0.33725491	0.19767442	0.77906978	0.20952381
0.20392157	0.23076923	0.75000000	0.20595238
0.20784314	0.26415095	0.62264150	0.21428572
0.11764706	0.26666668	0.73333335	0.20714286
0.17254902	0.31818181	0.52272725	0.20833333
0.14117648	0.27777779	0.61111110	0.20595238
0.09019608	0.34782609	0.56521738	0.19523808
0.69411767	0.27683616	0.65536726	0.27380952
0.18431373	0.25531915	0.72340423	0.20595238
0.74901962	0.38219896	0.55497384	0.33452383
0.76862746	0.29081634	0.66836733	0.29166666
0.16862746	0.34883720	0.48837209	0.21785714
0.26666668	0.27941176	0.58823532	0.22261906
0.23137255	0.28813559	0.47457626	0.20476191
0.98000002	0.67755103	0.32244897	0.72142857
0.33482143	0.21333334	0.65333331	0.19166668
0.18039216	0.26086956	0.52173913	0.20238096
0.12156863	0.35483870	0.58064514	0.19999999
0.25490198	0.27692309	0.60000002	0.20595238
0.39215687	0.23999999	0.63000000	0.21071430
0.21568628	0.29090908	0.49090910	0.20952381
0.70196080	0.27374300	0.52513969	0.20357144
0.45490196	0.23275863	0.63793105	0.19880953
0.71375465	0.23958333	0.74479169	0.24708375
1.00000000	0.53112036	0.46473029	0.59854019
0.30483273	0.29268292	0.59756100	0.23223753
0.06787331	0.40000001	0.60000002	0.17497349
0.08178439	0.40909091	0.59090906	0.18557794
0.40148699	0.27777779	0.50925928	0.19088016
0.37174723	0.23999999	0.63999999	0.18981971
0.37174723	0.23999999	0.63999999	0.18981971
0.53531599	0.25694445	0.57638890	0.20678684
0.37546468	0.29702970	0.51485151	0.24602333
0.24907063	0.32835820	0.58208954	0.20254506
0.13382900	0.36111110	0.61111110	0.18345703
0.08921933	0.33333334	0.66666669	0.18451749
0.04089219	0.54545456	0.45454547	0.18239661
0.31598514	0.17647059	0.75294119	0.17709439
0.05947955	0.50000000	0.50000000	0.19618239
0.08921933	0.37500000	0.58333331	0.17921527
0.61338288	0.23030303	0.66060609	0.22481443
0.07806692	0.33333334	0.66666669	0.17497349
0.14869888	0.25000000	0.60000002	0.18769884
0.51672864	0.27338129	0.51798558	0.19300106
0.75464684	0.24137931	0.62561578	0.21420997
0.09293681	0.28000000	0.68000001	0.17497349
0.80297399	0.27777779	0.62962961	0.24602333
0.35687733	0.27083334	0.67708331	0.20466594
0.36059481	0.26804122	0.68041235	0.20996816
0.20446096	0.27272728	0.70909089	0.18663839
0.16728625	0.37777779	0.57777780	0.18981971
0.12267658	0.33333334	0.57575756	0.19406149
0.07806692	0.33333334	0.66666669	0.17497349
0.71747214	0.26424870	0.58549225	0.24178153
0.14869888	0.37500000	0.44999999	0.18027571
0.14869888	0.27500001	0.69999999	0.18875927
0.08152174	0.40000001	0.60000002	0.17497349
0.30855018	0.22891566	0.71084338	0.18133616
0.40892193	0.20909090	0.65454543	0.18557794
0.62453532	0.23214285	0.68452382	0.21102862
0.07063197	0.47368422	0.52631581	0.18451749
0.60223049	0.25925925	0.59876543	0.21314952
0.32342008	0.24137931	0.64367819	0.19088016
0.29739776	0.26249999	0.61250001	0.17921527
0.45724908	0.23577236	0.58536583	0.18239661
0.40520447	0.24770643	0.58715594	0.18027571
0.49814126	0.23880596	0.62686568	0.20360552
0.19330855	0.26923078	0.69230771	0.19512194
0.62453532	0.22619048	0.69047618	0.19724284
0.17472120	0.38297874	0.44680852	0.18239661
0.78571427	0.21590909	0.60795456	0.17497349
0.19330855	0.28846154	0.57692307	0.17921527
0.17472120	0.27659574	0.59574467	0.18345703
0.17472120	0.27659574	0.59574467	0.18345703
0.34200743	0.23913044	0.72826087	0.19830328
0.98141265	0.31818181	0.55681819	0.31919405
1.00000000	0.77323419	0.22676580	0.84093320
0.70631969	0.24736843	0.58421052	0.19512194
0.66914499	0.23333333	0.67777777	0.24072111
0.19708030	0.25925925	0.72222221	0.18631580
0.14520548	0.33962265	0.58490568	0.09320843
0.19354838	0.25925925	0.72222221	0.18380062
0.25404158	0.21818182	0.69090909	0.03846154
0.29561201	0.26562500	0.64843750	0.03555733
0.14006515	0.25581396	0.72093022	0.05555556
0.48607594	0.19270833	0.74479169	0.08798813
0.09237875	0.30000001	0.60000002	0.03615661
0.14627659	0.21818182	0.76363635	0.03992615
0.14549653	0.31746033	0.55555558	0.03875349
0.17688680	0.16000000	0.78666669	0.07712419
0.13625866	0.32203391	0.61016947	0.03735517
0.26789838	0.23275863	0.57758623	0.03845332
0.08290155	0.28125000	0.68750000	0.03699876
0.08545034	0.32432431	0.64864862	0.03715541
0.10161663	0.27272728	0.72727275	0.07638024
1.00000000	0.88683605	0.11316397	0.92948461
0.25404158	0.20909090	0.73636365	0.04738428
0.22000000	0.27272728	0.63636363	0.06330014
1.00462961	0.87096775	0.12211981	0.89532560
0.04849885	0.23809524	0.76190478	0.03335997
0.14074074	0.42105263	0.57894737	0.14900947
0.30311614	0.24299066	0.63551402	0.15247019
0.07817589	0.25000000	0.75000000	0.05941978
0.43965518	0.29411766	0.55882353	0.06607574
0.26246721	0.22000000	0.64999998	0.05382653
0.12738854	0.17500000	0.82499999	0.06137184
0.22632794	0.25510204	0.68367344	0.06637169
1.00461888	0.58160919	0.40000001	0.65257913
1.01626015	0.52800000	0.43200001	0.44706136
0.24711317	0.21495327	0.71962619	0.03955254
0.06235566	0.44444445	0.51851851	0.07980811
0.25000000	0.28260869	0.60869563	0.08713692
0.70680630	0.23703703	0.60000002	0.06047147
0.13394919	0.29310346	0.58620691	0.03715541
0.12333333	0.27027026	0.62162161	0.04810200
0.33949190	0.22448979	0.69387758	0.04445453
0.17289719	0.25675675	0.66216218	0.03755493
0.80882353	0.25000000	0.55909091	0.10330073
0.99538106	0.49651971	0.47099769	0.45984817
0.10623556	0.34782609	0.50000000	0.03455853
0.26666668	0.28000000	0.50999999	0.07371449
0.91061455	0.25766870	0.58282208	0.10515970
0.35200000	0.23863636	0.71590906	0.19636776
0.99537039	0.53488374	0.43023255	0.50359571
1.00230944	0.50230414	0.46313363	0.45165801
0.19230770	0.28333333	0.61666667	0.05606214
0.09770115	0.38235295	0.55882353	0.04031911
0.07945205	0.31034482	0.62068963	0.14600761
0.28175521	0.25409836	0.56557375	0.03895326
0.11778291	0.23529412	0.74509805	0.03675589
0.11778291	0.31372550	0.64705884	0.05826170
0.32962963	0.24719101	0.61797750	0.17684209
0.14765100	0.31818181	0.68181819	0.16421053
0.47445256	0.20000000	0.69999999	0.19789472
0.16058394	0.25000000	0.63636363	0.18210526
0.35401461	0.23711340	0.57731956	0.18421052
0.16423358	0.28888890	0.60000002	0.17789473
0.10218978	0.32142857	0.67857140	0.18315789
0.68503934	0.27011493	0.59770113	0.24769585
0.06569343	0.38888890	0.61111110	0.18105264
0.17883211	0.18367347	0.81632656	0.20631580
0.33211678	0.24175824	0.65934068	0.20210527
0.12043796	0.27272728	0.51515150	0.17578948
0.27737227	0.30263159	0.61842108	0.19894737
0.08394161	0.26086956	0.73913044	0.18421052
0.10583942	0.34482759	0.62068963	0.18000001
0.06569343	0.50000000	0.33333334	0.18421052
0.04744526	0.38461539	0.61538464	0.17894737
0.05474453	0.40000001	0.60000002	0.17684209
0.14963503	0.19512194	0.75609756	0.18210526
0.08888889	0.41666666	0.58333331	0.16105263
0.05839416	0.50000000	0.50000000	0.18000001
0.12408759	0.29411766	0.67647058	0.19052632
0.05474453	0.40000001	0.60000002	0.17684209
0.14233577	0.25641027	0.64102566	0.17684209
0.20437956	0.25000000	0.62500000	0.18631580
0.09124088	0.28000000	0.72000003	0.18000001
0.25547445	0.21428572	0.75714284	0.18210526
0.43430656	0.21008404	0.68907565	0.18631580
0.16423358	0.26666668	0.68888891	0.18526316
0.23357664	0.23437500	0.60937500	0.18000001
0.61678833	0.24260356	0.67455620	0.21368420
0.29562044	0.24691358	0.69135803	0.18631580
0.64233577	0.26136363	0.72159094	0.23894738
0.20072992	0.29090908	0.69090909	0.18000001
0.17153284	0.27659574	0.63829786	0.18842106
0.07299270	0.34999999	0.64999998	0.18526316
0.18283582	0.26530612	0.73469388	0.17894737
1.00000000	0.99635035	0.00364964	0.99789476
0.11678832	0.31250000	0.62500000	0.18631580
0.69999999	0.28000000	0.67428571	0.27014756
0.16423358	0.22222222	0.71111113	0.17894737
0.15277778	0.22727273	0.77272725	0.16315790
0.69019610	0.26136363	0.72159094	0.24779736
0.06204380	0.47058824	0.52941179	0.18947369
0.88122606	0.25652173	0.71304345	0.31368420
0.22262774	0.26229507	0.62295079	0.18421052
0.10948905	0.33333334	0.66666669	0.18000001
0.11678832	0.31250000	0.59375000	0.17684209
0.05109489	0.50000000	0.50000000	0.17894737
0.54814816	0.25675675	0.58783782	0.16736402
0.72199172	0.24712643	0.60344827	0.20506634
0.19548872	0.30769232	0.67307693	0.14560670
0.64444447	0.29885057	0.54597700	0.22761507
0.26666668	0.22222222	0.75000000	0.15397489
0.35185185	0.22105263	0.62105262	0.14393306
0.86296296	0.21459228	0.67381972	0.14728034
0.35555556	0.26041666	0.63541669	0.14322034
0.51111114	0.21014492	0.68115944	0.15062761
1.01481485	0.34306568	0.63138688	0.39578059
0.20000000	0.25925925	0.68518519	0.14728034
0.10370370	0.32142857	0.64285713	0.13389121
0.89211619	0.26046512	0.56744188	0.21926488
0.05185185	0.42857143	0.57142860	0.14309624
0.20370370	0.20000000	0.76363635	0.13807531
0.69259262	0.26203209	0.47593582	0.22175732
0.26666668	0.37500000	0.61111110	0.21673639
0.37037036	0.19000000	0.77999997	0.15899582
0.30740741	0.26506025	0.62650603	0.16820084
0.23333333	0.30158731	0.57142860	0.15648536
0.15555556	0.33333334	0.61904764	0.15983264
0.14056225	0.28571430	0.57142860	0.14476986
0.07777778	0.33333334	0.66666669	0.14393306
0.24814814	0.26865673	0.58208954	0.13556486
0.26296297	0.28169015	0.60563380	0.15564854
0.73333335	0.20707071	0.67676765	0.15732217
0.06666667	0.33333334	0.66666669	0.14644352
0.21111111	0.21052632	0.70175439	0.15313807
0.27407408	0.24324325	0.58108109	0.15648536
0.40370369	0.28440368	0.62385321	0.16401674
0.15555556	0.33333334	0.54761904	0.15146443
0.19259259	0.26923078	0.69230771	0.15313807
1.13703704	0.34201956	0.53745925	0.38577405
0.32222223	0.26436782	0.64367819	0.15481171
0.30000001	0.24691358	0.61728394	0.14895397
0.75925928	0.21951219	0.59024388	0.14895397
0.24074075	0.32307693	0.58461541	0.15564854
0.54814816	0.24324325	0.60135138	0.15230127
0.14074074	0.36842105	0.55263156	0.15062761
0.08148148	0.31818181	0.68181819	0.13807531
0.50543481	0.19354838	0.69892472	0.13389121
0.12962963	0.25714287	0.74285716	0.14309624
0.45555556	0.22764228	0.65040648	0.15230127
0.67777777	0.24043716	0.62295079	0.16820084
0.17407407	0.25531915	0.70212764	0.14560670
0.55555558	0.16666667	0.82666665	0.15815899
1.04104483	0.36559141	0.56272399	0.39912280
0.14814815	0.27500001	0.60000002	0.17894737
0.13703704	0.27027026	0.59459460	0.13891214
0.20370370	0.30909091	0.56363636	0.14560670
0.09259259	0.28000000	0.72000003	0.14811715
0.35185185	0.21052632	0.63157892	0.14058577
0.27407408	0.32432431	0.48648649	0.17405857
0.51111114	0.21739130	0.64492756	0.15062761
0.34074074	0.26086956	0.61956519	0.16150627
0.44814816	0.22314049	0.62809920	0.14560670
0.11481482	0.35483870	0.61290324	0.15899582
0.19540229	0.27941176	0.67647058	0.12038216
0.21839081	0.25000000	0.53947371	0.03876633
0.25574714	0.23595506	0.64044946	0.08517971
0.32758620	0.22807017	0.67543858	0.05128887
0.07471264	0.34615386	0.65384614	0.03983723
0.07758620	0.44444445	0.40740740	0.06154393
0.07643312	0.37500000	0.62500000	0.14491525
0.14603175	0.26086956	0.60869563	0.05778718
0.27074236	0.27419356	0.58064514	0.06469089
0.13793103	0.33333334	0.52083331	0.06142098
0.12356322	0.32558140	0.51162791	0.05200730
0.51515150	0.22875817	0.62745100	0.05806452
0.11070111	0.36666667	0.53333336	0.17845829
0.12068965	0.33333334	0.50000000	0.03512529
0.12068965	0.30952382	0.52380955	0.05234942
0.14338236	0.28205130	0.64102566	0.13238968
0.21264368	0.24324325	0.64864862	0.07762557
0.08620690	0.36666667	0.53333336	0.03757356
0.83534139	0.22115384	0.62500000	0.04531085
0.09666666	0.27586207	0.72413790	0.05846702
0.31896552	0.22522523	0.70270270	0.03769544
0.05263158	0.47058824	0.52941179	0.07675244
0.17528735	0.21311475	0.68852460	0.03962304
0.27011493	0.21276596	0.67021275	0.08078503
0.12432432	0.39130434	0.56521738	0.10106086
0.31034482	0.25925925	0.65740740	0.04304991
0.09309309	0.35483870	0.54838711	0.04075235
0.36633664	0.18018018	0.67567569	0.17622952
0.35344827	0.23577236	0.66666669	0.03683873
0.06034483	0.38095239	0.52380955	0.09484649
0.04885057	0.41176471	0.58823532	0.07818182
0.22413793	0.25641027	0.60256410	0.04519169
0.10632184	0.32432431	0.64864862	0.10446928
0.40390879	0.22580644	0.62096775	0.06724267
0.27873564	0.21649484	0.70103091	0.06047147
0.02011494	0.71428573	0.28571430	0.03512529
0.12074304	0.28205130	0.66666669	0.05406291
0.07471264	0.30769232	0.57692307	0.03818770
0.13218391	0.23913044	0.69565219	0.03533947
0.16954023	0.23728813	0.64406782	0.03555365
0.07421875	0.52631581	0.36842105	0.07255520
1.05172420	0.24590164	0.59016395	0.05525808
0.11206897	0.20512821	0.79487181	0.03641037
0.94252872	0.25000000	0.60060978	0.10180926
0.09482758	0.36363637	0.45454547	0.03598201
0.07823129	0.43478259	0.43478259	0.05353728
0.10057471	0.31428573	0.65714288	0.05589464
0.13505746	0.25531915	0.65957445	0.08402541
0.14942528	0.34615386	0.57692307	0.04583422
0.20977011	0.26027396	0.65753424	0.03940887
0.47887325	0.22794117	0.59558821	0.18365289
0.33333334	0.19827586	0.69827586	0.03683873
0.14893617	0.23809524	0.76190478	0.18867925
0.29597703	0.26213592	0.61165047	0.03662455
0.29347825	0.18518518	0.76851851	0.15859872
0.10326087	0.34210527	0.60526317	0.10955414
0.21863799	0.21311475	0.70491803	0.17860852
0.10869565	0.30000001	0.60000002	0.11082802
0.21782178	0.30303031	0.63636363	0.12038216
0.80434781	0.19594595	0.70270270	0.12101911
0.29583332	0.22535211	0.70422536	0.20750293
0.21402214	0.24137931	0.65517241	0.14430380
0.14847161	0.41176471	0.41176471	0.11146497
0.19543974	0.25000000	0.75000000	0.11974522
0.55000001	0.25568181	0.64772725	0.12993631
1.10326087	0.22167487	0.62807882	0.17770700
0.16304348	0.25000000	0.68333334	0.12101911
0.29619566	0.22935779	0.64220184	0.11210191
0.15489130	0.26315790	0.56140351	0.11847134
0.41693810	0.25000000	0.65625000	0.14904459
0.17119566	0.31746033	0.55555558	0.10700636
1.11413038	0.22195122	0.62439024	0.16496815
0.29347825	0.19444445	0.75925928	0.14968152
0.17663044	0.27692309	0.63076925	0.10828026
0.87500000	0.21118012	0.64285713	0.11910828
0.88858694	0.20489296	0.70030582	0.11337579
0.95380437	0.24501425	0.65527064	0.25286624
0.17857143	0.30000001	0.63999999	0.20459770
0.12228261	0.26666668	0.68888891	0.10891720
0.13315217	0.30612245	0.53061223	0.10828026
1.04984426	0.26409495	0.64391690	0.19554141
0.17837837	0.30303031	0.66666669	0.11528663
0.14642857	0.21951219	0.78048778	0.12269503
0.26630434	0.26530612	0.67346936	0.14585987
0.29347825	0.16666667	0.78703701	0.15732485
0.24429968	0.29333332	0.58666664	0.16309412
0.06709265	0.42857143	0.57142860	0.17075564
0.32608697	0.29166666	0.55833334	0.10955414
0.32608697	0.29166666	0.55833334	0.10955414
0.25000000	0.19565217	0.72826087	0.11592357
0.12500000	0.30434781	0.63043481	0.10955414
0.29347825	0.18518518	0.76851851	0.15796179
0.04076087	0.40000001	0.60000002	0.10955414
0.25081432	0.27272728	0.61038959	0.16263941
0.05263158	0.50000000	0.37500000	0.10828026
0.03804348	0.50000000	0.50000000	0.10828026
0.25000000	0.20652173	0.71739131	0.12292993
0.10054348	0.32432431	0.67567569	0.11082802
0.13702624	0.25531915	0.63829786	0.10955414
0.39944905	0.25517240	0.63448274	0.13885351
0.44293478	0.21472393	0.68098158	0.13057324
0.28148147	0.39473686	0.55263156	0.16176471
0.10869565	0.30000001	0.60000002	0.11082802
0.29924244	0.25316456	0.60759491	0.17611335
0.12420382	0.17948718	0.82051283	0.10509554
0.15217391	0.26785713	0.64285713	0.11592357
0.12765957	0.38888890	0.52777779	0.19422863
0.65562916	0.21212122	0.69191921	0.12101911
0.18855219	0.32142857	0.55357140	0.11082802
1.04903674	0.57095158	0.37562606	0.77512711
1.03275108	0.21564482	0.64482027	0.07220413
0.14006515	0.23255815	0.74418604	0.05652893
0.32710281	0.26666668	0.57142860	0.04481013
0.09466019	0.30769232	0.69230771	0.09002904
0.60256410	0.22553192	0.59574467	0.07114906
0.10289389	0.28125000	0.62500000	0.05827937
0.20399113	0.22826087	0.65217394	0.06033920
0.74193549	0.19565217	0.70496893	0.04060261
0.05228758	0.37500000	0.62500000	0.05345912
0.23411371	0.22857143	0.69999999	0.03154391
0.17551963	0.26315790	0.60526317	0.03099099
0.18356164	0.25373134	0.71641791	0.03754900
0.14251208	0.23728813	0.67796612	0.08724514
0.62421709	0.24749164	0.61204016	0.05732929
0.34113711	0.19117647	0.66666669	0.02532195
0.86332572	0.18997361	0.68865436	0.02912319
1.01856768	0.59895831	0.37500000	0.57387209
0.18518518	0.23750000	0.61250001	0.04050523
0.26588628	0.17610063	0.67295599	0.02503256
0.17241380	0.20000000	0.73333335	0.03664921
0.14698794	0.29508197	0.62295079	0.08375518
0.27507162	0.22916667	0.58333331	0.15658657
0.11059908	0.33333334	0.56250000	0.03866832
0.70276499	0.20000000	0.71803278	0.04048430
1.05078804	0.54666668	0.39666668	0.56735641
0.38018432	0.20606060	0.72727275	0.03181740
0.78290993	0.21238938	0.66371679	0.04163512
0.55675673	0.19417475	0.72815531	0.09375000
0.61007959	0.20869565	0.66521740	0.03557618
0.06864989	0.30000001	0.60000002	0.03376018
0.09446254	0.34482759	0.58620691	0.06074924
0.06912442	0.33333334	0.56666666	0.03032391
0.17551963	0.26315790	0.60526317	0.03252648
0.13921113	0.30000001	0.61666667	0.04086196
0.30133334	0.24778761	0.67256635	0.10167598
0.46420324	0.23880596	0.61194032	0.03432581
0.31212121	0.19417475	0.72815531	0.05185590
0.93388432	0.20353982	0.67256635	0.03603794
0.20422535	0.31034482	0.53448278	0.09790550
0.47488585	0.22596154	0.66826922	0.02881226
0.58411217	0.23199999	0.61199999	0.03565027
0.46052632	0.20714286	0.68571430	0.07157464
0.12348668	0.23529412	0.70588237	0.08159481
0.09446254	0.34482759	0.58620691	0.06056572
0.13058420	0.23684211	0.76315790	0.07048459
0.07885305	0.27272728	0.68181819	0.18526316
0.13945578	0.26829270	0.63414633	0.05895475
0.10000000	0.36000001	0.56000000	0.20885357
0.43678162	0.22807017	0.68421054	0.21533614
0.37647060	0.23958333	0.57291669	0.21365638
0.15548781	0.23529412	0.74509805	0.08850932
0.62101912	0.21538462	0.61538464	0.06771860
0.05555556	0.43478259	0.52173913	0.08697789
0.04255319	0.50000000	0.50000000	0.19644840
0.31456953	0.22105263	0.67368424	0.05147484
0.45312500	0.24827586	0.66896552	0.09955357
0.35312501	0.22123894	0.66371679	0.07946428
0.12500000	0.25000000	0.62500000	0.07946428
0.13750000	0.34090909	0.59090906	0.08303571
0.27812499	0.20224719	0.75280899	0.09010774
0.22282609	0.26829270	0.63414633	0.09411765
0.03437500	0.45454547	0.54545456	0.07908282
0.19557196	0.24528302	0.69811320	0.14683545
0.52187502	0.25748503	0.68263471	0.13303770
0.23452769	0.33333334	0.56944442	0.16309412
0.33437499	0.25233644	0.68224299	0.10133929
0.09687500	0.25806451	0.74193549	0.07723214
0.37812501	0.20661157	0.66942149	0.07901786
0.09062500	0.34482759	0.58620691	0.07500000
0.42323652	0.20588236	0.71568626	0.20217919
0.12187500	0.33333334	0.53846157	0.08420057
0.25312501	0.27160493	0.59259260	0.07767857
0.19687501	0.25396827	0.61904764	0.08928572
0.49375001	0.20253165	0.68354428	0.08392857
0.16176471	0.34090909	0.61363637	0.19675925
0.11875000	0.36842105	0.60526317	0.09330357
0.12187500	0.30769232	0.69230771	0.09241072
0.47187501	0.24503312	0.67549670	0.10089286
0.14687499	0.23404256	0.76595747	0.08035714
0.23367697	0.23529412	0.72058821	0.07633929
0.50000000	0.23750000	0.69999999	0.12416852
0.36562499	0.22222222	0.69230771	0.07991071
0.58437502	0.25668448	0.55614972	0.09107143
0.05000000	0.37500000	0.62500000	0.07678572
0.45625001	0.23972602	0.66438359	0.09017857
0.34062499	0.22935779	0.65137613	0.07901786
0.03750000	0.50000000	0.41666666	0.07767857
0.18125001	0.22413793	0.77586210	0.08116883
0.09687500	0.35483870	0.54838711	0.09371614
0.58437502	0.26203209	0.61497325	0.11696429
0.28158844	0.21794872	0.75641024	0.18401682
0.06875000	0.40909091	0.59090906	0.07901786
0.64375001	0.26699030	0.60194176	0.12366072
0.32499999	0.27884614	0.62500000	0.08928572
0.10625000	0.29411766	0.58823532	0.07410715
0.25694445	0.24324325	0.67567569	0.15334573
0.16845877	0.23404256	0.72340423	0.17733473
0.33712122	0.24719101	0.61797750	0.18421052
0.47187501	0.24503312	0.67549670	0.10178571
0.09062500	0.34482759	0.58620691	0.07500000
0.22499999	0.33333334	0.56944442	0.14546965
0.22812501	0.20547946	0.79452056	0.08392857
0.61874998	0.25252524	0.61616164	0.11026786
1.00462961	0.48156682	0.47004607	0.45463610
0.20833333	0.22222222	0.61111110	0.03382891
0.09954751	0.36363637	0.63636363	0.07461406
0.30745342	0.22222222	0.65656567	0.06053042
0.31018519	0.23134328	0.62686568	0.03310070
0.99537039	0.61860466	0.36046511	0.63629115
0.17391305	0.28125000	0.65625000	0.08342246
0.18575063	0.30136988	0.60273975	0.09078147
0.24305555	0.22857143	0.73333335	0.04239697
0.28503564	0.22499999	0.73333335	0.06673307
1.01388884	0.50456619	0.44748858	0.47477567
1.01157403	0.52631581	0.43478259	0.51864409
0.16507937	0.21153846	0.78846157	0.05400982
0.22466961	0.25490198	0.70588237	0.05571531
1.00694442	0.53103447	0.42758620	0.51605183
0.32608697	0.23703703	0.68888891	0.10599720
0.11726385	0.25000000	0.69444442	0.05056010
0.43925235	0.21276596	0.65957445	0.09353188
1.00694442	0.53563219	0.42298850	0.52283156
0.99537039	0.73720932	0.25813952	0.74117649
0.15740740	0.26470590	0.61764705	0.05067105
0.24896266	0.28333333	0.64999998	0.20989142
0.40540540	0.19333333	0.73333335	0.14184852
0.41428572	0.24137931	0.59482759	0.20114942
0.07924528	0.42857143	0.52380955	0.16954316
1.01340485	0.49735451	0.46296296	0.42992824
0.99537039	0.51162791	0.43953487	0.52143568
0.75000000	0.20091324	0.69863015	0.05080545
0.20833333	0.24444444	0.68888891	0.03649053
0.34259260	0.22297297	0.64864862	0.03768694
0.99537039	0.51860464	0.43720931	0.48614159
0.35504887	0.21100917	0.66055048	0.06074924
1.00694442	0.53333336	0.42528737	0.51565307
0.12500000	0.30000001	0.67500001	0.10900746
0.09641873	0.34285715	0.45714286	0.03883701
1.01157403	0.48512587	0.47139588	0.54057831
0.99303943	0.52336448	0.44158879	0.49012962
1.01388884	0.51598173	0.44063926	0.50069791
0.38775510	0.27067670	0.51127821	0.10322922
0.14117648	0.30555555	0.58333331	0.20372526
1.01388884	0.51369864	0.44292238	0.49930209
0.40750670	0.24342105	0.65131581	0.12259616
1.02314818	0.51357466	0.43438914	0.48095712
0.36649215	0.23571429	0.58571428	0.06488156
0.63888890	0.24637681	0.59420288	0.03409771
1.02083337	0.49886620	0.45351472	0.47856429
0.31018519	0.20149253	0.66417909	0.03708873
0.18241042	0.30357143	0.53571427	0.06289517
1.07835817	0.22837371	0.58131486	0.18142734
1.00925922	0.53440368	0.42201835	0.49790627
0.41286862	0.21428572	0.68181819	0.10179978
0.41777778	0.20212767	0.62765956	0.05823293
0.06944445	0.33333334	0.56666666	0.03949616
1.00000000	0.52314812	0.43287036	0.47816551
0.04313726	0.45454547	0.54545456	0.18722466
0.57638890	0.23694779	0.63453817	0.03409771
0.41111112	0.29729730	0.67567569	0.10485437
0.31896552	0.22522523	0.64864862	0.03660638
0.05519481	0.41176471	0.58823532	0.04754959
0.22727273	0.23750000	0.67500001	0.04208417
0.51483053	0.20987654	0.65432101	0.04653891
0.12589073	0.28301886	0.62264150	0.07901668
0.15801887	0.25373134	0.53731346	0.07899382
0.08009709	0.33333334	0.66666669	0.08760890
0.19729729	0.20547946	0.78082192	0.14049587
0.14331210	0.28888890	0.71111113	0.16440678
0.34686348	0.21276596	0.71276593	0.15281276
1.00000000	0.94700462	0.05299539	0.95829505
0.99539173	0.87731481	0.12268519	0.88510013
0.07380953	0.32258064	0.61290324	0.03400456
0.21065989	0.22891566	0.66265059	0.08705994
0.08898305	0.21428572	0.73809522	0.03106375
0.16313559	0.23376623	0.66233766	0.03395340
0.19543147	0.31168830	0.54545456	0.08918405
1.00000000	0.94239634	0.05760369	0.95181388
0.47085202	0.19523810	0.70952380	0.05838469
0.08644859	0.29729730	0.70270270	0.08794788
0.99308753	0.84454757	0.15545243	0.88550055
0.98866212	0.50458717	0.45412844	0.47072643
0.31991526	0.25165564	0.57615894	0.03828788
0.89626557	0.22685185	0.69444442	0.23763572
1.01631701	0.51605505	0.43807340	0.50275570
0.26086956	0.25000000	0.66666669	0.09046214
0.05656109	0.40000001	0.56000000	0.03827957
0.19729729	0.20547946	0.78082192	0.13987342
0.98858446	0.62124711	0.36489606	0.64800429
0.39772728	0.21428572	0.74285716	0.04077553
0.07565012	0.34375000	0.53125000	0.03142496
0.40840840	0.26470590	0.58823532	0.04412828
0.07812500	0.30000001	0.69999999	0.03925768
0.62568307	0.20087336	0.69432312	0.16882317
0.19285715	0.29629630	0.59259260	0.10353287
0.99549550	0.70135748	0.26696834	0.70177400
0.37400532	0.24822696	0.61702126	0.11197340
0.78656125	0.24623115	0.67839193	0.21160823
1.01385677	0.47608200	0.48291573	0.49809045
0.15451895	0.33962265	0.58490568	0.10164109
0.08050848	0.26315790	0.71052629	0.05364995
0.15492958	0.27272728	0.70454544	0.08377983
0.16737288	0.24050634	0.65822786	0.03969154
0.17150396	0.26153848	0.63076925	0.09047619
0.99308753	0.92575407	0.07424594	0.93956536
1.00540543	0.57795697	0.40053764	0.57943326
0.27118644	0.23437500	0.67968750	0.03756547
0.56000000	0.19047619	0.71428573	0.06688242
0.29032257	0.20987654	0.72839504	0.19263157
0.12646370	0.27777779	0.48148149	0.03688255
0.20370370	0.25000000	0.54545456	0.04312554
0.15789473	0.26086956	0.62318838	0.03323099
0.99539173	0.73842591	0.25925925	0.75725108
0.66737288	0.19365080	0.71111113	0.04223988
0.29299363	0.22826087	0.68478262	0.06213018
0.07395498	0.34782609	0.65217394	0.16298343
0.21398304	0.17821783	0.76237625	0.03557884
1.00000000	0.82741117	0.17258883	0.87640446
0.27200001	0.26470590	0.69117647	0.21717793
0.14332248	0.25000000	0.61363637	0.06016529
1.00232017	0.68055558	0.30092594	0.68388838
0.09615385	0.22222222	0.77777779	0.03174603
0.29617834	0.23655914	0.69892472	0.06770649
0.45652175	0.20238096	0.69047618	0.08823530
0.20384616	0.26415095	0.66037738	0.17227723
0.20299146	0.22105263	0.71578950	0.03207399
0.04803494	0.54545456	0.45454547	0.04780115
0.13398694	0.21951219	0.58536583	0.06533436
0.22009569	0.32608697	0.60869563	0.23424658
0.21153846	0.21212122	0.70707071	0.03952237
0.12944162	0.35294119	0.56862748	0.08998549
0.09326425	0.30555555	0.58333331	0.03679206
0.99086756	0.60368663	0.37327188	0.58800572
0.16666667	0.25641027	0.62820512	0.03760393
0.99308753	0.78654295	0.19953597	0.84158027
0.14785992	0.34210527	0.60526317	0.22968197
0.99545455	0.59132421	0.38127854	0.57347041
0.12666667	0.28947368	0.63157892	0.06081081
1.00000000	0.85254693	0.13136730	0.91865480
0.99308753	0.84686774	0.13921113	0.86137331
1.00460827	0.46100917	0.49082568	0.49048799
0.09576838	0.30232558	0.53488374	0.05671447
0.19729729	0.19178082	0.79452056	0.13860759
0.98858446	0.59122401	0.38106236	0.55697715
0.44761905	0.19680852	0.73404253	0.03993646
0.51351351	0.23157895	0.69473684	0.10825893
0.04487180	0.33333334	0.66666669	0.02791793
0.99769586	0.74133950	0.24480370	0.79237449
1.00229883	0.65366971	0.32339451	0.67692572
1.00000000	0.77880186	0.20737328	0.78230238
0.19658120	0.17391305	0.73913044	0.02791793
0.12735850	0.29629630	0.59259260	0.08811881
0.40740740	0.17532468	0.74675328	0.04754522
0.15358362	0.35555556	0.53333336	0.05585023
0.11857708	0.26666668	0.73333335	0.21281743
1.00466204	0.49883991	0.45243621	0.52463579
0.39130434	0.21296297	0.60185188	0.17824773
0.51020408	0.23999999	0.62500000	0.04389352
0.26402640	0.20000000	0.73750001	0.17162032
0.98855835	0.56250000	0.41203704	0.54373157
0.99769586	0.47575057	0.48267898	0.54290003
0.21581197	0.23762377	0.69306928	0.03846154
0.30266345	0.20000000	0.75199997	0.08812616
0.99308753	0.86078888	0.12529002	0.86215079
0.44888890	0.19801980	0.67326730	0.06026558
0.13461539	0.25396827	0.68253970	0.03144972
0.62849164	0.20444444	0.64444447	0.04275927
0.24611974	0.23423423	0.74774772	0.05777344
0.94871795	0.70270270	0.21171170	0.65506226
0.13657407	0.23728813	0.55932206	0.03906917
0.22511849	0.25263157	0.64210528	0.03060882
0.25213677	0.22881356	0.62711865	0.04371081
0.20643431	0.16883117	0.80519480	0.09800664
0.38034189	0.23595506	0.54494381	0.03245880
0.09401710	0.31818181	0.68181819	0.03094517
0.04400000	0.45454547	0.54545456	0.20613496
0.08823530	0.50000000	0.50000000	0.18650307
0.65200001	0.23926380	0.74846625	0.24907975
0.55599999	0.25899279	0.53956836	0.21840490
0.37200001	0.20430107	0.73118281	0.21717793
0.06400000	0.37500000	0.62500000	0.21104296
0.13600001	0.32352942	0.58823532	0.21963190
0.13200000	0.36363637	0.45454547	0.20981595
0.30567685	0.25714287	0.69999999	0.19631901
0.33199999	0.21686748	0.66265059	0.21349692
0.26400000	0.30303031	0.54545456	0.21226993
0.80000001	0.27000001	0.69000000	0.28220859
0.36000001	0.25555557	0.50000000	0.21349692
0.31600001	0.27848101	0.59493673	0.21226993
0.27599999	0.26086956	0.60869563	0.23435584
0.38400000	0.27083334	0.56250000	0.24785277
0.15600000	0.30769232	0.58974361	0.20736195
0.22000000	0.30909091	0.63636363	0.24662577
0.17200001	0.30232558	0.53488374	0.21595092
0.26800001	0.23880596	0.70149255	0.20981595
0.11200000	0.28571430	0.64285713	0.21226993
0.14800000	0.35135135	0.48648649	0.21104296
0.90041494	0.35023043	0.58525348	0.35582823
0.62400001	0.20512821	0.75641024	0.21104296
0.14399999	0.30555555	0.52777779	0.21104296
0.32400000	0.27160493	0.58024693	0.22822087
0.14000000	0.31428573	0.54285717	0.21104296
0.38400000	0.26041666	0.57291669	0.21226993
0.16400000	0.24390244	0.68292683	0.20981595
0.46799999	0.23931624	0.69230771	0.21226993
0.48400000	0.24793388	0.57851237	0.21104296
0.56000000	0.25000000	0.64999998	0.21349692
0.38400000	0.25000000	0.58333331	0.21104296
0.47600001	0.21008404	0.68907565	0.21595092
0.36000001	0.25555557	0.62222224	0.21349692
0.19599999	0.28571430	0.69387758	0.22085890
0.26800001	0.26865673	0.59701490	0.23067483
0.32800001	0.26829270	0.56097561	0.21349692
0.17200001	0.30232558	0.67441863	0.21226993
0.12000000	0.23333333	0.76666665	0.20981595
0.21600001	0.27777779	0.68518519	0.21963190
0.18799999	0.29787233	0.65957445	0.21349692
0.25200000	0.22222222	0.61904764	0.21349692
0.37599999	0.25531915	0.57446808	0.21104296
0.22400001	0.25000000	0.64285713	0.20981595
0.08400000	0.38095239	0.61904764	0.20368099
0.24400000	0.31147540	0.59016395	0.23680981
0.08400000	0.38095239	0.61904764	0.21595092
0.16000000	0.25000000	0.72500002	0.22453986
0.18000001	0.26666668	0.66666669	0.21349692
0.22400001	0.25000000	0.73214287	0.20981595
0.08400000	0.38095239	0.61904764	0.20368099
0.25600001	0.20312500	0.75000000	0.23435584
0.50000000	0.27200001	0.63200003	0.22576687
0.17200001	0.27906978	0.55813956	0.21472393
0.20400000	0.31372550	0.60784316	0.21349692
0.20400000	0.27450982	0.60784316	0.20981595
0.99823946	0.57142860	0.42328042	0.62983966
0.40596330	0.21468927	0.70621467	0.04184591
1.00352108	0.57543862	0.41578948	0.66093081
0.12186380	0.26470590	0.73529410	0.18483903
0.20187794	0.26744187	0.59302324	0.04834356
0.15825687	0.27536231	0.63768119	0.03480641
0.19917013	0.29166666	0.66666669	0.22560202
0.16114791	0.21917808	0.71232879	0.05624404
0.88448846	0.19776119	0.62686568	0.06401917
0.28571430	0.25490198	0.60784316	0.03973510
0.18257262	0.25000000	0.72727275	0.21186441
0.06479860	0.29729730	0.64864862	0.03637075
0.31408775	0.21323529	0.67647058	0.08053134
1.05251646	0.22869022	0.61538464	0.10545056
0.17987806	0.28813559	0.57627118	0.09983897
0.92794758	0.20705882	0.63294119	0.09035971
0.40401146	0.23404256	0.60283691	0.16818558
1.00353360	0.60035211	0.39436620	0.76613218
0.18325792	0.22222222	0.72839504	0.04086021
1.00350261	0.61954623	0.37347296	0.89949161
0.37327188	0.20987654	0.69753087	0.03637075
0.28333333	0.26050422	0.60504204	0.04628999
0.32499999	0.25274727	0.67032969	0.13049646
0.46229509	0.26241136	0.57446808	0.21121496
0.21198156	0.22826087	0.69565219	0.03500196
0.34324324	0.22047244	0.70078743	0.12468194
0.59677422	0.22779922	0.64864862	0.05142745
0.99824870	0.58596492	0.40877193	0.64157218
0.31058019	0.28571430	0.58241761	0.05709828
0.28571430	0.21774194	0.67741936	0.04419241
0.14555256	0.33333334	0.55555558	0.11158022
0.53636366	0.22033899	0.67231637	0.06140830
0.53157896	0.20792079	0.63366336	0.04575006
0.24458204	0.26582280	0.63291138	0.06192660
0.20094563	0.24705882	0.63529414	0.04598490
0.63242006	0.20577617	0.67148012	0.03754400
0.31002331	0.22556391	0.71428573	0.03324208
0.62869197	0.20469798	0.64093959	0.04177162
1.00175440	0.62346762	0.37478107	0.73445445
0.42957747	0.24590164	0.61748636	0.05918429
0.12186380	0.26470590	0.73529410	0.18483903
0.22482435	0.23958333	0.58333331	0.03995609
0.49187934	0.23113208	0.56603771	0.04071089
0.06382979	0.44444445	0.55555558	0.16195123
0.53686637	0.21459228	0.67381972	0.04477904
0.15700483	0.23076923	0.61538464	0.08833577
0.14855877	0.28358209	0.56716418	0.05703176
0.40401146	0.24113475	0.59574467	0.16625103
0.20560747	0.25000000	0.69318181	0.08904110
0.63959390	0.22619048	0.65476191	0.05554378
0.64429528	0.22916667	0.66666669	0.08907217
0.12420382	0.20512821	0.79487181	0.05069638
0.32926831	0.24074075	0.68518519	0.06761979
0.11612903	0.33333334	0.61111110	0.05700934
0.69999999	0.23443224	0.58608061	0.07719672
0.08917198	0.32142857	0.64285713	0.15508474
0.13846155	0.31481481	0.53703701	0.07621736
0.14379086	0.27272728	0.68181819	0.05440251
0.07729468	0.37500000	0.59375000	0.08681523
0.50000000	0.21794872	0.64743590	0.05426582
0.65079367	0.23414634	0.63414633	0.06001091
0.23905724	0.25352111	0.66197181	0.05516129
0.26274511	0.32835820	0.53731346	0.21145375
0.12405063	0.24489796	0.73469388	0.08599168
0.40092167	0.22988506	0.59770113	0.04292408
0.11971831	0.25000000	0.67647058	0.03287165
0.17898832	0.26086956	0.69565219	0.20730270
0.10730594	0.27659574	0.72340423	0.03859649
0.44444445	0.36666667	0.40000001	0.18009479
0.53811657	0.20833333	0.66250002	0.05895618
1.00000000	0.62323946	0.37147889	0.83324105
0.15517241	0.24074075	0.59259260	0.03800475
0.26132405	0.31999999	0.57333332	0.15384616
0.24324325	0.28888890	0.62222224	0.09938581
0.04845815	0.45454547	0.54545456	0.03730379
0.09907834	0.32558140	0.67441863	0.03502166
1.00352108	0.76140350	0.23508772	0.80934715
0.08525345	0.40540540	0.51351351	0.03619576
0.84646463	0.22911695	0.60859191	0.07517870
0.99470901	0.65957445	0.33244681	0.65968990
0.11074919	0.26470590	0.64705884	0.06103287
0.22170901	0.23958333	0.67708331	0.03970452
0.33423179	0.20161290	0.77419353	0.12424608
1.09065938	0.19899245	0.58438289	0.04040853
1.00000000	0.72183096	0.27640846	0.81883657
0.15736040	0.29032257	0.51612902	0.04802343
0.26273459	0.24489796	0.64285713	0.10576924
0.35023043	0.25000000	0.63815790	0.04405653
0.99472296	0.66047746	0.33156499	0.66687804
0.14102565	0.29545453	0.68181819	0.05552221
0.07906977	0.29411766	0.70588237	0.03810883
0.10000000	0.40540540	0.51351351	0.04057536
1.00352108	0.75964910	0.23684211	0.89972299
0.38818565	0.22826087	0.57608694	0.08093054
0.19825073	0.26470590	0.57352942	0.05052570
0.57575756	0.20095694	0.70813400	0.04186603
0.40603247	0.28000000	0.51428574	0.03781773
0.19148937	0.37037036	0.40740740	0.16780488
0.09907834	0.32558140	0.67441863	0.03436172
0.31034482	0.29629630	0.59259260	0.19802956
0.44542772	0.23841059	0.56291389	0.03864841
0.06181818	0.52941179	0.35294119	0.20087816
0.57476634	0.22764228	0.60569108	0.08721461
0.23244552	0.22916667	0.68750000	0.03896584
0.06845238	0.34782609	0.65217394	0.03899896
0.25297618	0.22352941	0.62352943	0.03670490
0.13988096	0.36170211	0.53191489	0.03951817
0.15773809	0.30188680	0.50943398	0.04220542
0.16190477	0.32352942	0.61764705	0.12749617
0.10416666	0.34285715	0.62857145	0.08095460
0.29464287	0.24242425	0.58585858	0.03855878
0.23921569	0.24590164	0.68852460	0.18392071
0.33630952	0.31858408	0.50442475	0.09702878
0.26058632	0.30000001	0.48750001	0.05648148
0.02280130	0.57142860	0.42857143	0.05824892
0.35451505	0.24528302	0.68867922	0.06976745
0.20535715	0.28985506	0.56521738	0.03587070
0.05357143	0.33333334	0.66666669	0.03503649
0.23511904	0.24050634	0.70886075	0.03649635
0.08035714	0.29629630	0.70370370	0.05804312
0.36607143	0.19512194	0.75609756	0.04275742
0.57440478	0.20207255	0.74093264	0.04129301
0.19000000	0.28070176	0.59649122	0.06060606
0.69642860	0.21794872	0.63675213	0.07392197
0.17559524	0.30508474	0.59322035	0.03774766
0.19940476	0.26865673	0.70149255	0.04045881
0.45238096	0.24342105	0.67763156	0.03731816
0.67808217	0.23232323	0.66161615	0.05204461
0.06845238	0.30434781	0.60869563	0.03524505
0.05952381	0.40000001	0.60000002	0.03941606
0.35249043	0.21739130	0.70652175	0.19284067
0.23511904	0.24050634	0.70886075	0.03649635
0.02380952	0.75000000	0.25000000	0.03392394
0.55654764	0.21390374	0.63636363	0.04087591
0.23511904	0.24050634	0.70886075	0.03628780
0.37500000	0.19841270	0.72222221	0.06397188
0.08035714	0.33333334	0.66666669	0.04004171
0.82484078	0.23552124	0.61776060	0.06195489
0.20535715	0.28985506	0.56521738	0.03607925
0.04891304	0.55555558	0.44444445	0.07874421
0.17857143	0.30000001	0.56666666	0.03649635
0.23780487	0.30769232	0.51282054	0.10509209
0.53583616	0.22929937	0.66242039	0.05548590
0.97023809	0.23619632	0.59815949	0.06629214
0.22619048	0.22368421	0.61842108	0.09010339
0.28571430	0.26041666	0.58333331	0.04671533
0.24404761	0.23170732	0.69512194	0.05140187
0.18154761	0.19672132	0.75409836	0.03837331
0.19642857	0.22727273	0.68181819	0.03524505
0.04166667	0.35714287	0.64285713	0.03336809
0.15476191	0.30769232	0.57692307	0.03628780
0.13988096	0.23404256	0.72340423	0.03274244
0.12187500	0.33333334	0.64102566	0.08794643
0.06845238	0.34782609	0.65217394	0.03753910
0.23780487	0.29487181	0.52564102	0.09368531
0.34523809	0.25862068	0.62931037	0.11596639
0.15476191	0.34615386	0.44230768	0.07875055
0.43949044	0.24637681	0.65942031	0.07365145
0.10119048	0.26470590	0.73529410	0.03607925
0.17048346	0.23880596	0.67164177	0.03728888
0.14285715	0.24390244	0.73170733	0.20512819
0.17391305	0.26785713	0.73214287	0.05959439
0.07633588	0.30000001	0.69999999	0.04920722
0.26717559	0.23809524	0.66666669	0.04211450
0.07006370	0.31818181	0.59090906	0.14576271
0.09206349	0.44827586	0.44827586	0.06976745
0.16793893	0.19696970	0.77272725	0.03663084
0.24427481	0.20833333	0.75000000	0.04101777
0.10810811	0.33333334	0.55555558	0.04335260
0.49841270	0.21019109	0.69426751	0.06519367
0.24579124	0.28767124	0.58904111	0.06548387
0.07427055	0.28571430	0.71428573	0.04342522
0.07888041	0.45161289	0.45161289	0.08720931
0.12213740	0.27083334	0.72916669	0.03685018
0.46753246	0.25000000	0.58333331	0.08433344
0.19338423	0.21052632	0.72368419	0.03750823
0.08469056	0.26923078	0.73076922	0.06155861
0.17557251	0.21739130	0.71014494	0.05914497
0.15012723	0.28813559	0.69491524	0.08743672
0.17048346	0.28358209	0.68656719	0.03728888
0.16793893	0.24242425	0.72727275	0.03728888
0.37543860	0.25233644	0.57943922	0.16048236
0.12213740	0.27083334	0.60416669	0.03750823
0.17811705	0.24285714	0.60000002	0.03970169
0.04834606	0.47368422	0.52631581	0.04014038
0.11570248	0.30952382	0.64285713	0.04167581
0.10432570	0.26829270	0.70731705	0.03663084
0.14942528	0.23076923	0.74358976	0.19745959
0.13994911	0.23636363	0.72727275	0.09703948
1.07379138	0.34123224	0.51895732	0.26891863
0.17048346	0.22388060	0.68656719	0.04430797
0.10178117	0.25000000	0.72500002	0.09541001
0.49872774	0.22959183	0.61224490	0.03838561
0.24427481	0.22916667	0.67708331	0.03838561
0.20610687	0.25925925	0.55555558	0.03992104
0.99736840	0.46174142	0.48284960	0.43173611
0.35973597	0.26605505	0.65137613	0.19271332
0.26208651	0.25242719	0.59223300	0.04211450
0.11959288	0.25531915	0.70212764	0.04147465
0.09669212	0.28947368	0.68421054	0.05782424
0.06361323	0.44000000	0.47999999	0.04441939
0.30279899	0.24369748	0.53781515	0.04167581
0.17811705	0.24285714	0.60000002	0.03970169
0.29477611	0.24050634	0.70886075	0.15526317
1.07379138	0.34123224	0.51895732	0.26869929
0.74866313	0.22857143	0.61071426	0.10606763
0.21882951	0.26744187	0.63953489	0.06231931
0.16793893	0.24242425	0.72727275	0.03728888
0.21153846	0.24242425	0.69696969	0.06855792
0.23918575	0.26595744	0.55319148	0.04233385
0.12213740	0.27083334	0.70833331	0.03838561
0.69720101	0.18248175	0.73357666	0.09434890
0.28363636	0.24358974	0.73076922	0.25246981
0.44478527	0.19310345	0.72413790	0.08211257
0.99208444	0.98404253	0.01595745	0.97461593
0.08863636	0.25641027	0.64102566	0.03275454
0.16845877	0.21276596	0.74468082	0.18380062
0.04090909	0.38888890	0.61111110	0.03025561
0.13863637	0.22950819	0.63934427	0.02938619
0.18360655	0.30357143	0.57142860	0.06003617
0.36818182	0.24691358	0.64197528	0.07025548
0.15210356	0.21276596	0.74468082	0.17066154
0.24090908	0.21698113	0.66981131	0.03651539
1.00230420	0.62068963	0.36551723	0.65451485
0.13670886	0.27777779	0.59259260	0.08414239
1.00921655	0.61187214	0.37442923	0.65225357
0.14525139	0.25000000	0.71153843	0.04386952
0.23863636	0.20952381	0.73333335	0.03298578
0.58713138	0.24200913	0.56164384	0.10692520
0.26385224	0.20999999	0.63000000	0.08345324
0.21666667	0.20000000	0.75384617	0.05974395
0.19545455	0.29069766	0.62790698	0.03216832
0.09545454	0.30952382	0.66666669	0.03025561
0.99086756	0.73732722	0.25806451	0.75082594
0.22045454	0.24742268	0.71134019	0.03373326
1.00000000	0.62355655	0.36258662	0.66370171
0.08750000	0.28571430	0.67857140	0.04557224
0.15909091	0.24285714	0.72857141	0.03281305
1.00915337	0.74376416	0.24489796	0.80888623
0.13863637	0.24590164	0.62295079	0.03264095
0.23469388	0.18840580	0.75362319	0.18683653
0.37800688	0.20909090	0.68181819	0.06199650
0.49602121	0.24598931	0.60962570	0.11862528
0.49866667	0.25668448	0.59893048	0.11955307
0.06818182	0.30000001	0.69999999	0.03864524
0.75294119	0.22916667	0.61458331	0.21536671
0.30454546	0.20895523	0.74626863	0.03286385
0.07758620	0.44444445	0.55555558	0.06485035
0.15909091	0.24285714	0.72857141	0.03216832
0.24538259	0.21505377	0.64516127	0.08285714
1.00921655	0.61415523	0.37214613	0.65728992
0.32009345	0.24087591	0.58394158	0.07190332
0.55000001	0.22727273	0.58264464	0.03223509
0.10652921	0.32258064	0.58064514	0.06728073
0.12244898	0.30555555	0.63888890	0.18703507
1.00230420	0.62528735	0.36091954	0.66327876
0.70291775	0.21509434	0.64905661	0.04805195
0.13793103	0.19444445	0.77777779	0.18172269
1.00000000	0.49884528	0.46420324	0.54688460
0.23863636	0.20952381	0.73333335	0.03227591
0.27361563	0.23809524	0.73809522	0.06173726
0.88424438	0.22909091	0.58545452	0.17679559
0.26363635	0.20689656	0.67241377	0.03321162
0.37209302	0.24107143	0.66071427	0.19620255
0.19087137	0.23913044	0.76086956	0.21654502
0.35280374	0.21192053	0.68874174	0.07163508
0.07165109	0.43478259	0.56521738	0.05653711
0.27555555	0.23387097	0.70967740	0.05717957
0.98378378	0.23351648	0.64285713	0.19135410
0.16666667	0.34285715	0.62857145	0.13748080
0.42913386	0.24770643	0.63302749	0.20391706
0.13317756	0.22807017	0.66666669	0.06167684
0.03381642	0.50000000	0.42857143	0.07967033
0.08794788	0.29629630	0.66666669	0.06052363
0.15458937	0.25000000	0.71875000	0.08392604
0.38000000	0.21052632	0.63742691	0.06392547
0.15777777	0.22535211	0.73239434	0.05942821
0.57377046	0.20952381	0.71428573	0.09441837
0.29333332	0.23484848	0.65909094	0.05782204
0.98430490	0.74031889	0.25740319	0.77424586
0.53229976	0.19902913	0.74271846	0.08371041
0.08474576	0.31428573	0.62857145	0.05750081
0.12356322	0.32558140	0.51162791	0.05428847
0.16009280	0.31884059	0.47826087	0.06007067
0.23333333	0.20000000	0.75238097	0.05621587
0.13824885	0.31666666	0.53333336	0.06328301
0.60754716	0.22360249	0.64596272	0.18375635
0.60000002	0.23873875	0.72072071	0.19050632
0.16724738	0.29166666	0.62500000	0.14130434
0.11845730	0.30232558	0.51162791	0.05717957
0.10000000	0.21428572	0.75000000	0.11914893
0.23690204	0.27884614	0.59615386	0.06392547
0.09907834	0.34883720	0.46511629	0.06264054
0.20444444	0.26086956	0.59782606	0.05942821
0.34656084	0.22900763	0.58778626	0.05814327
0.10250569	0.28888890	0.64444447	0.05717957
0.09907834	0.30232558	0.51162791	0.06906521
0.16166282	0.28571430	0.57142860	0.05878574
0.98952878	0.24338624	0.59259260	0.08804581
0.10888889	0.26530612	0.61224490	0.05589464
0.16666667	0.23999999	0.72000003	0.05878574
0.57065219	0.20952381	0.71428573	0.09469891
0.29550827	0.17600000	0.74400002	0.05653711
0.14983714	0.30434781	0.69565219	0.16495806
0.14285715	0.32258064	0.53225809	0.06488918
0.26635513	0.26315790	0.54385966	0.06328301
0.31950209	0.23376623	0.68831170	0.21941991
0.79356569	0.25000000	0.62500000	0.20246239
0.83914208	0.24600638	0.55271566	0.16085489
0.35714287	0.20909090	0.65454543	0.05653711
0.20158103	0.31372550	0.58823532	0.06362633
0.67187500	0.26046512	0.60930234	0.12812500
0.40639269	0.21910113	0.65168542	0.07548989
0.08986175	0.33333334	0.64102566	0.05846451
0.28735632	0.20000000	0.77333331	0.17438425
0.25477707	0.25000000	0.72500002	0.06239897
0.09178744	0.26315790	0.73684210	0.08054003
0.08863636	0.33333334	0.64102566	0.06071314
0.15696202	0.30645162	0.54838711	0.06199807
0.14107884	0.38235295	0.52941179	0.23479319
0.28630707	0.21739130	0.60869563	0.22871046
0.09958506	0.25000000	0.70833331	0.20802921
0.21991701	0.28301886	0.58490568	0.21654502
0.11618257	0.35714287	0.60714287	0.21167883
0.48132780	0.27586207	0.65517241	0.23357666
0.40248963	0.27835050	0.53608245	0.21897811
0.10373444	0.36000001	0.56000000	0.20072994
0.09128631	0.31818181	0.63636363	0.20072994
0.09958506	0.33333334	0.66666669	0.21897811
0.29460582	0.32394367	0.63380283	0.26155719
0.17842324	0.32558140	0.58139533	0.21289538
0.09958506	0.33333334	0.66666669	0.22019465
0.84647304	0.24019608	0.72058821	0.25547445
0.43983403	0.27358490	0.58490568	0.22019465
0.19502075	0.29787233	0.65957445	0.22749394
0.04564315	0.36363637	0.63636363	0.19708031
0.19917013	0.22916667	0.77083331	0.21046229
0.38589212	0.23655914	0.72043014	0.20924576
0.21576764	0.26923078	0.73076922	0.21776156
0.36929461	0.29213482	0.55056179	0.20559610
0.74273860	0.32402235	0.63687152	0.33967790
0.18257262	0.22727273	0.65909094	0.20802921
0.32780084	0.22784810	0.74683547	0.22992702
0.89211619	0.22325581	0.69767439	0.22506084
0.10788382	0.26923078	0.73076922	0.21289538
0.37759337	0.25274727	0.69230771	0.20681266
0.32780084	0.31645569	0.55696201	0.21897811
0.26141080	0.26984128	0.65079367	0.22019465
0.20331950	0.32653061	0.48979592	0.21289538
0.70954359	0.26315790	0.62573099	0.21046229
0.11618257	0.32142857	0.64285713	0.21532848
0.26970956	0.24615385	0.72307694	0.21046229
1.00416672	0.48547718	0.51037347	0.56082726
0.24066390	0.29310346	0.63793105	0.20924576
0.17427386	0.26190478	0.73809522	0.22627738
0.03734440	0.55555558	0.44444445	0.19951339
0.48132780	0.28448275	0.65517241	0.24452557
0.86721992	0.22966507	0.69856459	0.23357666
0.20331950	0.28571430	0.63265306	0.21776156
0.14107884	0.32352942	0.58823532	0.21897811
0.53526974	0.27131784	0.62015504	0.20559610
0.19917013	0.29166666	0.70833331	0.25425792
0.25726143	0.24193548	0.75806451	0.21289538
0.43983403	0.25471699	0.62264150	0.22141121
0.81742740	0.23350254	0.70050764	0.25547445
0.34024897	0.30487806	0.51219511	0.21532848
0.18257262	0.34090909	0.59090906	0.22019465
0.89626557	0.21759260	0.70370370	0.23965938
0.21576764	0.25000000	0.73076922	0.21897811
0.81327802	0.33673468	0.61224490	0.32238445
0.12033195	0.31034482	0.58620691	0.21897811
0.76651984	0.22413793	0.67241377	0.09243698
0.30681819	0.27777779	0.62962961	0.13181148
0.14849187	0.18750000	0.78125000	0.03453039
0.11441647	0.30000001	0.63999999	0.03768745
0.32247558	0.24242425	0.62626261	0.05774365
0.11655012	0.34000000	0.50000000	0.12606838
0.43911439	0.25210086	0.64705884	0.15533166
0.06726457	0.26666668	0.66666669	0.03591160
0.93349171	0.20610687	0.64376593	0.07602921
0.20888889	0.29787233	0.63829786	0.10523385
0.02863436	0.61538464	0.38461539	0.06124185
0.09030837	0.31707317	0.56097561	0.07977083
0.14046822	0.26190478	0.61904764	0.05068575
0.04295943	0.44444445	0.55555558	0.03216259
0.16740088	0.27631578	0.51315790	0.04380427
0.14285715	0.31818181	0.59090906	0.06033085
0.15418503	0.24285714	0.58571428	0.04104183
0.08863636	0.25641027	0.64102566	0.03275454
0.85783130	0.21067415	0.66292137	0.07222056
0.17108434	0.28169015	0.63380283	0.07869305
0.06607930	0.40000001	0.60000002	0.04321231
0.02863436	0.61538464	0.38461539	0.06164384
0.04729730	0.42857143	0.57142860	0.04550658
0.81233245	0.20462047	0.63036305	0.03735754
0.22996515	0.22727273	0.71212119	0.14381272
0.08128079	0.33333334	0.66666669	0.03571429
0.62534434	0.23348017	0.64317179	0.03393844
0.09508197	0.31034482	0.68965518	0.18317758
0.16129032	0.22857143	0.72857141	0.03946330
0.06607930	0.36666667	0.63333333	0.04692522
0.31891891	0.26271185	0.61016947	0.11132316
0.09016393	0.24242425	0.75757575	0.11891558
0.17993079	0.23076923	0.71153843	0.18469389
0.07603686	0.36363637	0.54545456	0.03489380
0.03964758	0.44444445	0.55555558	0.03196527
0.46171695	0.24120604	0.60301507	0.03875316
0.10132159	0.28260869	0.71739131	0.04222573
0.06756756	0.30000001	0.63333333	0.03551697
0.07009346	0.26666668	0.66666669	0.03591160
0.36594203	0.29702970	0.57425743	0.20241691
0.08370044	0.34210527	0.65789473	0.04419890
0.04666667	0.42857143	0.57142860	0.04810200
0.15990990	0.22535211	0.74647886	0.03630624
0.09911894	0.31111112	0.66666669	0.04183110
0.06741573	0.30000001	0.63333333	0.03551697
0.06060606	0.34615386	0.65384614	0.03630624
0.03002309	0.38461539	0.61538464	0.03962900
0.06828194	0.38709676	0.61290324	0.04183110
0.16359447	0.21126761	0.73239434	0.03670087
0.09497207	0.41176471	0.52941179	0.08697789
0.16299559	0.18918920	0.75675678	0.05910697
0.10312500	0.39393941	0.48484850	0.08579089
0.07582939	0.34375000	0.59375000	0.03788477
0.19512194	0.23437500	0.67187500	0.08540373
0.24522293	0.29870129	0.55844158	0.05752794
0.12801932	0.26415095	0.67924529	0.09582309
0.08309455	0.31034482	0.68965518	0.16209476
0.16355141	0.21428572	0.75714284	0.03422286
0.10126583	0.25000000	0.67500001	0.03545950
1.00980389	0.71601939	0.25242719	0.70077491
0.60526317	0.21118012	0.65838510	0.04679285
0.14018692	0.31111112	0.62222224	0.04658228
1.01715684	0.70120484	0.26265061	0.70792764
0.39158577	0.23966943	0.59504133	0.06057564
0.21739130	0.30000001	0.64999998	0.08930482
0.30882353	0.19047619	0.69841272	0.05609915
1.01715684	0.69879520	0.26506025	0.70594078
0.18137255	0.22972973	0.60810810	0.03616134
1.00000000	0.50735295	0.45588234	0.53650033
0.76862746	0.26020408	0.56122446	0.26431718
0.21354167	0.21951219	0.71951222	0.04215569
0.10539216	0.34883720	0.46511629	0.06275623
0.40686274	0.21686748	0.66867471	0.03894298
1.01715684	0.21686748	0.61204821	0.05638397
0.36890244	0.21487603	0.71074378	0.09582441
0.15303430	0.27586207	0.65517241	0.08537170
0.06617647	0.33333334	0.66666669	0.04115629
0.97549021	0.53015077	0.43718594	0.49036363
0.07055215	0.43478259	0.56521738	0.14864865
1.00490201	0.69512194	0.27317074	0.69481426
1.00245094	0.54034227	0.41320294	0.51043117
0.20588236	0.27380952	0.55952382	0.03636002
0.33550489	0.17475729	0.73786408	0.05976931
0.99261081	0.73200995	0.20347394	0.75938809
0.52499998	0.25595239	0.60714287	0.08997314
0.14960630	0.28070176	0.59649122	0.04642857
0.42993632	0.24444444	0.57037038	0.06462093
0.30618891	0.29787233	0.47872341	0.06311172
0.98774511	0.83374691	0.16625310	0.88178027
0.98774511	0.84119105	0.15880893	0.92429966
0.03174603	0.50000000	0.50000000	0.04366925
1.00245094	0.70660144	0.26161370	0.68845618
0.19628647	0.27027026	0.60810810	0.11529934
1.01715684	0.21686748	0.61204821	0.05675422
1.01960790	0.65384614	0.26201922	0.62427980
0.42996743	0.21969697	0.62121212	0.07362885
0.18382353	0.26666668	0.65333331	0.04033380
0.99173552	0.85555553	0.14444445	0.87334037
0.19333333	0.29310346	0.46551725	0.05505650
0.50523561	0.21243523	0.63730568	0.07106077
0.27710843	0.23913044	0.59782606	0.04063830
1.00980389	0.71116507	0.25728154	0.69660246
0.22939068	0.23437500	0.60937500	0.17938145
0.29656863	0.23966943	0.64462811	0.05619336
0.16421568	0.28358209	0.70149255	0.09600415
0.88059700	0.20762712	0.68220341	0.16315790
0.54155499	0.20792079	0.69801980	0.12598425
0.36363637	0.21323529	0.66911763	0.08568782
0.15686275	0.29687500	0.62500000	0.03417445
0.20833333	0.23529412	0.67058825	0.03437314
0.23170732	0.30263159	0.60526317	0.08905187
1.00490201	0.51219511	0.43902439	0.53643817
1.00000000	0.49019608	0.48039216	0.49348801
0.99019605	0.73019803	0.26732674	0.80548382
0.10539216	0.34883720	0.46511629	0.05947713
0.15441176	0.20634921	0.73015875	0.03457183
0.11409396	0.35294119	0.64705884	0.07092784
0.14093959	0.38095239	0.57142860	0.06969072
0.18791947	0.32142857	0.67857140	0.06886598
0.38255033	0.29824561	0.56140351	0.07257732
0.67114097	0.23999999	0.64999998	0.08536083
0.08053691	0.50000000	0.50000000	0.07628866
0.07382550	0.45454547	0.54545456	0.07257732
0.16778524	0.28000000	0.72000003	0.06185567
0.10067114	0.53333336	0.46666667	0.10412027
0.40268457	0.26666668	0.66666669	0.07257732
0.10067114	0.33333334	0.66666669	0.07134020
0.24832214	0.21621622	0.59459460	0.06556701
0.08724833	0.30769232	0.69230771	0.17070484
0.76510066	0.25438598	0.49122807	0.08618557
0.18791947	0.25000000	0.75000000	0.07257732
0.19463088	0.34482759	0.65517241	0.08659794
0.14093959	0.47619048	0.52380955	0.08282922
0.11409396	0.35294119	0.52941179	0.06515464
0.12080537	0.33333334	0.66666669	0.06927834
0.16778524	0.23999999	0.75999999	0.06474227
0.08724833	0.30769232	0.69230771	0.13090307
0.29530200	0.25000000	0.70454544	0.07505155
0.38926175	0.25862068	0.63793105	0.15696202
0.12080537	0.33333334	0.66666669	0.07134020
0.42953020	0.23437500	0.71875000	0.07340206
0.10738255	0.43750000	0.56250000	0.12836879
0.29530200	0.29545453	0.63636363	0.07257732
0.39597315	0.25423729	0.64406782	0.07752577
0.08724833	0.30769232	0.69230771	0.14631873
0.26845637	0.32499999	0.64999998	0.08000000
0.10738255	0.31250000	0.68750000	0.06103093
0.30872482	0.23913044	0.63043481	0.08406395
0.04697987	0.71428573	0.28571430	0.10084033
0.46308726	0.24637681	0.71014494	0.08123711
0.26845637	0.32499999	0.64999998	0.08000000
0.14093959	0.28571430	0.71428573	0.14860977
0.38926175	0.25862068	0.63793105	0.15736039
0.26845637	0.30000001	0.52499998	0.07381443
0.28187919	0.30952382	0.61904764	0.08453608
0.22818792	0.26470590	0.67647058	0.07092784
0.18791947	0.28571430	0.71428573	0.07216495
0.04026845	0.83333331	0.16666667	0.06639175
0.29530200	0.29545453	0.63636363	0.07134020
0.39597315	0.35593221	0.50847459	0.10073710
0.10738255	0.25000000	0.75000000	0.06144330
0.12751678	0.26315790	0.73684210	0.07149240
0.17449665	0.30769232	0.61538464	0.06474227
0.19463088	0.20689656	0.79310346	0.07175258
0.18791947	0.32142857	0.57142860	0.07216495
0.41610739	0.24193548	0.64516127	0.07010309
0.52348995	0.26923078	0.46153846	0.07340206
0.24832214	0.21621622	0.75675678	0.07917526
0.95302016	0.23239437	0.68309861	0.10886598
0.13422818	0.40000001	0.50000000	0.07216495
1.05458510	0.22567287	0.59627330	0.06243214
0.46943232	0.22325581	0.61395347	0.03545973
0.09006211	0.27586207	0.58620691	0.05397816
1.00351489	0.55166376	0.43957970	0.58054167
0.32573289	0.20000000	0.75999999	0.06108144
0.41157556	0.22656250	0.64062500	0.05920444
0.14430380	0.33333334	0.61403507	0.09342560
0.34210527	0.23076923	0.67948717	0.05234486
0.08435852	0.22916667	0.66666669	0.03367783
0.14107884	0.38235295	0.52941179	0.22686945
0.11037528	0.30000001	0.47999999	0.05624404
0.18380062	0.23728813	0.67796612	0.11161290
0.38095239	0.26470590	0.58823532	0.03836492
1.01054478	0.57391304	0.41043478	0.57697785
0.48067632	0.20100503	0.65326631	0.09799790
0.08766234	0.37037036	0.59259260	0.05838469
0.63354039	0.24836601	0.59150326	0.05302515
0.15358362	0.28888890	0.68888891	0.05824937
0.19788918	0.23999999	0.58666664	0.08345324
0.30293161	0.29032257	0.63440859	0.05923001
0.48387095	0.26666668	0.61904764	0.05736371
1.00176680	0.59435624	0.40035275	0.64166075
0.12383901	0.27500001	0.72500002	0.07808341
0.05760369	0.31999999	0.60000002	0.03125564
0.12403101	0.37500000	0.59375000	0.26061490
0.13475177	0.29824561	0.66666669	0.03421240
0.17717718	0.23728813	0.72881359	0.04051121
0.49185666	0.22516556	0.66225165	0.16356878
0.18303572	0.25609756	0.64634144	0.05808581
0.31566820	0.23357664	0.63503647	0.03759800
1.00175750	0.56842107	0.41929823	0.53243047
0.43963555	0.17098446	0.73056996	0.05035444
0.15470852	0.36231884	0.56521738	0.04014190
1.00175750	0.59122807	0.40526316	0.75427651
0.16758242	0.26229507	0.70491803	0.04063055
0.13559322	0.26785713	0.55357140	0.08997555
0.13559322	0.26785713	0.55357140	0.08291799
0.36914602	0.22388060	0.68656719	0.03969795
0.61304349	0.24822696	0.62411350	0.07864203
0.47597253	0.24038461	0.60576922	0.03325901
0.15777262	0.30882353	0.51470590	0.03347281
0.35565820	0.18831168	0.72727275	0.04173693
1.00000000	0.60070670	0.39399293	0.58869791
0.23059867	0.25961539	0.59615386	0.02975766
0.11564626	0.38235295	0.52941179	0.05513066
0.26948053	0.25301206	0.60240966	0.05334150
0.12500000	0.27500001	0.72500002	0.07864165
0.15540540	0.34782609	0.57971013	0.04301676
0.08084358	0.28260869	0.69565219	0.03474697
0.08651400	0.20588236	0.79411763	0.03809107
0.18115942	0.25333333	0.65333331	0.08566108
0.22897196	0.21428572	0.72448981	0.08219178
0.33924052	0.23880596	0.67164177	0.03818716
0.14410481	0.30303031	0.63636363	0.05673181
0.24400000	0.26229507	0.65573770	0.20186697
1.10698688	0.23274162	0.58382642	0.07138979
0.15161291	0.27659574	0.65957445	0.05295950
0.19383261	0.25000000	0.59090906	0.05564868
0.21397381	0.17346939	0.77551019	0.04777416
1.04871798	0.20782396	0.62836188	0.09491884
1.03508770	0.20550847	0.63559324	0.07138979
0.13071896	0.37500000	0.55000001	0.06163522
0.09178744	0.34210527	0.60526317	0.08217271
0.25525525	0.21176471	0.74117649	0.05048860
0.05739515	0.38461539	0.46153846	0.05338417
0.13861386	0.35714287	0.50000000	0.06196508
0.23580787	0.27777779	0.56481481	0.06297503
0.13468014	0.32499999	0.64999998	0.17977528
0.12703583	0.25641027	0.66666669	0.05207388
0.11111111	0.29166666	0.62500000	0.04750272
0.09459460	0.28571430	0.66666669	0.05745240
0.05922551	0.42307693	0.57692307	0.06243214
0.05537459	0.47058824	0.52941179	0.05626851
0.40114614	0.22857143	0.66428572	0.14498758
0.11111111	0.29166666	0.62500000	0.04750272
0.89082968	0.21078432	0.63970590	0.06596091
0.39243498	0.22289157	0.66867471	0.05211727
0.10526316	0.25000000	0.75000000	0.07941579
0.18732782	0.29411766	0.55882353	0.04723127
0.52873564	0.23043478	0.65652174	0.04994571
0.06486487	0.33333334	0.58333331	0.11111111
0.89082968	0.18627451	0.65931374	0.06270359
0.45602605	0.22857143	0.66428572	0.16961789
0.91703057	0.21190476	0.63333333	0.06704669
0.87772924	0.21144278	0.65422887	0.08007601
0.63085401	0.18777293	0.70305675	0.05076005
0.90829694	0.20913461	0.65384614	0.08061890
0.22134387	0.32142857	0.57142860	0.22611852
0.91921395	0.22802851	0.60807604	0.07844734
1.12637365	0.22439024	0.59024388	0.06026059
0.91703057	0.21190476	0.63333333	0.06677525
0.34010151	0.26865673	0.64179105	0.04978038
0.43661973	0.28225806	0.54838711	0.08865076
0.15426998	0.26785713	0.64285713	0.04641694
0.04973822	0.26315790	0.73684210	0.08433158
0.13921113	0.25000000	0.63333333	0.04885994
0.40065145	0.25203252	0.60975611	0.14829502
0.88646287	0.21428572	0.65270936	0.06813247
0.09024391	0.37837839	0.59459460	0.06173888
0.27303755	0.31250000	0.56250000	0.18600000
0.10392610	0.33333334	0.55555558	0.05076005
0.10392610	0.33333334	0.55555558	0.05130293
0.11562500	0.32432431	0.54054052	0.08303571
0.23648648	0.22857143	0.66666669	0.05591748
0.15437788	0.25373134	0.71641791	0.05781759
0.12703583	0.25641027	0.66666669	0.05250305
0.17741935	0.25974026	0.63636363	0.04967427
0.16425121	0.19117647	0.77941179	0.08193669
0.08411215	0.33333334	0.58333331	0.08127853
0.19502075	0.31914893	0.65957445	0.22436671
0.20331950	0.32653061	0.57142860	0.20627262
0.78838176	0.24210526	0.56842107	0.20989142
0.25311205	0.27868852	0.59016395	0.22919179
0.17842324	0.30232558	0.62790698	0.21592279
0.19917013	0.29166666	0.70833331	0.23884197
0.10788382	0.42307693	0.42307693	0.20627262
0.90871370	0.25570777	0.67123288	0.21230398
0.16182573	0.33333334	0.53846157	0.20144753
0.17427386	0.23809524	0.76190478	0.21471651
0.17842324	0.25581396	0.65116280	0.20627262
0.09128631	0.36363637	0.59090906	0.20024125
0.85477179	0.25728154	0.72815531	0.26779252
0.15767635	0.34210527	0.57894737	0.21230398
0.17842324	0.30232558	0.62790698	0.21592279
1.00000000	0.50622410	0.48962656	0.57780457
0.05394191	0.30769232	0.69230771	0.20144753
0.19917013	0.31250000	0.56250000	0.19903497
0.18672200	0.31111112	0.68888891	0.21954162
0.19917013	0.39583334	0.39583334	0.21954162
0.12448133	0.30000001	0.60000002	0.19782870
0.12863071	0.32258064	0.67741936	0.21471651
0.17842324	0.25581396	0.65116280	0.20627262
0.17012449	0.19512194	0.78048778	0.20024125
0.66390043	0.23125000	0.64375001	0.21109770
0.70954359	0.25730994	0.65497077	0.20747890
0.18672200	0.22222222	0.73333335	0.20989142
0.80912864	0.26666668	0.63076925	0.20144753
0.20331950	0.32653061	0.48979592	0.20868514
0.52697098	0.24409449	0.62204725	0.22195415
0.21991701	0.26415095	0.60377359	0.21351026
0.72199172	0.25862068	0.66666669	0.24607961
0.29875520	0.25000000	0.69444442	0.21592279
0.14522822	0.25714287	0.71428573	0.20144753
0.17842324	0.30232558	0.62790698	0.21592279
0.92946059	0.27678570	0.65625000	0.31483716
0.19917013	0.27083334	0.66666669	0.20506634
0.46058092	0.27027026	0.66666669	0.24125452
0.26970956	0.24615385	0.72307694	0.20627262
1.00416672	0.46887967	0.52697098	0.54764777
0.24066390	0.27586207	0.65517241	0.20024125
0.19827586	0.32608697	0.56521738	0.19420989
0.19502075	0.29787233	0.65957445	0.21954162
0.51037347	0.28455284	0.65853661	0.24246080
0.23651452	0.26315790	0.61403507	0.20144753
0.14937760	0.27777779	0.52777779	0.21109770
1.00000000	0.90041494	0.09958506	0.92055482
0.14522822	0.34285715	0.65714288	0.21230398
0.76348549	0.23913044	0.74456519	0.25814232
0.43568465	0.27619049	0.66666669	0.24004824
0.90041494	0.23041475	0.67281103	0.24246080
0.48132780	0.31896552	0.53448278	0.21712907
0.25726143	0.22580644	0.77419353	0.20868514
0.29875520	0.25000000	0.69444442	0.21592279
0.17427386	0.26190478	0.71428573	0.20144753
0.07883818	0.26315790	0.73684210	0.20989142
0.45643154	0.26363635	0.60909092	0.21109770
0.21161826	0.19607843	0.80392158	0.20386006
0.07397261	0.33333334	0.66666669	0.08711944
0.10395011	0.25999999	0.66000003	0.03921569
0.08316008	0.30000001	0.60000002	0.03641456
0.17061612	0.27777779	0.59722221	0.03835380
0.20478724	0.23376623	0.59740257	0.03807985
0.21396397	0.21052632	0.63157892	0.03663003
0.08612441	0.38888890	0.61111110	0.23698629
0.31772575	0.24210526	0.58947366	0.06171736
0.10659899	0.23809524	0.76190478	0.08708273
0.50483090	0.25837320	0.59808612	0.10432033
0.95833331	0.20289855	0.63526571	0.04290070
[truncated: 372,546 more rows]
